# Supplementary material for: Organochlorine contamination enriches virus-encoded metabolism and pesticide degradation associated auxiliary genes in soil microbiomes
Source: ISME J. 2022 Jan 17;16(5):1397–408. doi: 10.1038/s41396-022-01188-w (PMC9038774; doi:10.1038/s41396-022-01188-w)
Supplement: Supplementary file 2 — Supplementary Table 3 [file 41396_2022_1188_MOESM2_ESM.xlsx]

## Sheet: Taxonomy
Relative abundance (%) of bacterial species in clean (C1-C3), and OCP-contaminated soils (Light contamination: S1-S3; Heavy contamination: S4-S6).
Species Taxa	C1	C2	C3	S1	S2	S3	S4	S5	S6
k__Bacteria.p__Proteobacteria.c__Alphaproteobacteria.o__Rhodospirillales.f__Acetobacteraceae.g__Gluconacetobacter.s__Gluconacetobacter.azotocaptans	0	0	0	0	0	2.02634e-05	0	0	2.02634e-05
k__Bacteria.p__Proteobacteria.c__Alphaproteobacteria.o__Rhizobiales.f__Phyllobacteriaceae.g__Pseudaminobacter.s__Pseudaminobacter.salicylatoxidans	0.00446809	0.00549139	0.00448835	2.02634e-05	0	4.05268e-05	2.02634e-05	0	0
k__Bacteria.p__Candidatus.Collierbacteria.c__unidentified.o__unidentified.f__unidentified.g__unidentified.s__Candidatus.Collierbacteria.bacterium.CG10_big_fil_rev_8_21_14_0_10_44_9	2.02634e-05	8.10537e-05	2.02634e-05	0	0	0	0	0	0
k__Bacteria.p__Proteobacteria.c__Gammaproteobacteria.o__Pasteurellales.f__Pasteurellaceae.g__Actinobacillus.s__Actinobacillus.suis	1.01317e-05	0	0	4.05268e-05	0	3.03951e-05	3.03951e-05	4.05268e-05	0
k__Bacteria.p__unidentified.c__unidentified.o__unidentified.f__unidentified.g__unidentified.s__uncultured.bacterium.SA354_p	0	1.01317e-05	0	5.06586e-05	0	8.10537e-05	0	2.02634e-05	3.03951e-05
k__Bacteria.p__Actinobacteria.c__Actinobacteria.o__Corynebacteriales.f__Corynebacteriaceae.g__Corynebacterium.s__Corynebacterium.simulans	2.02634e-05	1.01317e-05	3.03951e-05	0.000638298	0.000516717	0.000800405	0.000314083	0.000851064	0.000557244
k__Bacteria.p__Proteobacteria.c__Gammaproteobacteria.o__Enterobacterales.f__Morganellaceae.g__Photorhabdus.s__Photorhabdus.laumondii	2.02634e-05	2.02634e-05	4.05268e-05	8.10537e-05	9.11854e-05	8.10537e-05	0	0.000141844	0.000222898
k__Bacteria.p__Actinobacteria.c__Actinobacteria.o__Bifidobacteriales.f__Bifidobacteriaceae.g__Bifidobacterium.s__Bifidobacterium.coryneforme	1.01317e-05	0	0	4.05268e-05	4.05268e-05	0.000162107	8.10537e-05	0	9.11854e-05
k__Bacteria.p__Actinobacteria.c__Actinobacteria.o__Corynebacteriales.f__Nocardiaceae.g__Rhodococcus.s__Rhodococcus.sp..DK17	0.000253293	0.000324215	0.000425532	6.07903e-05	9.11854e-05	0.000172239	3.03951e-05	5.06586e-05	0.000141844
k__Bacteria.p__Proteobacteria.c__Betaproteobacteria.o__Burkholderiales.f__Burkholderiaceae.g__Burkholderia.s__Burkholderia.sp.	1.01317e-05	0	0	5.06586e-05	6.07903e-05	0	9.11854e-05	3.03951e-05	5.06586e-05
k__Bacteria.p__Actinobacteria.c__Actinobacteria.o__Micromonosporales.f__Micromonosporaceae.g__Actinoplanes.s__Actinoplanes.sp..N902.109	0.00720365	0.00713273	0.0107599	0.0970719	0.0766667	0.0906788	0.0733637	0.0922999	0.107295
k__Bacteria.p__Actinobacteria.c__Actinobacteria.o__Streptomycetales.f__Streptomycetaceae.g__Streptomyces.s__Streptomyces.sp..CNQ.418	1.01317e-05	0	0	0	0	0	1.01317e-05	5.06586e-05	0
k__Bacteria.p__Proteobacteria.c__Acidithiobacillia.o__Acidithiobacillales.f__Acidithiobacillaceae.g__Acidithiobacillus.s__Acidithiobacillus.albertensis	0.000243161	0.000182371	0.000192503	0	8.10537e-05	0	0	0	0.000151976
k__Bacteria.p__Proteobacteria.c__Betaproteobacteria.o__Burkholderiales.f__Burkholderiaceae.g__Burkholderia.s__Burkholderia.pseudomultivorans	0.000901722	0.00106383	0.000820669	0.00421479	0.00427558	0.00413374	0.00356636	0.00451874	0.00504559
k__Bacteria.p__Proteobacteria.c__Gammaproteobacteria.o__Enterobacterales.f__Enterobacteriaceae.g__Enterobacter.s__Enterobacter.ludwigii	0.000182371	0.000192503	0.000172239	8.10537e-05	0	0	0	6.07903e-05	0
k__Bacteria.p__Cyanobacteria.c__unidentified.o__Nostocales.f__Nostocaceae.g__Desmonostoc.s__Desmonostoc.sp..PCC.7422	0	3.03951e-05	0	2.02634e-05	0	0	0	0	0
k__Bacteria.p__Actinobacteria.c__Actinobacteria.o__Bifidobacteriales.f__Bifidobacteriaceae.g__Bifidobacterium.s__Bifidobacterium.longum	0.000243161	0.000253293	0.000435664	0.00235056	0.00193516	0.00220871	0.00280648	0.00239108	0.00218845
k__Bacteria.p__Fusobacteria.c__Fusobacteriia.o__Fusobacteriales.f__Fusobacteriaceae.g__Fusobacterium.s__Fusobacterium.nucleatum	0.000273556	0.000222898	0.000162107	0.000131712	0.000202634	0.000162107	0.000162107	0.000212766	3.03951e-05
k__Bacteria.p__Cyanobacteria.c__unidentified.o__Synechococcales.f__Synechococcaceae.g__Synechococcus.s__Synechococcus.sp..NIES.970	2.02634e-05	1.01317e-05	2.02634e-05	4.05268e-05	0.000435664	0.000121581	0.000131712	0.000263425	0.000121581
k__Bacteria.p__Actinobacteria.c__Actinobacteria.o__Micrococcales.f__Brevibacteriaceae.g__Brevibacterium.s__Brevibacterium.casei	0.000212766	0.000243161	0.00029382	3.03951e-05	4.05268e-05	0	0	1.01317e-05	3.03951e-05
k__Bacteria.p__Firmicutes.c__Clostridia.o__Clostridiales.f__Clostridiaceae.g__Clostridium.s__Clostridium.saccharoperbutylacetonicum	0.000202634	0.000101317	0.000202634	8.10537e-05	0.000121581	3.03951e-05	4.05268e-05	0.000212766	3.03951e-05
k__Bacteria.p__Proteobacteria.c__Alphaproteobacteria.o__Rickettsiales.f__Rickettsiaceae.g__Rickettsia.s__Rickettsia.felis	0.000263425	0.000212766	0.000172239	3.03951e-05	6.07903e-05	2.02634e-05	5.06586e-05	0	0.000111449
k__Bacteria.p__Actinobacteria.c__Actinobacteria.o__Frankiales.f__Frankiaceae.g__Frankia.s__Frankia.saprophytica	0.000577508	0.000496454	0.000881459	0	0	0	4.05268e-05	0	5.06586e-05
k__Bacteria.p__Actinobacteria.c__Actinobacteria.o__Streptomycetales.f__Streptomycetaceae.g__Streptacidiphilus.s__Streptacidiphilus.jiangxiensis	0.00530902	0.0058156	0.0105066	0	0	0	4.05268e-05	0	0
k__Bacteria.p__Proteobacteria.c__Alphaproteobacteria.o__Rhodobacterales.f__Rhodobacteraceae.g__Cereibacter.s__Cereibacter.changlensis	0.00104357	0.00129686	0.00128673	4.05268e-05	7.0922e-05	0.000121581	0	0	0
k__Bacteria.p__Firmicutes.c__Bacilli.o__Lactobacillales.f__Streptococcaceae.g__Streptococcus.s__Streptococcus.infantarius	0	0	0	4.05268e-05	0	0	2.02634e-05	0	0
k__Bacteria.p__Proteobacteria.c__Gammaproteobacteria.o__Enterobacterales.f__Morganellaceae.g__Xenorhabdus.s__Xenorhabdus.hominickii	5.06586e-05	0.000131712	6.07903e-05	0.000283688	8.10537e-05	0.000233029	0.000202634	0.000273556	5.06586e-05
k__Bacteria.p__Deinococcus.Thermus.c__Deinococci.o__Thermales.f__Thermaceae.g__Meiothermus.s__Meiothermus.taiwanensis	0.000101317	0.000131712	0.000121581	4.05268e-05	0	2.02634e-05	0	1.01317e-05	6.07903e-05
k__Bacteria.p__unidentified.c__unidentified.o__unidentified.f__unidentified.g__unidentified.s__uncultured.bacterium.AH6	0	1.01317e-05	0	0	0	1.01317e-05	5.06586e-05	8.10537e-05	0
k__Bacteria.p__Firmicutes.c__Bacilli.o__Bacillales.f__Paenibacillaceae.g__Paenibacillus.s__Paenibacillus.bovis	7.0922e-05	0.000182371	6.07903e-05	0.00035461	0.000526849	0.00035461	0.000283688	0.000263425	0.000425532
k__Bacteria.p__Proteobacteria.c__Gammaproteobacteria.o__Enterobacterales.f__Enterobacteriaceae.g__Klebsiella.s__uncultured.Klebsiella.sp.	0	0	0	0	0	2.02634e-05	0	0	0
k__Bacteria.p__Proteobacteria.c__Alphaproteobacteria.o__Rhizobiales.f__Rhodobiaceae.g__Rhodobium.s__Rhodobium.gokarnense	1.01317e-05	1.01317e-05	0	3.03951e-05	9.11854e-05	8.10537e-05	0	0	2.02634e-05
k__Bacteria.p__Proteobacteria.c__Alphaproteobacteria.o__Holosporales.f__Candidatus.Paracaedibacteraceae.g__Candidatus.Paracaedibacter.s__Candidatus.Paracaedibacter.acanthamoebae	0.000810537	0.00115502	0.000780142	4.05268e-05	0.000111449	0.000212766	0	0.000212766	0.000151976
k__Bacteria.p__Actinobacteria.c__Actinobacteria.o__Corynebacteriales.f__Mycobacteriaceae.g__Mycobacterium.s__Mycobacterium.sp..QIA.37	0	3.03951e-05	2.02634e-05	0.00155015	0.00180344	0.0014691	0.00114488	0.00152989	0.00157042
k__Bacteria.p__Proteobacteria.c__Gammaproteobacteria.o__Enterobacterales.f__Enterobacteriaceae.g__Escherichia.s__Escherichia.albertii	9.11854e-05	0.000101317	7.0922e-05	0.000233029	0.000374873	0.00035461	0.00035461	0.000243161	0.000273556
k__Bacteria.p__Bacteroidetes.c__Flavobacteriia.o__Flavobacteriales.f__Flavobacteriaceae.g__Gillisia.s__Gillisia.sp..Hel1_33_143	8.10537e-05	2.02634e-05	4.05268e-05	0.000334347	0.000303951	0.000283688	0.000182371	0.000212766	0.000506586
k__Bacteria.p__Actinobacteria.c__Actinobacteria.o__Streptomycetales.f__Streptomycetaceae.g__Streptomyces.s__Streptomyces.coelicolor	0.000121581	4.05268e-05	0.000121581	0.00140831	0.00136778	0.00172239	0.00117528	0.00141844	0.00116515
k__Bacteria.p__Chlamydiae.c__Chlamydiia.o__Parachlamydiales.f__Rhabdochlamydiaceae.g__Candidatus.Rhabdochlamydia.s__Candidatus.Rhabdochlamydia.porcellionis	3.03951e-05	0	0	0	1.01317e-05	0	0	0	0
k__Bacteria.p__Spirochaetes.c__Spirochaetia.o__Spirochaetales.f__Borreliaceae.g__Borreliella.s__Borrelia.mayonii	0	0	0	3.03951e-05	0	0	0	4.05268e-05	1.01317e-05
k__Bacteria.p__Nitrospirae.c__Nitrospira.o__Nitrospirales.f__Nitrospiraceae.g__Nitrospira.s__Nitrospira.japonica	0.0938298	0.100892	0.0499493	0.0802432	0.0614488	0.0463526	0.0508612	0.050304	0.0540426
k__Bacteria.p__Proteobacteria.c__Deltaproteobacteria.o__unidentified.f__unidentified.g__unidentified.s__uncultured.delta.proteobacterium.HF0070_10I02	2.02634e-05	0	6.07903e-05	9.11854e-05	0.000141844	0	0	8.10537e-05	0
k__Bacteria.p__Proteobacteria.c__Gammaproteobacteria.o__Enterobacterales.f__Morganellaceae.g__Xenorhabdus.s__Xenorhabdus.griffiniae	2.02634e-05	0	1.01317e-05	0	0	4.05268e-05	0	0	0
k__Bacteria.p__Proteobacteria.c__Betaproteobacteria.o__Burkholderiales.f__Burkholderiaceae.g__Burkholderia.s__Burkholderia.sp..QM04	1.01317e-05	1.01317e-05	0	0	0	1.01317e-05	0	0	0
k__Bacteria.p__Chloroflexi.c__unidentified.o__unidentified.f__unidentified.g__unidentified.s__uncultured.Chloroflexi.bacterium.Rifle_16ft_4_minimus_34323	1.01317e-05	1.01317e-05	0	0.00273556	0.00194529	0.00235056	0.00233029	0.00265451	0.0018845
k__Bacteria.p__Proteobacteria.c__Epsilonproteobacteria.o__Campylobacterales.f__Campylobacteraceae.g__Campylobacter.s__Campylobacter.pinnipediorum	7.0922e-05	6.07903e-05	0.000101317	1.01317e-05	3.03951e-05	1.01317e-05	5.06586e-05	0	0
k__Bacteria.p__Actinobacteria.c__Actinobacteria.o__Streptomycetales.f__Streptomycetaceae.g__Streptomyces.s__Streptomyces.sp..CK4412	0	0	1.01317e-05	3.03951e-05	0	0	0	0	0
k__Bacteria.p__Proteobacteria.c__Alphaproteobacteria.o__Rhizobiales.f__Rhizobiaceae.g__Rhizobium.s__Rhizobium.tropici	0.0151874	0.019311	0.0199493	0.00727457	0.00711246	0.00761905	0.00610942	0.00662614	0.00735562
k__Bacteria.p__Proteobacteria.c__Alphaproteobacteria.o__Rhodospirillales.f__Acetobacteraceae.g__Acetobacter.s__Acetobacter.senegalensis	0.000131712	9.11854e-05	0.000172239	0	0.000395137	6.07903e-05	0.000283688	0.000101317	0.000395137
k__Bacteria.p__Actinobacteria.c__Actinobacteria.o__Actinomycetales.f__Actinomycetaceae.g__Trueperella.s__Trueperella.pyogenes	0.000273556	0.000253293	0.000303951	0.00104357	0.00111449	0.000881459	0.00129686	0.000982776	0.00111449
k__Bacteria.p__Proteobacteria.c__Gammaproteobacteria.o__Enterobacterales.f__Budviciaceae.g__Pragia.s__Pragia.fontium	0.000364742	0.000263425	0.000101317	0.000172239	2.02634e-05	9.11854e-05	4.05268e-05	6.07903e-05	0.000202634
k__Bacteria.p__Actinobacteria.c__Actinobacteria.o__Corynebacteriales.f__Nocardiaceae.g__Rhodococcus.s__Rhodococcus.sp..WB1	9.11854e-05	0.000131712	0.000212766	0.0045694	0.00466059	0.00445795	0.00484296	0.00446809	0.00407295
k__Bacteria.p__Proteobacteria.c__Alphaproteobacteria.o__Rhodobacterales.f__Rhodobacteraceae.g__Ruegeria.s__Ruegeria.sp..PR1b	0	3.03951e-05	3.03951e-05	0.00029382	0.00029382	0.000212766	0.000172239	0.000263425	0.000324215
k__Bacteria.p__Proteobacteria.c__Alphaproteobacteria.o__Rhizobiales.f__Rhizobiaceae.g__Rhizobium.s__Rhizobium.sp..IRBG74	3.03951e-05	7.0922e-05	4.05268e-05	0.000374873	0.000577508	0.000547112	0.000688956	0.00064843	0.000526849
k__Bacteria.p__Proteobacteria.c__Betaproteobacteria.o__Burkholderiales.f__unidentified.g__Aquabacterium.s__Aquabacterium.sp..PL1F5	0	0	0	0.000172239	0.000172239	0.000131712	8.10537e-05	5.06586e-05	7.0922e-05
k__Bacteria.p__Actinobacteria.c__Actinobacteria.o__Streptomycetales.f__Streptomycetaceae.g__Streptomyces.s__Streptomyces.sp..AM.7161	0	0	0	0.000151976	7.0922e-05	6.07903e-05	0.000101317	6.07903e-05	0
k__Bacteria.p__Proteobacteria.c__Betaproteobacteria.o__Rhodocyclales.f__Zoogloeaceae.g__Thauera.s__Thauera.chlorobenzoica	0.0014387	0.00160081	0.0014387	0.0217528	0.0242351	0.0225329	0.0234347	0.0237183	0.0228673
k__Bacteria.p__Bacteroidetes.c__Cytophagia.o__Cytophagales.f__Hymenobacteraceae.g__Pontibacter.s__Pontibacter.sp..HJ8	0	0	0	3.03951e-05	0	0	2.02634e-05	6.07903e-05	5.06586e-05
k__Bacteria.p__Actinobacteria.c__Actinobacteria.o__Streptosporangiales.f__Thermomonosporaceae.g__Actinomadura.s__Actinomadura.vulgaris	0	1.01317e-05	0	0	2.02634e-05	2.02634e-05	0	3.03951e-05	0
k__Bacteria.p__Proteobacteria.c__Alphaproteobacteria.o__Rhizobiales.f__Hyphomicrobiaceae.g__Pelagibacterium.s__Pelagibacterium.halotolerans	0.000263425	0.000222898	0.000597771	0.00832827	0.0104154	0.00858156	0.00775076	0.00818642	0.00733536
k__Bacteria.p__Bacteroidetes.c__Cytophagia.o__Cytophagales.f__Cytophagaceae.g__Dyadobacter.s__Dyadobacter.fermentans	0.00107396	0.00121581	0.000719352	0.00785208	0.00643364	0.00794326	0.00743668	0.00794326	0.00801418
k__Bacteria.p__Bacteroidetes.c__Bacteroidia.o__Bacteroidales.f__Tannerellaceae.g__Parabacteroides.s__Parabacteroides.distasonis	5.06586e-05	0.000101317	4.05268e-05	2.02634e-05	0.000111449	0.000131712	7.0922e-05	8.10537e-05	0.000101317
k__Bacteria.p__Cyanobacteria.c__unidentified.o__Synechococcales.f__Synechococcaceae.g__Synechococcus.s__Synechococcus.sp..RCC307	0.000121581	0.000151976	8.10537e-05	0.0008308	0.000840932	0.000628166	0.000780142	0.000810537	0.000851064
k__Bacteria.p__Firmicutes.c__Clostridia.o__Clostridiales.f__Clostridiaceae.g__Clostridium.s__Clostridium.sp..enrichment.culture.clone.7.14	0	0	0	0	0	3.03951e-05	0	0	0
k__Bacteria.p__Actinobacteria.c__Actinobacteria.o__Corynebacteriales.f__Corynebacteriaceae.g__Corynebacterium.s__Corynebacterium.terpenotabidum	0.000273556	0.000273556	0.000395137	0.00278622	0.00235056	0.0029382	0.00288754	0.00283688	0.00246201
k__Bacteria.p__Actinobacteria.c__Actinobacteria.o__Streptosporangiales.f__Thermomonosporaceae.g__Actinomadura.s__Actinomadura.sp.	0	0	0	0	0	3.03951e-05	0	1.01317e-05	0
k__Bacteria.p__Proteobacteria.c__Gammaproteobacteria.o__Enterobacterales.f__Enterobacteriaceae.g__Enterobacter.s__uncultured.Enterobacter.sp.	0	0	1.01317e-05	0	3.03951e-05	5.06586e-05	0	4.05268e-05	0
k__Bacteria.p__Firmicutes.c__Bacilli.o__Bacillales.f__unidentified.g__Exiguobacterium.s__Exiguobacterium.antarcticum	0	1.01317e-05	0	6.07903e-05	0.000233029	4.05268e-05	9.11854e-05	6.07903e-05	0.000192503
k__Bacteria.p__Proteobacteria.c__Alphaproteobacteria.o__Rhodobacterales.f__unidentified.g__unidentified.s__uncultured.Rhodobacterales.bacterium.HF4000_03E16	9.11854e-05	6.07903e-05	6.07903e-05	0	0	7.0922e-05	0	0	0
k__Bacteria.p__Proteobacteria.c__Alphaproteobacteria.o__Rhizobiales.f__Rhizobiaceae.g__Sinorhizobium.s__Sinorhizobium.sp..DAO10	0	0	0	2.02634e-05	0	0	0	0	0
k__Bacteria.p__Bacteroidetes.c__Bacteroidia.o__Bacteroidales.f__Bacteroidaceae.g__Bacteroides.s__Bacteroides.uniformis	5.06586e-05	3.03951e-05	3.03951e-05	0	0	0	0	2.02634e-05	2.02634e-05
k__Bacteria.p__Actinobacteria.c__Actinobacteria.o__Streptomycetales.f__Streptomycetaceae.g__Streptomyces.s__Streptomyces.clavuligerus	0.00192503	0.00144883	0.00255319	0.0127558	0.0133536	0.014002	0.0146809	0.0126241	0.0120365
k__Bacteria.p__Actinobacteria.c__Actinobacteria.o__Streptomycetales.f__Streptomycetaceae.g__Streptomyces.s__Streptomyces.sp..FQ1	1.01317e-05	0	0	0	3.03951e-05	0	0	0	0
k__Bacteria.p__unidentified.c__unidentified.o__unidentified.f__unidentified.g__unidentified.s__uncultured.bacterium.AB_1241	2.02634e-05	0	0	6.07903e-05	0	0	0	0.000101317	4.05268e-05
k__Bacteria.p__Actinobacteria.c__Actinobacteria.o__Corynebacteriales.f__Corynebacteriaceae.g__Corynebacterium.s__Corynebacterium.efficiens	0.000344478	0.000496454	0.000587639	0.00163121	0.00121581	0.00123607	0.00125633	0.00103343	0.0014691
k__Bacteria.p__Proteobacteria.c__Deltaproteobacteria.o__Myxococcales.f__Labilitrichaceae.g__Labilithrix.s__Labilithrix.luteola	0.125816	0.105431	0.0945998	0.212898	0.208734	0.158794	0.168095	0.195795	0.265238
k__Bacteria.p__Proteobacteria.c__Alphaproteobacteria.o__Rhizobiales.f__Rhizobiaceae.g__Agrobacterium.s__Agrobacterium.rubi	0.000810537	0.000516717	0.000688956	0	0	0	4.05268e-05	0	0
k__Bacteria.p__Proteobacteria.c__Betaproteobacteria.o__Burkholderiales.f__Burkholderiaceae.g__Cupriavidus.s__Cupriavidus.taiwanensis	0.0105066	0.0122391	0.00891591	0.0182776	0.0197771	0.0178419	0.0189868	0.0212867	0.0204357
k__Bacteria.p__Proteobacteria.c__Betaproteobacteria.o__Burkholderiales.f__Burkholderiaceae.g__Burkholderia.s__Burkholderia.sp..KJ006	2.02634e-05	1.01317e-05	2.02634e-05	0.000982776	0.000810537	0.000466059	0.000942249	0.000800405	0.00035461
k__Bacteria.p__Actinobacteria.c__Actinobacteria.o__Streptomycetales.f__Streptomycetaceae.g__Streptomyces.s__Streptomyces.sp..WM4235	0.000982776	0.000800405	0.000982776	0	9.11854e-05	5.06586e-05	3.03951e-05	3.03951e-05	0
k__Bacteria.p__Proteobacteria.c__Alphaproteobacteria.o__Rhizobiales.f__Phyllobacteriaceae.g__Mesorhizobium.s__uncultured.Mesorhizobium.sp.	1.01317e-05	4.05268e-05	5.06586e-05	0.00035461	0.000324215	0.000628166	0.000233029	0.000273556	0.00029382
k__Bacteria.p__Bacteroidetes.c__Cytophagia.o__Cytophagales.f__Flammeovirgaceae.g__Flammeovirga.s__Flammeovirga.sp..MY04	0.000253293	0.000314083	0.000202634	0.000455927	0.000547112	0.000719352	0.000526849	0.000780142	0.0008308
k__Bacteria.p__Actinobacteria.c__Actinobacteria.o__Corynebacteriales.f__Nocardiaceae.g__Nocardia.s__Nocardia.terpenica	0.00413374	0.00406282	0.00774063	0.0193516	0.0189463	0.0213576	0.0228673	0.0210638	0.020233
k__Bacteria.p__Proteobacteria.c__Gammaproteobacteria.o__Chromatiales.f__Chromatiaceae.g__Allochromatium.s__Allochromatium.vinosum	0.0018541	0.00203647	0.00155015	0.0242958	0.0272543	0.0220567	0.0221175	0.0252888	0.0222695
k__Bacteria.p__Firmicutes.c__Bacilli.o__Lactobacillales.f__Leuconostocaceae.g__Leuconostoc.s__Leuconostoc.suionicum	2.02634e-05	2.02634e-05	1.01317e-05	2.02634e-05	0	0	4.05268e-05	2.02634e-05	0
k__Bacteria.p__Proteobacteria.c__Betaproteobacteria.o__Neisseriales.f__Neisseriaceae.g__Neisseria.s__Neisseria.lactamica	0.000243161	0.000172239	0.000151976	0.000162107	0.000324215	0.000263425	0.000222898	0.000303951	0.000151976
k__Bacteria.p__Cyanobacteria.c__unidentified.o__Pleurocapsales.f__Hyellaceae.g__Pleurocapsa.s__Pleurocapsa.sp..PCC.7319	0.00160081	0.00168186	0.00126646	0	0	0	0	0	2.02634e-05
k__Bacteria.p__Actinobacteria.c__Actinobacteria.o__Streptomycetales.f__Streptomycetaceae.g__Streptomyces.s__Streptomyces.puniciscabiei	0.0128267	0.00516717	0.00698075	0.0149848	0.0118034	0.0138095	0.0137183	0.0135664	0.015846
k__Bacteria.p__unidentified.c__unidentified.o__unidentified.f__unidentified.g__unidentified.s__uncultured.bacterium.Bio7	8.10537e-05	5.06586e-05	0.000111449	5.06586e-05	0	4.05268e-05	0.000101317	0	0
k__Bacteria.p__Actinobacteria.c__Actinobacteria.o__Streptomycetales.f__Streptomycetaceae.g__Streptomyces.s__Streptomyces.hygroscopicus	0.00343465	0.00217832	0.00363728	0.0858055	0.0264843	0.0281459	0.0309017	0.0274063	0.0291895
k__Bacteria.p__Actinobacteria.c__Actinobacteria.o__Streptomycetales.f__Streptomycetaceae.g__Streptomyces.s__Streptomyces.purpurascens	0	1.01317e-05	1.01317e-05	0	0	5.06586e-05	4.05268e-05	4.05268e-05	5.06586e-05
k__Bacteria.p__Actinobacteria.c__Actinobacteria.o__Streptomycetales.f__Streptomycetaceae.g__Streptomyces.s__Streptomyces.flaveolus	2.02634e-05	4.05268e-05	4.05268e-05	0.000212766	0.000141844	0.000151976	0.000253293	0.000162107	0.000374873
k__Bacteria.p__Proteobacteria.c__Deltaproteobacteria.o__unidentified.f__unidentified.g__unidentified.s__uncultured.delta.proteobacterium.DeepAnt.32C6	6.07903e-05	3.03951e-05	1.01317e-05	0.000121581	1.01317e-05	0.000141844	3.03951e-05	0	4.05268e-05
k__Bacteria.p__Actinobacteria.c__Actinobacteria.o__Corynebacteriales.f__Mycobacteriaceae.g__Mycobacteroides.s__Mycobacteroides.franklinii	0.000871327	0.000790274	0.0012462	0	7.0922e-05	0	4.05268e-05	3.03951e-05	2.02634e-05
k__Bacteria.p__Firmicutes.c__Clostridia.o__Clostridiales.f__Peptococcaceae.g__Dehalobacter.s__Dehalobacter.restrictus	5.06586e-05	2.02634e-05	5.06586e-05	0.000192503	6.07903e-05	0.000243161	0.000111449	0.000162107	0.000233029
k__Bacteria.p__unidentified.c__unidentified.o__unidentified.f__unidentified.g__unidentified.s__uncultured.bacterium.URE4	2.02634e-05	0	0	0.000405268	0.00035461	0.00029382	0.000222898	0.000233029	0.000324215
k__Bacteria.p__Cyanobacteria.c__unidentified.o__Nostocales.f__Nostocaceae.g__Nostoc.s__Nostoc.sp..152	4.05268e-05	9.11854e-05	8.10537e-05	0	1.01317e-05	0	0	0	0
k__Bacteria.p__Actinobacteria.c__Actinobacteria.o__Streptomycetales.f__Streptomycetaceae.g__Streptomyces.s__Streptomyces.kaniharaensis	1.01317e-05	0	0	0	0	3.03951e-05	0	7.0922e-05	3.03951e-05
k__Bacteria.p__Actinobacteria.c__Actinobacteria.o__Pseudonocardiales.f__Pseudonocardiaceae.g__Amycolatopsis.s__Amycolatopsis.pretoriensis	0.00377913	0.00680851	0.00788247	5.06586e-05	0	0	0	0	0
k__Bacteria.p__Actinobacteria.c__Actinobacteria.o__Streptomycetales.f__Streptomycetaceae.g__Streptomyces.s__Streptomyces.sp..SoC090715LN.17	5.06586e-05	0	4.05268e-05	2.02634e-05	3.03951e-05	0.000121581	0.000151976	2.02634e-05	0.000334347
k__Bacteria.p__Actinobacteria.c__Actinobacteria.o__Streptomycetales.f__Streptomycetaceae.g__Streptomyces.s__Streptomyces.rosa	1.01317e-05	0	0	9.11854e-05	6.07903e-05	7.0922e-05	0.000111449	5.06586e-05	0.000233029
k__Bacteria.p__Actinobacteria.c__Rubrobacteria.o__Rubrobacterales.f__Rubrobacteraceae.g__Rubrobacter.s__Rubrobacter.xylanophilus	0.0112361	0.0100709	0.0137487	0.0794833	0.0791489	0.0841743	0.0794225	0.0761499	0.0854914
k__Bacteria.p__Chloroflexi.c__unidentified.o__unidentified.f__unidentified.g__unidentified.s__uncultured.Chloroflexi.bacterium.Rifle_16ft_4_minimus_899	6.07903e-05	0.000111449	0.000121581	0.00227964	0.0018845	0.00179331	0.00164134	0.00150963	0.00186424
k__Bacteria.p__Proteobacteria.c__Gammaproteobacteria.o__Chromatiales.f__Chromatiaceae.g__Allochromatium.s__uncultured.Allochromatium.sp.	0	0	0	3.03951e-05	2.02634e-05	5.06586e-05	2.02634e-05	0	0
k__Bacteria.p__Proteobacteria.c__Gammaproteobacteria.o__Enterobacterales.f__Pectobacteriaceae.g__Dickeya.s__Dickeya.fangzhongdai	0.000121581	7.0922e-05	0.000101317	7.0922e-05	8.10537e-05	0.000121581	6.07903e-05	0.000131712	7.0922e-05
k__Bacteria.p__Chlamydiae.c__Chlamydiia.o__Chlamydiales.f__Chlamydiaceae.g__Chlamydia.s__Chlamydia.muridarum	2.02634e-05	7.0922e-05	1.01317e-05	0	3.03951e-05	2.02634e-05	0	0	5.06586e-05
k__Bacteria.p__Actinobacteria.c__Actinobacteria.o__Pseudonocardiales.f__Pseudonocardiaceae.g__Amycolatopsis.s__Amycolatopsis.coloradensis	0.000911854	0.00120567	0.00177305	0	0	2.02634e-05	0	2.02634e-05	5.06586e-05
k__Bacteria.p__Actinobacteria.c__Actinobacteria.o__Micrococcales.f__Micrococcaceae.g__Arthrobacter.s__Arthrobacter.sp..KW	0	0	0	0	0	4.05268e-05	0	0	3.03951e-05
k__Bacteria.p__Actinobacteria.c__Actinobacteria.o__Streptomycetales.f__Streptomycetaceae.g__Streptomyces.s__Streptomyces.spiramyceticus	0	0	0	0	0	0	2.02634e-05	0	0
k__Bacteria.p__Firmicutes.c__Bacilli.o__Bacillales.f__Bacillaceae.g__Bacillus.s__Bacillus.alcalophilus	0.000172239	0.000111449	0.000162107	0	0	3.03951e-05	0	0	0
k__Bacteria.p__Firmicutes.c__Bacilli.o__Bacillales.f__Bacillaceae.g__Anoxybacillus.s__Anoxybacillus.gonensis	1.01317e-05	5.06586e-05	3.03951e-05	0.000141844	0	8.10537e-05	6.07903e-05	2.02634e-05	4.05268e-05
k__Bacteria.p__Proteobacteria.c__Alphaproteobacteria.o__Rhizobiales.f__Hyphomicrobiaceae.g__Hyphomicrobium.s__Hyphomicrobium.zavarzinii	0.0134043	0.0156535	0.0144073	0.00035461	0.000172239	0.000172239	0.000243161	0.000131712	0.000496454
k__Bacteria.p__Planctomycetes.c__Phycisphaerae.o__Phycisphaerales.f__Phycisphaeraceae.g__Phycisphaera.s__Phycisphaera.mikurensis	0.0047619	0.00427558	0.00286727	0.0505775	0.0585309	0.0514792	0.0521581	0.0559473	0.0494934
k__Bacteria.p__Fusobacteria.c__Fusobacteriia.o__Fusobacteriales.f__Fusobacteriaceae.g__Ilyobacter.s__Ilyobacter.polytropus	0.000253293	0.000111449	0.000222898	0.000111449	5.06586e-05	0.000212766	9.11854e-05	0.000111449	5.06586e-05
k__Bacteria.p__Actinobacteria.c__Actinobacteria.o__Micrococcales.f__Microbacteriaceae.g__Agrococcus.s__Agrococcus.jejuensis	0.000749747	0.000719352	0.000780142	0.0392503	0.039767	0.0449544	0.0404458	0.0355522	0.0367376
k__Bacteria.p__Actinobacteria.c__Actinobacteria.o__Streptomycetales.f__Streptomycetaceae.g__Streptomyces.s__Streptomyces.sp..CNR.881.PL04	0	0	0	0	0	0	4.05268e-05	0	0
k__Bacteria.p__Proteobacteria.c__Gammaproteobacteria.o__Enterobacterales.f__Yersiniaceae.g__Serratia.s__Serratia.plymuthica	0.000405268	0.000334347	0.000324215	0.0024924	0.0018845	0.00182371	0.00162107	0.00214792	0.00187437
k__Bacteria.p__Cyanobacteria.c__unidentified.o__Synechococcales.f__Prochloraceae.g__Prochlorococcus.s__Prochlorococcus.marinus	0.000901722	0.000840932	0.000557244	0.000496454	0.00070922	0.000435664	0.000607903	0.0004154	0.000405268
k__Bacteria.p__Proteobacteria.c__Alphaproteobacteria.o__Rhizobiales.f__Xanthobacteraceae.g__Azorhizobium.s__Azorhizobium.caulinodans	0.00979737	0.0116819	0.0112259	0.0348835	0.0384701	0.0333536	0.0335866	0.0377406	0.0342351
k__Bacteria.p__Cyanobacteria.c__unidentified.o__Synechococcales.f__Acaryochloridaceae.g__Acaryochloris.s__uncultured.Acaryochloris.sp.	6.07903e-05	7.0922e-05	5.06586e-05	0.000486322	0.000699088	0.000222898	0.000567376	0.000699088	0.000425532
k__Bacteria.p__Firmicutes.c__Bacilli.o__Bacillales.f__Planococcaceae.g__Ureibacillus.s__Ureibacillus.thermosphaericus	0.000263425	0.000222898	0.000192503	0	4.05268e-05	9.11854e-05	1.01317e-05	8.10537e-05	0
k__Bacteria.p__unidentified.c__unidentified.o__unidentified.f__unidentified.g__unidentified.s__uncultured.bacterium.W5.102b	9.11854e-05	9.11854e-05	6.07903e-05	0.00137791	0.00123607	0.0029382	0.00193516	0.000739615	0.00181358
k__Bacteria.p__Actinobacteria.c__Actinobacteria.o__Streptomycetales.f__Streptomycetaceae.g__Streptomyces.s__Streptomyces.sp..19.2012.	0	0	0	0	0	3.03951e-05	0	0	0
k__Bacteria.p__Actinobacteria.c__Actinobacteria.o__Frankiales.f__Frankiaceae.g__Frankia.s__uncultured.Frankia.sp.	7.0922e-05	5.06586e-05	4.05268e-05	0.000547112	0.000810537	0.000486322	0.000263425	0.000405268	0.000466059
k__Bacteria.p__Proteobacteria.c__Deltaproteobacteria.o__Myxococcales.f__unidentified.g__unidentified.s__uncultured.myxobacterium.HF0200_08J13	0.000101317	8.10537e-05	0.000111449	3.03951e-05	0	0	2.02634e-05	0	0
k__Bacteria.p__Actinobacteria.c__Actinobacteria.o__Streptomycetales.f__Streptomycetaceae.g__Streptomyces.s__Streptomyces.sp..TP.A0274	0	0	2.02634e-05	0	8.10537e-05	0	8.10537e-05	0	3.03951e-05
k__Bacteria.p__Proteobacteria.c__Gammaproteobacteria.o__Pasteurellales.f__Pasteurellaceae.g__Haemophilus.s__.Haemophilus..ducreyi	6.07903e-05	0.000131712	4.05268e-05	0.000151976	4.05268e-05	0.000101317	8.10537e-05	0.000111449	0.000364742
k__Bacteria.p__Actinobacteria.c__Actinobacteria.o__Corynebacteriales.f__Mycobacteriaceae.g__Mycolicibacterium.s__Mycolicibacterium.neworleansense	0.0012462	0.0010233	0.00130699	0	0	2.02634e-05	0	0	0
k__Bacteria.p__Actinobacteria.c__Actinobacteria.o__Pseudonocardiales.f__Pseudonocardiaceae.g__Pseudonocardia.s__Pseudonocardia.sp..S053	0	0	0	0	9.11854e-05	0	0	0	0
k__Bacteria.p__Verrucomicrobia.c__Opitutae.o__Opitutales.f__Opitutaceae.g__Opitutus.s__Opitutus.sp..VeGlc2	0	0	0	0	0.000172239	0	0.000101317	5.06586e-05	0.000182371
k__Bacteria.p__Actinobacteria.c__Actinobacteria.o__Actinomycetales.f__Actinomycetaceae.g__Arcanobacterium.s__Arcanobacterium.wilhelmae	0	0	0	0	0	0	0	3.03951e-05	0
k__Bacteria.p__Proteobacteria.c__Gammaproteobacteria.o__Pasteurellales.f__Pasteurellaceae.g__Actinobacillus.s__Actinobacillus.equuli	2.02634e-05	1.01317e-05	2.02634e-05	4.05268e-05	0	0	3.03951e-05	0	7.0922e-05
k__Bacteria.p__Actinobacteria.c__Actinobacteria.o__Corynebacteriales.f__Mycobacteriaceae.g__Mycolicibacterium.s__Mycolicibacterium.wolinskyi	0.00474164	0.00529889	0.00703141	4.05268e-05	0	0	0	0	0
k__Bacteria.p__Actinobacteria.c__Actinobacteria.o__Streptomycetales.f__Streptomycetaceae.g__Streptomyces.s__Streptomyces.varius	0	0	0	0	6.07903e-05	0	0	0	0
k__Bacteria.p__unidentified.c__unidentified.o__unidentified.f__unidentified.g__unidentified.s__uncultured.bacterium.A1Q1_fos_36	0.000334347	0.000314083	0.000212766	8.10537e-05	0.000283688	0.000111449	0.000141844	0.000162107	0.000141844
k__Bacteria.p__Proteobacteria.c__Gammaproteobacteria.o__Thiotrichales.f__Francisellaceae.g__Francisella.s__Francisella.sp..CA97.1460	2.02634e-05	3.03951e-05	6.07903e-05	4.05268e-05	5.06586e-05	0	4.05268e-05	4.05268e-05	0
k__Bacteria.p__Proteobacteria.c__Alphaproteobacteria.o__Rhizobiales.f__Cohaesibacteraceae.g__Cohaesibacter.s__Cohaesibacter.sp..ES.047	0.00144883	0.00203647	0.00191489	0.00194529	0.00167173	0.00217832	0.00213779	0.00245187	0.00223911
k__Bacteria.p__Proteobacteria.c__Alphaproteobacteria.o__Rickettsiales.f__Rickettsiaceae.g__Rickettsia.s__Rickettsia.bellii	0.000151976	0.000233029	5.06586e-05	0	6.07903e-05	0	0	0	0
k__Bacteria.p__Proteobacteria.c__Deltaproteobacteria.o__Myxococcales.f__Polyangiaceae.g__Chondromyces.s__Chondromyces.crocatus	0.0323607	0.0272847	0.0200405	0.0806079	0.0917832	0.0736272	0.0789564	0.0858055	0.102209
k__Bacteria.p__Planctomycetes.c__Planctomycetia.o__Planctomycetales.f__unidentified.g__unidentified.s__uncultured.planctomycete.5H12	4.05268e-05	6.07903e-05	4.05268e-05	0	0	0	0	6.07903e-05	0
k__Bacteria.p__Firmicutes.c__Bacilli.o__Bacillales.f__Bacillaceae.g__Bacillus.s__Bacillus.horikoshii	7.0922e-05	0.000141844	0.000151976	5.06586e-05	0.000202634	7.0922e-05	4.05268e-05	0.000182371	0
k__Bacteria.p__Proteobacteria.c__Epsilonproteobacteria.o__Campylobacterales.f__Campylobacteraceae.g__Campylobacter.s__Campylobacter.sp..RM8964	0	5.06586e-05	1.01317e-05	3.03951e-05	7.0922e-05	4.05268e-05	6.07903e-05	6.07903e-05	4.05268e-05
k__Bacteria.p__Tenericutes.c__Mollicutes.o__Entomoplasmatales.f__Entomoplasmataceae.g__Entomoplasma.s__Entomoplasma.luminosum	0	0	0	0	0	0	0	0	1.01317e-05
k__Bacteria.p__Actinobacteria.c__Thermoleophilia.o__Solirubrobacterales.f__Patulibacteraceae.g__Patulibacter.s__Patulibacter.medicamentivorans	0.0185106	0.0198683	0.0254002	7.0922e-05	4.05268e-05	0.000111449	0	0	4.05268e-05
k__Bacteria.p__Bacteroidetes.c__Flavobacteriia.o__Flavobacteriales.f__Flavobacteriaceae.g__Sediminicola.s__Sediminicola.sp..YIK13	0.000273556	0.000243161	0.000243161	0.000445795	0.000425532	0.000314083	0.000324215	0.000233029	0.000405268
k__Bacteria.p__Bacteroidetes.c__Bacteroidia.o__Bacteroidales.f__Bacteroidaceae.g__Bacteroides.s__Bacteroides.paurosaccharolyticus	0.000172239	0.000162107	0.000121581	0	0	0	2.02634e-05	0	0
k__Bacteria.p__Firmicutes.c__Bacilli.o__Lactobacillales.f__Streptococcaceae.g__Lactococcus.s__Lactococcus.garvieae	0.000121581	0.000141844	0.000101317	3.03951e-05	4.05268e-05	0	0	0.000101317	8.10537e-05
k__Bacteria.p__unidentified.c__unidentified.o__unidentified.f__unidentified.g__unidentified.s__uncultured.bacterium.E1_6	0	0	0	2.02634e-05	0	2.02634e-05	0	2.02634e-05	9.11854e-05
k__Bacteria.p__Chloroflexi.c__Thermoflexia.o__Thermoflexales.f__Thermoflexaceae.g__Thermoflexus.s__Thermoflexus.hugenholtzii	0.0114792	0.0106586	0.00997974	0.000151976	0.000263425	0.000243161	0.000141844	0.000192503	0.000131712
k__Bacteria.p__Firmicutes.c__Bacilli.o__Bacillales.f__Planococcaceae.g__Planococcus.s__Planococcus.kocurii	1.01317e-05	1.01317e-05	1.01317e-05	2.02634e-05	3.03951e-05	0	5.06586e-05	2.02634e-05	0
k__Bacteria.p__Actinobacteria.c__Actinobacteria.o__Pseudonocardiales.f__Pseudonocardiaceae.g__Amycolatopsis.s__Amycolatopsis.lactamdurans	5.06586e-05	1.01317e-05	4.05268e-05	6.07903e-05	9.11854e-05	9.11854e-05	3.03951e-05	0	2.02634e-05
k__Bacteria.p__Actinobacteria.c__Actinobacteria.o__Micromonosporales.f__Micromonosporaceae.g__Actinoplanes.s__Actinoplanes.sp..ATCC.53533	0.0183181	0.0170719	0.02692	0.000121581	0.000314083	0.000243161	9.11854e-05	0.000212766	0.000243161
k__Bacteria.p__Proteobacteria.c__Deltaproteobacteria.o__Myxococcales.f__Myxococcaceae.g__Myxococcus.s__Myxococcus.virescens	0.00223911	0.00175279	0.00172239	0.000395137	0.000111449	0.000151976	6.07903e-05	5.06586e-05	0.000151976
k__Bacteria.p__Bacteroidetes.c__Bacteroidia.o__Bacteroidales.f__Rikenellaceae.g__Alistipes.s__uncultured.Alistipes.sp.	1.01317e-05	0	0	0	0	2.02634e-05	0	0	0
k__Bacteria.p__unidentified.c__unidentified.o__unidentified.f__unidentified.g__unidentified.s__uncultured.bacterium.Contigcl_1149	0	0	0	0	0	0	0	0	4.05268e-05
k__Bacteria.p__Actinobacteria.c__Actinobacteria.o__Corynebacteriales.f__Williamsiaceae.g__Williamsia.s__Williamsia.marianensis	0.000283688	0.000374873	0.000374873	0	0	0	0	7.0922e-05	0
k__Bacteria.p__Actinobacteria.c__Actinobacteria.o__Propionibacteriales.f__Nocardioidaceae.g__Kribbella.s__Kribbella.shirazensis	1.01317e-05	0	0	0	0	0	0	0	5.06586e-05
k__Bacteria.p__Proteobacteria.c__Alphaproteobacteria.o__Rhodobacterales.f__Rhodobacteraceae.g__Labrenzia.s__Labrenzia.suaedae	0.00254306	0.00245187	0.00262411	0	0	0	0	0	2.02634e-05
k__Bacteria.p__Actinobacteria.c__Actinobacteria.o__Streptomycetales.f__Streptomycetaceae.g__Streptomyces.s__Streptomyces.galilaeus	0	0	0	3.03951e-05	0.000111449	4.05268e-05	9.11854e-05	0	0.000273556
k__Bacteria.p__Firmicutes.c__Clostridia.o__Clostridiales.f__Peptococcaceae.g__Desulfotomaculum.s__Desulfotomaculum.reducens	0.000385005	0.00029382	0.000516717	0.000283688	0.000121581	0.000243161	0.000303951	0.000192503	2.02634e-05
k__Bacteria.p__Actinobacteria.c__Actinobacteria.o__Corynebacteriales.f__Nocardiaceae.g__Rhodococcus.s__Rhodococcus.sp..BH4	0.000162107	0.000141844	0.000172239	0.003769	0.000628166	0.000820669	0.000526849	0.000628166	0.000526849
k__Bacteria.p__Firmicutes.c__Bacilli.o__Lactobacillales.f__Carnobacteriaceae.g__Carnobacterium.s__Carnobacterium.maltaromaticum	0.000131712	0.000151976	0.000182371	4.05268e-05	0	0	0	5.06586e-05	0
k__Bacteria.p__Proteobacteria.c__Alphaproteobacteria.o__Rhodospirillales.f__Rhodospirillaceae.g__Azospirillum.s__Azospirillum.lipoferum	0.0102128	0.0104965	0.0106282	0.0705775	0.0882472	0.0739311	0.0755117	0.0817629	0.0693009
k__Bacteria.p__Thermotogae.c__Thermotogae.o__Thermotogales.f__Thermotogaceae.g__Thermotoga.s__Thermotoga.maritima	2.02634e-05	0	0	0.000587639	0.000192503	0.000344478	0.000151976	0.000172239	0.000496454
k__Bacteria.p__Proteobacteria.c__Gammaproteobacteria.o__Pasteurellales.f__Pasteurellaceae.g__Aggregatibacter.s__Aggregatibacter.aphrophilus	0.000131712	2.02634e-05	0.000111449	0.000111449	9.11854e-05	0.000131712	5.06586e-05	0.000101317	0.000131712
k__Bacteria.p__Bacteroidetes.c__Cytophagia.o__Cytophagales.f__Cytophagaceae.g__Spirosoma.s__Spirosoma.radiotolerans	0.00164134	0.0016616	0.00114488	0.00272543	0.0022695	0.00184397	0.00182371	0.0026849	0.00227964
k__Bacteria.p__unidentified.c__unidentified.o__unidentified.f__unidentified.g__unidentified.s__uncultured.bacterium.253	0.000628166	0.00047619	0.000587639	0.000374873	0.0004154	0.00029382	0.000344478	0.000587639	0.00123607
k__Bacteria.p__Bacteroidetes.c__Flavobacteriia.o__Flavobacteriales.f__Flavobacteriaceae.g__Capnocytophaga.s__Capnocytophaga.sp..ChDC.OS43	0	1.01317e-05	0	0.000151976	0.000111449	0.000192503	7.0922e-05	0.000111449	9.11854e-05
k__Bacteria.p__unidentified.c__unidentified.o__unidentified.f__unidentified.g__unidentified.s__uncultured.bacterium.TB312_p	0	0	0	0.000111449	0	0	0	0	0
k__Bacteria.p__Spirochaetes.c__Spirochaetia.o__Spirochaetales.f__Borreliaceae.g__Borrelia.s__Borrelia.hermsii	0	5.06586e-05	0	0	6.07903e-05	0	3.03951e-05	2.02634e-05	9.11854e-05
k__Bacteria.p__Proteobacteria.c__Gammaproteobacteria.o__Enterobacterales.f__Hafniaceae.g__Edwardsiella.s__Edwardsiella.tarda	0.000283688	0.000263425	0.000182371	0.00285714	0.0022999	0.00297872	0.00317123	0.00261398	0.00242148
k__Bacteria.p__Proteobacteria.c__Betaproteobacteria.o__Burkholderiales.f__unidentified.g__Mitsuaria.s__Mitsuaria.sp..7	0.00209726	0.00650456	0.00140831	0.0715096	0.0843769	0.0729889	0.075461	0.0835258	0.0854813
k__Bacteria.p__Actinobacteria.c__Actinobacteria.o__Pseudonocardiales.f__Pseudonocardiaceae.g__Saccharothrix.s__Saccharothrix.mutabilis	0	5.06586e-05	7.0922e-05	0.000233029	0.000263425	0.000273556	6.07903e-05	0.000334347	0.000364742
k__Bacteria.p__Chloroflexi.c__unidentified.o__unidentified.f__unidentified.g__unidentified.s__uncultured.Chloroflexi.bacterium	0.00120567	0.000668693	0.000678825	0.0054002	0.00553191	0.00503546	0.00496454	0.00574468	0.00572442
k__Bacteria.p__Actinobacteria.c__Actinobacteria.o__Frankiales.f__Frankiaceae.g__Frankia.s__Frankia.sp..EUN1f	0.00368794	0.00298886	0.00504559	0	0	0	0	0	2.02634e-05
k__Bacteria.p__unidentified.c__unidentified.o__unidentified.f__unidentified.g__unidentified.s__uncultured.bacterium.r_03	1.01317e-05	0	0	0	0	0	2.02634e-05	0	0
k__Bacteria.p__Proteobacteria.c__Alphaproteobacteria.o__Rhodospirillales.f__Rhodospirillaceae.g__Niveispirillum.s__Niveispirillum.cyanobacteriorum	0.00159068	0.00142857	0.00118541	0.0103749	0.0120567	0.0108207	0.0108409	0.0115198	0.0105978
k__Bacteria.p__Nitrospirae.c__Nitrospira.o__Nitrospirales.f__Nitrospiraceae.g__Thermodesulfovibrio.s__Thermodesulfovibrio.yellowstonii	0.000192503	0.000212766	0.000151976	0.000212766	0.000263425	0.000273556	0.000303951	0.000202634	0.000182371
k__Bacteria.p__Bacteroidetes.c__Bacteroidia.o__Marinilabiliales.f__Salinivirgaceae.g__Salinivirga.s__Salinivirga.cyanobacteriivorans	0.00035461	0.000374873	0.000233029	0.000658561	0.000790274	0.000263425	0.000283688	0.000395137	0.000192503
k__Bacteria.p__Proteobacteria.c__Gammaproteobacteria.o__Orbales.f__Orbaceae.g__Gilliamella.s__Gilliamella.apicola	0.00116515	0.00122594	0.00070922	8.10537e-05	4.05268e-05	4.05268e-05	1.01317e-05	5.06586e-05	0.000111449
k__Bacteria.p__Cyanobacteria.c__unidentified.o__Nostocales.f__Rivulariaceae.g__Calothrix.s__Calothrix.sp..NIES.2100	0.00285714	0.00257345	0.00246201	0.000263425	0.000395137	0.000638298	0.000597771	0.000516717	0.000699088
k__Bacteria.p__Planctomycetes.c__Planctomycetia.o__Planctomycetales.f__Gemmataceae.g__Gemmata.s__Gemmata.obscuriglobus	0.190638	0.200648	0.138946	0	0.000121581	2.02634e-05	0.000314083	0.000101317	0
k__Bacteria.p__Actinobacteria.c__Actinobacteria.o__Propionibacteriales.f__Nocardioidaceae.g__Nocardioides.s__Nocardioides.sp..JS614	0.000405268	0.00029382	0.000324215	1.06739	0.946393	1.24338	1.18119	0.956515	1.06485
k__Bacteria.p__Actinobacteria.c__Actinobacteria.o__Streptomycetales.f__Streptomycetaceae.g__Streptomyces.s__Streptomyces.sp..ID05.A0143	0	0	1.01317e-05	2.02634e-05	0	0	0	0	0
k__Bacteria.p__Proteobacteria.c__Betaproteobacteria.o__Neisseriales.f__Neisseriaceae.g__unidentified.s__Neisseriaceae.bacterium.DSM.100970	0.00047619	0.000536981	0.000395137	0	0	0.000131712	2.02634e-05	5.06586e-05	0.000243161
k__Bacteria.p__Planctomycetes.c__Planctomycetia.o__Planctomycetales.f__Planctomycetaceae.g__Planctomyces.s__Planctomyces.sp..SH.PL62	0.060922	0.0553799	0.0576393	0.128014	0.150588	0.135076	0.144823	0.138065	0.126282
k__Bacteria.p__Firmicutes.c__Bacilli.o__Lactobacillales.f__Streptococcaceae.g__Streptococcus.s__Streptococcus.suis	0.000374873	0.000263425	0.000283688	0.000151976	0.000253293	0.000151976	0.000212766	0.000222898	0
k__Bacteria.p__Actinobacteria.c__Actinobacteria.o__Micromonosporales.f__Micromonosporaceae.g__Salinispora.s__Salinispora.tropica	0.00186424	0.0021074	0.00270517	0.0102533	0.0104661	0.0102533	0.00938197	0.00959473	0.00887538
k__Bacteria.p__Actinobacteria.c__Actinobacteria.o__Streptosporangiales.f__Streptosporangiaceae.g__Streptosporangium.s__Streptosporangium.sp..FXJ7.131	0	1.01317e-05	0	0	7.0922e-05	0	0	0	0
k__Bacteria.p__Firmicutes.c__Bacilli.o__Bacillales.f__unidentified.g__Exiguobacterium.s__Exiguobacterium.sp..N4.1P	2.02634e-05	2.02634e-05	3.03951e-05	0.000121581	0.000192503	7.0922e-05	7.0922e-05	7.0922e-05	5.06586e-05
k__Bacteria.p__Proteobacteria.c__Betaproteobacteria.o__unidentified.f__unidentified.g__Candidatus.Kinetoplastibacterium.s__Candidatus.Kinetoplastibacterium.oncopeltii	9.11854e-05	5.06586e-05	5.06586e-05	0	1.01317e-05	3.03951e-05	1.01317e-05	0	0
k__Bacteria.p__Actinobacteria.c__Actinobacteria.o__Streptomycetales.f__Streptomycetaceae.g__Streptomyces.s__Streptomyces.atratus	0.00861196	0.00470111	0.00594732	2.02634e-05	4.05268e-05	3.03951e-05	0.000101317	8.10537e-05	0.000962513
k__Bacteria.p__Actinobacteria.c__Actinobacteria.o__Micrococcales.f__Micrococcaceae.g__Arthrobacter.s__Arthrobacter.sp..PGP41	0.0004154	0.00047619	0.000668693	0.0275076	0.023232	0.0536575	0.0265957	0.0279534	0.0506991
k__Bacteria.p__Proteobacteria.c__Gammaproteobacteria.o__Enterobacterales.f__Enterobacteriaceae.g__Franconibacter.s__Franconibacter.helveticus	0.000151976	9.11854e-05	6.07903e-05	3.03951e-05	6.07903e-05	0	4.05268e-05	0	0
k__Bacteria.p__Firmicutes.c__Bacilli.o__Bacillales.f__Bacillaceae.g__Bacillus.s__Bacillus.pseudomycoides	0.000425532	0.000455927	0.000385005	0	0	2.02634e-05	1.01317e-05	0.000101317	0.000131712
k__Bacteria.p__Proteobacteria.c__Gammaproteobacteria.o__Enterobacterales.f__Enterobacteriaceae.g__Lelliottia.s__Lelliottia.jeotgali	0	0	1.01317e-05	0.000425532	0.000455927	0.000303951	0.000455927	0.000506586	0.000557244
k__Bacteria.p__Actinobacteria.c__Actinobacteria.o__Corynebacteriales.f__Mycobacteriaceae.g__Mycobacterium.s__Mycobacterium.conspicuum	0.00463019	0.00424519	0.00682877	0	0	3.03951e-05	0	0	0
k__Bacteria.p__Proteobacteria.c__Deltaproteobacteria.o__Desulfobacterales.f__Desulfobulbaceae.g__Desulfurivibrio.s__uncultured.Desulfurivibrio.sp.	0	0	0	6.07903e-05	0.000121581	6.07903e-05	0.000101317	8.10537e-05	0.000192503
k__Bacteria.p__Actinobacteria.c__Actinobacteria.o__Corynebacteriales.f__Nocardiaceae.g__Nocardia.s__Nocardia.nova	0.00430598	0.00848024	0.00658561	0.0173961	0.0177508	0.0187437	0.0200811	0.0173759	0.0155927
k__Bacteria.p__Firmicutes.c__Bacilli.o__Lactobacillales.f__Lactobacillaceae.g__Pediococcus.s__Pediococcus.acidilactici	8.10537e-05	8.10537e-05	2.02634e-05	3.03951e-05	8.10537e-05	2.02634e-05	0	0	9.11854e-05
k__Bacteria.p__Proteobacteria.c__Gammaproteobacteria.o__Legionellales.f__Coxiellaceae.g__Coxiella.s__Coxiella.endosymbiont.of.Amblyomma.americanum	0	0	0	5.06586e-05	3.03951e-05	0.000111449	2.02634e-05	4.05268e-05	0
k__Bacteria.p__Actinobacteria.c__Actinobacteria.o__Streptomycetales.f__Streptomycetaceae.g__Streptomyces.s__Streptomyces.sp..SpC080624G1.09	1.01317e-05	2.02634e-05	1.01317e-05	0	0	6.07903e-05	9.11854e-05	0	0
k__Bacteria.p__Actinobacteria.c__Actinobacteria.o__Streptomycetales.f__Streptomycetaceae.g__Kitasatospora.s__Kitasatospora.aburaviensis	2.02634e-05	2.02634e-05	3.03951e-05	0.000243161	0.000243161	0.000111449	0.000263425	0.000344478	0.000263425
k__Bacteria.p__unidentified.c__unidentified.o__unidentified.f__unidentified.g__unidentified.s__uncultured.bacterium.lac146	0	0	0	0.00029382	0.000303951	0.000212766	0.000233029	0.000233029	0.000395137
k__Bacteria.p__Actinobacteria.c__Actinobacteria.o__Streptomycetales.f__Streptomycetaceae.g__Streptomyces.s__Streptomyces.cyaneus	0.00154002	0.00120567	0.00152989	4.05268e-05	0	0.000131712	6.07903e-05	3.03951e-05	3.03951e-05
k__Bacteria.p__unidentified.c__unidentified.o__unidentified.f__unidentified.g__unidentified.s__uncultured.bacterium.BLR7	0.00172239	0.00171226	0.00145897	0.000425532	0.000536981	0.000192503	0.000334347	0.00029382	0.00047619
k__Bacteria.p__unidentified.c__unidentified.o__unidentified.f__unidentified.g__unidentified.s__uncultured.bacterium.pSY1435	2.02634e-05	3.03951e-05	0	0	7.0922e-05	0	0	0	0.000324215
k__Bacteria.p__Firmicutes.c__Bacilli.o__Bacillales.f__Bacillaceae.g__Aeribacillus.s__Aeribacillus.pallidus	0.000111449	6.07903e-05	9.11854e-05	0.000131712	0.000141844	0.000151976	9.11854e-05	0.000101317	0.000121581
k__Bacteria.p__Firmicutes.c__Bacilli.o__Bacillales.f__Bacillaceae.g__Bacillus.s__Bacillus.cohnii	0.000162107	0.000202634	0.000141844	0.000121581	6.07903e-05	2.02634e-05	8.10537e-05	4.05268e-05	0.000151976
k__Bacteria.p__Actinobacteria.c__Actinobacteria.o__Streptomycetales.f__Streptomycetaceae.g__Streptomyces.s__Streptomyces.sp..S8	4.05268e-05	3.03951e-05	5.06586e-05	0.00471125	0.00545086	0.00546099	0.00449848	0.00383992	0.00388045
k__Bacteria.p__Firmicutes.c__Bacilli.o__Bacillales.f__Paenibacillaceae.g__Paenibacillus.s__Paenibacillus.sp..FSL.H7.0357	4.05268e-05	4.05268e-05	7.0922e-05	0.000314083	0.000678825	0.000780142	0.000455927	0.000739615	0.000486322
k__Bacteria.p__Proteobacteria.c__Gammaproteobacteria.o__Enterobacterales.f__Morganellaceae.g__Providencia.s__Providencia.stuartii	0.000233029	0.000243161	0.000395137	0.000111449	0.000283688	0.000212766	0.000131712	0	0.000111449
k__Bacteria.p__Actinobacteria.c__Actinobacteria.o__Corynebacteriales.f__Mycobacteriaceae.g__Mycobacterium.s__Mycobacterium.lepraemurium	9.11854e-05	9.11854e-05	0.000111449	0.00160081	0.00197568	0.00133739	0.00195542	0.00120567	0.00193516
k__Bacteria.p__Firmicutes.c__Clostridia.o__Clostridiales.f__Peptococcaceae.g__Desulfitobacterium.s__Desulfitobacterium.hafniense	0.000202634	0.000385005	0.000334347	0.000172239	0.000344478	0.000162107	0.000385005	0.000668693	0.000395137
k__Bacteria.p__Bacteroidetes.c__Flavobacteriia.o__Flavobacteriales.f__Flavobacteriaceae.g__Capnocytophaga.s__Capnocytophaga.sp..oral.taxon.878	0.000101317	8.10537e-05	0.000111449	0.000233029	0.000303951	0.000303951	0.000172239	0.000101317	0.000182371
k__Bacteria.p__unidentified.c__unidentified.o__unidentified.f__unidentified.g__unidentified.s__bacterium.AB1	1.01317e-05	0	0	0	0	0	2.02634e-05	0	0
k__Bacteria.p__Chloroflexi.c__Chloroflexia.o__Chloroflexales.f__Chloroflexaceae.g__Chloroflexus.s__Chloroflexus.aggregans	0.00247214	0.00205674	0.0018845	0.00470111	0.00573455	0.00504559	0.00435664	0.00448835	0.00628166
k__Bacteria.p__unidentified.c__unidentified.o__unidentified.f__unidentified.g__unidentified.s__uncultured.bacterium.Contigcl_1792	0	0	0	0	0	4.05268e-05	0	0	0
k__Bacteria.p__Firmicutes.c__Bacilli.o__Bacillales.f__Bacillaceae.g__Bacillus.s__Bacillus.sp..OxB.1	0.000202634	0.000212766	0.000151976	0.000192503	0.000222898	0.000283688	0.000303951	0.000536981	0.000121581
k__Bacteria.p__Chlamydiae.c__Chlamydiia.o__Chlamydiales.f__Chlamydiaceae.g__Chlamydia.s__uncultured.Chlamydia.sp.	0	0	0	6.07903e-05	0	0	3.03951e-05	0	0
k__Bacteria.p__Actinobacteria.c__Actinobacteria.o__Streptomycetales.f__Streptomycetaceae.g__Streptomyces.s__Streptomyces.europaeiscabiei	0.00107396	0.000800405	0.00132725	0	7.0922e-05	3.03951e-05	4.05268e-05	0	0
k__Bacteria.p__Proteobacteria.c__Betaproteobacteria.o__Rhodocyclales.f__Zoogloeaceae.g__Azoarcus.s__Azoarcus.sp..KH32C	0.0148632	0.0169504	0.0129686	0.0623506	0.0658156	0.0610638	0.0631915	0.0688349	0.0651266
k__Bacteria.p__Proteobacteria.c__Alphaproteobacteria.o__Rhizobiales.f__Bartonellaceae.g__Bartonella.s__Bartonella.vinsonii	0.000263425	0.000334347	0.000425532	2.02634e-05	4.05268e-05	7.0922e-05	4.05268e-05	0	3.03951e-05
k__Bacteria.p__Thermotogae.c__Thermotogae.o__Kosmotogales.f__Kosmotogaceae.g__Kosmotoga.s__Kosmotoga.olearia	1.01317e-05	2.02634e-05	9.11854e-05	0.000101317	6.07903e-05	5.06586e-05	0	0.000121581	0.000222898
k__Bacteria.p__Thermotogae.c__Thermotogae.o__Thermotogales.f__Fervidobacteriaceae.g__Thermosipho.s__Thermosipho.africanus	6.07903e-05	7.0922e-05	5.06586e-05	9.11854e-05	0	0	4.05268e-05	0	2.02634e-05
k__Bacteria.p__unidentified.c__unidentified.o__unidentified.f__unidentified.g__unidentified.s__uncultured.bacterium.Contigcl_38	0	0	0	0	0	0	2.02634e-05	0	0
k__Bacteria.p__unidentified.c__unidentified.o__unidentified.f__unidentified.g__unidentified.s__uncultured.bacterium.Contig1529	0	0	0	0	0	6.07903e-05	0	0	0
k__Bacteria.p__Actinobacteria.c__Actinobacteria.o__Corynebacteriales.f__Mycobacteriaceae.g__Mycobacterium.s__Mycobacterium.sp..djl.10	0.000759878	0.000861196	0.000911854	0.0232421	0.0236272	0.0290476	0.0273556	0.0258663	0.0230193
k__Bacteria.p__Proteobacteria.c__Alphaproteobacteria.o__Rhizobiales.f__Bartonellaceae.g__Bartonella.s__Bartonella.bacilliformis	0.000587639	0.000628166	0.000516717	3.03951e-05	0	0	5.06586e-05	3.03951e-05	5.06586e-05
k__Bacteria.p__Actinobacteria.c__Actinobacteria.o__unidentified.f__unidentified.g__unidentified.s__uncultured.actinobacterium.Rifle_16ft_4_minimus_2010	7.0922e-05	8.10537e-05	8.10537e-05	0.0010537	0.000820669	0.000942249	0.0010233	0.00070922	0.0008308
k__Bacteria.p__Actinobacteria.c__Actinobacteria.o__Streptomycetales.f__Streptomycetaceae.g__Streptomyces.s__Streptomyces.sp..SF2575	3.03951e-05	1.01317e-05	3.03951e-05	0.000283688	0.000263425	0.000233029	0.000111449	0.000131712	0.000374873
k__Bacteria.p__Actinobacteria.c__Actinobacteria.o__Streptomycetales.f__Streptomycetaceae.g__Streptomyces.s__Streptomyces.luridus	0	0	1.01317e-05	0	0	8.10537e-05	0	7.0922e-05	0
k__Bacteria.p__Deinococcus.Thermus.c__Deinococci.o__Thermales.f__Thermaceae.g__Thermus.s__Thermus.parvatiensis	9.11854e-05	0.000111449	0.000101317	0.000496454	0.000243161	0.000121581	0.00035461	0.000344478	6.07903e-05
k__Bacteria.p__Actinobacteria.c__Actinobacteria.o__Streptomycetales.f__Streptomycetaceae.g__Streptomyces.s__Streptomyces.caniferus	2.02634e-05	3.03951e-05	1.01317e-05	0.000101317	0.000101317	4.05268e-05	0.000141844	0.000182371	5.06586e-05
k__Bacteria.p__Proteobacteria.c__Gammaproteobacteria.o__Enterobacterales.f__Enterobacteriaceae.g__Citrobacter.s__Citrobacter.werkmanii	1.01317e-05	5.06586e-05	3.03951e-05	0.000445795	0.000233029	0.000435664	0.000253293	0.000253293	0.000628166
k__Bacteria.p__Actinobacteria.c__Actinobacteria.o__Micrococcales.f__Microbacteriaceae.g__Agromyces.s__Agromyces.sp..30A	0.000192503	0.000172239	0.000131712	0.25304	0.225299	0.260841	0.25232	0.287437	0.146272
k__Bacteria.p__Acidobacteria.c__Acidobacteriia.o__Acidobacteriales.f__Acidobacteriaceae.g__Terriglobus.s__Terriglobus.saanensis	0.0156535	0.0140932	0.0181054	0.0142958	0.0135765	0.0112867	0.0139108	0.013617	0.0129787
k__Bacteria.p__Actinobacteria.c__Actinobacteria.o__Streptomycetales.f__Streptomycetaceae.g__Streptomyces.s__Streptomyces.griseofuscus	0.00126646	0.00101317	0.00138804	7.0922e-05	2.02634e-05	0	0	1.01317e-05	0
k__Bacteria.p__Proteobacteria.c__Betaproteobacteria.o__Burkholderiales.f__Burkholderiaceae.g__Paraburkholderia.s__Paraburkholderia.diazotrophica	0.00353597	0.00315096	0.00284701	5.06586e-05	4.05268e-05	0	0	0	4.05268e-05
k__Bacteria.p__Firmicutes.c__Bacilli.o__Bacillales.f__Bacillaceae.g__Bacillus.s__Bacillus.gobiensis	0.000283688	0.000385005	0.000385005	0.000141844	0.000141844	0.000243161	0.000202634	4.05268e-05	0.000111449
k__Bacteria.p__Actinobacteria.c__Actinobacteria.o__Corynebacteriales.f__Mycobacteriaceae.g__Mycolicibacter.s__Mycolicibacter.terrae	0.000597771	0.000516717	0.000972644	0.0148328	0.0104458	0.0110334	0.0105978	0.0103141	0.0103749
k__Bacteria.p__Proteobacteria.c__Alphaproteobacteria.o__Rhizobiales.f__Bradyrhizobiaceae.g__Bradyrhizobium.s__Bradyrhizobium.diazoefficiens	0.0196454	0.0214387	0.0249139	0.0798075	0.100557	0.0891489	0.0868896	0.0899595	0.096535
k__Bacteria.p__Proteobacteria.c__Alphaproteobacteria.o__Rhizobiales.f__Hyphomicrobiaceae.g__Hyphomicrobium.s__Hyphomicrobium.denitrificans	0.0105775	0.0112766	0.0118338	0.0655623	0.061155	0.0520061	0.0536373	0.0538804	0.0660892
k__Bacteria.p__Actinobacteria.c__Actinobacteria.o__Corynebacteriales.f__Gordoniaceae.g__Gordonia.s__Gordonia.alkanivorans	0.000233029	0.000212766	0.000374873	0	0	0	6.07903e-05	0.000111449	0
k__Bacteria.p__Proteobacteria.c__Betaproteobacteria.o__Burkholderiales.f__Burkholderiaceae.g__Burkholderia.s__uncultured.Burkholderia.sp.	0.000131712	0.000151976	7.0922e-05	0.000344478	0.000344478	0.000810537	0.000719352	0.000374873	0.000607903
k__Bacteria.p__Proteobacteria.c__Alphaproteobacteria.o__Rhizobiales.f__Bradyrhizobiaceae.g__Bradyrhizobium.s__Bradyrhizobium.sp..ARR456	1.01317e-05	1.01317e-05	1.01317e-05	0	0	0	0	2.02634e-05	0
k__Bacteria.p__Proteobacteria.c__Betaproteobacteria.o__Rhodocyclales.f__Zoogloeaceae.g__Azoarcus.s__Azoarcus.sp..SY39	0.00422492	0.00449848	0.00339412	0.0353799	0.0406079	0.0336981	0.0354205	0.0382776	0.0364336
k__Bacteria.p__Actinobacteria.c__Actinobacteria.o__Pseudonocardiales.f__Pseudonocardiaceae.g__Pseudonocardia.s__Pseudonocardia.sp..AL041005.10	0.000324215	0.000364742	0.000577508	0.0550355	0.0607396	0.0774063	0.0668997	0.0666464	0.0716717
k__Bacteria.p__Actinobacteria.c__Actinobacteria.o__Streptomycetales.f__Streptomycetaceae.g__Streptomyces.s__Streptomyces.sp..MMG1612	1.01317e-05	5.06586e-05	4.05268e-05	4.05268e-05	4.05268e-05	9.11854e-05	7.0922e-05	0.000131712	0.000162107
k__Bacteria.p__Firmicutes.c__Bacilli.o__Lactobacillales.f__Enterococcaceae.g__Enterococcus.s__Enterococcus.faecalis	0.0117427	0.00781155	0.00813576	0.000101317	0.000162107	9.11854e-05	0.000182371	0.000243161	0.000151976
k__Bacteria.p__Firmicutes.c__Clostridia.o__Clostridiales.f__Ruminococcaceae.g__unidentified.s__Ruminococcaceae.bacterium.CPB6	9.11854e-05	0.000192503	0.000101317	0.000101317	0.000101317	0.000182371	8.10537e-05	0.000172239	9.11854e-05
k__Bacteria.p__Actinobacteria.c__Actinobacteria.o__Micrococcales.f__Microbacteriaceae.g__Aurantimicrobium.s__Aurantimicrobium.minutum	9.11854e-05	3.03951e-05	8.10537e-05	0.000131712	0.000151976	0.000121581	0.000283688	0.000151976	7.0922e-05
k__Bacteria.p__Actinobacteria.c__Actinobacteria.o__Streptomycetales.f__Streptomycetaceae.g__Streptomyces.s__Streptomyces.sp.	0.0012462	0.000972644	0.00165147	0.00807497	0.00919959	0.00975684	0.0083384	0.00848024	0.0087234
k__Bacteria.p__Aquificae.c__Aquificae.o__Aquificales.f__Hydrogenothermaceae.g__Sulfurihydrogenibium.s__Sulfurihydrogenibium.azorense	0.000101317	0.000162107	0.000151976	0.000192503	3.03951e-05	0.000131712	0	0.000172239	0.000101317
k__Bacteria.p__Actinobacteria.c__Actinobacteria.o__Streptomycetales.f__Streptomycetaceae.g__Streptomyces.s__Streptomyces.viridochromogenes	0.00471125	0.00336373	0.00467072	0.000881459	0.000942249	0.00112462	0.00151976	0.000942249	0.0012766
k__Bacteria.p__unidentified.c__unidentified.o__unidentified.f__unidentified.g__unidentified.s__uncultured.bacterium.UPO54	5.06586e-05	0	6.07903e-05	9.11854e-05	0.000111449	8.10537e-05	9.11854e-05	0.000172239	2.02634e-05
k__Bacteria.p__Proteobacteria.c__Gammaproteobacteria.o__Thiotrichales.f__Francisellaceae.g__Francisella.s__Francisella.persica	7.0922e-05	1.01317e-05	0	0	2.02634e-05	0.000121581	0.000202634	6.07903e-05	0
k__Bacteria.p__Actinobacteria.c__Actinobacteria.o__Streptomycetales.f__Streptomycetaceae.g__Streptomyces.s__Streptomyces.canus	0.00391084	0.00312057	0.00466059	0.000121581	0.000303951	9.11854e-05	2.02634e-05	0.000172239	0.000111449
k__Bacteria.p__Proteobacteria.c__Epsilonproteobacteria.o__Campylobacterales.f__Campylobacteraceae.g__Campylobacter.s__Campylobacter.hominis	7.0922e-05	3.03951e-05	3.03951e-05	0	0	0	4.05268e-05	2.02634e-05	0.000101317
k__Bacteria.p__Bacteroidetes.c__Cytophagia.o__Cytophagales.f__Amoebophilaceae.g__Candidatus.Cardinium.s__Cardinium.endosymbiont.of.Encarsia.pergandiella	4.05268e-05	6.07903e-05	0.000101317	6.07903e-05	8.10537e-05	7.0922e-05	8.10537e-05	6.07903e-05	0.000121581
k__Bacteria.p__Proteobacteria.c__Betaproteobacteria.o__Neisseriales.f__Neisseriaceae.g__Neisseria.s__Neisseria.polysaccharea	0.000496454	0.000233029	0.000385005	0	0	0	0	5.06586e-05	0
k__Bacteria.p__Actinobacteria.c__Actinobacteria.o__Streptomycetales.f__Streptomycetaceae.g__Streptomyces.s__Streptomyces.coeruleorubidus	3.03951e-05	2.02634e-05	1.01317e-05	0	5.06586e-05	1.01317e-05	1.01317e-05	8.10537e-05	0
k__Bacteria.p__Proteobacteria.c__Gammaproteobacteria.o__Legionellales.f__Legionellaceae.g__Legionella.s__Legionella.sainthelensi	0.000141844	0.000182371	0.000303951	0	2.02634e-05	0	6.07903e-05	2.02634e-05	0.000101317
k__Bacteria.p__Proteobacteria.c__Gammaproteobacteria.o__unidentified.f__unidentified.g__unidentified.s__uncultured.gamma.proteobacterium.HF4000_48J03	0	0	0	0	2.02634e-05	0	0	0	0
k__Bacteria.p__Proteobacteria.c__Gammaproteobacteria.o__Chromatiales.f__Ectothiorhodospiraceae.g__Ectothiorhodospira.s__Ectothiorhodospira.sp..BSL.9	0.000303951	0.000628166	0.000273556	0.00331307	0.00405268	0.00264438	0.00371834	0.00344478	0.00375887
k__Bacteria.p__Actinobacteria.c__Actinobacteria.o__Streptomycetales.f__Streptomycetaceae.g__Streptomyces.s__Streptomyces.chartreusis	0.00186424	0.000972644	0.00181358	0.125319	0.122259	0.111955	0.147579	0.12614	0.118318
k__Bacteria.p__Bacteroidetes.c__Flavobacteriia.o__Flavobacteriales.f__unidentified.g__unidentified.s__Candidatus.Uzinura.diaspidicola	3.03951e-05	2.02634e-05	3.03951e-05	3.03951e-05	0	0	0	4.05268e-05	0
k__Bacteria.p__Verrucomicrobia.c__Methylacidiphilae.o__Methylacidiphilales.f__Methylacidiphilaceae.g__Methylacidiphilum.s__Methylacidiphilum.infernorum	0.000871327	0.00118541	0.00119554	0.000141844	0.000172239	7.0922e-05	9.11854e-05	8.10537e-05	4.05268e-05
k__Bacteria.p__unidentified.c__unidentified.o__unidentified.f__unidentified.g__unidentified.s__uncultured.bacterium.19	2.02634e-05	4.05268e-05	2.02634e-05	0.000141844	9.11854e-05	0.000212766	0.000253293	4.05268e-05	0.000111449
k__Bacteria.p__Verrucomicrobia.c__Opitutae.o__Opitutales.f__Opitutaceae.g__Opitutus.s__Opitutus.sp..GAS368	0.0238298	0.0301824	0.0171733	0.0720466	0.114195	0.072766	0.0700507	0.0842047	0.113982
k__Bacteria.p__Planctomycetes.c__Planctomycetia.o__Planctomycetales.f__Isosphaeraceae.g__Singulisphaera.s__Singulisphaera.acidiphila	0.125248	0.116829	0.118886	0.0585005	0.0690881	0.0674265	0.0718541	0.0633739	0.0628977
k__Bacteria.p__Actinobacteria.c__Actinobacteria.o__Micromonosporales.f__Micromonosporaceae.g__Actinoplanes.s__Actinoplanes.utahensis	0.00457953	0.00473151	0.00614995	2.02634e-05	0	1.01317e-05	0	0	2.02634e-05
k__Bacteria.p__Tenericutes.c__Mollicutes.o__Mycoplasmatales.f__Mycoplasmataceae.g__Mycoplasma.s__Mycoplasma.hyopneumoniae	2.02634e-05	1.01317e-05	0	0	0	0	0	3.03951e-05	0
k__Bacteria.p__Tenericutes.c__Mollicutes.o__Entomoplasmatales.f__Spiroplasmataceae.g__Spiroplasma.s__Spiroplasma.taiwanense	0	0	0	0	0	0	3.03951e-05	2.02634e-05	0
k__Bacteria.p__Actinobacteria.c__Actinobacteria.o__Streptomycetales.f__Streptomycetaceae.g__Streptomyces.s__Streptomyces.sp..UC.11065	2.02634e-05	4.05268e-05	4.05268e-05	6.07903e-05	4.05268e-05	7.0922e-05	0	0.000131712	0.000101317
k__Bacteria.p__Proteobacteria.c__Deltaproteobacteria.o__Myxococcales.f__unidentified.g__Enhygromyxa.s__Enhygromyxa.sp..SMH.02.3	0	0	0	0	0.000111449	0	0	0	0
k__Bacteria.p__Actinobacteria.c__Actinobacteria.o__Corynebacteriales.f__Nocardiaceae.g__Rhodococcus.s__Rhodococcus.sp..T104	0	4.05268e-05	4.05268e-05	0.000243161	0.00029382	0.00035461	0.000212766	0.000314083	0.000273556
k__Bacteria.p__unidentified.c__unidentified.o__unidentified.f__unidentified.g__unidentified.s__uncultured.bacterium.A1Q1_fos_2111	6.07903e-05	0.000151976	6.07903e-05	0.000587639	0.000567376	0.0010233	0.000678825	0.000719352	0.000567376
k__Bacteria.p__Proteobacteria.c__Alphaproteobacteria.o__Rhodobacterales.f__Rhodobacteraceae.g__Paracoccus.s__Paracoccus.aminophilus	0.00122594	0.000962513	0.00107396	0.00564336	0.00611955	0.00495441	0.00585613	0.0056231	0.00365755
k__Bacteria.p__Proteobacteria.c__Alphaproteobacteria.o__Rhizobiales.f__Rhizobiaceae.g__Neorhizobium.s__Neorhizobium.sp..NCHU2750	0.00157042	0.00176292	0.00186424	0	0	0	0	5.06586e-05	3.03951e-05
k__Bacteria.p__Actinobacteria.c__Actinobacteria.o__Bifidobacteriales.f__Bifidobacteriaceae.g__Bifidobacterium.s__Bifidobacterium.cuniculi	7.0922e-05	7.0922e-05	0.000111449	0	0	0	4.05268e-05	0	0
k__Bacteria.p__unidentified.c__unidentified.o__unidentified.f__unidentified.g__unidentified.s__uncultured.bacterium.ws020C1	0.000162107	0.000162107	0.000172239	7.0922e-05	5.06586e-05	0	4.05268e-05	0.000121581	7.0922e-05
k__Bacteria.p__Firmicutes.c__Clostridia.o__Clostridiales.f__Heliobacteriaceae.g__Heliobacillus.s__Heliobacillus.mobilis	0.000172239	0.000162107	0.000121581	5.06586e-05	0.000243161	8.10537e-05	0.000101317	0.000111449	0.000101317
k__Bacteria.p__unidentified.c__unidentified.o__unidentified.f__unidentified.g__unidentified.s__uncultured.bacterium.LAB20	1.01317e-05	1.01317e-05	0	2.02634e-05	8.10537e-05	9.11854e-05	9.11854e-05	7.0922e-05	1.01317e-05
k__Bacteria.p__Actinobacteria.c__Actinobacteria.o__Geodermatophilales.f__Geodermatophilaceae.g__Blastococcus.s__Blastococcus.saxobsidens	0.00377913	0.00336373	0.00572442	0.150274	0.143647	0.160557	0.142118	0.141246	0.170861
k__Bacteria.p__Bacteroidetes.c__Sphingobacteriia.o__Sphingobacteriales.f__Sphingobacteriaceae.g__Sphingobacterium.s__uncultured.Sphingobacterium.sp.	0	0	0	0.000121581	0	0	0	6.07903e-05	0
k__Bacteria.p__Deinococcus.Thermus.c__Deinococci.o__Deinococcales.f__Deinococcaceae.g__Deinococcus.s__Deinococcus.radiodurans	0.000455927	0.000618034	0.000405268	0.0089463	0.00820669	0.00780142	0.00802432	0.00809524	0.00817629
k__Bacteria.p__Actinobacteria.c__Actinobacteria.o__Micrococcales.f__Microbacteriaceae.g__Glaciibacter.s__Glaciibacter.superstes	0.00157042	0.00158055	0.00209726	0	0	3.03951e-05	0	0	0
k__Bacteria.p__Actinobacteria.c__Actinobacteria.o__Pseudonocardiales.f__Pseudonocardiaceae.g__Pseudonocardia.s__Pseudonocardia.aurantiaca	0	1.01317e-05	1.01317e-05	0	0	0	4.05268e-05	0	0
k__Bacteria.p__Proteobacteria.c__Gammaproteobacteria.o__Methylococcales.f__Methylococcaceae.g__Methylocaldum.s__Methylocaldum.marinum	0.0089767	0.0102634	0.00764944	0.00997974	0.0111651	0.00879433	0.00917933	0.00965552	0.0105674
k__Bacteria.p__Proteobacteria.c__Alphaproteobacteria.o__Rhizobiales.f__Methylobacteriaceae.g__Methylobacterium.s__Methylobacterium.radiotolerans	0.00201621	0.00221884	0.00235056	0.0105066	0.0110233	0.0105066	0.0102128	0.0111753	0.0104965
k__Bacteria.p__Actinobacteria.c__Actinobacteria.o__Streptomycetales.f__Streptomycetaceae.g__Streptomyces.s__Streptomyces.ambofaciens	0.0014387	0.000891591	0.00115502	0.0182067	0.017771	0.0205572	0.0188045	0.0181864	0.0170213
k__Bacteria.p__Proteobacteria.c__Deltaproteobacteria.o__Myxococcales.f__Archangiaceae.g__Stigmatella.s__Stigmatella.erecta	0.00402229	0.00395137	0.00331307	0	1.01317e-05	0	0	0	0
k__Bacteria.p__Actinobacteria.c__Actinobacteria.o__Corynebacteriales.f__Mycobacteriaceae.g__Mycolicibacterium.s__Mycolicibacterium.parafortuitum	0.000962513	0.00111449	0.00133739	3.03951e-05	0	0	6.07903e-05	0	0
k__Bacteria.p__Cyanobacteria.c__unidentified.o__Synechococcales.f__Synechococcaceae.g__Thermosynechococcus.s__Thermosynechococcus.elongatus	0.000131712	0.000202634	0.000243161	0	7.0922e-05	0	3.03951e-05	0	0
k__Bacteria.p__Proteobacteria.c__Alphaproteobacteria.o__Rhizobiales.f__Bradyrhizobiaceae.g__Bradyrhizobium.s__Bradyrhizobium.sp..ORS.285	0.0122492	0.0135968	0.0155319	0.0508713	0.0554002	0.052766	0.0506282	0.0537791	0.0535664
k__Bacteria.p__Cyanobacteria.c__unidentified.o__Synechococcales.f__Synechococcaceae.g__Synechococcus.s__uncultured.Synechococcus.sp.	7.0922e-05	6.07903e-05	0.000101317	0.000182371	0.000172239	0.000212766	0.000283688	0.000212766	0.000151976
k__Bacteria.p__Proteobacteria.c__Betaproteobacteria.o__Burkholderiales.f__Burkholderiaceae.g__Polynucleobacter.s__Polynucleobacter.asymbioticus	0.00123607	0.0012462	0.00125633	0.000131712	0.000212766	0.000101317	0.000121581	0.000314083	5.06586e-05
k__Bacteria.p__Actinobacteria.c__Actinobacteria.o__Streptomycetales.f__Streptomycetaceae.g__Streptomyces.s__Streptomyces.rishiriensis	0.00164134	0.00113475	0.00152989	0.000121581	0.000162107	0.000131712	0.000162107	4.05268e-05	3.03951e-05
k__Bacteria.p__Firmicutes.c__Bacilli.o__Bacillales.f__Bacillaceae.g__Bacillus.s__Bacillus.sp..WP8	0	0	0	3.03951e-05	0.000121581	0	3.03951e-05	0	0
k__Bacteria.p__Bacteroidetes.c__unidentified.o__Bacteroidetes.Order.II..Incertae.sedis.f__Rhodothermaceae.g__Rhodothermus.s__Rhodothermus.marinus	0.0031307	0.00311044	0.00324215	0.0482573	0.0552989	0.0438095	0.0482877	0.0500405	0.0466565
k__Bacteria.p__Actinobacteria.c__Actinobacteria.o__Corynebacteriales.f__Corynebacteriaceae.g__Corynebacterium.s__Corynebacterium.doosanense	0.000162107	0.000141844	0.000131712	0.00408308	0.0031307	0.00361702	0.00304965	0.00405268	0.00288754
k__Bacteria.p__Actinobacteria.c__Actinobacteria.o__Actinomycetales.f__Actinomycetaceae.g__Mobiluncus.s__Mobiluncus.curtisii	0.000283688	0.000202634	0.000486322	0.000172239	0.000212766	0.000151976	0.000273556	0.000385005	0.000151976
k__Bacteria.p__Actinobacteria.c__Actinobacteria.o__Corynebacteriales.f__Nocardiaceae.g__Rhodococcus.s__Rhodococcus.sp..Y22	0	0	2.02634e-05	0.000121581	0.000172239	0.000131712	0	0.000101317	0.000141844
k__Bacteria.p__Proteobacteria.c__Betaproteobacteria.o__Burkholderiales.f__Burkholderiaceae.g__Burkholderia.s__Burkholderia.sp..LA.2.3.30.S1.D2	0.000182371	0.000172239	0.000162107	0.00387031	0.00442756	0.00455927	0.00414387	0.00454914	0.00394124
k__Bacteria.p__Chlorobi.c__Chlorobia.o__Chlorobiales.f__Chlorobiaceae.g__Chlorobaculum.s__Chlorobaculum.macestae	0	0	0	0	3.03951e-05	0	0	4.05268e-05	0
k__Bacteria.p__Verrucomicrobia.c__Verrucomicrobiae.o__Verrucomicrobiales.f__Verrucomicrobiaceae.g__Prosthecobacter.s__Prosthecobacter.dejongeii	5.06586e-05	4.05268e-05	0	2.02634e-05	0	0	0	0	0
k__Bacteria.p__Actinobacteria.c__Actinobacteria.o__Streptomycetales.f__Streptomycetaceae.g__Streptomyces.s__Streptomyces.sclerotialus	0	1.01317e-05	0	0	0	0	4.05268e-05	0	0
k__Bacteria.p__Proteobacteria.c__Alphaproteobacteria.o__Rhodospirillales.f__Acetobacteraceae.g__Granulibacter.s__Granulibacter.bethesdensis	0.00542047	0.00596758	0.00604863	0.00499493	0.00504559	0.00452888	0.00487335	0.00569402	0.00488349
k__Bacteria.p__Actinobacteria.c__Actinobacteria.o__Micrococcales.f__Sanguibacteraceae.g__Sanguibacter.s__uncultured.Sanguibacter.sp.	0	2.02634e-05	1.01317e-05	7.0922e-05	8.10537e-05	4.05268e-05	0	6.07903e-05	6.07903e-05
k__Bacteria.p__Actinobacteria.c__Actinobacteria.o__Propionibacteriales.f__Nocardioidaceae.g__Friedmanniella.s__Friedmanniella.luteola	0.00503546	0.00477204	0.00617021	0.109412	0.128713	0.127497	0.122594	0.113019	0.111611
k__Bacteria.p__Actinobacteria.c__Coriobacteriia.o__Eggerthellales.f__Eggerthellaceae.g__Adlercreutzia.s__Adlercreutzia.equolifaciens	4.05268e-05	4.05268e-05	2.02634e-05	0.00577508	0.00553191	0.0058156	0.00568389	0.00636272	0.00522796
k__Bacteria.p__Proteobacteria.c__Gammaproteobacteria.o__Pasteurellales.f__Pasteurellaceae.g__unidentified.s__Pasteurellaceae.bacterium.NI1060	0	0	0	0.000121581	8.10537e-05	8.10537e-05	2.02634e-05	5.06586e-05	4.05268e-05
k__Bacteria.p__Proteobacteria.c__Gammaproteobacteria.o__Enterobacterales.f__Morganellaceae.g__Proteus.s__Proteus.mirabilis	0.000151976	0.000192503	0.000172239	0.000182371	0.000192503	0.000151976	0.000182371	0.000314083	0.000222898
k__Bacteria.p__Proteobacteria.c__Betaproteobacteria.o__Burkholderiales.f__Burkholderiaceae.g__Caballeronia.s__Caballeronia.glathei	0.011003	0.0103546	0.00921986	4.05268e-05	0	0	8.10537e-05	0	0
k__Bacteria.p__Actinobacteria.c__Actinobacteria.o__Streptosporangiales.f__Thermomonosporaceae.g__Thermomonospora.s__uncultured.Thermomonospora.sp.	1.01317e-05	2.02634e-05	1.01317e-05	0.000364742	0.000141844	6.07903e-05	0.000141844	0.000141844	0.000466059
k__Bacteria.p__Proteobacteria.c__Gammaproteobacteria.o__Enterobacterales.f__Yersiniaceae.g__Yersinia.s__Yersinia.frederiksenii	0.000243161	0.000314083	0.000233029	0.000121581	9.11854e-05	2.02634e-05	3.03951e-05	8.10537e-05	6.07903e-05
k__Bacteria.p__Actinobacteria.c__Rubrobacteria.o__Rubrobacterales.f__Rubrobacteraceae.g__Rubrobacter.s__uncultured.Rubrobacter.sp.	2.02634e-05	0	0	4.05268e-05	0	0	0	0	0
k__Bacteria.p__Cyanobacteria.c__unidentified.o__Synechococcales.f__Prochloraceae.g__Prochloron.s__Prochloron.didemni	2.02634e-05	5.06586e-05	5.06586e-05	5.06586e-05	0	5.06586e-05	0	0	0
k__Bacteria.p__Proteobacteria.c__Alphaproteobacteria.o__Rhizobiales.f__Methylobacteriaceae.g__Methylobacterium.s__Methylobacterium.sp..4.46	0.00270517	0.00273556	0.00322188	0.0871125	0.0937994	0.0838602	0.0879534	0.0883688	0.0864336
k__Bacteria.p__Verrucomicrobia.c__Verrucomicrobiae.o__Verrucomicrobiales.f__Akkermansiaceae.g__Akkermansia.s__Akkermansia.glycaniphila	0.000962513	0.000871327	0.000881459	0.00287741	0.00337386	0.00253293	0.00292806	0.00416413	0.00253293
k__Bacteria.p__Firmicutes.c__Bacilli.o__Bacillales.f__Bacillaceae.g__Bacillus.s__Bacillus.safensis	3.03951e-05	7.0922e-05	8.10537e-05	0.000162107	0.000202634	6.07903e-05	9.11854e-05	0.000131712	0.000121581
k__Bacteria.p__unidentified.c__unidentified.o__unidentified.f__unidentified.g__unidentified.s__uncultured.bacterium.270	0.00298886	0.00294833	0.0022999	0.00553191	0.00631206	0.00527862	0.00554205	0.00725431	0.00566363
k__Bacteria.p__Firmicutes.c__Bacilli.o__Lactobacillales.f__Enterococcaceae.g__Enterococcus.s__Enterococcus.hirae	0.000607903	0.000739615	0.000466059	0.000121581	0.000141844	3.03951e-05	0.000111449	3.03951e-05	0
k__Bacteria.p__Actinobacteria.c__Actinobacteria.o__Micrococcales.f__Micrococcaceae.g__Pseudarthrobacter.s__Pseudarthrobacter.oxydans	2.02634e-05	2.02634e-05	2.02634e-05	9.11854e-05	0.000111449	0.000192503	5.06586e-05	0	0
k__Bacteria.p__unidentified.c__unidentified.o__unidentified.f__unidentified.g__unidentified.s__uncultured.bacterium.A1Q1_fos_517	0.000151976	0.000425532	0.000243161	0.00203647	0.00162107	0.00193516	0.00244174	0.00186424	0.00228977
k__Bacteria.p__Firmicutes.c__Bacilli.o__Lactobacillales.f__Lactobacillaceae.g__Lactobacillus.s__Lactobacillus.lindneri	4.05268e-05	1.01317e-05	5.06586e-05	5.06586e-05	4.05268e-05	7.0922e-05	0	2.02634e-05	0
k__Bacteria.p__Chloroflexi.c__unidentified.o__unidentified.f__unidentified.g__unidentified.s__uncultured.Chloroflexi.bacterium.HF0200_09I09	0.000182371	6.07903e-05	0.000121581	0.000212766	0.000395137	0.000486322	0.00029382	0.000607903	0.000121581
k__Bacteria.p__unidentified.c__unidentified.o__unidentified.f__unidentified.g__unidentified.s__uncultured.bacterium.1062	3.03951e-05	7.0922e-05	2.02634e-05	0.000668693	0.000303951	0.000972644	0.000486322	0.00047619	0.00035461
k__Bacteria.p__Actinobacteria.c__Actinobacteria.o__Streptomycetales.f__Streptomycetaceae.g__Streptomyces.s__Streptomyces.sp..FXJ6.141	0	0	0	0	2.02634e-05	0	0	0	0
k__Bacteria.p__Actinobacteria.c__Actinobacteria.o__Streptomycetales.f__Streptomycetaceae.g__Kitasatospora.s__Kitasatospora.albolonga	0.000466059	0.000385005	0.000536981	0.00736575	0.00849037	0.0108612	0.00944276	0.00903749	0.00812563
k__Bacteria.p__Deinococcus.Thermus.c__Deinococci.o__Deinococcales.f__Deinococcaceae.g__Deinococcus.s__Deinococcus.grandis	0.000283688	0.000344478	0.00029382	0	0	0	0	3.03951e-05	0
k__Bacteria.p__Firmicutes.c__Bacilli.o__Bacillales.f__Paenibacillaceae.g__Paenibacillus.s__Paenibacillus.beijingensis	0.000749747	0.000790274	0.000638298	0.0025228	0.00350557	0.00379939	0.00343465	0.00339412	0.00308004
k__Bacteria.p__Actinobacteria.c__Actinobacteria.o__Streptomycetales.f__Streptomycetaceae.g__Streptomyces.s__Streptomyces.galbus	0.00122594	0.000688956	0.0010537	0.00035461	0.000273556	0.000425532	0.00035461	0.000273556	0.000303951
k__Bacteria.p__Proteobacteria.c__Epsilonproteobacteria.o__Campylobacterales.f__Campylobacteraceae.g__Sulfurospirillum.s__Sulfurospirillum.sp..JPD.1	0.000141844	8.10537e-05	0.000141844	0	0	2.02634e-05	0	3.03951e-05	5.06586e-05
k__Bacteria.p__Bacteroidetes.c__Cytophagia.o__Cytophagales.f__Cytophagaceae.g__Fibrisoma.s__Fibrisoma.limi	0.00217832	0.00217832	0.00171226	2.02634e-05	0	0	6.07903e-05	0	4.05268e-05
k__Bacteria.p__Chloroflexi.c__unidentified.o__unidentified.f__unidentified.g__unidentified.s__uncultured.Chloroflexi.bacterium.Rifle_16ft_4_minimus_6153	9.11854e-05	7.0922e-05	4.05268e-05	0.000668693	0.000871327	0.000445795	0.000962513	0.000699088	0.00070922
k__Bacteria.p__unidentified.c__unidentified.o__unidentified.f__unidentified.g__unidentified.s__bacterium.symbiont.of.Theonella.swinhoei.pTSMAC1	0.00128673	0.00150963	0.000921986	0.000851064	0.00177305	0.00148936	0.0012462	0.00161094	0.00110436
k__Bacteria.p__Proteobacteria.c__Alphaproteobacteria.o__Rhizobiales.f__Bradyrhizobiaceae.g__Tardiphaga.s__Tardiphaga.robiniae	0.00518744	0.00577508	0.00591692	0.0014691	0.00191489	0.00125633	0.00132725	0.00164134	0.00200608
k__Bacteria.p__unidentified.c__unidentified.o__unidentified.f__unidentified.g__unidentified.s__uncultured.bacterium.AR_412	2.02634e-05	0	0	0.000101317	0.000121581	7.0922e-05	6.07903e-05	0.000182371	0.000192503
k__Bacteria.p__unidentified.c__unidentified.o__unidentified.f__unidentified.g__unidentified.s__uncultured.bacterium.12AC_lac13	0.0027153	0.00323202	0.0024924	0.000871327	0.00106383	0.000972644	0.00138804	0.00165147	0.00154002
k__Bacteria.p__Firmicutes.c__Clostridia.o__Clostridiales.f__Lachnospiraceae.g__Roseburia.s__Roseburia.hominis	4.05268e-05	0.000121581	0.000101317	0.000314083	0.000314083	0.000536981	0.000506586	0.0004154	0.000597771
k__Bacteria.p__unidentified.c__unidentified.o__unidentified.f__unidentified.g__unidentified.s__uncultured.marine.bacterium.HF10_49E08	6.07903e-05	3.03951e-05	6.07903e-05	0	0	0	5.06586e-05	0	0
k__Bacteria.p__Proteobacteria.c__Betaproteobacteria.o__Burkholderiales.f__Burkholderiaceae.g__Burkholderia.s__Burkholderia.sp..NRF60.BP8	4.05268e-05	1.01317e-05	2.02634e-05	0.00576494	0.00595745	0.00590679	0.0056535	0.00587639	0.00500507
k__Bacteria.p__Proteobacteria.c__Alphaproteobacteria.o__Rhizobiales.f__Bradyrhizobiaceae.g__Nitrobacter.s__Nitrobacter.winogradskyi	0.0105268	0.0104965	0.0129078	0.0405167	0.0303647	0.0295947	0.0375988	0.0206788	0.0318744
k__Bacteria.p__Proteobacteria.c__Betaproteobacteria.o__Burkholderiales.f__Burkholderiaceae.g__Burkholderia.s__Burkholderia.sp..MSMB0266	0	0	0	0.00103343	0.000810537	0.000668693	0.00114488	0.00157042	0.00120567
k__Bacteria.p__Actinobacteria.c__Actinobacteria.o__Micrococcales.f__Microbacteriaceae.g__Microbacterium.s__Microbacterium.foliorum	0.000162107	7.0922e-05	0.000131712	0.0231003	0.0154509	0.0371429	0.023769	0.0197062	0.0137589
k__Bacteria.p__Acidobacteria.c__Solibacteres.o__Solibacterales.f__Solibacteraceae.g__Candidatus.Solibacter.s__uncultured.Solibacter.sp.	0.000131712	2.02634e-05	7.0922e-05	3.03951e-05	6.07903e-05	5.06586e-05	0.000101317	2.02634e-05	6.07903e-05
k__Bacteria.p__Proteobacteria.c__Alphaproteobacteria.o__Rhodobacterales.f__Rhodobacteraceae.g__Roseobacter.s__Roseobacter.denitrificans	0.000314083	0.000273556	0.000233029	0.00137791	0.00186424	0.0018541	0.00156028	0.00150963	0.00168186
k__Bacteria.p__Proteobacteria.c__Gammaproteobacteria.o__unidentified.f__unidentified.g__Sedimenticola.s__Sedimenticola.thiotaurini	0.00171226	0.001692	0.00132725	0.00258359	0.00323202	0.00262411	0.00206687	0.00216819	0.00259372
k__Bacteria.p__Proteobacteria.c__Alphaproteobacteria.o__Rhizobiales.f__Rhizobiaceae.g__Agrobacterium.s__Agrobacterium.fabrum	0.000506586	0.000385005	0.000526849	0.00325228	0.00409321	0.00435664	0.00407295	0.00385005	0.00272543
k__Bacteria.p__Firmicutes.c__Bacilli.o__Lactobacillales.f__Lactobacillaceae.g__Lactobacillus.s__Lactobacillus.gasseri	1.01317e-05	2.02634e-05	2.02634e-05	2.02634e-05	0	8.10537e-05	0	0	0
k__Bacteria.p__Actinobacteria.c__Actinobacteria.o__Actinopolysporales.f__Actinopolysporaceae.g__Actinopolyspora.s__Actinopolyspora.erythraea	0.000577508	0.000506586	0.00070922	0.0115096	0.011307	0.0131712	0.0117427	0.0118338	0.0120973
k__Bacteria.p__Proteobacteria.c__Alphaproteobacteria.o__Rhizobiales.f__Hyphomicrobiaceae.g__Devosia.s__Devosia.sp..H5989	0.00283688	0.00314083	0.00294833	0.0404255	0.0398987	0.0406383	0.0380851	0.0354407	0.0314488
k__Bacteria.p__Proteobacteria.c__Betaproteobacteria.o__Burkholderiales.f__Oxalobacteraceae.g__Massilia.s__Massilia.dura	0	0	0	0	0	0	0	3.03951e-05	0
k__Bacteria.p__Actinobacteria.c__Actinobacteria.o__Corynebacteriales.f__Nocardiaceae.g__Rhodococcus.s__Rhodococcus.corynebacterioides	0.000263425	0.000202634	0.000324215	0	4.05268e-05	0	4.05268e-05	2.02634e-05	5.06586e-05
k__Bacteria.p__Proteobacteria.c__Betaproteobacteria.o__Burkholderiales.f__Burkholderiaceae.g__Burkholderia.s__Burkholderia.pseudomallei	0.00570415	0.00566363	0.0050152	0.0499696	0.0510638	0.0485512	0.0508713	0.0518338	0.0503951
k__Bacteria.p__Actinobacteria.c__Actinobacteria.o__Corynebacteriales.f__Mycobacteriaceae.g__Mycobacterium.s__Mycobacterium.sp..YC.RL4	0.00115502	0.00154002	0.00212766	0.0552381	0.0323607	0.0686525	0.0734752	0.106494	0.0397163
k__Bacteria.p__Proteobacteria.c__Gammaproteobacteria.o__Oceanospirillales.f__Kangiellaceae.g__Kangiella.s__Kangiella.sediminilitoris	0.000425532	0.000496454	0.000486322	0.000172239	0.000141844	5.06586e-05	4.05268e-05	0.000243161	4.05268e-05
k__Bacteria.p__Proteobacteria.c__Gammaproteobacteria.o__Enterobacterales.f__Enterobacteriaceae.g__Escherichia.s__uncultured.Escherichia.sp.	2.02634e-05	1.01317e-05	0	2.02634e-05	0	0	0	3.03951e-05	4.05268e-05
k__Bacteria.p__Bacteroidetes.c__Cytophagia.o__Cytophagales.f__Cytophagaceae.g__Spirosoma.s__Spirosoma.aerolatum	0.00101317	0.00128673	0.000800405	0.00248227	0.00241135	0.00154002	0.00250253	0.00262411	0.00357649
k__Bacteria.p__Bacteroidetes.c__Flavobacteriia.o__unidentified.f__unidentified.g__unidentified.s__uncultured.Flavobacteriia.bacterium	1.01317e-05	3.03951e-05	0	0.000455927	0.000202634	0.000182371	0.000334347	0.000344478	0.000283688
k__Bacteria.p__Firmicutes.c__Bacilli.o__Bacillales.f__Planococcaceae.g__Planococcus.s__Planococcus.antarcticus	6.07903e-05	0.000182371	9.11854e-05	0.000202634	0.000233029	4.05268e-05	5.06586e-05	0.000212766	0.000212766
k__Bacteria.p__Actinobacteria.c__Actinobacteria.o__Propionibacteriales.f__Propionibacteriaceae.g__Propionibacterium.s__Propionibacterium.freudenreichii	0.000607903	0.000759878	0.000749747	0.0143566	0.0149037	0.014458	0.0144883	0.014772	0.013232
k__Bacteria.p__Actinobacteria.c__Actinobacteria.o__Micrococcales.f__Micrococcaceae.g__Glutamicibacter.s__Glutamicibacter.arilaitensis	0.000192503	0.000202634	0.000172239	0.00112462	0.000810537	0.0014387	0.000729483	0.000942249	0.000658561
k__Bacteria.p__Actinobacteria.c__Actinobacteria.o__Corynebacteriales.f__Gordoniaceae.g__Gordonia.s__Gordonia.sputi	3.03951e-05	4.05268e-05	6.07903e-05	0	0	0.000141844	0	0	0
k__Bacteria.p__Actinobacteria.c__Actinobacteria.o__Streptosporangiales.f__Nocardiopsaceae.g__Nocardiopsis.s__Nocardiopsis.dassonvillei	0.000111449	0.000172239	0.000121581	0.03846	0.0358257	0.0406383	0.0404357	0.0388551	0.0381662
k__Bacteria.p__Proteobacteria.c__Betaproteobacteria.o__Burkholderiales.f__Burkholderiaceae.g__Paraburkholderia.s__Paraburkholderia.xenovorans	0.00276596	0.00238095	0.00281662	0.0108815	0.0123911	0.011155	0.0108612	0.0119453	0.0107295
k__Bacteria.p__Proteobacteria.c__Alphaproteobacteria.o__unidentified.f__unidentified.g__unidentified.s__alpha.proteobacterium.HWK12	0	0	0	0.000141844	3.03951e-05	6.07903e-05	6.07903e-05	5.06586e-05	0.000151976
k__Bacteria.p__Bacteroidetes.c__Cytophagia.o__Cytophagales.f__Hymenobacteraceae.g__Hymenobacter.s__Hymenobacter.rigui	0.000506586	0.000618034	0.000486322	0	0	0	0	2.02634e-05	0
k__Bacteria.p__unidentified.c__unidentified.o__unidentified.f__unidentified.g__unidentified.s__uncultured.bacterium.A1Q1_fos_1070	0.000182371	0.000141844	0.000192503	8.10537e-05	0.000222898	8.10537e-05	0.000182371	0.000222898	0.000212766
k__Bacteria.p__Firmicutes.c__Bacilli.o__Bacillales.f__Listeriaceae.g__Listeria.s__Listeria.innocua	0	2.02634e-05	1.01317e-05	0	0	0	0	4.05268e-05	0
k__Bacteria.p__Actinobacteria.c__Actinobacteria.o__Streptomycetales.f__Streptomycetaceae.g__Streptomyces.s__Streptomyces.sp..CB04103	0	0	0	0	0	3.03951e-05	0	0	2.02634e-05
k__Bacteria.p__Chloroflexi.c__unidentified.o__unidentified.f__unidentified.g__unidentified.s__uncultured.Chloroflexi.bacterium.Rifle_16ft_4_minimus_33257	2.02634e-05	1.01317e-05	2.02634e-05	0.00182371	0.000972644	0.00167173	0.00136778	0.0012766	0.000688956
k__Bacteria.p__Firmicutes.c__Bacilli.o__Lactobacillales.f__Streptococcaceae.g__Streptococcus.s__Streptococcus.pasteurianus	0	0	0	0	0	0	0	0	1.01317e-05
k__Bacteria.p__Planctomycetes.c__Planctomycetia.o__Planctomycetales.f__Planctomycetaceae.g__Thermogutta.s__Thermogutta.terrifontis	0.0165552	0.015613	0.0123607	0.00754813	0.00862209	0.00707194	0.00761905	0.00660588	0.00496454
k__Bacteria.p__Actinobacteria.c__Actinobacteria.o__Micrococcales.f__Micrococcaceae.g__Nesterenkonia.s__Nesterenkonia.sp..F	0.000516717	0.000283688	0.000587639	0	0	0	4.05268e-05	0	0
k__Bacteria.p__Actinobacteria.c__Actinobacteria.o__Streptosporangiales.f__Thermomonosporaceae.g__Actinoallomurus.s__Actinoallomurus.sp..ID145698	4.05268e-05	0.000131712	0.000101317	0.000172239	0.00077001	0.000202634	0.000587639	0.000344478	0.000202634
k__Bacteria.p__Proteobacteria.c__Gammaproteobacteria.o__Chromatiales.f__Chromatiaceae.g__Thiorhodococcus.s__Thiorhodococcus.minor	0	1.01317e-05	0	0	6.07903e-05	0	0	0	0
k__Bacteria.p__Proteobacteria.c__Alphaproteobacteria.o__Rhizobiales.f__Brucellaceae.g__Brucella.s__Brucella.sp..09RB8910	1.01317e-05	5.06586e-05	2.02634e-05	0.000182371	0.000344478	0.000395137	0.000324215	0.000192503	0.000172239
k__Bacteria.p__Proteobacteria.c__Alphaproteobacteria.o__Rhizobiales.f__Bradyrhizobiaceae.g__Bradyrhizobium.s__Bradyrhizobium.ottawaense	0.00545086	0.00658561	0.00873354	0.00571429	0.00647416	0.00758865	0.00616008	0.0068997	0.00682877
k__Bacteria.p__Proteobacteria.c__Alphaproteobacteria.o__Rhizobiales.f__Phyllobacteriaceae.g__Aminobacter.s__Aminobacter.sp..DSM.24754	6.07903e-05	8.10537e-05	5.06586e-05	0.000374873	0.000536981	0.00064843	0.000364742	0.000526849	0.00047619
k__Bacteria.p__Actinobacteria.c__Actinobacteria.o__Micrococcales.f__Microbacteriaceae.g__Microbacterium.s__Microbacterium.sp..TPU.3598	0	4.05268e-05	0	0.0255319	0.015461	0.0314691	0.0255117	0.0184701	0.0131307
k__Bacteria.p__unidentified.c__unidentified.o__unidentified.f__unidentified.g__unidentified.s__uncultured.bacterium.RM44	0.000101317	3.03951e-05	9.11854e-05	0	0	2.02634e-05	0	0	0
k__Bacteria.p__Actinobacteria.c__Actinobacteria.o__Corynebacteriales.f__Mycobacteriaceae.g__Mycobacterium.s__Mycobacterium.sp..MCS	3.03951e-05	3.03951e-05	6.07903e-05	0	0	0	0	0	3.03951e-05
k__Bacteria.p__unidentified.c__unidentified.o__unidentified.f__unidentified.g__unidentified.s__uncultured.bacterium.F41.01	0.00455927	0.00513678	0.0035157	0.000425532	0.000729483	0.000536981	0.00047619	0.000688956	0.00111449
k__Bacteria.p__Tenericutes.c__Mollicutes.o__Entomoplasmatales.f__Spiroplasmataceae.g__Spiroplasma.s__Spiroplasma.diminutum	0	0	0	0	0	0	0	3.03951e-05	0
k__Bacteria.p__Actinobacteria.c__Actinobacteria.o__Micromonosporales.f__Micromonosporaceae.g__Actinoplanes.s__Actinoplanes.sp..MN07.A0345	0	0	0	0	0	0	0	2.02634e-05	0
k__Bacteria.p__Proteobacteria.c__Deltaproteobacteria.o__Myxococcales.f__unidentified.g__unidentified.s__uncultured.Myxococcales.bacterium	0.000151976	0.000111449	0.000101317	0.000790274	0.000972644	0.000699088	0.000759878	0.000942249	0.00103343
k__Bacteria.p__Firmicutes.c__Bacilli.o__Bacillales.f__Staphylococcaceae.g__Staphylococcus.s__Staphylococcus.felis	4.05268e-05	2.02634e-05	1.01317e-05	2.02634e-05	0	0	0	0	2.02634e-05
k__Bacteria.p__Actinobacteria.c__Actinobacteria.o__Streptomycetales.f__Streptomycetaceae.g__Streptomyces.s__Streptomyces.sp..CB02366	0.00047619	0.000425532	0.000435664	0.000303951	0.000212766	0.000212766	0.000111449	2.02634e-05	0.000151976
k__Bacteria.p__Actinobacteria.c__Actinobacteria.o__Corynebacteriales.f__Mycobacteriaceae.g__Mycobacterium.s__uncultured.Mycobacterium.sp.	0.00586626	0.00693009	0.00682877	0.000283688	0.000273556	0.000222898	0.000314083	0.000273556	0.000141844
k__Bacteria.p__Proteobacteria.c__Gammaproteobacteria.o__Enterobacterales.f__Hafniaceae.g__Edwardsiella.s__Edwardsiella.sp..EA181011	0	0	0	3.03951e-05	0	0.000141844	1.01317e-05	0	0
k__Bacteria.p__Proteobacteria.c__Alphaproteobacteria.o__Rhodothalassiales.f__Rhodothalassiaceae.g__Rhodothalassium.s__Rhodothalassium.salexigens	0	0	0	0	0	0	0	3.03951e-05	0
k__Bacteria.p__Proteobacteria.c__Gammaproteobacteria.o__Chromatiales.f__Ectothiorhodospiraceae.g__Halorhodospira.s__uncultured.Halorhodospira.sp.	0	1.01317e-05	0	5.06586e-05	4.05268e-05	4.05268e-05	0	0	0
k__Bacteria.p__Actinobacteria.c__Actinobacteria.o__Streptomycetales.f__Streptomycetaceae.g__Streptomyces.s__Streptomyces.rimosus	0.00251266	0.00219858	0.00385005	0.000141844	6.07903e-05	0.000182371	0.000212766	0.000101317	0.000222898
k__Bacteria.p__Proteobacteria.c__Alphaproteobacteria.o__Rhizobiales.f__Rhizobiaceae.g__Liberibacter.s__Candidatus.Liberibacter.asiaticus	7.0922e-05	0.000212766	0.000202634	4.05268e-05	5.06586e-05	0	3.03951e-05	3.03951e-05	0
k__Bacteria.p__unidentified.c__unidentified.o__unidentified.f__unidentified.g__unidentified.s__uncultured.bacterium.Contig27	0	0	0	4.05268e-05	3.03951e-05	4.05268e-05	3.03951e-05	0	2.02634e-05
k__Bacteria.p__Actinobacteria.c__Actinobacteria.o__Micrococcales.f__Micrococcaceae.g__Zhihengliuella.s__Zhihengliuella.sp..41852	0	0	0	0	4.05268e-05	0	0	0	0
k__Bacteria.p__unidentified.c__unidentified.o__unidentified.f__unidentified.g__unidentified.s__uncultured.bacterium.lac111	0.00250253	0.00236069	0.00152989	0.00266464	0.00227964	0.00171226	0.00170213	0.0021074	0.00287741
k__Bacteria.p__unidentified.c__unidentified.o__unidentified.f__unidentified.g__unidentified.s__uncultured.rumen.bacterium	3.03951e-05	4.05268e-05	8.10537e-05	5.06586e-05	0	0	0.000131712	0.000111449	0.000101317
k__Bacteria.p__Firmicutes.c__Bacilli.o__Bacillales.f__Planococcaceae.g__Planococcus.s__Planococcus.maritimus	7.0922e-05	6.07903e-05	3.03951e-05	0.000172239	0.000283688	0.000182371	0.000141844	0.000222898	0.000243161
k__Bacteria.p__Firmicutes.c__Bacilli.o__Lactobacillales.f__Aerococcaceae.g__Aerococcus.s__Aerococcus.christensenii	5.06586e-05	5.06586e-05	3.03951e-05	2.02634e-05	2.02634e-05	5.06586e-05	0.000101317	2.02634e-05	5.06586e-05
k__Bacteria.p__Proteobacteria.c__Gammaproteobacteria.o__Pasteurellales.f__Pasteurellaceae.g__Pasteurella.s__Pasteurella.testudinis	0.000151976	0.000131712	8.10537e-05	0	4.05268e-05	0	0	0	0
k__Bacteria.p__Actinobacteria.c__Actinobacteria.o__Streptomycetales.f__Streptomycetaceae.g__Streptomyces.s__Streptomyces.sp..Y27	0	1.01317e-05	0	4.05268e-05	2.02634e-05	1.01317e-05	0	0	0
k__Bacteria.p__Actinobacteria.c__Actinobacteria.o__unidentified.f__unidentified.g__unidentified.s__uncultured.actinobacterium.Rifle_16ft_4_minimus_3564	1.01317e-05	0	2.02634e-05	0.000324215	0.000202634	0.000233029	0.000141844	0.000182371	0.000222898
k__Bacteria.p__Spirochaetes.c__Spirochaetia.o__Brachyspirales.f__Brachyspiraceae.g__Brachyspira.s__Brachyspira.murdochii	0	1.01317e-05	0	0	0	0	0	4.05268e-05	9.11854e-05
k__Bacteria.p__Actinobacteria.c__Actinobacteria.o__Corynebacteriales.f__Mycobacteriaceae.g__Mycobacterium.s__Mycobacterium.tuberculosis	0.0110334	0.0111449	0.0172644	0.00184397	0.00184397	0.00186424	0.00248227	0.00206687	0.00218845
k__Bacteria.p__Actinobacteria.c__Actinobacteria.o__Streptomycetales.f__Streptomycetaceae.g__Streptomyces.s__Streptomyces.sulphureus	0.0008308	0.00103343	0.00145897	6.07903e-05	0	8.10537e-05	8.10537e-05	0.000131712	5.06586e-05
k__Bacteria.p__Proteobacteria.c__Alphaproteobacteria.o__Rhodobacterales.f__Rhodobacteraceae.g__Paracoccus.s__Paracoccus.sp..CBA4604	0.000557244	0.00064843	0.000658561	0.0113171	0.0117021	0.0128369	0.0131814	0.0103546	0.00787234
k__Bacteria.p__Proteobacteria.c__Betaproteobacteria.o__Neisseriales.f__Neisseriaceae.g__Simonsiella.s__Simonsiella.muelleri	9.11854e-05	0.000111449	0.000192503	7.0922e-05	5.06586e-05	6.07903e-05	2.02634e-05	7.0922e-05	2.02634e-05
k__Bacteria.p__Proteobacteria.c__Alphaproteobacteria.o__Rhizobiales.f__unidentified.g__Candidatus.Tokpelaia.s__Candidatus.Tokpelaia.hoelldoblerii	0.00077001	0.00077001	0.000982776	0.000547112	0.000273556	0.000364742	0.000516717	0.000324215	0.000628166
k__Bacteria.p__Actinobacteria.c__Actinobacteria.o__Streptomycetales.f__Streptomycetaceae.g__Streptomyces.s__Streptomyces.thermolilacinus	0.000719352	0.000607903	0.000972644	0	0	0	0	0	4.05268e-05
k__Bacteria.p__Firmicutes.c__Bacilli.o__Bacillales.f__Alicyclobacillaceae.g__Alicyclobacillus.s__Alicyclobacillus.sp..A4	0	0	0	2.02634e-05	0	0	0	0	0
k__Bacteria.p__Proteobacteria.c__Alphaproteobacteria.o__Rhizobiales.f__Hyphomicrobiaceae.g__Rhodomicrobium.s__uncultured.Rhodomicrobium.sp.	4.05268e-05	0	2.02634e-05	0	8.10537e-05	1.01317e-05	7.0922e-05	0.000151976	8.10537e-05
k__Bacteria.p__Actinobacteria.c__Actinobacteria.o__Streptomycetales.f__Streptomycetaceae.g__Streptomyces.s__Streptomyces.sp..SK.1894	0	1.01317e-05	0	3.03951e-05	0	0	0	0	0
k__Bacteria.p__Actinobacteria.c__Actinobacteria.o__Bifidobacteriales.f__Bifidobacteriaceae.g__Bifidobacterium.s__Bifidobacterium.bohemicum	6.07903e-05	3.03951e-05	2.02634e-05	0	0	7.0922e-05	0	0	0
k__Bacteria.p__Verrucomicrobia.c__Verrucomicrobiae.o__Verrucomicrobiales.f__Akkermansiaceae.g__Akkermansia.s__Akkermansia.muciniphila	0.000526849	0.000597771	0.000445795	0.001692	0.00130699	0.0014387	0.00150963	0.00204661	0.00160081
k__Bacteria.p__Proteobacteria.c__Alphaproteobacteria.o__Rhodobacterales.f__Rhodobacteraceae.g__Rhodovulum.s__Rhodovulum.sp..MB263	0.000202634	0.000405268	0.000253293	0.0091692	0.0097771	0.0091388	0.00965552	0.00963526	0.0077001
k__Bacteria.p__Actinobacteria.c__Actinobacteria.o__Micrococcales.f__Microbacteriaceae.g__Curtobacterium.s__Curtobacterium.flaccumfaciens	4.05268e-05	4.05268e-05	8.10537e-05	0	0.000162107	8.10537e-05	9.11854e-05	0	9.11854e-05
k__Bacteria.p__Proteobacteria.c__Gammaproteobacteria.o__Oceanospirillales.f__Alcanivoracaceae.g__Alcanivorax.s__Alcanivorax.sp..N3.2A	0.000395137	0.000212766	0.000385005	0.00766971	0.00663627	0.00572442	0.00595745	0.00655522	0.00775076
k__Bacteria.p__Proteobacteria.c__Betaproteobacteria.o__Burkholderiales.f__Burkholderiaceae.g__Robbsia.s__Robbsia.andropogonis	0.00308004	0.00355623	0.00231003	0	0	0	0	3.03951e-05	3.03951e-05
k__Bacteria.p__Actinobacteria.c__Actinobacteria.o__Micrococcales.f__Microbacteriaceae.g__Cryobacterium.s__Cryobacterium.arcticum	0.00122594	0.0014691	0.00209726	0.0164438	0.0146403	0.0356535	0.0194022	0.0149341	0.0152584
k__Bacteria.p__Actinobacteria.c__Actinobacteria.o__Streptomycetales.f__Streptomycetaceae.g__Streptomyces.s__Streptomyces.sanglieri	0	0	0	2.02634e-05	2.02634e-05	4.05268e-05	5.06586e-05	3.03951e-05	0
k__Bacteria.p__Actinobacteria.c__Actinobacteria.o__Corynebacteriales.f__Mycobacteriaceae.g__Mycobacterium.s__Mycobacterium.dioxanotrophicus	0.00184397	0.00181358	0.00275583	0.0236677	0.0254002	0.0263728	0.0278419	0.0238501	0.0252077
k__Bacteria.p__Proteobacteria.c__Gammaproteobacteria.o__Chromatiales.f__Chromatiaceae.g__Thermochromatium.s__Thermochromatium.tepidum	1.01317e-05	0	0	5.06586e-05	0	0	4.05268e-05	3.03951e-05	6.07903e-05
k__Bacteria.p__Actinobacteria.c__Actinobacteria.o__Streptomycetales.f__Streptomycetaceae.g__Streptomyces.s__Streptomyces.globisporus	0.0008308	0.000901722	0.000982776	0.00674772	0.00569402	0.00887538	0.00743668	0.00649443	0.00600811
k__Bacteria.p__Proteobacteria.c__Epsilonproteobacteria.o__Campylobacterales.f__Campylobacteraceae.g__Sulfurospirillum.s__Sulfurospirillum.cavolei	7.0922e-05	6.07903e-05	2.02634e-05	0.000212766	0.000141844	0.000344478	0.000141844	0.000243161	3.03951e-05
k__Bacteria.p__Actinobacteria.c__Coriobacteriia.o__Coriobacteriales.f__Coriobacteriaceae.g__unidentified.s__Coriobacteriaceae.bacterium.68.1.3	1.01317e-05	0	0	0.0045694	0.00436677	0.0041844	0.00440729	0.00388045	0.00339412
k__Bacteria.p__Actinobacteria.c__Actinobacteria.o__Micrococcales.f__Micrococcaceae.g__Arthrobacter.s__Arthrobacter.sp..S	0	0	0	0	0	2.02634e-05	0	3.03951e-05	0
k__Bacteria.p__Cyanobacteria.c__unidentified.o__Nostocales.f__Rivulariaceae.g__Calothrix.s__Calothrix.sp..NIES.4101	0.00168186	0.00162107	0.00173252	0.000273556	0.000182371	0.000233029	0.00029382	0.000202634	0.000263425
k__Bacteria.p__Proteobacteria.c__Alphaproteobacteria.o__Rhizobiales.f__Rhizobiaceae.g__Agrobacterium.s__Agrobacterium.sp..RAC06	0.000212766	0.000151976	9.11854e-05	0.00841945	0.0103749	0.0107801	0.00933131	0.007923	0.00834853
k__Bacteria.p__Proteobacteria.c__Betaproteobacteria.o__Burkholderiales.f__Burkholderiaceae.g__Pandoraea.s__Pandoraea.sputorum	0.000455927	0.000536981	0.000334347	0.00524823	0.00530902	0.00452888	0.00463019	0.00486322	0.00397163
k__Bacteria.p__Proteobacteria.c__Gammaproteobacteria.o__Pasteurellales.f__Pasteurellaceae.g__Haemophilus.s__Haemophilus.sp..oral.taxon.036	4.05268e-05	2.02634e-05	2.02634e-05	0	5.06586e-05	6.07903e-05	0	0	0
k__Bacteria.p__Firmicutes.c__Clostridia.o__Clostridiales.f__Clostridiaceae.g__Clostridium.s__Clostridium.sp..SY8519	8.10537e-05	7.0922e-05	0.000151976	0.00035461	0.000344478	0.000202634	0.000303951	0.000455927	0.000385005
k__Bacteria.p__Bacteroidetes.c__Chitinophagia.o__Chitinophagales.f__Chitinophagaceae.g__Niastella.s__Niastella.koreensis	0.0204357	0.025694	0.0243262	0.0327052	0.0309828	0.0289868	0.0276697	0.0403647	0.0367275
k__Bacteria.p__Proteobacteria.c__Alphaproteobacteria.o__Caulobacterales.f__Caulobacteraceae.g__Phenylobacterium.s__Phenylobacterium.lituiforme	3.03951e-05	0	0	0	0	0	0	3.03951e-05	0
k__Bacteria.p__Actinobacteria.c__Actinobacteria.o__Streptomycetales.f__Streptomycetaceae.g__Streptomyces.s__Streptomyces.sp..CNT.179	0	2.02634e-05	3.03951e-05	0.000192503	0.000162107	0.000405268	0.000162107	0.000202634	0.000151976
k__Bacteria.p__Actinobacteria.c__Actinobacteria.o__Streptomycetales.f__Streptomycetaceae.g__Streptomyces.s__Streptomyces.nobilis	0	0	0	0	0	4.05268e-05	0	0	0
k__Bacteria.p__Proteobacteria.c__Gammaproteobacteria.o__Enterobacterales.f__Erwiniaceae.g__Erwinia.s__Erwinia.tasmaniensis	5.06586e-05	0.000131712	9.11854e-05	0.000172239	0.000212766	0.000344478	0.000202634	0.000263425	0.00029382
k__Bacteria.p__Bacteroidetes.c__Flavobacteriia.o__Flavobacteriales.f__Flavobacteriaceae.g__Formosa.s__Formosa.sp..Hel1_33_131	6.07903e-05	9.11854e-05	6.07903e-05	0.000455927	0.000314083	0.000303951	0.000455927	0.000334347	0.000395137
k__Bacteria.p__Proteobacteria.c__Betaproteobacteria.o__Burkholderiales.f__Burkholderiaceae.g__Burkholderia.s__Burkholderia.sp..NCIMB.10467	0	0	0	0	3.03951e-05	4.05268e-05	4.05268e-05	0	6.07903e-05
k__Bacteria.p__Proteobacteria.c__Deltaproteobacteria.o__Desulfobacterales.f__Desulfobacteraceae.g__Desulfococcus.s__Desulfococcus.multivorans	0.00280648	0.00275583	0.00235056	0.00439716	0.00480243	0.00425532	0.00416413	0.0056535	0.00441743
k__Bacteria.p__Actinobacteria.c__Actinobacteria.o__Streptomycetales.f__Streptomycetaceae.g__Streptomyces.s__Streptomyces.toyocaensis	0.000790274	0.000547112	0.0010233	0.000222898	4.05268e-05	3.03951e-05	0.000182371	8.10537e-05	7.0922e-05
k__Bacteria.p__unidentified.c__unidentified.o__unidentified.f__unidentified.g__unidentified.s__uncultured.bacterium.BAC10.10	0.0016616	0.00165147	0.00116515	0.00790274	0.00896657	0.00753799	0.0074772	0.00862209	0.00876393
k__Bacteria.p__Actinobacteria.c__Actinobacteria.o__Streptomycetales.f__Streptomycetaceae.g__Streptomyces.s__Streptomyces.virginiae	0.00145897	0.00109422	0.00151976	0.000364742	0.000243161	0.000506586	0.000597771	0.000445795	0.000314083
k__Bacteria.p__Actinobacteria.c__Actinobacteria.o__Corynebacteriales.f__Nocardiaceae.g__Rhodococcus.s__Rhodococcus.aetherivorans	0.000111449	7.0922e-05	0.000172239	0.00330294	0.00352584	0.00326241	0.00326241	0.0029382	0.00318136
k__Bacteria.p__Actinobacteria.c__Actinobacteria.o__Streptomycetales.f__Streptomycetaceae.g__Streptomyces.s__Streptomyces.rugosporus	0	0	0	0.000202634	0.000162107	0.000283688	0.000131712	0.000192503	9.11854e-05
k__Bacteria.p__Firmicutes.c__Bacilli.o__Bacillales.f__Paenibacillaceae.g__Paenibacillus.s__Paenibacillus.borealis	0.000263425	0.000233029	0.000162107	0.00114488	0.000557244	0.000688956	0.000587639	0.00070922	0.00104357
k__Bacteria.p__Actinobacteria.c__Actinobacteria.o__Streptomycetales.f__Streptomycetaceae.g__Streptomyces.s__Streptomyces.anulatus	0.000547112	0.000263425	0.00108409	0.000344478	0.000233029	0.000263425	0.000222898	0.000243161	0.000253293
k__Bacteria.p__Actinobacteria.c__Actinobacteria.o__Propionibacteriales.f__Propionibacteriaceae.g__Tessaracoccus.s__Tessaracoccus.sp..T2.5.30	0.000212766	0.000151976	0.000121581	0.0208713	0.0215096	0.0239007	0.0241033	0.0216515	0.0213982
k__Bacteria.p__Firmicutes.c__Bacilli.o__Bacillales.f__Staphylococcaceae.g__Staphylococcus.s__Staphylococcus.succinus	4.05268e-05	4.05268e-05	4.05268e-05	0	3.03951e-05	0	0	0	3.03951e-05
k__Bacteria.p__unidentified.c__unidentified.o__unidentified.f__unidentified.g__unidentified.s__uncultured.bacterium.pAW1	3.03951e-05	3.03951e-05	1.01317e-05	0	3.03951e-05	0	4.05268e-05	0.000101317	3.03951e-05
k__Bacteria.p__Proteobacteria.c__Betaproteobacteria.o__Burkholderiales.f__Burkholderiaceae.g__Burkholderia.s__Burkholderia.sp..HB1	0.000233029	0.000151976	0.000131712	0.0125025	0.0137994	0.0114894	0.011844	0.0139311	0.0118642
k__Bacteria.p__Proteobacteria.c__Alphaproteobacteria.o__Rhizobiales.f__Phyllobacteriaceae.g__Mesorhizobium.s__Mesorhizobium.sp..F28	1.01317e-05	1.01317e-05	0	0.000141844	0.000141844	0	1.01317e-05	0	6.07903e-05
k__Bacteria.p__Proteobacteria.c__Gammaproteobacteria.o__Enterobacterales.f__Enterobacteriaceae.g__Raoultella.s__Raoultella.planticola	3.03951e-05	1.01317e-05	6.07903e-05	0.000790274	0.000881459	0.000952381	0.000759878	0.000901722	0.000800405
k__Bacteria.p__Firmicutes.c__Bacilli.o__Bacillales.f__Planococcaceae.g__Solibacillus.s__Solibacillus.sp..R5.41	5.06586e-05	7.0922e-05	5.06586e-05	0.000121581	0.000141844	0	4.05268e-05	3.03951e-05	4.05268e-05
k__Bacteria.p__Proteobacteria.c__Betaproteobacteria.o__Burkholderiales.f__unidentified.g__Methylibium.s__Methylibium.sp..T29	0.000131712	0.000131712	6.07903e-05	0	0	0	0	3.03951e-05	3.03951e-05
k__Bacteria.p__Proteobacteria.c__Epsilonproteobacteria.o__Campylobacterales.f__Helicobacteraceae.g__Helicobacter.s__Helicobacter.mustelae	7.0922e-05	8.10537e-05	6.07903e-05	0	4.05268e-05	0	0	0	0
k__Bacteria.p__Proteobacteria.c__Alphaproteobacteria.o__Rhodobacterales.f__Rhodobacteraceae.g__Yangia.s__Yangia.sp..CCB.MM3	0.000759878	0.000901722	0.000668693	0.0166059	0.017538	0.0185714	0.0170517	0.0163323	0.0147518
k__Bacteria.p__Tenericutes.c__Mollicutes.o__Entomoplasmatales.f__Spiroplasmataceae.g__Spiroplasma.s__Spiroplasma.cantharicola	0	0	0	0	2.02634e-05	2.02634e-05	0	0	0
k__Bacteria.p__Bacteroidetes.c__Flavobacteriia.o__Flavobacteriales.f__Flavobacteriaceae.g__Winogradskyella.s__Winogradskyella.sp..RHA_55	1.01317e-05	0	1.01317e-05	0.000212766	0.00029382	0.000263425	0.000455927	0.000364742	0.000283688
k__Bacteria.p__Proteobacteria.c__Gammaproteobacteria.o__Enterobacterales.f__Erwiniaceae.g__Wigglesworthia.s__Wigglesworthia.glossinidia	9.11854e-05	8.10537e-05	8.10537e-05	0	0	6.07903e-05	0	3.03951e-05	8.10537e-05
k__Bacteria.p__Actinobacteria.c__Actinobacteria.o__Propionibacteriales.f__Nocardioidaceae.g__Marmoricola.s__Marmoricola.scoriae	0.00653495	0.00778116	0.00724417	0.481955	0.411651	0.497416	0.473678	0.405745	0.561803
k__Bacteria.p__Proteobacteria.c__Alphaproteobacteria.o__Rhodobacterales.f__Rhodobacteraceae.g__Paracoccus.s__Paracoccus.halophilus	0.000942249	0.000942249	0.000932118	0	3.03951e-05	0	2.02634e-05	0	0
k__Bacteria.p__Actinobacteria.c__Actinobacteria.o__Streptosporangiales.f__Streptosporangiaceae.g__Nonomuraea.s__Nonomuraea.jabiensis	0	0	1.01317e-05	0	0	0	0	5.06586e-05	0
k__Bacteria.p__Firmicutes.c__Bacilli.o__Lactobacillales.f__Streptococcaceae.g__Streptococcus.s__uncultured.Streptococcus.sp.	0	0	0	4.05268e-05	6.07903e-05	2.02634e-05	4.05268e-05	0	0
k__Bacteria.p__Proteobacteria.c__Gammaproteobacteria.o__Oceanospirillales.f__Alcanivoracaceae.g__Alcanivorax.s__Alcanivorax.borkumensis	0	4.05268e-05	2.02634e-05	0.000121581	6.07903e-05	4.05268e-05	0.000121581	3.03951e-05	3.03951e-05
k__Bacteria.p__Actinobacteria.c__Actinobacteria.o__Micromonosporales.f__Micromonosporaceae.g__Actinoplanes.s__Actinoplanes.sp..MN07.A0351	0	0	0	0	0	0	0	0	0.000121581
k__Bacteria.p__Proteobacteria.c__Gammaproteobacteria.o__Enterobacterales.f__Hafniaceae.g__Obesumbacterium.s__Obesumbacterium.proteus	6.07903e-05	3.03951e-05	2.02634e-05	3.03951e-05	1.01317e-05	0.000111449	8.10537e-05	8.10537e-05	4.05268e-05
k__Bacteria.p__Actinobacteria.c__Actinobacteria.o__Streptosporangiales.f__Nocardiopsaceae.g__Nocardiopsis.s__Nocardiopsis.alba	0.000840932	0.00119554	0.00206687	0.0121884	0.0126241	0.0133232	0.0134752	0.0116717	0.0124215
k__Bacteria.p__Chlamydiae.c__Chlamydiia.o__Chlamydiales.f__Chlamydiaceae.g__Chlamydia.s__Chlamydia.trachomatis	0.000334347	0.000425532	0.000496454	4.05268e-05	0	7.0922e-05	3.03951e-05	0	4.05268e-05
k__Bacteria.p__Actinobacteria.c__Actinobacteria.o__Corynebacteriales.f__Mycobacteriaceae.g__Mycobacteroides.s__Mycobacteroides.abscessus	0.0093921	0.00987842	0.0132016	0.0111044	0.010618	0.0108815	0.0116211	0.0108916	0.0112361
k__Bacteria.p__unidentified.c__unidentified.o__unidentified.f__unidentified.g__unidentified.s__uncultured.bacterium.Contig1759	0	0	0	0	6.07903e-05	0	0	0.000101317	0
k__Bacteria.p__Firmicutes.c__Bacilli.o__Bacillales.f__Alicyclobacillaceae.g__Alicyclobacillus.s__Alicyclobacillus.acidoterrestris	0.00111449	0.00110436	0.00118541	0.000385005	0	0.000131712	0.000212766	0.00035461	0
k__Bacteria.p__Firmicutes.c__Bacilli.o__Lactobacillales.f__Streptococcaceae.g__Streptococcus.s__Streptococcus.pluranimalium	0	2.02634e-05	3.03951e-05	4.05268e-05	0	0	1.01317e-05	0	4.05268e-05
k__Bacteria.p__Actinobacteria.c__Actinobacteria.o__Propionibacteriales.f__Propionibacteriaceae.g__Tessaracoccus.s__Tessaracoccus.sp..Marseille.P5995	0.000314083	0.000445795	0.000557244	0.00403242	0.00518744	0.00453901	0.00444782	0.00449848	0.00363728
k__Bacteria.p__Proteobacteria.c__Betaproteobacteria.o__Neisseriales.f__Neisseriaceae.g__Neisseria.s__Neisseria.gonorrhoeae	0.000192503	0.000111449	0.000111449	0.000364742	0.000526849	0.000405268	0.000618034	0.000506586	0.000324215
k__Bacteria.p__Cyanobacteria.c__unidentified.o__Synechococcales.f__Synechococcaceae.g__Synechococcus.s__Synechococcus.sp..PCC.7502	0.00164134	0.00148936	0.00144883	0.000151976	0.000162107	0.000253293	0.000151976	0.000283688	3.03951e-05
k__Bacteria.p__Actinobacteria.c__Actinobacteria.o__Micrococcales.f__Micrococcaceae.g__Arthrobacter.s__uncultured.Arthrobacter.sp.	7.0922e-05	2.02634e-05	6.07903e-05	0.000871327	0.000628166	0.000395137	0.000911854	0.000466059	0.000699088
k__Bacteria.p__unidentified.c__unidentified.o__unidentified.f__unidentified.g__unidentified.s__uncultured.bacterium.405006.B04	0.000101317	9.11854e-05	9.11854e-05	3.03951e-05	0	0	0	0	0
k__Bacteria.p__Proteobacteria.c__Gammaproteobacteria.o__Oceanospirillales.f__Hahellaceae.g__Hahella.s__Hahella.chejuensis	0.000800405	0.000749747	0.000749747	0.00120567	0.00174265	0.00107396	0.00109422	0.0016616	0.00134752
k__Bacteria.p__Proteobacteria.c__Gammaproteobacteria.o__Enterobacterales.f__Yersiniaceae.g__Serratia.s__Serratia.sp..SCBI	1.01317e-05	0	0	0.000212766	0.000141844	0.000202634	0.000141844	0.000192503	0
k__Bacteria.p__Actinobacteria.c__Actinobacteria.o__Micromonosporales.f__Micromonosporaceae.g__Micromonospora.s__Micromonospora.sp..YIM.78104	1.01317e-05	0	0	0	0	1.01317e-05	0	0	0
k__Bacteria.p__Firmicutes.c__Bacilli.o__Bacillales.f__Planococcaceae.g__Planococcus.s__Planococcus.plakortidis	6.07903e-05	1.01317e-05	5.06586e-05	0.000861196	0.000759878	0.000607903	0.000952381	0.0008308	0.000618034
k__Bacteria.p__Firmicutes.c__Bacilli.o__Lactobacillales.f__Lactobacillaceae.g__Lactobacillus.s__Lactobacillus.paracasei	0.000243161	0.000222898	0.000344478	0	0	5.06586e-05	0	7.0922e-05	0
k__Bacteria.p__Proteobacteria.c__Gammaproteobacteria.o__Nevskiales.f__Sinobacteraceae.g__Steroidobacter.s__Steroidobacter.denitrificans	0.0168085	0.0235562	0.0137386	0.177234	0.205319	0.172482	0.164732	0.18541	0.16615
k__Bacteria.p__unidentified.c__unidentified.o__unidentified.f__unidentified.g__unidentified.s__uncultured.bacterium.CSL142	0.000567376	0.000628166	0.000455927	5.06586e-05	8.10537e-05	0.000111449	0.000162107	3.03951e-05	0.000192503
k__Bacteria.p__Firmicutes.c__Bacilli.o__Lactobacillales.f__Lactobacillaceae.g__Lactobacillus.s__Lactobacillus.kunkeei	3.03951e-05	2.02634e-05	0	2.02634e-05	0	0	0	0	0
k__Bacteria.p__Actinobacteria.c__Actinobacteria.o__Streptomycetales.f__Streptomycetaceae.g__Streptomyces.s__Streptomyces.sp..WAC2288	2.02634e-05	5.06586e-05	0.000141844	0.000628166	0.000405268	0.000658561	0.000172239	0.000263425	0.000496454
k__Bacteria.p__Proteobacteria.c__Gammaproteobacteria.o__Chromatiales.f__Ectothiorhodospiraceae.g__Halorhodospira.s__Halorhodospira.halophila	0.00144883	0.00149949	0.00106383	0.011155	0.0133232	0.0113374	0.0103445	0.0128875	0.0132421
k__Bacteria.p__Chlamydiae.c__Chlamydiia.o__Chlamydiales.f__Chlamydiaceae.g__Chlamydia.s__Chlamydia.suis	2.02634e-05	4.05268e-05	1.01317e-05	4.05268e-05	3.03951e-05	0	0	0	0
k__Bacteria.p__Firmicutes.c__Bacilli.o__Bacillales.f__Paenibacillaceae.g__Paenibacillus.s__Paenibacillus.yonginensis	0.000192503	0.000212766	0.000253293	0.000486322	0.00123607	0.000739615	0.00064843	0.000992908	0.00070922
k__Bacteria.p__Proteobacteria.c__Betaproteobacteria.o__Burkholderiales.f__Burkholderiaceae.g__Pandoraea.s__Pandoraea.thiooxydans	0.0070922	0.00719352	0.00655522	0.0100203	0.012695	0.0102533	0.0123911	0.0134448	0.0117325
k__Bacteria.p__Actinobacteria.c__Actinobacteria.o__Corynebacteriales.f__Nocardiaceae.g__Rhodococcus.s__Rhodococcus.sp..NS1	0.000162107	0.000121581	0.000243161	0.000861196	0.000820669	0.000952381	0.000526849	0.000861196	0.000435664
k__Bacteria.p__Proteobacteria.c__Alphaproteobacteria.o__unidentified.f__unidentified.g__unidentified.s__uncultured.alpha.proteobacterium.EF100_102A06	7.0922e-05	2.02634e-05	2.02634e-05	0	0	4.05268e-05	7.0922e-05	0	0
k__Bacteria.p__Actinobacteria.c__Actinobacteria.o__Micrococcales.f__Intrasporangiaceae.g__Terrabacter.s__Terrabacter.sp..DBF63	4.05268e-05	2.02634e-05	3.03951e-05	0.000891591	0.000597771	0.000992908	0.000820669	0.000668693	0.00113475
k__Bacteria.p__Firmicutes.c__Clostridia.o__Clostridiales.f__Lachnospiraceae.g__Coprococcus.s__Coprococcus.catus	3.03951e-05	0	0.000111449	7.0922e-05	0.000101317	4.05268e-05	0.000131712	3.03951e-05	0.000162107
k__Bacteria.p__Actinobacteria.c__Actinobacteria.o__Micrococcales.f__Intrasporangiaceae.g__Serinicoccus.s__Serinicoccus.sp..JLT9	0.000557244	0.000780142	0.000901722	0.0540122	0.0508308	0.0603749	0.0540426	0.0508409	0.0513475
k__Bacteria.p__Firmicutes.c__Bacilli.o__Bacillales.f__Listeriaceae.g__Listeria.s__Listeria.weihenstephanensis	0.000101317	7.0922e-05	7.0922e-05	2.02634e-05	6.07903e-05	1.01317e-05	0.000121581	0.000162107	0
k__Bacteria.p__Actinobacteria.c__Actinobacteria.o__Pseudonocardiales.f__Pseudonocardiaceae.g__Pseudonocardia.s__Pseudonocardia.sp..HH130630.07	0.00190476	0.00184397	0.00281662	0.0502938	0.0536879	0.0551064	0.052229	0.0516515	0.0640729
k__Bacteria.p__Actinobacteria.c__Actinobacteria.o__Bifidobacteriales.f__Bifidobacteriaceae.g__Bifidobacterium.s__Bifidobacterium.angulatum	0	3.03951e-05	1.01317e-05	0.000587639	0.00114488	0.000932118	0.000739615	0.000901722	0.000618034
k__Bacteria.p__Proteobacteria.c__Alphaproteobacteria.o__Rhizobiales.f__Phyllobacteriaceae.g__Mesorhizobium.s__Mesorhizobium.sp..USDA.3350	0	0	0	0	0	2.02634e-05	0	0	2.02634e-05
k__Bacteria.p__Proteobacteria.c__Gammaproteobacteria.o__Chromatiales.f__Ectothiorhodospiraceae.g__Acidihalobacter.s__Acidihalobacter.ferrooxidans	0.00260385	0.00317123	0.00247214	0.0136272	0.0131003	0.0101925	0.0103242	0.0128774	0.0113678
k__Bacteria.p__Bacteroidetes.c__Flavobacteriia.o__Flavobacteriales.f__Flavobacteriaceae.g__Myroides.s__Myroides.marinus	4.05268e-05	0.000131712	9.11854e-05	2.02634e-05	0	0	0	2.02634e-05	0
k__Bacteria.p__unidentified.c__unidentified.o__unidentified.f__unidentified.g__unidentified.s__uncultured.bacterium.EIL102C09	1.01317e-05	2.02634e-05	4.05268e-05	0	0	0	4.05268e-05	0	0
k__Bacteria.p__Actinobacteria.c__Actinobacteria.o__Propionibacteriales.f__Propionibacteriaceae.g__Propionibacterium.s__uncultured.Propionibacterium.sp.	0	0	0	4.05268e-05	0	0	0	0	2.02634e-05
k__Bacteria.p__Firmicutes.c__Clostridia.o__Clostridiales.f__Lachnospiraceae.g__Lachnoclostridium.s__.Clostridium..bolteae	4.05268e-05	7.0922e-05	6.07903e-05	0.000324215	0.000303951	0.000111449	8.10537e-05	0.0004154	7.0922e-05
k__Bacteria.p__Actinobacteria.c__Actinobacteria.o__Streptomycetales.f__Streptomycetaceae.g__Streptomyces.s__Streptomyces.luteocolor	0.000466059	0.000395137	0.0004154	0	0	0	3.03951e-05	0	0
k__Bacteria.p__Actinobacteria.c__Actinobacteria.o__Propionibacteriales.f__Nocardioidaceae.g__Nocardioides.s__Nocardioides.sp..DF412	0	0	0	3.03951e-05	8.10537e-05	3.03951e-05	3.03951e-05	8.10537e-05	0
k__Bacteria.p__Proteobacteria.c__Gammaproteobacteria.o__Chromatiales.f__Chromatiaceae.g__Rheinheimera.s__Rheinheimera.sp..F8	0.000212766	0.000364742	0.000212766	0.000466059	0.000374873	0.000192503	0.000273556	0.000445795	0.000283688
k__Bacteria.p__unidentified.c__unidentified.o__unidentified.f__unidentified.g__unidentified.s__uncultured.bacterium.P2N10	8.10537e-05	8.10537e-05	5.06586e-05	0.000820669	0.000932118	0.000739615	0.000901722	0.00155015	0.000861196
k__Bacteria.p__unidentified.c__unidentified.o__unidentified.f__unidentified.g__unidentified.s__uncultured.bacterium.A1Q1_fos_1246	0.000121581	6.07903e-05	9.11854e-05	6.07903e-05	3.03951e-05	0	0	0	0
k__Bacteria.p__Proteobacteria.c__Alphaproteobacteria.o__Magnetococcales.f__Magnetococcaceae.g__Magnetococcus.s__uncultured.Magnetococcus.sp.	0	2.02634e-05	0	0	0	0	3.03951e-05	0	0
k__Bacteria.p__Proteobacteria.c__Gammaproteobacteria.o__Enterobacterales.f__Yersiniaceae.g__Yersinia.s__Yersinia.entomophaga	0	0	0	7.0922e-05	9.11854e-05	0.000131712	0.000273556	6.07903e-05	0.000162107
k__Bacteria.p__Actinobacteria.c__Actinobacteria.o__Pseudonocardiales.f__Pseudonocardiaceae.g__Amycolatopsis.s__Amycolatopsis.keratiniphila	0.0008308	0.000881459	0.00199595	0.00864235	0.00881459	0.00841945	0.00995947	0.0100709	0.00968592
k__Bacteria.p__unidentified.c__unidentified.o__unidentified.f__unidentified.g__unidentified.s__candidate.division.SR1.bacterium.RAAC1_SR1_1	5.06586e-05	2.02634e-05	4.05268e-05	0	2.02634e-05	0	0	0	0
k__Bacteria.p__unidentified.c__unidentified.o__unidentified.f__unidentified.g__unidentified.s__uncultured.bacterium.27	2.02634e-05	0	0	0.000395137	0.000607903	0.0004154	0.000405268	0.000303951	0.000840932
k__Bacteria.p__Proteobacteria.c__Betaproteobacteria.o__Burkholderiales.f__unidentified.g__unidentified.s__Burkholderiales.bacterium.GJ.E10	0.00746707	0.00797366	0.00545086	0.0274975	0.0266261	0.0249645	0.0229281	0.0289564	0.0228875
k__Bacteria.p__Lentisphaerae.c__Lentisphaeria.o__Victivallales.f__unidentified.g__unidentified.s__Victivallales.bacterium.CCUG.44730	0.000557244	0.000749747	0.000618034	0.00995947	0.00981763	0.00753799	0.00998987	0.0107599	0.00901722
k__Bacteria.p__Actinobacteria.c__Actinobacteria.o__Streptosporangiales.f__Streptosporangiaceae.g__Planotetraspora.s__Planotetraspora.kaengkrachanensis	0	0	0	0	0	0	0	3.03951e-05	0
k__Bacteria.p__Proteobacteria.c__Deltaproteobacteria.o__Myxococcales.f__Myxococcaceae.g__Corallococcus.s__Corallococcus.coralloides	0.00245187	0.00245187	0.00216819	0.0642047	0.0742249	0.0650861	0.07077	0.0705978	0.0732016
k__Bacteria.p__Actinobacteria.c__Actinobacteria.o__Streptomycetales.f__Streptomycetaceae.g__Streptomyces.s__Streptomyces.mycarofaciens	0	0	0	0	6.07903e-05	8.10537e-05	0	0	0
k__Bacteria.p__Chlorobi.c__Chlorobia.o__Chlorobiales.f__Chlorobiaceae.g__Prosthecochloris.s__Prosthecochloris.sp..GSB1	0.000891591	0.000810537	0.000729483	0.00287741	0.00241135	0.00285714	0.00219858	0.00288754	0.00208713
k__Bacteria.p__Actinobacteria.c__Actinobacteria.o__Bifidobacteriales.f__Bifidobacteriaceae.g__Bifidobacterium.s__Bifidobacterium.subtile	0.000151976	0.000111449	0.000243161	0	0	2.02634e-05	0	0	0
k__Bacteria.p__Coprothermobacterota.c__Coprothermobacteria.o__Coprothermobacterales.f__Coprothermobacteraceae.g__Coprothermobacter.s__Coprothermobacter.proteolyticus	0.000486322	0.000334347	0.000212766	0.000324215	0.000628166	0.000597771	0.000455927	0.000942249	0.000253293
k__Bacteria.p__Actinobacteria.c__Actinobacteria.o__Streptomycetales.f__Streptomycetaceae.g__Streptomyces.s__Streptomyces.roseoverticillatus	0.000364742	0.000435664	0.000597771	0	0.000101317	4.05268e-05	0.000243161	0.000131712	3.03951e-05
k__Bacteria.p__Bacteroidetes.c__Flavobacteriia.o__Flavobacteriales.f__Flavobacteriaceae.g__Maribacter.s__Maribacter.sp..MAR_2009_60	3.03951e-05	1.01317e-05	5.06586e-05	0.000253293	0.000172239	0.000273556	0.000233029	7.0922e-05	0.000334347
k__Bacteria.p__Proteobacteria.c__Alphaproteobacteria.o__Rhodobacterales.f__Rhodobacteraceae.g__Rhodobaca.s__Rhodobaca.barguzinensis	0.000678825	0.000567376	0.00047619	0.00158055	0.00141844	0.00148936	0.00183384	0.00218845	0.00256332
k__Bacteria.p__Proteobacteria.c__Betaproteobacteria.o__Burkholderiales.f__Burkholderiaceae.g__Burkholderia.s__Burkholderia.sp..BC1	0	0	0	5.06586e-05	3.03951e-05	4.05268e-05	0	0	0
k__Bacteria.p__Actinobacteria.c__Actinobacteria.o__Streptomycetales.f__Streptomycetaceae.g__Streptomyces.s__Streptomyces.sp..WM6373	0.000162107	0.000111449	0.000111449	0	2.02634e-05	4.05268e-05	0	0	0
k__Bacteria.p__Proteobacteria.c__Alphaproteobacteria.o__Rhodobacterales.f__Rhodobacteraceae.g__Phaeobacter.s__Phaeobacter.inhibens	0.000314083	0.00047619	0.000435664	0.00428571	0.00446809	0.00439716	0.0045694	0.00421479	0.00460993
k__Bacteria.p__Proteobacteria.c__Deltaproteobacteria.o__Desulfobacterales.f__Desulfobacteraceae.g__Desulfobacterium.s__uncultured.Desulfobacterium.sp.	0.00718338	0.00681864	0.00619048	0.000273556	0.000506586	0.000405268	0.000496454	0.000303951	0.000405268
k__Bacteria.p__Proteobacteria.c__Alphaproteobacteria.o__Rhizobiales.f__Bradyrhizobiaceae.g__Bradyrhizobium.s__Bradyrhizobium.erythrophlei	0.770963	0.822057	1.21182	0.205279	0.228075	0.2469	0.207751	0.220648	0.209787
k__Bacteria.p__Proteobacteria.c__Gammaproteobacteria.o__unidentified.f__unidentified.g__Candidatus.Steffania.s__Candidatus.Steffania.adelgidicola	0	0	0	0	3.03951e-05	0	0	0	0
k__Bacteria.p__unidentified.c__unidentified.o__unidentified.f__unidentified.g__unidentified.s__uncultured.methanotrophic.bacterium	0	0	0	0	6.07903e-05	0	0	1.01317e-05	0
k__Bacteria.p__Proteobacteria.c__Betaproteobacteria.o__Burkholderiales.f__Burkholderiaceae.g__Burkholderia.s__Burkholderia.sp..IDO3	0.000395137	0.000405268	0.0004154	5.06586e-05	0	0	0	0	0
k__Bacteria.p__Actinobacteria.c__Actinobacteria.o__Streptomycetales.f__Streptomycetaceae.g__Streptomyces.s__Streptomyces.collinus	0.00317123	0.00167173	0.00200608	0.0172138	0.0185309	0.0192503	0.0209929	0.016849	0.0216109
k__Bacteria.p__Actinobacteria.c__Actinobacteria.o__Micrococcales.f__Beutenbergiaceae.g__Beutenbergia.s__uncultured.Beutenbergia.sp.	1.01317e-05	1.01317e-05	0	0.000151976	0.000182371	8.10537e-05	2.02634e-05	7.0922e-05	4.05268e-05
k__Bacteria.p__Proteobacteria.c__Alphaproteobacteria.o__Rhizobiales.f__Hyphomicrobiaceae.g__Devosia.s__Devosia.insulae	0.00245187	0.00279635	0.00242148	0	0	9.11854e-05	0	0	0
k__Bacteria.p__Actinobacteria.c__Actinobacteria.o__Micromonosporales.f__Micromonosporaceae.g__Salinispora.s__Salinispora.pacifica	0.00945289	0.00934144	0.0159473	0.000536981	0.000314083	0.00035461	0.000496454	0.000567376	0.000222898
k__Bacteria.p__Actinobacteria.c__Actinobacteria.o__Micromonosporales.f__Micromonosporaceae.g__Micromonospora.s__Micromonospora.rhizosphaerae	0.0113171	0.00984802	0.0157244	0	0	5.06586e-05	0	0	0
k__Bacteria.p__Proteobacteria.c__Betaproteobacteria.o__unidentified.f__unidentified.g__unidentified.s__Betaproteobacteria.bacterium.UKL13.2	0.0135562	0.012381	0.00850051	0.00199595	0.00161094	0.00186424	0.00139818	0.00171226	0.00126646
k__Bacteria.p__Proteobacteria.c__Gammaproteobacteria.o__Enterobacterales.f__Yersiniaceae.g__Serratia.s__Serratia.sp..JKS000199	0	0	0	9.11854e-05	0	4.05268e-05	0	1.01317e-05	0
k__Bacteria.p__Proteobacteria.c__Betaproteobacteria.o__Neisseriales.f__Chromobacteriaceae.g__Chromobacterium.s__Chromobacterium.vaccinii	0.000405268	0.000192503	0.000303951	0.0162006	0.0180243	0.0139818	0.0161196	0.015613	0.0149139
k__Bacteria.p__Actinobacteria.c__Actinobacteria.o__Streptomycetales.f__Streptomycetaceae.g__Streptomyces.s__Streptomyces.fildesensis	0	2.02634e-05	1.01317e-05	0	0	0	4.05268e-05	0	0
k__Bacteria.p__Proteobacteria.c__Gammaproteobacteria.o__Enterobacterales.f__Enterobacteriaceae.g__Enterobacter.s__Enterobacter.cloacae	0.000455927	0.000871327	0.000699088	0.0043769	0.00468085	0.00464032	0.00506586	0.0043465	0.00487335
k__Bacteria.p__Actinobacteria.c__Actinobacteria.o__Streptomycetales.f__Streptomycetaceae.g__Streptomyces.s__Streptomyces.xiamenensis	7.0922e-05	0.000253293	0.000151976	0.0156434	0.0166261	0.0165147	0.0166059	0.0163931	0.0161196
k__Bacteria.p__Firmicutes.c__Bacilli.o__Bacillales.f__Staphylococcaceae.g__Staphylococcus.s__Staphylococcus.simulans	2.02634e-05	2.02634e-05	1.01317e-05	2.02634e-05	0	6.07903e-05	4.05268e-05	0	0
k__Bacteria.p__Firmicutes.c__Bacilli.o__Bacillales.f__Paenibacillaceae.g__Paenibacillus.s__Paenibacillus.elgii	0.000749747	0.00064843	0.000547112	4.05268e-05	6.07903e-05	0	3.03951e-05	0.000121581	0
k__Bacteria.p__Actinobacteria.c__Actinobacteria.o__Corynebacteriales.f__Mycobacteriaceae.g__Mycobacterium.s__Mycobacterium.sp..WY10	0.000455927	0.000395137	0.000719352	0.00316109	0.00247214	0.00395137	0.00360689	0.00232016	0.00215805
k__Bacteria.p__Proteobacteria.c__Alphaproteobacteria.o__Caulobacterales.f__Caulobacteraceae.g__Phenylobacterium.s__Phenylobacterium.zucineum	0.0364336	0.0474671	0.0251266	0.245035	0.211297	0.239605	0.254286	0.251945	0.292239
k__Bacteria.p__Actinobacteria.c__Actinobacteria.o__Micrococcales.f__Intrasporangiaceae.g__Terrabacter.s__Terrabacter.sp..YK1	2.02634e-05	0	1.01317e-05	6.07903e-05	4.05268e-05	0	0	0	8.10537e-05
k__Bacteria.p__Actinobacteria.c__Actinobacteria.o__Streptomycetales.f__Streptomycetaceae.g__Streptomyces.s__Streptomyces.olivochromogenes	0.00944276	0.00303951	0.00481256	0	5.06586e-05	0	0	0	0
k__Bacteria.p__Proteobacteria.c__Betaproteobacteria.o__Burkholderiales.f__Burkholderiaceae.g__Pandoraea.s__Pandoraea.vervacti	0.000729483	0.000942249	0.000759878	0.0060385	0.00821682	0.00716312	0.00720365	0.00682877	0.00638298
k__Bacteria.p__unidentified.c__unidentified.o__unidentified.f__unidentified.g__unidentified.s__uncultured.bacterium.A1Q1_fos_560	4.05268e-05	4.05268e-05	4.05268e-05	0.000121581	0.000303951	0.000283688	5.06586e-05	0.000364742	0.000496454
k__Bacteria.p__Candidatus.Bipolaricaulota.c__unidentified.o__unidentified.f__unidentified.g__unidentified.s__uncultured.Acetothermia.bacterium	7.0922e-05	2.02634e-05	4.05268e-05	0.000111449	0	6.07903e-05	5.06586e-05	0	0
k__Bacteria.p__Proteobacteria.c__Alphaproteobacteria.o__Rhodospirillales.f__Acetobacteraceae.g__Acetobacter.s__Acetobacter.orientalis	0.000547112	0.000618034	0.000567376	0.000182371	9.11854e-05	0.000151976	0.000141844	0.000131712	0
k__Bacteria.p__Firmicutes.c__Clostridia.o__Clostridiales.f__Clostridiaceae.g__Clostridium.s__Clostridium.baratii	7.0922e-05	0.000111449	0.000141844	6.07903e-05	0.000101317	0	0.000101317	0	7.0922e-05
k__Bacteria.p__Verrucomicrobia.c__Spartobacteria.o__unidentified.f__unidentified.g__Candidatus.Xiphinematobacter.s__Candidatus.Xiphinematobacter.sp..Idaho.Grape	0.00267477	0.00266464	0.00236069	0.000111449	0.000243161	0.000202634	0.000121581	8.10537e-05	0.000314083
k__Bacteria.p__Bacteroidetes.c__Flavobacteriia.o__Flavobacteriales.f__Flavobacteriaceae.g__Capnocytophaga.s__Capnocytophaga.stomatis	8.10537e-05	4.05268e-05	1.01317e-05	0.000263425	0.000233029	0.000192503	0.000273556	0.000324215	0.000263425
k__Bacteria.p__Firmicutes.c__Clostridia.o__Clostridiales.f__Eubacteriaceae.g__Eubacterium.s__Eubacterium.limosum	1.01317e-05	1.01317e-05	4.05268e-05	0.000668693	0.000962513	0.000668693	0.00070922	0.000932118	0.000780142
k__Bacteria.p__Proteobacteria.c__Betaproteobacteria.o__Burkholderiales.f__unidentified.g__Aquincola.s__Aquincola.tertiaricarbonis	0.0113982	0.014924	0.00676798	0.00301925	0.00432624	0.00316109	0.00336373	0.00347518	0.00317123
k__Bacteria.p__unidentified.c__unidentified.o__unidentified.f__unidentified.g__unidentified.s__uncultured.bacterium.Contigcl_10.cl	0	0	0	0.000395137	0.00029382	0.000445795	0.000486322	0.000101317	0.000526849
k__Bacteria.p__Actinobacteria.c__Actinobacteria.o__Kineosporiales.f__Kineosporiaceae.g__Kineococcus.s__uncultured.Kineococcus.sp.	0	0	0	3.03951e-05	0	3.03951e-05	1.01317e-05	0	0
k__Bacteria.p__Proteobacteria.c__Gammaproteobacteria.o__Enterobacterales.f__Morganellaceae.g__Photorhabdus.s__Photorhabdus.australis	3.03951e-05	5.06586e-05	4.05268e-05	0	3.03951e-05	0	0	0	0
k__Bacteria.p__Actinobacteria.c__Actinobacteria.o__Corynebacteriales.f__Tsukamurellaceae.g__Tsukamurella.s__Tsukamurella.pulmonis	0.000466059	0.000526849	0.000506586	4.05268e-05	3.03951e-05	0	0	0.000101317	3.03951e-05
k__Bacteria.p__Actinobacteria.c__Actinobacteria.o__Streptomycetales.f__Streptomycetaceae.g__Streptomyces.s__Streptomyces.sp..B9173	0.00064843	0.000597771	0.000749747	2.02634e-05	5.06586e-05	4.05268e-05	5.06586e-05	3.03951e-05	0
k__Bacteria.p__Proteobacteria.c__Alphaproteobacteria.o__Rhizobiales.f__Rhizobiaceae.g__Rhizobium.s__Rhizobium.sp..11515TR	0.000222898	0.000243161	0.00035461	0.00662614	0.0075076	0.00771023	0.00714286	0.00697062	0.00662614
k__Bacteria.p__unidentified.c__unidentified.o__unidentified.f__unidentified.g__unidentified.s__uncultured.bacterium.F39.01	0.00255319	0.00206687	0.00239108	0.000364742	0.000567376	0.000678825	0.000547112	0.000638298	0.00131712
k__Bacteria.p__unidentified.c__unidentified.o__unidentified.f__unidentified.g__unidentified.s__uncultured.bacterium.Bio3	1.01317e-05	0	0	0	4.05268e-05	0	5.06586e-05	5.06586e-05	6.07903e-05
k__Bacteria.p__Actinobacteria.c__Actinobacteria.o__Streptomycetales.f__Streptomycetaceae.g__Streptomyces.s__Streptomyces.sp..14R.10	2.02634e-05	1.01317e-05	1.01317e-05	1.01317e-05	4.05268e-05	0	1.01317e-05	0	0
k__Bacteria.p__Planctomycetes.c__Planctomycetia.o__Planctomycetales.f__Planctomycetaceae.g__Rhodopirellula.s__Rhodopirellula.sp..K249	0	0	0	0	0	4.05268e-05	0	0	0
k__Bacteria.p__Proteobacteria.c__Alphaproteobacteria.o__Rickettsiales.f__Rickettsiaceae.g__Rickettsia.s__Rickettsia.rhipicephali	0	2.02634e-05	0	0	3.03951e-05	1.01317e-05	0	0	0
k__Bacteria.p__Actinobacteria.c__Actinobacteria.o__Streptosporangiales.f__Streptosporangiaceae.g__Streptosporangium.s__uncultured.Streptosporangium.sp.	9.11854e-05	2.02634e-05	9.11854e-05	0.000253293	0.000233029	8.10537e-05	0.000131712	2.02634e-05	0.000253293
k__Bacteria.p__Proteobacteria.c__Alphaproteobacteria.o__Rhodospirillales.f__Rhodospirillaceae.g__Azospirillum.s__Azospirillum.humicireducens	0.0014387	0.00125633	0.00115502	0.022766	0.027538	0.0238602	0.0216413	0.0255522	0.024306
k__Bacteria.p__unidentified.c__unidentified.o__unidentified.f__unidentified.g__unidentified.s__uncultured.bacterium.fosmid.pJB190D12_contig.I	0.000141844	0.000141844	0.000121581	0.000486322	0.000820669	0.000749747	0.000536981	0.000871327	0.000901722
k__Bacteria.p__Bacteroidetes.c__Cytophagia.o__Cytophagales.f__Cytophagaceae.g__Leadbetterella.s__Leadbetterella.byssophila	0.000699088	0.00100304	0.000516717	0.000729483	0.000557244	0.000577508	0.000597771	0.000668693	0.000526849
k__Bacteria.p__unidentified.c__unidentified.o__unidentified.f__unidentified.g__unidentified.s__uncultured.bacterium.W5.51b	3.03951e-05	0.000121581	2.02634e-05	0.00273556	0.00270517	0.00196555	0.00258359	0.00173252	0.00222898
k__Bacteria.p__Proteobacteria.c__Gammaproteobacteria.o__Oceanospirillales.f__Oceanospirillaceae.g__Marinobacterium.s__Marinobacterium.georgiense	0.000466059	0.000496454	0.000516717	4.05268e-05	0	2.02634e-05	0	1.01317e-05	0
k__Bacteria.p__Deinococcus.Thermus.c__Deinococci.o__Thermales.f__Thermaceae.g__Thermus.s__Thermus.sp..Rt41A	0	0	0	0	0	6.07903e-05	5.06586e-05	7.0922e-05	7.0922e-05
k__Bacteria.p__unidentified.c__unidentified.o__unidentified.f__unidentified.g__unidentified.s__uncultured.bacterial.symbiont.of.Discodermia.dissoluta	0.000455927	0.000526849	0.000425532	0.000314083	0.000668693	0.0004154	0.000607903	0.000618034	0.000243161
k__Bacteria.p__Proteobacteria.c__Alphaproteobacteria.o__Rhodospirillales.f__Acetobacteraceae.g__Komagataeibacter.s__Komagataeibacter.rhaeticus	5.06586e-05	4.05268e-05	1.01317e-05	0.000273556	0.000151976	0.000162107	0.000344478	0.000111449	7.0922e-05
k__Bacteria.p__Firmicutes.c__Bacilli.o__Bacillales.f__Staphylococcaceae.g__Staphylococcus.s__Staphylococcus.xylosus	8.10537e-05	3.03951e-05	0.000111449	0	0	7.0922e-05	1.01317e-05	2.02634e-05	3.03951e-05
k__Bacteria.p__Verrucomicrobia.c__Verrucomicrobiae.o__Verrucomicrobiales.f__Verrucomicrobiaceae.g__Prosthecobacter.s__Prosthecobacter.debontii	0.0148024	0.0162918	0.0104965	0.000111449	0	0.000131712	5.06586e-05	0.000111449	0.000172239
k__Bacteria.p__Proteobacteria.c__Alphaproteobacteria.o__Rhodospirillales.f__Rhodospirillaceae.g__Azospirillum.s__Azospirillum.sp.	0	2.02634e-05	3.03951e-05	0	5.06586e-05	0	5.06586e-05	5.06586e-05	0
k__Bacteria.p__Bacteroidetes.c__Sphingobacteriia.o__Sphingobacteriales.f__Sphingobacteriaceae.g__Pedobacter.s__Pedobacter.steynii	0.00144883	0.00202634	0.00111449	0.00559271	0.00216819	0.00277609	0.00158055	0.00235056	0.00227964
k__Bacteria.p__Firmicutes.c__Bacilli.o__Bacillales.f__Paenibacillaceae.g__unidentified.s__Paenibacillaceae.bacterium.GAS479	0.000222898	0.000172239	0.000334347	0.00106383	0.000739615	0.000759878	0.000942249	0.000942249	0.00139818
k__Bacteria.p__Proteobacteria.c__Alphaproteobacteria.o__Rhizobiales.f__Rhodobiaceae.g__Parvibaculum.s__Parvibaculum.lavamentivorans	0.00612969	0.00619048	0.00568389	0.0233131	0.0235258	0.0200507	0.0204863	0.021155	0.020537
k__Bacteria.p__Actinobacteria.c__Actinobacteria.o__Pseudonocardiales.f__Pseudonocardiaceae.g__Actinosynnema.s__uncultured.Actinosynnema.sp.	3.03951e-05	3.03951e-05	5.06586e-05	0.000202634	0.000273556	0.000243161	0.000303951	0.000790274	0.000263425
k__Bacteria.p__Actinobacteria.c__Actinobacteria.o__Micrococcales.f__Micrococcaceae.g__Arthrobacter.s__Arthrobacter.cupressi	0.000303951	0.000263425	0.000526849	0	0	4.05268e-05	0	0	0
k__Bacteria.p__Firmicutes.c__Bacilli.o__Bacillales.f__Paenibacillaceae.g__Paenibacillus.s__Paenibacillus.mucilaginosus	0.00180344	0.00134752	0.00174265	0.0127964	0.0163222	0.0133941	0.0137386	0.0145795	0.0147011
k__Bacteria.p__Actinobacteria.c__Actinobacteria.o__Corynebacteriales.f__Mycobacteriaceae.g__Mycobacterium.s__Mycobacterium.gastri	0.00152989	0.00161094	0.00264438	1.01317e-05	7.0922e-05	0	0	2.02634e-05	0
k__Bacteria.p__Firmicutes.c__Bacilli.o__Bacillales.f__Staphylococcaceae.g__Staphylococcus.s__Staphylococcus.sciuri	0.000101317	0.000111449	7.0922e-05	9.11854e-05	0.000111449	0	8.10537e-05	0	6.07903e-05
k__Bacteria.p__Actinobacteria.c__Actinobacteria.o__Pseudonocardiales.f__Pseudonocardiaceae.g__Amycolatopsis.s__Amycolatopsis.sp.	5.06586e-05	6.07903e-05	4.05268e-05	0.000587639	0.000719352	0.000871327	0.000911854	0.000526849	0.00377913
k__Bacteria.p__unidentified.c__unidentified.o__unidentified.f__unidentified.g__unidentified.s__activated.sludge.bacterium.LB20	0	0	2.02634e-05	3.03951e-05	0	0	0	0	0
k__Bacteria.p__Proteobacteria.c__Acidithiobacillia.o__Acidithiobacillales.f__Acidithiobacillaceae.g__Acidithiobacillus.s__Acidithiobacillus.ferrivorans	0.00237082	0.00276596	0.00244174	0.00208713	0.0022695	0.00149949	0.00195542	0.00262411	0.001692
k__Bacteria.p__Firmicutes.c__Bacilli.o__Bacillales.f__Paenibacillaceae.g__Aneurinibacillus.s__Aneurinibacillus.sp..XH2	0	0	0	0.000283688	0.000364742	0.000374873	0.000486322	0.000303951	0.000425532
k__Bacteria.p__Actinobacteria.c__Actinobacteria.o__Corynebacteriales.f__Nocardiaceae.g__Smaragdicoccus.s__Smaragdicoccus.niigatensis	0.0047923	0.00529889	0.00575481	0	1.01317e-05	0	1.01317e-05	0	0
k__Bacteria.p__Firmicutes.c__unidentified.o__unidentified.f__unidentified.g__Ndongobacter.s__Ndongobacter.massiliensis	9.11854e-05	0.000101317	0.000121581	0.000303951	0.000222898	0.000344478	0.000263425	0.000243161	0.000385005
k__Bacteria.p__Firmicutes.c__Clostridia.o__Clostridiales.f__Clostridiaceae.g__Clostridium.s__uncultured.Clostridium.sp.	0.000972644	0.000962513	0.000810537	8.10537e-05	8.10537e-05	0.00029382	8.10537e-05	0.000131712	0.000151976
k__Bacteria.p__Firmicutes.c__Bacilli.o__Lactobacillales.f__Enterococcaceae.g__Tetragenococcus.s__Tetragenococcus.halophilus	0.000141844	8.10537e-05	0.000192503	1.01317e-05	0	2.02634e-05	0	0	2.02634e-05
k__Bacteria.p__Firmicutes.c__Clostridia.o__Clostridiales.f__Lachnospiraceae.g__Butyrivibrio.s__Butyrivibrio.fibrisolvens	0.000172239	0.000273556	0.000151976	0	0	0	0	2.02634e-05	8.10537e-05
k__Bacteria.p__Proteobacteria.c__Betaproteobacteria.o__Burkholderiales.f__unidentified.g__unidentified.s__Burkholderiales.bacterium.SbB1	0	0	1.01317e-05	5.06586e-05	0	3.03951e-05	0	0	0
k__Bacteria.p__Spirochaetes.c__Spirochaetia.o__Spirochaetales.f__Borreliaceae.g__Borreliella.s__Borreliella.garinii	2.02634e-05	0	4.05268e-05	0	0	4.05268e-05	0	0	4.05268e-05
k__Bacteria.p__Bacteroidetes.c__Sphingobacteriia.o__Sphingobacteriales.f__Sphingobacteriaceae.g__Sphingobacterium.s__Sphingobacterium.sp..B29	0.000121581	0.000131712	5.06586e-05	0.000405268	0.000111449	0.000212766	0.000162107	0.000374873	0.000273556
k__Bacteria.p__Firmicutes.c__Bacilli.o__Bacillales.f__Paenibacillaceae.g__Paenibacillus.s__Paenibacillus.riograndensis	0.000141844	0.000162107	0.000172239	0.0012462	0.000962513	0.000881459	0.000901722	0.00107396	0.00125633
k__Bacteria.p__Actinobacteria.c__Actinobacteria.o__Micromonosporales.f__Micromonosporaceae.g__Micromonospora.s__Micromonospora.sp..HK160111	3.03951e-05	1.01317e-05	3.03951e-05	0.000111449	0.000151976	0.0004154	0.000324215	0.000334347	0.000273556
k__Bacteria.p__Proteobacteria.c__Gammaproteobacteria.o__Pasteurellales.f__Pasteurellaceae.g__Glaesserella.s__Glaesserella.parasuis	4.05268e-05	0.000111449	7.0922e-05	0.000141844	9.11854e-05	0.000111449	0.000192503	0.000121581	0.000172239
k__Bacteria.p__Bacteroidetes.c__Flavobacteriia.o__Flavobacteriales.f__Flavobacteriaceae.g__Nonlabens.s__Nonlabens.sediminis	1.01317e-05	3.03951e-05	0	0	0.000111449	0.000162107	0.000121581	9.11854e-05	5.06586e-05
k__Bacteria.p__Actinobacteria.c__Actinobacteria.o__Streptomycetales.f__Streptomycetaceae.g__Streptomyces.s__Streptomyces.murayamaensis	2.02634e-05	1.01317e-05	0	0.000111449	7.0922e-05	0.000172239	0.000101317	0.000222898	0.000192503
k__Bacteria.p__Proteobacteria.c__Betaproteobacteria.o__Rhodocyclales.f__Zoogloeaceae.g__Thauera.s__Thauera.sp..pCyN2	0	0	0	0	0	0	4.05268e-05	0	0
k__Bacteria.p__Actinobacteria.c__Actinobacteria.o__Micrococcales.f__Micrococcaceae.g__Arthrobacter.s__Arthrobacter.sp..AK.1	0	0	0	2.02634e-05	7.0922e-05	0.000101317	1.01317e-05	2.02634e-05	5.06586e-05
k__Bacteria.p__Proteobacteria.c__Alphaproteobacteria.o__Rhizobiales.f__Rhizobiaceae.g__Rhizobium.s__Rhizobium.sp..TAL182	2.02634e-05	3.03951e-05	4.05268e-05	0.00150963	0.00118541	0.00138804	0.00135765	0.00136778	0.00136778
k__Bacteria.p__Actinobacteria.c__Actinobacteria.o__Corynebacteriales.f__Mycobacteriaceae.g__Mycolicibacterium.s__Mycolicibacterium.chitae	0.0024924	0.00299899	0.00279635	0	2.02634e-05	0	0	4.05268e-05	0
k__Bacteria.p__Actinobacteria.c__Actinobacteria.o__Micrococcales.f__Microbacteriaceae.g__Agromyces.s__Agromyces.albus	0.0016616	0.0018845	0.00177305	0	0	0	4.05268e-05	0	0
k__Bacteria.p__Tenericutes.c__Mollicutes.o__Acholeplasmatales.f__Acholeplasmataceae.g__Acholeplasma.s__Acholeplasma.oculi	5.06586e-05	0.000111449	6.07903e-05	4.05268e-05	3.03951e-05	4.05268e-05	0	2.02634e-05	0
k__Bacteria.p__Actinobacteria.c__Actinobacteria.o__Actinomycetales.f__Actinomycetaceae.g__Actinotignum.s__Actinotignum.schaalii	4.05268e-05	0.000111449	5.06586e-05	0.00064843	0.000455927	0.000334347	0.000344478	0.000263425	0.000263425
k__Bacteria.p__Proteobacteria.c__unidentified.o__unidentified.f__unidentified.g__unidentified.s__uncultured.proteobacterium	0.000445795	0.000435664	0.000324215	0.00312057	0.0037386	0.0029382	0.00468085	0.00274569	0.00303951
k__Bacteria.p__Actinobacteria.c__Actinobacteria.o__Corynebacteriales.f__Corynebacteriaceae.g__Corynebacterium.s__Corynebacterium.phocae	0.000121581	0.000111449	0.000111449	0.000182371	0.000212766	0.000303951	0.000283688	0.000111449	0.000364742
k__Bacteria.p__unidentified.c__unidentified.o__unidentified.f__unidentified.g__unidentified.s__uncultured.bacterium.AB_162	0	1.01317e-05	0	6.07903e-05	0	0	4.05268e-05	0	3.03951e-05
k__Bacteria.p__Chloroflexi.c__unidentified.o__unidentified.f__unidentified.g__unidentified.s__uncultured.Chloroflexi.bacterium.1i19	2.02634e-05	0	0	9.11854e-05	0	0.000121581	3.03951e-05	0	0
k__Bacteria.p__Planctomycetes.c__Planctomycetia.o__Planctomycetales.f__Planctomycetaceae.g__Rhodopirellula.s__Rhodopirellula.sp..SWK7	0.0066768	0.00640324	0.00515704	0	9.11854e-05	0	3.03951e-05	7.0922e-05	0
k__Bacteria.p__Actinobacteria.c__Actinobacteria.o__Corynebacteriales.f__Nocardiaceae.g__Rhodococcus.s__Rhodococcus.jostii	0.00363728	0.00452888	0.00608916	0.0130598	0.0137487	0.0148126	0.0144073	0.0142756	0.0120466
k__Bacteria.p__Actinobacteria.c__Actinobacteria.o__Streptomycetales.f__Streptomycetaceae.g__Streptomyces.s__Streptomyces.roseofulvus	0	0	0	0	0	3.03951e-05	6.07903e-05	0	5.06586e-05
k__Bacteria.p__Proteobacteria.c__Alphaproteobacteria.o__unidentified.f__unidentified.g__Phreatobacter.s__Phreatobacter.cathodiphilus	0.0113982	0.0122492	0.0128875	0.0939716	0.104407	0.090385	0.0926545	0.0904863	0.0936575
k__Bacteria.p__Proteobacteria.c__Alphaproteobacteria.o__Rhodospirillales.f__Acetobacteraceae.g__Gluconobacter.s__Gluconobacter.albidus	0.000192503	0.000182371	0.000151976	0.000851064	0.0010233	0.000982776	0.00101317	0.00115502	0.00109422
k__Bacteria.p__Bacteroidetes.c__Bacteroidia.o__Bacteroidales.f__Bacteroidaceae.g__Bacteroides.s__Bacteroides.stercoris	0.000101317	0.000101317	0.000141844	1.01317e-05	0	3.03951e-05	0	0	0
k__Bacteria.p__Synergistetes.c__Synergistia.o__Synergistales.f__Synergistaceae.g__Fretibacterium.s__Fretibacterium.fastidiosum	0.000222898	0.000202634	0.000151976	0.00406282	0.00466059	0.00417427	0.0039615	0.00504559	0.00436677
k__Bacteria.p__Bacteroidetes.c__Flavobacteriia.o__Flavobacteriales.f__Crocinitomicaceae.g__Fluviicola.s__Fluviicola.taffensis	0.000577508	0.000800405	0.000374873	0.00167173	0.00100304	0.000810537	0.00132725	0.00110436	0.00111449
k__Bacteria.p__Firmicutes.c__Negativicutes.o__Veillonellales.f__Veillonellaceae.g__Veillonella.s__Veillonella.parvula	5.06586e-05	3.03951e-05	4.05268e-05	3.03951e-05	8.10537e-05	0	3.03951e-05	5.06586e-05	0.000141844
k__Bacteria.p__Proteobacteria.c__Alphaproteobacteria.o__Rhizobiales.f__Xanthobacteraceae.g__Starkeya.s__uncultured.Starkeya.sp.	8.10537e-05	5.06586e-05	3.03951e-05	6.07903e-05	0.000101317	0	3.03951e-05	4.05268e-05	0
k__Bacteria.p__Actinobacteria.c__Actinobacteria.o__Bifidobacteriales.f__Bifidobacteriaceae.g__Bifidobacterium.s__Bifidobacterium.eulemuris	3.03951e-05	3.03951e-05	2.02634e-05	0	0	1.01317e-05	0	0	0
k__Bacteria.p__Proteobacteria.c__unidentified.o__unidentified.f__unidentified.g__unidentified.s__uncultured.proteobacterium.Rifle_16ft_4_minimus_30456	0	0	0	0	4.05268e-05	5.06586e-05	3.03951e-05	0	9.11854e-05
k__Bacteria.p__unidentified.c__unidentified.o__unidentified.f__unidentified.g__unidentified.s__uncultured.bacterium.8	0.000212766	0.000324215	9.11854e-05	0.00107396	0.00133739	0.00133739	0.00108409	0.00121581	0.00137791
k__Bacteria.p__Actinobacteria.c__Actinobacteria.o__Corynebacteriales.f__Dietziaceae.g__Dietzia.s__Dietzia.kunjamensis	8.10537e-05	2.02634e-05	6.07903e-05	4.05268e-05	0	0	0	0	0
k__Bacteria.p__unidentified.c__unidentified.o__unidentified.f__unidentified.g__unidentified.s__uncultured.bacterium.Contig52	0	0	0	0	0	2.02634e-05	0	0	0
k__Bacteria.p__Proteobacteria.c__Alphaproteobacteria.o__Rhodobacterales.f__Rhodobacteraceae.g__Celeribacter.s__Celeribacter.manganoxidans	8.10537e-05	5.06586e-05	4.05268e-05	0.00509625	0.00632219	0.00554205	0.0056535	0.00619048	0.00532928
k__Bacteria.p__Actinobacteria.c__Actinobacteria.o__Micromonosporales.f__Micromonosporaceae.g__Verrucosispora.s__Verrucosispora.maris	0.000212766	9.11854e-05	0.000243161	0.029311	0.0307396	0.0310334	0.0302128	0.0278521	0.0288045
k__Bacteria.p__Actinobacteria.c__Actinobacteria.o__Micromonosporales.f__Micromonosporaceae.g__Micromonospora.s__Micromonospora.sp..WMMA2032	0.000405268	0.000425532	0.000810537	0.0358257	0.0381966	0.0430496	0.0403343	0.0346505	0.0375684
k__Bacteria.p__unidentified.c__unidentified.o__unidentified.f__unidentified.g__unidentified.s__uncultured.bacterium.AB1650	0	0	0	5.06586e-05	1.01317e-05	7.0922e-05	0	5.06586e-05	4.05268e-05
k__Bacteria.p__Proteobacteria.c__Alphaproteobacteria.o__Rhizobiales.f__unidentified.g__Methyloceanibacter.s__Methyloceanibacter.caenitepidi	0.0129889	0.0121074	0.0155015	0.0810537	0.0783688	0.0653394	0.0713982	0.0678419	0.0493313
k__Bacteria.p__Actinobacteria.c__Actinobacteria.o__Corynebacteriales.f__Mycobacteriaceae.g__Mycobacterium.s__Mycobacterium.sp..GP1	0	0	0	0	0	2.02634e-05	0	0	0
k__Bacteria.p__Actinobacteria.c__Actinobacteria.o__Streptomycetales.f__Streptomycetaceae.g__Streptomyces.s__Streptomyces.seoulensis	0.00070922	0.000820669	0.000729483	0	0	7.0922e-05	0	3.03951e-05	3.03951e-05
k__Bacteria.p__unidentified.c__unidentified.o__unidentified.f__unidentified.g__unidentified.s__uncultured.bacterium.ws198A12	0	0	0	0	0	0	0	0	4.05268e-05
k__Bacteria.p__Proteobacteria.c__Alphaproteobacteria.o__Rhodospirillales.f__Acetobacteraceae.g__Acetobacter.s__Acetobacter.indonesiensis	0.000496454	0.000466059	0.000638298	1.01317e-05	0	0	0	0	0
k__Bacteria.p__Proteobacteria.c__Alphaproteobacteria.o__Rhodobacterales.f__Rhodobacteraceae.g__Thalassobius.s__Thalassobius.gelatinovorus	0.000435664	0.000486322	0.000233029	0	0	3.03951e-05	0	2.02634e-05	0
k__Bacteria.p__Proteobacteria.c__Alphaproteobacteria.o__Rhizobiales.f__Phyllobacteriaceae.g__Mesorhizobium.s__Mesorhizobium.mediterraneum	2.02634e-05	0.000101317	6.07903e-05	0	0.000111449	1.01317e-05	0	5.06586e-05	2.02634e-05
k__Bacteria.p__Proteobacteria.c__Gammaproteobacteria.o__Enterobacterales.f__Enterobacteriaceae.g__Shigella.s__Shigella.sonnei	0.000618034	0.000506586	0.000587639	3.03951e-05	0	2.02634e-05	3.03951e-05	0	0
k__Bacteria.p__Firmicutes.c__Bacilli.o__Bacillales.f__Planococcaceae.g__Planococcus.s__Planococcus.halocryophilus	3.03951e-05	3.03951e-05	4.05268e-05	8.10537e-05	4.05268e-05	8.10537e-05	5.06586e-05	0	7.0922e-05
k__Bacteria.p__Actinobacteria.c__Actinobacteria.o__Corynebacteriales.f__Mycobacteriaceae.g__Mycobacterium.s__Mycobacterium.barrassiae	0	0	0	0	0	0	4.05268e-05	0.000131712	5.06586e-05
k__Bacteria.p__Actinobacteria.c__Actinobacteria.o__Micromonosporales.f__Micromonosporaceae.g__Actinoplanes.s__Actinoplanes.sp..ID05.A0643	0	0	0	0	0	0	3.03951e-05	0	5.06586e-05
k__Bacteria.p__Actinobacteria.c__Actinobacteria.o__Streptosporangiales.f__Nocardiopsaceae.g__Nocardiopsis.s__Nocardiopsis.sp..CMB.M0232	2.02634e-05	5.06586e-05	3.03951e-05	0.000395137	0.000192503	0.000283688	0.000192503	0.00035461	0.000202634
k__Bacteria.p__unidentified.c__unidentified.o__unidentified.f__unidentified.g__unidentified.s__uncultured.bacterium.Ak20.3	5.06586e-05	4.05268e-05	2.02634e-05	5.06586e-05	4.05268e-05	0	0	0	0
k__Bacteria.p__Actinobacteria.c__Actinobacteria.o__Corynebacteriales.f__Mycobacteriaceae.g__Mycolicibacterium.s__Mycolicibacterium.peregrinum	0.00279635	0.00287741	0.00306991	0	0	7.0922e-05	0	0	0
k__Bacteria.p__Actinobacteria.c__Actinobacteria.o__Propionibacteriales.f__Propionibacteriaceae.g__Pseudopropionibacterium.s__Pseudopropionibacterium.propionicum	0.00218845	0.00242148	0.00266464	0.00533941	0.00380952	0.00473151	0.00439716	0.00518744	0.00383992
k__Bacteria.p__Aquificae.c__Aquificae.o__Aquificales.f__Aquificaceae.g__Aquifex.s__Aquifex.pyrophilus	0	1.01317e-05	0	0	0	0	0	0	3.03951e-05
k__Bacteria.p__Actinobacteria.c__Actinobacteria.o__Micrococcales.f__Brevibacteriaceae.g__Brevibacterium.s__Brevibacterium.siliguriense	0.000151976	0.000233029	0.00035461	0.00336373	0.004154	0.00371834	0.00326241	0.00362715	0.00365755
k__Bacteria.p__Proteobacteria.c__Gammaproteobacteria.o__Enterobacterales.f__Hafniaceae.g__Edwardsiella.s__Edwardsiella.piscicida	2.02634e-05	1.01317e-05	1.01317e-05	0.000162107	0.000131712	8.10537e-05	0.000141844	0.000222898	0.000334347
k__Bacteria.p__Actinobacteria.c__Actinobacteria.o__Corynebacteriales.f__Corynebacteriaceae.g__Corynebacterium.s__Corynebacterium.jeikeium	0.000141844	0.000222898	0.000182371	0.00064843	0.00125633	0.00132725	0.00103343	0.000628166	0.000780142
k__Bacteria.p__Proteobacteria.c__Betaproteobacteria.o__Burkholderiales.f__Burkholderiaceae.g__Burkholderia.s__Burkholderia.sp..MSMB0856	0.000172239	0.000233029	0.000101317	0.0052077	0.00599797	0.00507599	0.00488349	0.00443769	0.00545086
k__Bacteria.p__Actinobacteria.c__Actinobacteria.o__Micromonosporales.f__Micromonosporaceae.g__Micromonospora.s__Micromonospora.zamorensis	0.000516717	0.000455927	0.000638298	0.0261601	0.0227761	0.0256028	0.0240223	0.0225836	0.0231814
k__Bacteria.p__unidentified.c__unidentified.o__unidentified.f__unidentified.g__unidentified.s__uncultured.bacterium.Contig1480	0	0	1.01317e-05	0	0	0	6.07903e-05	0	0
k__Bacteria.p__Proteobacteria.c__Alphaproteobacteria.o__Rhizobiales.f__Bradyrhizobiaceae.g__Afipia.s__Afipia.felis	0.0140628	0.015613	0.0174468	4.05268e-05	0	1.01317e-05	2.02634e-05	0	3.03951e-05
k__Bacteria.p__Actinobacteria.c__Coriobacteriia.o__Eggerthellales.f__Eggerthellaceae.g__Denitrobacterium.s__Denitrobacterium.detoxificans	0.000233029	0.000151976	0.000151976	0.00115502	0.000992908	0.00109422	0.000810537	0.000901722	0.00077001
k__Bacteria.p__Proteobacteria.c__Alphaproteobacteria.o__Rhodobacterales.f__Rhodobacteraceae.g__Roseibacterium.s__Roseibacterium.elongatum	0.000324215	0.000445795	0.000405268	0.00762918	0.00650456	0.00633232	0.0073151	0.0073151	0.00604863
k__Bacteria.p__Proteobacteria.c__Gammaproteobacteria.o__Enterobacterales.f__Enterobacteriaceae.g__Candidatus.Blochmannia.s__Blochmannia.endosymbiont.of.Camponotus..Colobopsis..obliquus	4.05268e-05	5.06586e-05	8.10537e-05	0	0	3.03951e-05	0	0	0
k__Bacteria.p__Proteobacteria.c__Alphaproteobacteria.o__Rhizobiales.f__Rhizobiaceae.g__Ensifer.s__Ensifer.adhaerens	0.00873354	0.0104965	0.00928065	0.0870517	0.150942	0.106282	0.124215	0.0959169	0.0704965
k__Bacteria.p__unidentified.c__unidentified.o__unidentified.f__unidentified.g__unidentified.s__uncultured.bacterium.A1Q1_fos_962	0.00029382	0.000334347	0.000182371	0.000101317	3.03951e-05	0.000101317	0	4.05268e-05	3.03951e-05
k__Bacteria.p__Actinobacteria.c__Actinobacteria.o__Pseudonocardiales.f__Pseudonocardiaceae.g__Amycolatopsis.s__uncultured.Amycolatopsis.sp.	0.000151976	0.000111449	7.0922e-05	0.000334347	0.000385005	0.000222898	0.000435664	0.000172239	0.000567376
k__Bacteria.p__unidentified.c__unidentified.o__unidentified.f__unidentified.g__unidentified.s__uncultured.bacterium.70	0.00360689	0.00283688	0.00336373	0.00593718	0.00840932	0.00724417	0.0077001	0.0075076	0.00610942
k__Bacteria.p__Cyanobacteria.c__unidentified.o__Synechococcales.f__Synechococcaceae.g__Synechococcus.s__Synechococcus.sp..PCC.7117	3.03951e-05	3.03951e-05	3.03951e-05	7.0922e-05	7.0922e-05	9.11854e-05	6.07903e-05	0.000192503	6.07903e-05
k__Bacteria.p__Actinobacteria.c__Actinobacteria.o__Corynebacteriales.f__Mycobacteriaceae.g__Mycobacterium.s__Mycobacterium.sp..PYR15	0.000536981	0.000405268	0.000658561	0.00320162	0.00366768	0.00391084	0.00277609	0.00299899	0.00369807
k__Bacteria.p__Fusobacteria.c__Fusobacteriia.o__Fusobacteriales.f__Leptotrichiaceae.g__Sebaldella.s__Sebaldella.termitidis	0.000395137	0.000202634	0.000303951	4.05268e-05	0	0.000172239	3.03951e-05	3.03951e-05	1.01317e-05
k__Bacteria.p__Firmicutes.c__Bacilli.o__Bacillales.f__Bacillaceae.g__Bacillus.s__Bacillus.licheniformis	7.0922e-05	0.000101317	1.01317e-05	4.05268e-05	0.000273556	0.000162107	0.000101317	0.000233029	0.000162107
k__Bacteria.p__Proteobacteria.c__Betaproteobacteria.o__Burkholderiales.f__unidentified.g__Roseateles.s__Roseateles.depolymerans	0.00622087	0.00756839	0.00443769	0.019311	0.0209119	0.0178521	0.0174569	0.0187943	0.0196049
k__Bacteria.p__Proteobacteria.c__Gammaproteobacteria.o__Enterobacterales.f__Pectobacteriaceae.g__Dickeya.s__Dickeya.paradisiaca	0.000445795	0.000303951	0.000445795	0.000759878	0.00104357	0.00125633	0.000861196	0.00103343	0.000982776
k__Bacteria.p__unidentified.c__unidentified.o__unidentified.f__unidentified.g__unidentified.s__uncultured.bacterium.Ad_113_I18_contig2	0	1.01317e-05	0	3.03951e-05	2.02634e-05	6.07903e-05	0	0	0
k__Bacteria.p__Proteobacteria.c__Gammaproteobacteria.o__Enterobacterales.f__Pectobacteriaceae.g__Pectobacterium.s__Pectobacterium.polaris	0.000101317	6.07903e-05	7.0922e-05	0.000172239	0.000233029	0.000273556	0.000273556	0.000253293	0.000273556
k__Bacteria.p__Bacteroidetes.c__Bacteroidia.o__Bacteroidales.f__Prevotellaceae.g__Prevotella.s__Prevotella.oris	5.06586e-05	1.01317e-05	2.02634e-05	0	3.03951e-05	0	0	0	3.03951e-05
k__Bacteria.p__Caldiserica.c__Caldisericia.o__Caldisericales.f__Caldisericaceae.g__Caldisericum.s__Caldisericum.exile	0.000405268	0.000405268	0.00035461	0.000131712	0.000141844	0.000121581	4.05268e-05	0.000121581	4.05268e-05
k__Bacteria.p__Proteobacteria.c__Epsilonproteobacteria.o__Campylobacterales.f__Campylobacteraceae.g__Campylobacter.s__Campylobacter.fetus	4.05268e-05	9.11854e-05	1.01317e-05	7.0922e-05	2.02634e-05	0	0	0	2.02634e-05
k__Bacteria.p__Actinobacteria.c__Actinobacteria.o__Actinomycetales.f__Actinomycetaceae.g__Actinomyces.s__Actinomyces.sp..VUL4_3	0.000374873	0.000283688	0.000314083	0.00029382	0.000435664	0.000192503	0.000151976	0.000101317	0.000233029
k__Bacteria.p__Cyanobacteria.c__unidentified.o__Oscillatoriales.f__Cyanothecaceae.g__Cyanothece.s__Cyanothece.sp..PCC.8802	0.000172239	0.000172239	0.000131712	0	0	2.02634e-05	6.07903e-05	4.05268e-05	1.01317e-05
k__Bacteria.p__Proteobacteria.c__Gammaproteobacteria.o__Oceanospirillales.f__Alcanivoracaceae.g__Alcanivorax.s__Alcanivorax.pacificus	0.00136778	0.00154002	0.00109422	0.00663627	0.00863222	0.00738602	0.00690983	0.00783181	0.0078926
k__Bacteria.p__Actinobacteria.c__Actinobacteria.o__Corynebacteriales.f__Corynebacteriaceae.g__Corynebacterium.s__Corynebacterium.sp.	1.01317e-05	0	0	0.000121581	0.000151976	0.000192503	8.10537e-05	7.0922e-05	0.000385005
k__Bacteria.p__Cyanobacteria.c__unidentified.o__Pleurocapsales.f__Dermocarpellaceae.g__Stanieria.s__Stanieria.sp..NIES.3757	0.00117528	0.00120567	0.00106383	6.07903e-05	9.11854e-05	7.0922e-05	8.10537e-05	0.000324215	0.000243161
k__Bacteria.p__Cyanobacteria.c__unidentified.o__Oscillatoriales.f__Microcoleaceae.g__Planktothrix.s__Planktothrix.agardhii	0.000749747	0.00070922	0.000435664	0.000192503	0.000253293	0.000162107	0.000172239	0.000253293	0.000233029
k__Bacteria.p__Deinococcus.Thermus.c__Deinococci.o__Deinococcales.f__Deinococcaceae.g__Deinococcus.s__Deinococcus.gobiensis	0.000607903	0.000759878	0.0008308	0.0185005	0.0193617	0.0188349	0.0178521	0.0179027	0.0180041
k__Bacteria.p__Deferribacteres.c__Deferribacteres.o__Deferribacterales.f__Deferribacteraceae.g__Calditerrivibrio.s__Calditerrivibrio.nitroreducens	0.000911854	0.00119554	0.000972644	0.000192503	0.000101317	0.000101317	0.000192503	0.000233029	0.000364742
k__Bacteria.p__Tenericutes.c__Mollicutes.o__Mycoplasmatales.f__Mycoplasmataceae.g__Mycoplasma.s__Mycoplasma.flocculare	0	0	0	0	0	0	1.01317e-05	0	0
k__Bacteria.p__Proteobacteria.c__Betaproteobacteria.o__Burkholderiales.f__Burkholderiaceae.g__Burkholderia.s__Burkholderia.multivorans	0.00528875	0.0047619	0.00491388	0.048845	0.0500507	0.0441641	0.0479433	0.0505268	0.0492604
k__Bacteria.p__Firmicutes.c__Clostridia.o__Clostridiales.f__Clostridiaceae.g__Clostridium.s__Clostridium.perfringens	0.000233029	0.000344478	0.000283688	0	0.000172239	0.000141844	9.11854e-05	4.05268e-05	0.000101317
k__Bacteria.p__Firmicutes.c__Negativicutes.o__Veillonellales.f__Veillonellaceae.g__Veillonella.s__Veillonella.atypica	1.01317e-05	5.06586e-05	4.05268e-05	0	0	4.05268e-05	0	8.10537e-05	0
k__Bacteria.p__Proteobacteria.c__Alphaproteobacteria.o__Rhizobiales.f__Hyphomicrobiaceae.g__Rhodomicrobium.s__Rhodomicrobium.vannielii	0.00305978	0.00266464	0.00439716	0.0224417	0.0213374	0.0167781	0.0170821	0.019696	0.0183384
k__Bacteria.p__Proteobacteria.c__Gammaproteobacteria.o__Thiotrichales.f__Francisellaceae.g__Francisella.s__Francisella.sp..FSC1006	8.10537e-05	4.05268e-05	4.05268e-05	0	7.0922e-05	3.03951e-05	3.03951e-05	0.000121581	0.000162107
k__Bacteria.p__Proteobacteria.c__Alphaproteobacteria.o__unidentified.f__unidentified.g__Polymorphum.s__Polymorphum.gilvum	0.00683891	0.00675785	0.0083384	0.0795035	0.085461	0.0730598	0.0787538	0.0765451	0.0678217
k__Bacteria.p__Cyanobacteria.c__unidentified.o__Synechococcales.f__Prochloraceae.g__Prochlorococcus.s__Prochlorococcus.sp..MIT.0801	2.02634e-05	4.05268e-05	2.02634e-05	1.01317e-05	0	4.05268e-05	0	0	0
k__Bacteria.p__Chlamydiae.c__Chlamydiia.o__Parachlamydiales.f__Criblamydiaceae.g__Estrella.s__Estrella.lausannensis	0.00242148	0.00243161	0.00198582	0	3.03951e-05	0	0	0	7.0922e-05
k__Bacteria.p__unidentified.c__unidentified.o__unidentified.f__unidentified.g__unidentified.s__uncultured.bacterium.psy1	0.000253293	0.000283688	0.000182371	8.10537e-05	0.000121581	0.000202634	0.000151976	6.07903e-05	0
k__Bacteria.p__Cyanobacteria.c__unidentified.o__Synechococcales.f__Prochloraceae.g__Prochlorococcus.s__Prochlorococcus.sp..MIT.0604	1.01317e-05	0	1.01317e-05	0	0	0	2.02634e-05	0	0
k__Bacteria.p__Actinobacteria.c__Coriobacteriia.o__Eggerthellales.f__Eggerthellaceae.g__Gordonibacter.s__Gordonibacter.urolithinfaciens	1.01317e-05	1.01317e-05	0	0.00541033	0.00573455	0.00491388	0.00644377	0.00513678	0.00555218
k__Bacteria.p__Actinobacteria.c__Actinobacteria.o__Streptomycetales.f__Streptomycetaceae.g__Streptomyces.s__Streptomyces.filipinensis	1.01317e-05	2.02634e-05	0	5.06586e-05	0.000131712	0	0	0	0
k__Bacteria.p__Proteobacteria.c__Alphaproteobacteria.o__Rhizobiales.f__Bartonellaceae.g__Bartonella.s__Bartonella.clarridgeiae	0.000131712	9.11854e-05	8.10537e-05	4.05268e-05	0	0	0	0	3.03951e-05
k__Bacteria.p__Proteobacteria.c__Deltaproteobacteria.o__Myxococcales.f__Polyangiaceae.g__Polyangium.s__Polyangium.spumosum	0.000131712	6.07903e-05	6.07903e-05	0.000374873	0.000182371	0.000506586	0.000141844	0.000111449	0.000466059
k__Bacteria.p__Verrucomicrobia.c__Opitutae.o__Opitutales.f__Opitutaceae.g__unidentified.s__Opitutaceae.bacterium.TAV5	0.00239108	0.00264438	0.00248227	0.0259068	0.0314691	0.0264742	0.0248531	0.0312766	0.0302026
k__Bacteria.p__Firmicutes.c__Tissierellia.o__Tissierellales.f__Gottschalkiaceae.g__Gottschalkia.s__Gottschalkia.acidurici	0.000141844	0.000162107	0.000101317	0.000111449	0	0.000121581	0	0	0.000111449
k__Bacteria.p__Proteobacteria.c__Alphaproteobacteria.o__Rhodospirillales.f__Rhodospirillaceae.g__Magnetospirillum.s__uncultured.Magnetospirillum.sp.	0	0	0	0	0	0	0	0	3.03951e-05
k__Bacteria.p__Actinobacteria.c__Actinobacteria.o__Micrococcales.f__Micrococcaceae.g__Micrococcus.s__uncultured.Micrococcus.sp.	0	0	0	0	5.06586e-05	8.10537e-05	5.06586e-05	0	8.10537e-05
k__Bacteria.p__Cyanobacteria.c__unidentified.o__Pleurocapsales.f__Dermocarpellaceae.g__Stanieria.s__Stanieria.cyanosphaera	0.000628166	0.000881459	0.000678825	0.000162107	0.000131712	0.000121581	0.000101317	0.000111449	0.000121581
k__Bacteria.p__Actinobacteria.c__Actinobacteria.o__Actinomycetales.f__Actinomycetaceae.g__Actinomyces.s__Actinomyces.meyeri	1.01317e-05	1.01317e-05	2.02634e-05	0.00135765	0.00100304	0.00119554	0.0012462	0.00121581	0.000911854
k__Bacteria.p__unidentified.c__unidentified.o__unidentified.f__unidentified.g__unidentified.s__uncultured.bacterium.Contig90	0	0	0	7.0922e-05	0	0	0	0	3.03951e-05
k__Bacteria.p__Actinobacteria.c__Actinobacteria.o__Micrococcales.f__Intrasporangiaceae.g__Serinicoccus.s__Serinicoccus.profundi	0.000496454	0.000435664	0.000577508	0.000253293	0.000121581	0	0.000222898	0.000101317	0.000121581
k__Bacteria.p__Actinobacteria.c__Actinobacteria.o__Micrococcales.f__Microbacteriaceae.g__Microbacterium.s__Microbacterium.sp..zzj4.1	0	0	0	6.07903e-05	0	3.03951e-05	2.02634e-05	2.02634e-05	0.000111449
k__Bacteria.p__Actinobacteria.c__Actinobacteria.o__Pseudonocardiales.f__Pseudonocardiaceae.g__Lentzea.s__Lentzea.guizhouensis	0.00168186	0.00173252	0.00253293	0.254245	0.231236	0.321824	0.410628	0.293161	0.322138
k__Bacteria.p__Proteobacteria.c__Alphaproteobacteria.o__Rhodobacterales.f__Rhodobacteraceae.g__Celeribacter.s__Celeribacter.baekdonensis	0.00070922	0.00077001	0.000952381	0.000992908	0.00110436	0.00109422	0.000851064	0.00107396	0.0010537
k__Bacteria.p__Actinobacteria.c__Actinobacteria.o__Streptomycetales.f__Streptomycetaceae.g__Streptomyces.s__Streptomyces.griseoruber	0.00368794	0.00195542	0.00301925	0.000425532	0.000151976	0.000172239	0.000111449	0.000466059	0.000202634
k__Bacteria.p__Spirochaetes.c__Spirochaetia.o__Spirochaetales.f__Spirochaetaceae.g__Treponema.s__Treponema.sp..OMZ.838	2.02634e-05	1.01317e-05	7.0922e-05	0.000162107	0.000111449	0.000131712	6.07903e-05	0.000121581	4.05268e-05
k__Bacteria.p__Proteobacteria.c__Gammaproteobacteria.o__Enterobacterales.f__Yersiniaceae.g__Serratia.s__Serratia.sp..YD25	0	5.06586e-05	0	0.0010233	0.000780142	0.000557244	0.000881459	0.000891591	0.00122594
k__Bacteria.p__Actinobacteria.c__Actinobacteria.o__Streptomycetales.f__Streptomycetaceae.g__Streptomyces.s__Streptomyces.sp..MA6548	0	0	0	3.03951e-05	4.05268e-05	2.02634e-05	3.03951e-05	3.03951e-05	0
k__Bacteria.p__Proteobacteria.c__Deltaproteobacteria.o__Myxococcales.f__Myxococcaceae.g__Myxococcus.s__Myxococcus.fulvus	0.0108916	0.00998987	0.00992908	0.15002	0.103627	0.116261	0.20538	0.101256	0.0970314
k__Bacteria.p__unidentified.c__unidentified.o__unidentified.f__unidentified.g__unidentified.s__uncultured.bacterium.6254	3.03951e-05	1.01317e-05	0	0	2.02634e-05	6.07903e-05	2.02634e-05	0.000101317	6.07903e-05
k__Bacteria.p__Proteobacteria.c__Gammaproteobacteria.o__Enterobacterales.f__Enterobacteriaceae.g__Shigella.s__Shigella.dysenteriae	3.03951e-05	4.05268e-05	1.01317e-05	0	0	0	6.07903e-05	0	7.0922e-05
k__Bacteria.p__Deinococcus.Thermus.c__Deinococci.o__Deinococcales.f__Deinococcaceae.g__Deinococcus.s__Deinococcus.maricopensis	0.00177305	0.00173252	0.00138804	0.017234	0.0171429	0.0178825	0.0178318	0.0201418	0.0168693
k__Bacteria.p__Actinobacteria.c__Actinobacteria.o__Streptosporangiales.f__Streptosporangiaceae.g__Streptosporangium.s__Streptosporangium.oxazolinicum	0	0	0	0	0	2.02634e-05	0	0	0
k__Bacteria.p__Actinobacteria.c__Actinobacteria.o__Streptomycetales.f__Streptomycetaceae.g__Streptomyces.s__Streptomyces.sp..2323.1	0.000202634	0.000131712	0.000121581	0.0109929	0.0115299	0.0124519	0.0123506	0.0123911	0.0110841
k__Bacteria.p__Firmicutes.c__Bacilli.o__Bacillales.f__Planococcaceae.g__Rummeliibacillus.s__Rummeliibacillus.stabekisii	0.000101317	9.11854e-05	0.000121581	0.000121581	0.000111449	0.000121581	0.000121581	8.10537e-05	3.03951e-05
k__Bacteria.p__Actinobacteria.c__Actinobacteria.o__Corynebacteriales.f__Corynebacteriaceae.g__Corynebacterium.s__Corynebacterium.stationis	0	7.0922e-05	7.0922e-05	0.000111449	0.000192503	7.0922e-05	4.05268e-05	1.01317e-05	0.000101317
k__Bacteria.p__Firmicutes.c__Bacilli.o__Lactobacillales.f__Lactobacillaceae.g__Lactobacillus.s__Lactobacillus.allii	1.01317e-05	1.01317e-05	0	2.02634e-05	0	2.02634e-05	3.03951e-05	6.07903e-05	2.02634e-05
k__Bacteria.p__Actinobacteria.c__Actinobacteria.o__Streptosporangiales.f__Nocardiopsaceae.g__Nocardiopsis.s__Nocardiopsis.sp..90127	0	0	0	0	0	2.02634e-05	6.07903e-05	0	0
k__Bacteria.p__Bacteroidetes.c__Cytophagia.o__Cytophagales.f__Cytophagaceae.g__Cytophaga.s__uncultured.Cytophaga.sp.	1.01317e-05	0	0	3.03951e-05	0	3.03951e-05	0	6.07903e-05	3.03951e-05
k__Bacteria.p__Actinobacteria.c__Thermoleophilia.o__Thermoleophilales.f__Thermoleophilaceae.g__Thermoleophilum.s__Thermoleophilum.album	0.0218642	0.0214083	0.0287538	0.000749747	0.000506586	0.00077001	0.00064843	0.000921986	0.000466059
k__Bacteria.p__Actinobacteria.c__Actinobacteria.o__Micrococcales.f__Promicromonosporaceae.g__Isoptericola.s__Isoptericola.sp..168	0	0	0	3.03951e-05	8.10537e-05	2.02634e-05	0	4.05268e-05	0
k__Bacteria.p__Actinobacteria.c__Actinobacteria.o__Streptomycetales.f__Streptomycetaceae.g__Streptomyces.s__Streptomyces.sp..3214.6	0.000192503	0.000314083	0.000344478	0.023465	0.0232624	0.0232421	0.0234043	0.0234144	0.0287842
k__Bacteria.p__unidentified.c__unidentified.o__unidentified.f__unidentified.g__unidentified.s__uncultured.bacterium.lac153	0.000101317	0.000121581	3.03951e-05	0.00266464	0.00248227	0.00356636	0.00388045	0.00322188	0.00380952
k__Bacteria.p__Cyanobacteria.c__unidentified.o__Nostocales.f__Nostocaceae.g__Nostoc.s__Nostoc.sp..PCC.7524	0.000820669	0.000800405	0.000729483	0.000141844	0.000162107	8.10537e-05	0.000212766	0.000172239	0.000253293
k__Bacteria.p__unidentified.c__unidentified.o__unidentified.f__unidentified.g__unidentified.s__uncultured.bacterium.W4.87b	2.02634e-05	0	1.01317e-05	2.02634e-05	0	4.05268e-05	2.02634e-05	3.03951e-05	4.05268e-05
k__Bacteria.p__Firmicutes.c__Bacilli.o__Bacillales.f__Bacillaceae.g__Geobacillus.s__Geobacillus.lituanicus	0	1.01317e-05	1.01317e-05	3.03951e-05	0.000101317	7.0922e-05	0.000162107	9.11854e-05	0
k__Bacteria.p__Proteobacteria.c__Alphaproteobacteria.o__Rhizobiales.f__Hyphomicrobiaceae.g__Hyphomicrobium.s__Hyphomicrobium.sp..JC17	0	0	0	3.03951e-05	0	0	0	0	2.02634e-05
k__Bacteria.p__Proteobacteria.c__Gammaproteobacteria.o__Enterobacterales.f__Yersiniaceae.g__Rahnella.s__Rahnella.aquatilis	0.000121581	7.0922e-05	0.000131712	0.0004154	0.000496454	0.000547112	0.000182371	0.000699088	0.000486322
k__Bacteria.p__Bacteroidetes.c__Flavobacteriia.o__Flavobacteriales.f__Flavobacteriaceae.g__Chryseobacterium.s__Chryseobacterium.taklimakanense	0.000222898	0.000425532	0.000243161	0.000557244	0.000506586	0.000374873	0.000435664	0.000618034	0.000668693
k__Bacteria.p__Tenericutes.c__Mollicutes.o__Mycoplasmatales.f__Mycoplasmataceae.g__Mycoplasma.s__Mycoplasma.mycoides	0	1.01317e-05	1.01317e-05	0	0	3.03951e-05	0	0	0
k__Bacteria.p__Actinobacteria.c__Actinobacteria.o__Streptomycetales.f__Streptomycetaceae.g__Streptomyces.s__Streptomyces.triostinicus	0.000131712	2.02634e-05	2.02634e-05	0	2.02634e-05	1.01317e-05	0	0	0
k__Bacteria.p__Proteobacteria.c__Betaproteobacteria.o__Burkholderiales.f__Burkholderiaceae.g__Polynucleobacter.s__Polynucleobacter.wuianus	0.000253293	0.000425532	0.000324215	6.07903e-05	8.10537e-05	5.06586e-05	8.10537e-05	4.05268e-05	9.11854e-05
k__Bacteria.p__Actinobacteria.c__Actinobacteria.o__Micrococcales.f__Micrococcaceae.g__Arthrobacter.s__Arthrobacter.sp..J3.40	1.01317e-05	1.01317e-05	0	0	0	5.06586e-05	4.05268e-05	0	0
k__Bacteria.p__Proteobacteria.c__Alphaproteobacteria.o__Rhodospirillales.f__Rhodospirillaceae.g__Magnetospira.s__Magnetospira.sp..QH.2	0.00532928	0.00477204	0.00561297	0.004154	0.00443769	0.00408308	0.00430598	0.00398176	0.00343465
k__Bacteria.p__Bacteroidetes.c__Flavobacteriia.o__Flavobacteriales.f__Flavobacteriaceae.g__Elizabethkingia.s__Elizabethkingia.anophelis	0.000182371	0.000141844	0.000131712	0.00141844	0.000618034	0.0010233	0.000871327	0.000992908	0.000952381
k__Bacteria.p__Actinobacteria.c__Actinobacteria.o__Streptomycetales.f__Streptomycetaceae.g__Streptomyces.s__Streptomyces.olindensis	0.00101317	0.000668693	0.000851064	0	0	0	0	0	5.06586e-05
k__Bacteria.p__Proteobacteria.c__Deltaproteobacteria.o__Desulfobacterales.f__Desulfobacteraceae.g__Desulfobacula.s__Desulfobacula.toluolica	0.000567376	0.000678825	0.000385005	0.000151976	5.06586e-05	0.000364742	9.11854e-05	0.000212766	0.000253293
k__Bacteria.p__Proteobacteria.c__Betaproteobacteria.o__Burkholderiales.f__Burkholderiaceae.g__Paraburkholderia.s__Paraburkholderia.sp..SOS3	0.0137487	0.00982776	0.00772036	0.0182877	0.0194022	0.0168794	0.0195745	0.0191591	0.0179129
k__Bacteria.p__Actinobacteria.c__Actinobacteria.o__Corynebacteriales.f__Corynebacteriaceae.g__Corynebacterium.s__Corynebacterium.vitaeruminis	0.000141844	7.0922e-05	0.000192503	0.00430598	0.0047619	0.0047923	0.00432624	0.0047619	0.00446809
k__Bacteria.p__Proteobacteria.c__Alphaproteobacteria.o__Rhizobiales.f__Bradyrhizobiaceae.g__Bradyrhizobium.s__Bradyrhizobium.sp..CCBAU.51753	0	0	0	0	0	0	0	0.000121581	0
k__Bacteria.p__Firmicutes.c__Clostridia.o__Clostridiales.f__Peptostreptococcaceae.g__unidentified.s__Peptostreptococcaceae.bacterium.oral.taxon.929	0	0	0	0	0	0	0.000172239	0	0.000273556
k__Bacteria.p__Actinobacteria.c__Actinobacteria.o__Corynebacteriales.f__Dietziaceae.g__Dietzia.s__Dietzia.maris	0.000111449	0.000121581	0.000121581	0.000101317	0.000364742	3.03951e-05	0.000131712	5.06586e-05	0.000162107
k__Bacteria.p__Bacteroidetes.c__Flavobacteriia.o__Flavobacteriales.f__Flavobacteriaceae.g__Dokdonia.s__Dokdonia.sp..4H.3.7.5	6.07903e-05	6.07903e-05	2.02634e-05	0.000162107	0.000324215	0.000243161	6.07903e-05	0.000172239	0.000141844
k__Bacteria.p__Proteobacteria.c__Alphaproteobacteria.o__Rhodobacterales.f__unidentified.g__unidentified.s__uncultured.Rhodobacterales.bacterium	0	0	0	5.06586e-05	5.06586e-05	7.0922e-05	0	0	2.02634e-05
k__Bacteria.p__Actinobacteria.c__Coriobacteriia.o__Eggerthellales.f__Eggerthellaceae.g__Eggerthella.s__Eggerthella.lenta	8.10537e-05	2.02634e-05	5.06586e-05	0.00767984	0.00854103	0.00804458	0.00800405	0.0091388	0.00802432
k__Bacteria.p__Actinobacteria.c__Actinobacteria.o__Streptomycetales.f__Streptomycetaceae.g__Streptomyces.s__Streptomyces.somaliensis	0.000516717	0.000506586	0.000942249	0	0	0	0	3.03951e-05	3.03951e-05
k__Bacteria.p__Bacteroidetes.c__Flavobacteriia.o__Flavobacteriales.f__Flavobacteriaceae.g__Chryseobacterium.s__Chryseobacterium.sp..T16E.39	0.000162107	0.000314083	0.000202634	0.000547112	0.000466059	0.000820669	0.000445795	0.000364742	0.000466059
k__Bacteria.p__Firmicutes.c__Clostridia.o__Clostridiales.f__Clostridiaceae.g__Clostridium.s__Clostridium.tyrobutyricum	0.000162107	0.000253293	0.000222898	4.05268e-05	3.03951e-05	2.02634e-05	4.05268e-05	0	5.06586e-05
k__Bacteria.p__Firmicutes.c__Clostridia.o__Clostridiales.f__Ruminococcaceae.g__Faecalibacterium.s__Faecalibacterium.prausnitzii	0.00100304	0.000871327	0.000607903	0.00519757	0.00547112	0.0045694	0.00485309	0.00553191	0.00423506
k__Bacteria.p__Actinobacteria.c__Actinobacteria.o__Streptomycetales.f__Streptomycetaceae.g__Streptomyces.s__Streptomyces.eurythermus	2.02634e-05	0	1.01317e-05	4.05268e-05	0.000101317	0	0	0	0.000121581
k__Bacteria.p__Firmicutes.c__Bacilli.o__Bacillales.f__Bacillaceae.g__Geobacillus.s__uncultured.Geobacillus.sp.	0	0	0	0	0.000131712	0.000212766	0.000202634	2.02634e-05	0.000314083
k__Bacteria.p__Cyanobacteria.c__Gloeobacteria.o__Gloeobacterales.f__Gloeobacteraceae.g__Gloeobacter.s__Gloeobacter.violaceus	0.00566363	0.00566363	0.00494428	0.0139311	0.0162006	0.0142655	0.0146809	0.0183384	0.0160892
k__Bacteria.p__Proteobacteria.c__Gammaproteobacteria.o__Thiotrichales.f__Francisellaceae.g__Allofrancisella.s__Allofrancisella.guangzhouensis	3.03951e-05	0.000111449	4.05268e-05	5.06586e-05	0	0.000111449	0	0.000222898	0
k__Bacteria.p__Actinobacteria.c__Actinobacteria.o__Micrococcales.f__Microbacteriaceae.g__Microbacterium.s__Microbacterium.hominis	0.000547112	0.000618034	0.000466059	0.0370719	0.0302432	0.0422492	0.0388349	0.0348835	0.0340729
k__Bacteria.p__Firmicutes.c__Bacilli.o__Bacillales.f__Bacillaceae.g__Geobacillus.s__Geobacillus.sp..Y4.1MC1	1.01317e-05	0	0	0	4.05268e-05	0	0	0	0
k__Bacteria.p__Actinobacteria.c__Actinobacteria.o__Corynebacteriales.f__Nocardiaceae.g__Rhodococcus.s__Rhodococcus.pyridinivorans	0.000911854	0.000881459	0.000972644	0.00316109	0.00262411	0.00389058	0.0029078	0.00360689	0.00326241
k__Bacteria.p__Tenericutes.c__Mollicutes.o__Acholeplasmatales.f__Acholeplasmataceae.g__Acholeplasma.s__Acholeplasma.laidlawii	2.02634e-05	2.02634e-05	2.02634e-05	0	0	2.02634e-05	2.02634e-05	0	0
k__Bacteria.p__unidentified.c__unidentified.o__unidentified.f__unidentified.g__unidentified.s__uncultured.bacterium..pool.3.contig00022.	0	1.01317e-05	0	9.11854e-05	0.000141844	5.06586e-05	0.000151976	0.000202634	0.000131712
k__Bacteria.p__Actinobacteria.c__Actinobacteria.o__Corynebacteriales.f__Nocardiaceae.g__Rhodococcus.s__Rhodococcus.sp..WMMA185	0.000871327	0.000881459	0.00113475	0.00419453	0.00414387	0.00408308	0.00368794	0.00431611	0.00346505
k__Bacteria.p__Firmicutes.c__Clostridia.o__Clostridiales.f__Clostridiaceae.g__Clostridium.s__Clostridium.cochlearium	5.06586e-05	4.05268e-05	5.06586e-05	5.06586e-05	0	0.000162107	0.000141844	0.000111449	2.02634e-05
k__Bacteria.p__Proteobacteria.c__Betaproteobacteria.o__Burkholderiales.f__unidentified.g__Methylibium.s__Methylibium.petroleiphilum	0.000749747	0.00101317	0.000486322	0.204002	0.238855	0.21768	0.224671	0.230314	0.206535
k__Bacteria.p__Actinobacteria.c__Actinobacteria.o__Streptosporangiales.f__Streptosporangiaceae.g__Planobispora.s__Planobispora.rosea	0.00633232	0.00591692	0.0118845	0.000455927	0.000567376	0.000324215	0.000618034	0.000536981	0.000222898
k__Bacteria.p__Actinobacteria.c__Actinobacteria.o__Corynebacteriales.f__Corynebacteriaceae.g__Corynebacterium.s__Corynebacterium.sp..ATCC.6931	0	2.02634e-05	0	0.000233029	0.000192503	0.000303951	0.000334347	0.000364742	0.000202634
k__Bacteria.p__Actinobacteria.c__Actinobacteria.o__Streptomycetales.f__Streptomycetaceae.g__Streptomyces.s__Streptomyces.fradiae	4.05268e-05	0.000151976	0.000162107	0.000243161	0.000364742	0.000526849	0.000445795	0.000192503	0.000607903
k__Bacteria.p__Firmicutes.c__Clostridia.o__Clostridiales.f__Lachnospiraceae.g__unidentified.s__.Eubacterium..rectale	0.000111449	8.10537e-05	6.07903e-05	7.0922e-05	7.0922e-05	4.05268e-05	0.000141844	5.06586e-05	0
k__Bacteria.p__unidentified.c__unidentified.o__unidentified.f__unidentified.g__unidentified.s__uncultured.bacterium.pTW3	2.02634e-05	0	0	0.00117528	0.000425532	0.000385005	0.000486322	0.00064843	0.000344478
k__Bacteria.p__Actinobacteria.c__Actinobacteria.o__Micrococcales.f__Micrococcaceae.g__Arthrobacter.s__Arthrobacter.saudimassiliensis	0.000749747	0.000577508	0.000851064	0.0113273	0.0100507	0.0121277	0.0123911	0.00956434	0.0105066
k__Bacteria.p__Firmicutes.c__Bacilli.o__Bacillales.f__Bacillaceae.g__Bacillus.s__Bacillus.anthracis	0.00122594	0.000962513	0.00108409	0	7.0922e-05	0	3.03951e-05	0	0
k__Bacteria.p__Proteobacteria.c__Gammaproteobacteria.o__Enterobacterales.f__Pectobacteriaceae.g__Pectobacterium.s__Pectobacterium.carotovorum	0.00047619	0.000678825	0.000587639	0.0012766	0.00163121	0.00168186	0.00181358	0.00178318	0.00225937
k__Bacteria.p__Firmicutes.c__Bacilli.o__Bacillales.f__Bacillaceae.g__Bacillus.s__Bacillus.sp..GL1	0	0	0	6.07903e-05	0	3.03951e-05	0	0	0
k__Bacteria.p__Proteobacteria.c__Alphaproteobacteria.o__Rhizobiales.f__Rhizobiaceae.g__Rhizobium.s__Rhizobium.leguminosarum	0.0282168	0.029767	0.0294934	0.11304	0.132036	0.13616	0.243698	0.154286	0.144661
k__Bacteria.p__Proteobacteria.c__Alphaproteobacteria.o__Rhodobacterales.f__Rhodobacteraceae.g__Pseudovibrio.s__Pseudovibrio.sp..FO.BEG1	9.11854e-05	7.0922e-05	8.10537e-05	0.00106383	0.00104357	0.000982776	0.00137791	0.00130699	0.000810537
k__Bacteria.p__Firmicutes.c__Negativicutes.o__Veillonellales.f__Veillonellaceae.g__Megasphaera.s__Megasphaera.elsdenii	5.06586e-05	5.06586e-05	6.07903e-05	0.00162107	0.00203647	0.00183384	0.00184397	0.00194529	0.00121581
k__Bacteria.p__Actinobacteria.c__Actinobacteria.o__Corynebacteriales.f__Corynebacteriaceae.g__Corynebacterium.s__Corynebacterium.lactis	0.000314083	0.000324215	0.000314083	0.000861196	0.0012462	0.00132725	0.000871327	0.00117528	0.00077001
k__Bacteria.p__Actinobacteria.c__Actinobacteria.o__Micromonosporales.f__Micromonosporaceae.g__Micromonospora.s__uncultured.Micromonospora.sp.	8.10537e-05	0	2.02634e-05	0.00035461	0.000455927	0.000324215	0.000344478	0.000445795	0.000496454
k__Bacteria.p__Proteobacteria.c__Gammaproteobacteria.o__Cardiobacteriales.f__Cardiobacteriaceae.g__Dichelobacter.s__Dichelobacter.nodosus	0.000243161	0.000243161	0.000243161	0.000131712	6.07903e-05	5.06586e-05	0.000222898	4.05268e-05	0.000212766
k__Bacteria.p__Firmicutes.c__Bacilli.o__Lactobacillales.f__Lactobacillaceae.g__Lactobacillus.s__Lactobacillus.songhuajiangensis	9.11854e-05	6.07903e-05	2.02634e-05	0	0	9.11854e-05	0	0	0
k__Bacteria.p__Actinobacteria.c__Actinobacteria.o__Streptosporangiales.f__Streptosporangiaceae.g__Thermopolyspora.s__Thermopolyspora.flexuosa	0	1.01317e-05	2.02634e-05	9.11854e-05	0	0	0	5.06586e-05	0
k__Bacteria.p__Firmicutes.c__Bacilli.o__Bacillales.f__Paenibacillaceae.g__Paenibacillus.s__Paenibacillus.validus	0.000921986	0.000952381	0.000881459	0	0	0	3.03951e-05	0	0
k__Bacteria.p__Actinobacteria.c__Coriobacteriia.o__Eggerthellales.f__Eggerthellaceae.g__Phoenicibacter.s__Phoenicibacter.massiliensis	9.11854e-05	0.000202634	0.000111449	0.000151976	0.000101317	5.06586e-05	7.0922e-05	3.03951e-05	6.07903e-05
k__Bacteria.p__Actinobacteria.c__Actinobacteria.o__Streptosporangiales.f__Streptosporangiaceae.g__Sphaerisporangium.s__Sphaerisporangium.flaviroseum	0	0	1.01317e-05	0	0	0	0	2.02634e-05	0
k__Bacteria.p__Firmicutes.c__Bacilli.o__Lactobacillales.f__Enterococcaceae.g__Enterococcus.s__Enterococcus.cecorum	0.000141844	0.000141844	0.000141844	3.03951e-05	0	0	2.02634e-05	0	0.000111449
k__Bacteria.p__Proteobacteria.c__Alphaproteobacteria.o__Parvularculales.f__Parvularculaceae.g__Parvularcula.s__uncultured.Parvularcula.sp.	0	0	0	0	0	0	0	0	8.10537e-05
k__Bacteria.p__Actinobacteria.c__Actinobacteria.o__Streptomycetales.f__Streptomycetaceae.g__Streptomyces.s__Streptomyces.tateyamensis	0.0031003	0.00258359	0.00486322	0	0	5.06586e-05	0	0	0
k__Bacteria.p__Actinobacteria.c__Actinobacteria.o__Micromonosporales.f__Micromonosporaceae.g__Actinoplanes.s__Actinoplanes.sp..ATCC.33002	0	0	0	0	3.03951e-05	5.06586e-05	0	0	0
k__Bacteria.p__Proteobacteria.c__Gammaproteobacteria.o__Enterobacterales.f__Yersiniaceae.g__Serratia.s__Serratia.grimesii	4.05268e-05	3.03951e-05	6.07903e-05	8.10537e-05	0.000151976	0.000192503	0.000283688	0.000172239	0.000263425
k__Bacteria.p__unidentified.c__unidentified.o__unidentified.f__unidentified.g__unidentified.s__uncultured.bacterium.AH5	0	0	0	3.03951e-05	0.000121581	0	0	0	7.0922e-05
k__Bacteria.p__Firmicutes.c__Bacilli.o__Bacillales.f__Staphylococcaceae.g__Staphylococcus.s__uncultured.Staphylococcus.sp.	0	0	0	0	0	0	0	5.06586e-05	0
k__Bacteria.p__Proteobacteria.c__Alphaproteobacteria.o__Rhodospirillales.f__Acetobacteraceae.g__Komagataeibacter.s__Komagataeibacter.medellinensis	0.000405268	0.000314083	0.00047619	0.00118541	0.000607903	0.000749747	0.00104357	0.000840932	0.000820669
k__Bacteria.p__Deinococcus.Thermus.c__Deinococci.o__Deinococcales.f__Deinococcaceae.g__Deinococcus.s__Deinococcus.sp..NW.56	0.000628166	0.000516717	0.000729483	0.0151773	0.0152077	0.0133333	0.0145593	0.0141135	0.0139818
k__Bacteria.p__Firmicutes.c__Bacilli.o__Lactobacillales.f__Lactobacillaceae.g__Lactobacillus.s__Lactobacillus.mucosae	4.05268e-05	5.06586e-05	3.03951e-05	4.05268e-05	3.03951e-05	0	0	6.07903e-05	0
k__Bacteria.p__Bacteroidetes.c__Cytophagia.o__Cytophagales.f__Cytophagaceae.g__Emticicia.s__Emticicia.oligotrophica	0.0010537	0.00132725	0.000749747	0.00156028	0.00140831	0.00126646	0.00107396	0.00135765	0.00196555
k__Bacteria.p__Proteobacteria.c__Gammaproteobacteria.o__Enterobacterales.f__Enterobacteriaceae.g__unidentified.s__Enterobacteriaceae.bacterium.strain.FGI.57	4.05268e-05	2.02634e-05	2.02634e-05	0.000344478	0.000547112	0.000506586	0.000678825	0.000344478	0.00047619
k__Bacteria.p__Proteobacteria.c__Gammaproteobacteria.o__unidentified.f__unidentified.g__unidentified.s__Candidatus.Baumannia.cicadellinicola	0.000141844	0.000111449	9.11854e-05	0.000121581	8.10537e-05	2.02634e-05	7.0922e-05	0.000101317	5.06586e-05
k__Bacteria.p__Actinobacteria.c__Actinobacteria.o__Micrococcales.f__Micrococcaceae.g__Arthrobacter.s__Arthrobacter.agilis	0.00047619	0.000567376	0.00070922	0.0122594	0.0116413	0.012766	0.0122695	0.0126849	0.010537
k__Bacteria.p__Actinobacteria.c__Actinobacteria.o__Propionibacteriales.f__Propionibacteriaceae.g__Acidipropionibacterium.s__Acidipropionibacterium.jensenii	0.00047619	0.000526849	0.000810537	7.0922e-05	8.10537e-05	0.000121581	3.03951e-05	0.000141844	0.000101317
k__Bacteria.p__unidentified.c__unidentified.o__unidentified.f__unidentified.g__unidentified.s__uncultured.bacterium.A1Q1_fos_97	2.02634e-05	2.02634e-05	5.06586e-05	1.01317e-05	0	0	0	0	0
k__Bacteria.p__Verrucomicrobia.c__Opitutae.o__Puniceicoccales.f__Puniceicoccaceae.g__Coraliomargarita.s__uncultured.Coraliomargarita.sp.	1.01317e-05	0	0	0	0	0	0	0	4.05268e-05
k__Bacteria.p__Actinobacteria.c__Actinobacteria.o__Corynebacteriales.f__Mycobacteriaceae.g__Mycolicibacterium.s__Mycolicibacterium.moriokaense	0.0619858	0.0679737	0.101662	0	0	0	0	2.02634e-05	0
k__Bacteria.p__Spirochaetes.c__Spirochaetia.o__Spirochaetales.f__Borreliaceae.g__Borreliella.s__Borreliella.bissettii	0	2.02634e-05	0	9.11854e-05	0	0	0	9.11854e-05	0.000141844
k__Bacteria.p__unidentified.c__unidentified.o__unidentified.f__unidentified.g__unidentified.s__uncultured.bacterium.pAX1	5.06586e-05	0.000121581	5.06586e-05	0.000303951	0.000283688	0.000253293	0.000597771	0.000466059	0.00029382
k__Bacteria.p__unidentified.c__unidentified.o__unidentified.f__unidentified.g__unidentified.s__uncultured.bacterium.A1Q1_fos_1134	2.02634e-05	3.03951e-05	3.03951e-05	4.05268e-05	4.05268e-05	0.000131712	7.0922e-05	5.06586e-05	2.02634e-05
k__Bacteria.p__unidentified.c__unidentified.o__unidentified.f__unidentified.g__unidentified.s__uncultured.bacterium.Contig4	3.03951e-05	1.01317e-05	0	2.02634e-05	0.000111449	3.03951e-05	0.000131712	4.05268e-05	9.11854e-05
k__Bacteria.p__Firmicutes.c__Bacilli.o__Lactobacillales.f__Streptococcaceae.g__Streptococcus.s__Streptococcus.sp..I.P16	1.01317e-05	0	0	0	0	0	2.02634e-05	0	0
k__Bacteria.p__Actinobacteria.c__Actinobacteria.o__Streptomycetales.f__Streptomycetaceae.g__Streptomyces.s__Streptomyces.thermocyaneoviolaceus	0	0	0	0	0	7.0922e-05	0	0	0
k__Bacteria.p__Proteobacteria.c__Alphaproteobacteria.o__Rickettsiales.f__Candidatus.Midichloriaceae.g__Candidatus.Fokinia.s__Candidatus.Fokinia.solitaria	9.11854e-05	7.0922e-05	6.07903e-05	2.02634e-05	0	0	0	0	3.03951e-05
k__Bacteria.p__Proteobacteria.c__Betaproteobacteria.o__Burkholderiales.f__Burkholderiaceae.g__Burkholderia.s__Burkholderia.sp..TSV86	0.000496454	0.000516717	0.000435664	0	0	0	0	0	3.03951e-05
k__Bacteria.p__Proteobacteria.c__Alphaproteobacteria.o__Rhodobacterales.f__Rhodobacteraceae.g__Leisingera.s__Leisingera.methylohalidivorans	0.000425532	0.000486322	0.000324215	0.00612969	0.00739615	0.00662614	0.00649443	0.00746707	0.00502533
k__Bacteria.p__Cyanobacteria.c__unidentified.o__Nostocales.f__Rivulariaceae.g__Calothrix.s__Calothrix.parasitica	0.000972644	0.00106383	0.000891591	0.000233029	0.000263425	0.000212766	0.000202634	0.000374873	0.0004154
k__Bacteria.p__Bacteroidetes.c__Cytophagia.o__Cytophagales.f__Cytophagaceae.g__Spirosoma.s__Spirosoma.rigui	0.00173252	0.00182371	0.00137791	0.00449848	0.00447822	0.00433637	0.00398176	0.00475177	0.00432624
k__Bacteria.p__Actinobacteria.c__Actinobacteria.o__Micromonosporales.f__Micromonosporaceae.g__Actinoplanes.s__Actinoplanes.teichomyceticus	0.00475177	0.00480243	0.00640324	0.000283688	0.000547112	0.000901722	0.000587639	0.000810537	0.00101317
k__Bacteria.p__Proteobacteria.c__Alphaproteobacteria.o__Rhizobiales.f__Rhizobiaceae.g__Rhizobium.s__Rhizobium.giardinii	0.00113475	0.000992908	0.00111449	0.000111449	0.000385005	0.000192503	0.000151976	0.000222898	0.000141844
k__Bacteria.p__Actinobacteria.c__Actinobacteria.o__Streptomycetales.f__Streptomycetaceae.g__Streptomyces.s__Candidatus.Streptomyces.philanthi	0.000628166	0.000557244	0.0010233	2.02634e-05	0.000151976	6.07903e-05	0.000131712	9.11854e-05	0.000374873
k__Bacteria.p__Proteobacteria.c__Betaproteobacteria.o__Burkholderiales.f__Burkholderiaceae.g__Burkholderia.s__Burkholderia.mallei	0.000263425	0.000314083	0.00029382	0.055461	0.0560182	0.0478521	0.0516109	0.0513475	0.0526241
k__Bacteria.p__Proteobacteria.c__Gammaproteobacteria.o__Enterobacterales.f__Yersiniaceae.g__Serratia.s__Serratia.liquefaciens	0.00047619	0.000273556	0.000364742	0.000851064	0.00149949	0.000800405	0.0008308	0.000911854	0.0010537
k__Bacteria.p__Proteobacteria.c__Alphaproteobacteria.o__Rhodobacterales.f__Rhodobacteraceae.g__Rhodobacter.s__Rhodobacter.sp..LPB0142	0.000101317	0.000162107	0.000202634	0.0185816	0.0212259	0.0205978	0.0197568	0.0184093	0.0161094
k__Bacteria.p__Proteobacteria.c__Alphaproteobacteria.o__Rhodospirillales.f__Rhodospirillaceae.g__Inquilinus.s__Inquilinus.sp.	0	0	0	0	0	0	0	6.07903e-05	0
k__Bacteria.p__Cyanobacteria.c__unidentified.o__Pleurocapsales.f__Hyellaceae.g__Pleurocapsa.s__Pleurocapsa.minor	0.00064843	0.00070922	0.000729483	0.000222898	0.000283688	0.000364742	0.000334347	0.00035461	0.00035461
k__Bacteria.p__unidentified.c__unidentified.o__unidentified.f__unidentified.g__unidentified.s__uncultured.bacterium.BLR1	0	0	1.01317e-05	0	4.05268e-05	4.05268e-05	4.05268e-05	3.03951e-05	0
k__Bacteria.p__Actinobacteria.c__Actinobacteria.o__Corynebacteriales.f__Nocardiaceae.g__Nocardia.s__Nocardia.seriolae	0.00196555	0.00225937	0.00339412	0.0190375	0.0195035	0.0193009	0.0209119	0.0193414	0.0184802
k__Bacteria.p__Actinobacteria.c__Actinobacteria.o__Streptomycetales.f__Streptomycetaceae.g__Streptomyces.s__Streptomyces.coeruleoprunus	0	0	0	3.03951e-05	0	0	1.01317e-05	0	0
k__Bacteria.p__Bacteroidetes.c__Flavobacteriia.o__Flavobacteriales.f__Flavobacteriaceae.g__Zobellia.s__Zobellia.galactanivorans	8.10537e-05	4.05268e-05	4.05268e-05	0.000678825	0.000344478	0.000547112	0.000455927	0.000628166	0.00047619
k__Bacteria.p__Actinobacteria.c__Actinobacteria.o__Streptomycetales.f__Streptomycetaceae.g__Streptomyces.s__Streptomyces.tubercidicus	3.03951e-05	1.01317e-05	1.01317e-05	3.03951e-05	9.11854e-05	0.000162107	0.000182371	5.06586e-05	5.06586e-05
k__Bacteria.p__Actinobacteria.c__Actinobacteria.o__Corynebacteriales.f__Mycobacteriaceae.g__Mycobacterium.s__Mycobacterium.sp..EPa45	0.00309017	0.00339412	0.00359676	0.0157649	0.0152685	0.0174164	0.0162513	0.0155117	0.0166869
k__Bacteria.p__unidentified.c__unidentified.o__unidentified.f__unidentified.g__unidentified.s__marine.bacterium.01.004080	1.01317e-05	0	1.01317e-05	0	0	8.10537e-05	0	0.000111449	0
k__Bacteria.p__unidentified.c__unidentified.o__unidentified.f__unidentified.g__unidentified.s__uncultured.bacterium.5E7	0.000881459	0.00100304	0.0008308	0.000800405	0.00115502	0.0008308	0.000658561	0.000699088	0.000628166
k__Bacteria.p__Bacteroidetes.c__Cytophagia.o__Cytophagales.f__Cyclobacteriaceae.g__Belliella.s__Belliella.baltica	0.000253293	0.000435664	0.000172239	0.00110436	0.000597771	0.000688956	0.000496454	0.000840932	0.00121581
k__Bacteria.p__Proteobacteria.c__Alphaproteobacteria.o__Rhodobacterales.f__Rhodobacteraceae.g__Rhodovulum.s__Rhodovulum.sulfidophilum	0.00580547	0.00705167	0.00454914	0.017538	0.0184397	0.0174468	0.0181054	0.0177102	0.0134752
k__Bacteria.p__Actinobacteria.c__Actinobacteria.o__Bifidobacteriales.f__Bifidobacteriaceae.g__Bifidobacterium.s__Bifidobacterium.pullorum	4.05268e-05	4.05268e-05	6.07903e-05	0	3.03951e-05	0	0	6.07903e-05	0
k__Bacteria.p__Proteobacteria.c__Alphaproteobacteria.o__Rhizobiales.f__Methylobacteriaceae.g__Methylobacterium.s__Methylobacterium.mesophilicum	0.00333333	0.003769	0.00340426	4.05268e-05	0	0	0	0	0
k__Bacteria.p__Actinobacteria.c__Actinobacteria.o__Streptosporangiales.f__Streptosporangiaceae.g__Streptosporangium.s__Streptosporangium.amethystogenes	0.00660588	0.00651469	0.0114691	0.000263425	0.000101317	0.000131712	0.000263425	0.000222898	0.000212766
k__Bacteria.p__Actinobacteria.c__Actinobacteria.o__Streptomycetales.f__Streptomycetaceae.g__Streptomyces.s__Streptomyces.violaceoruber	0.00155015	0.00128673	0.00239108	0.0109828	0.0100709	0.0142553	0.0129787	0.00989868	0.0121581
k__Bacteria.p__Firmicutes.c__Bacilli.o__Lactobacillales.f__Lactobacillaceae.g__Pediococcus.s__Pediococcus.damnosus	2.02634e-05	1.01317e-05	1.01317e-05	0	0	0	0	8.10537e-05	3.03951e-05
k__Bacteria.p__Actinobacteria.c__Actinobacteria.o__Streptomycetales.f__Streptomycetaceae.g__Streptomyces.s__Streptomyces.tsukubensis	0.00299899	0.00253293	0.0037386	0.00152989	0.00119554	0.00180344	0.00122594	0.00214792	0.0018541
k__Bacteria.p__Actinobacteria.c__Actinobacteria.o__Streptomycetales.f__Streptomycetaceae.g__Streptomyces.s__Streptomyces.sp..T12.29	0	0	0	0	0	0	0	0	3.03951e-05
k__Bacteria.p__Firmicutes.c__Clostridia.o__Clostridiales.f__Clostridiaceae.g__Clostridium.s__Clostridium.aceticum	0.000192503	0.000162107	0.000172239	9.11854e-05	0.000151976	0.000151976	0.000131712	0.000151976	0.000111449
k__Bacteria.p__Bacteroidetes.c__Flavobacteriia.o__Flavobacteriales.f__Flavobacteriaceae.g__Capnocytophaga.s__Capnocytophaga.ochracea	3.03951e-05	4.05268e-05	3.03951e-05	3.03951e-05	0	0.000111449	2.02634e-05	0.000131712	6.07903e-05
k__Bacteria.p__Actinobacteria.c__Actinobacteria.o__Streptomycetales.f__Streptomycetaceae.g__Streptomyces.s__Streptomyces.sp..XY66	8.10537e-05	1.01317e-05	4.05268e-05	0	0	0	0	5.06586e-05	0
k__Bacteria.p__Actinobacteria.c__Actinobacteria.o__Streptosporangiales.f__Streptosporangiaceae.g__Sphaerisporangium.s__Sphaerisporangium.sp..SANK.60911	7.0922e-05	3.03951e-05	2.02634e-05	0.000263425	0.000243161	0.000202634	0.000233029	0.000374873	0.000212766
k__Bacteria.p__Actinobacteria.c__Actinobacteria.o__Streptomycetales.f__Streptomycetaceae.g__Streptomyces.s__Streptomyces.sp..MK730.62F2	0	1.01317e-05	3.03951e-05	0	0	0.000121581	6.07903e-05	2.02634e-05	2.02634e-05
k__Bacteria.p__Actinobacteria.c__Actinobacteria.o__Corynebacteriales.f__unidentified.g__Lawsonella.s__Lawsonella.clevelandensis	0.00035461	0.000405268	0.000739615	0.00029382	0.000172239	0.000374873	9.11854e-05	0.000334347	0.000273556
k__Bacteria.p__unidentified.c__unidentified.o__unidentified.f__unidentified.g__unidentified.s__uncultured.bacterium.5	0.00264438	0.00328267	0.00181358	0.00344478	0.00262411	0.00336373	0.00306991	0.00321175	0.00283688
k__Bacteria.p__Bacteroidetes.c__Flavobacteriia.o__Flavobacteriales.f__Blattabacteriaceae.g__Blattabacterium.s__Blattabacterium.cuenoti	2.02634e-05	1.01317e-05	3.03951e-05	3.03951e-05	0	3.03951e-05	0	0.000101317	4.05268e-05
k__Bacteria.p__unidentified.c__unidentified.o__unidentified.f__unidentified.g__unidentified.s__uncultured.bacterium.Pu11	3.03951e-05	2.02634e-05	0	4.05268e-05	0	0	4.05268e-05	4.05268e-05	4.05268e-05
k__Bacteria.p__Deinococcus.Thermus.c__Deinococci.o__Deinococcales.f__Deinococcaceae.g__Deinococcus.s__Deinococcus.cellulosilyticus	0	0	0	0	0	0	0	0	1.01317e-05
k__Bacteria.p__Actinobacteria.c__Actinobacteria.o__Streptomycetales.f__Streptomycetaceae.g__Streptomyces.s__Streptomyces.thermoviolaceus	0	0	0	6.07903e-05	7.0922e-05	3.03951e-05	6.07903e-05	1.01317e-05	6.07903e-05
k__Bacteria.p__Bacteroidetes.c__Flavobacteriia.o__Flavobacteriales.f__Blattabacteriaceae.g__Blattabacterium.s__Blattabacterium.sp...Mastotermes.darwiniensis.	1.01317e-05	3.03951e-05	0	0	7.0922e-05	5.06586e-05	1.01317e-05	2.02634e-05	3.03951e-05
k__Bacteria.p__Proteobacteria.c__Deltaproteobacteria.o__Desulfurellales.f__Desulfurellaceae.g__Desulfurella.s__Desulfurella.acetivorans	0	2.02634e-05	0	0.000151976	0.000121581	0.000121581	4.05268e-05	0.000121581	0.000263425
k__Bacteria.p__Proteobacteria.c__Gammaproteobacteria.o__Legionellales.f__Legionellaceae.g__Tatlockia.s__Tatlockia.micdadei	0.00070922	0.000901722	0.000729483	0.000162107	9.11854e-05	0	6.07903e-05	2.02634e-05	0.000273556
k__Bacteria.p__Chloroflexi.c__unidentified.o__unidentified.f__unidentified.g__unidentified.s__uncultured.Chloroflexi.bacterium.Rifle_16ft_4_minimus_13751	0	0	0	0	8.10537e-05	3.03951e-05	0	7.0922e-05	0
k__Bacteria.p__Proteobacteria.c__Gammaproteobacteria.o__Enterobacterales.f__Yersiniaceae.g__Serratia.s__Serratia.fonticola	0.000222898	0.00035461	0.000243161	0.00130699	0.00113475	0.000972644	0.00120567	0.0012766	0.000496454
k__Bacteria.p__Firmicutes.c__Bacilli.o__Bacillales.f__Bacillaceae.g__Bacillus.s__Bacillus.glycinifermentans	7.0922e-05	7.0922e-05	7.0922e-05	0.000668693	0.000506586	0.000820669	0.00070922	0.000942249	0.000952381
k__Bacteria.p__Proteobacteria.c__Gammaproteobacteria.o__Enterobacterales.f__Enterobacteriaceae.g__Klebsiella.s__Klebsiella.sp..NT18.21	0	0	0	0	4.05268e-05	0	0	0	0
k__Bacteria.p__Actinobacteria.c__Actinobacteria.o__Micrococcales.f__Microbacteriaceae.g__Microbacterium.s__Microbacterium.ginsengisoli	9.11854e-05	0.000111449	0.000162107	2.02634e-05	0	0	0	0	0
k__Bacteria.p__Proteobacteria.c__Epsilonproteobacteria.o__Campylobacterales.f__Helicobacteraceae.g__Helicobacter.s__Helicobacter.hepaticus	0	0	0	0	0	7.0922e-05	0	0	0
k__Bacteria.p__Actinobacteria.c__Actinobacteria.o__Actinomycetales.f__Actinomycetaceae.g__Actinomyces.s__Actinomyces.oris	0.000141844	0.000222898	0.000445795	0.00135765	0.00139818	0.0012766	0.00108409	0.000942249	0.00106383
k__Bacteria.p__Actinobacteria.c__Actinobacteria.o__Micromonosporales.f__Micromonosporaceae.g__Actinoplanes.s__Actinoplanes.friuliensis	0.00978723	0.0102026	0.0130699	0.326363	0.171408	0.335684	0.20075	0.389281	0.465897
k__Bacteria.p__Actinobacteria.c__Actinobacteria.o__Streptomycetales.f__Streptomycetaceae.g__Streptomyces.s__Streptomyces.fimbriatus	0	0	0	0	7.0922e-05	0	0	0	5.06586e-05
k__Bacteria.p__Chloroflexi.c__Chloroflexia.o__Chloroflexales.f__Roseiflexaceae.g__Roseiflexus.s__uncultured.Roseiflexus.sp.	4.05268e-05	2.02634e-05	1.01317e-05	2.02634e-05	3.03951e-05	4.05268e-05	0.000131712	0.000131712	0.000101317
k__Bacteria.p__Spirochaetes.c__Spirochaetia.o__Spirochaetales.f__Spirochaetaceae.g__Salinispira.s__Salinispira.pacifica	0.000486322	0.000557244	0.000405268	0.000253293	0.000273556	0.000374873	0.00035461	0.000486322	0.000243161
k__Bacteria.p__Actinobacteria.c__Actinobacteria.o__Streptomycetales.f__Streptomycetaceae.g__Streptomyces.s__Streptomyces.olivaceoviridis	0	0	0	0	4.05268e-05	5.06586e-05	0	0.000111449	6.07903e-05
k__Bacteria.p__Actinobacteria.c__Actinobacteria.o__Pseudonocardiales.f__Pseudonocardiaceae.g__Amycolatopsis.s__Amycolatopsis.lurida	0.000435664	0.000638298	0.000921986	5.06586e-05	0.000111449	0.000212766	7.0922e-05	0	0.000202634
k__Bacteria.p__Actinobacteria.c__Actinobacteria.o__Streptomycetales.f__Streptomycetaceae.g__Streptomyces.s__Streptomyces.pratensis	0.000141844	1.01317e-05	0.000121581	0.00231003	0.00344478	0.0039311	0.00347518	0.00224924	0.0012462
k__Bacteria.p__Bacteroidetes.c__Bacteroidia.o__Bacteroidales.f__Bacteroidaceae.g__Bacteroides.s__Bacteroides.thetaiotaomicron	6.07903e-05	0.000121581	0.000121581	0.000506586	0.000131712	0.000324215	0.000587639	0.000374873	0.000486322
k__Bacteria.p__Actinobacteria.c__Actinobacteria.o__Corynebacteriales.f__Mycobacteriaceae.g__Hoyosella.s__Hoyosella.subflava	0.00107396	0.00109422	0.00174265	0.00291793	0.00270517	0.00295846	0.00301925	0.00339412	0.00267477
k__Bacteria.p__Proteobacteria.c__Betaproteobacteria.o__Burkholderiales.f__Burkholderiaceae.g__Burkholderia.s__Burkholderia.cepacia	0.00478217	0.00509625	0.00447822	0.0750963	0.0848936	0.07	0.0739514	0.0782675	0.076616
k__Bacteria.p__Actinobacteria.c__Actinobacteria.o__Corynebacteriales.f__Nocardiaceae.g__Rhodococcus.s__Rhodococcus.sp..H.CA8f	3.03951e-05	3.03951e-05	2.02634e-05	0.000263425	0.000273556	3.03951e-05	0.000141844	0.000263425	0.000182371
k__Bacteria.p__Spirochaetes.c__Spirochaetia.o__Spirochaetales.f__Spirochaetaceae.g__Treponema.s__Treponema.caldarium	0.000942249	0.000780142	0.000780142	0.000192503	0.000172239	0.000222898	4.05268e-05	6.07903e-05	0.000101317
k__Bacteria.p__Actinobacteria.c__Actinobacteria.o__Streptomycetales.f__Streptomycetaceae.g__Streptomyces.s__Streptomyces.sp..M56	0.000334347	0.000364742	0.000658561	0.00182371	0.00198582	0.00243161	0.0021074	0.00273556	0.00184397
k__Bacteria.p__Actinobacteria.c__Actinobacteria.o__Propionibacteriales.f__Propionibacteriaceae.g__Auraticoccus.s__Auraticoccus.monumenti	0.00233029	0.00242148	0.00273556	0.0476494	0.0500709	0.0533941	0.0521783	0.0480648	0.0492604
k__Bacteria.p__Actinobacteria.c__Actinobacteria.o__Bifidobacteriales.f__Bifidobacteriaceae.g__Bifidobacterium.s__Bifidobacterium.adolescentis	0.000303951	0.00029382	0.000395137	0.00147923	0.00149949	0.0010537	0.00122594	0.00108409	0.00114488
k__Bacteria.p__Actinobacteria.c__Actinobacteria.o__Pseudonocardiales.f__Pseudonocardiaceae.g__Amycolatopsis.s__Amycolatopsis.mediterranei	0.00399189	0.0043769	0.00985816	0.0906383	0.0900608	0.103931	0.0929585	0.091074	0.312857
k__Bacteria.p__Actinobacteria.c__Actinobacteria.o__Micrococcales.f__Micrococcaceae.g__Arthrobacter.s__Arthrobacter.sp..ATCC.21022	2.02634e-05	0	3.03951e-05	0.000871327	0.00114488	0.00111449	0.000719352	0.000840932	0.00126646
k__Bacteria.p__Proteobacteria.c__Alphaproteobacteria.o__Rhizobiales.f__Phyllobacteriaceae.g__Mesorhizobium.s__Mesorhizobium.sp..ORS.3359	0.00103343	0.00141844	0.00108409	0.000101317	0	0	3.03951e-05	2.02634e-05	0
k__Bacteria.p__Actinobacteria.c__Actinobacteria.o__Frankiales.f__Frankiaceae.g__Frankia.s__Frankia.sp..Ar15	0	1.01317e-05	3.03951e-05	0.000182371	8.10537e-05	0	3.03951e-05	0	5.06586e-05
k__Bacteria.p__Proteobacteria.c__Gammaproteobacteria.o__Oceanospirillales.f__Alcanivoracaceae.g__Ketobacter.s__Ketobacter.alkanivorans	0.0010537	0.000891591	0.000790274	0.000435664	0.000557244	0.000455927	0.000273556	0.000618034	0.000567376
k__Bacteria.p__Spirochaetes.c__Spirochaetia.o__Spirochaetales.f__Spirochaetaceae.g__Sphaerochaeta.s__Sphaerochaeta.globosa	0.000101317	0.000121581	0.000101317	0.000253293	0.000385005	0.000182371	0.000222898	0.000374873	0.00029382
k__Bacteria.p__Proteobacteria.c__Deltaproteobacteria.o__Myxococcales.f__Archangiaceae.g__Melittangium.s__Melittangium.lichenicola	5.06586e-05	6.07903e-05	3.03951e-05	0	1.01317e-05	0	0	0	0
k__Bacteria.p__Actinobacteria.c__Actinobacteria.o__Pseudonocardiales.f__Pseudonocardiaceae.g__Kibdelosporangium.s__Kibdelosporangium.sp..MJ126.NF4	0.00500507	0.00524823	0.010689	0.038612	0.0434043	0.0443566	0.0436575	0.0432219	0.0461803
k__Bacteria.p__Proteobacteria.c__Betaproteobacteria.o__Burkholderiales.f__Burkholderiaceae.g__Burkholderia.s__Burkholderia.sp..M701	2.02634e-05	0	4.05268e-05	0.000101317	0.000253293	0.000141844	0.000162107	0.000202634	0.000121581
k__Bacteria.p__Chloroflexi.c__Caldilineae.o__Caldilineales.f__Caldilineaceae.g__Caldilinea.s__Caldilinea.aerophila	0.0108713	0.00920973	0.00935157	0.018693	0.0232827	0.0182776	0.0210638	0.019615	0.0175684
k__Bacteria.p__Firmicutes.c__Clostridia.o__Clostridiales.f__Lachnospiraceae.g__Butyrivibrio.s__Butyrivibrio.proteoclasticus	0.000141844	0.000141844	6.07903e-05	8.10537e-05	0.000101317	0	6.07903e-05	3.03951e-05	2.02634e-05
k__Bacteria.p__Firmicutes.c__Bacilli.o__Bacillales.f__Staphylococcaceae.g__Staphylococcus.s__Staphylococcus.epidermidis	0.00154002	0.00113475	0.00118541	0.000253293	0.000182371	0.000172239	0.000141844	0.000101317	6.07903e-05
k__Bacteria.p__Firmicutes.c__Bacilli.o__Lactobacillales.f__Streptococcaceae.g__Streptococcus.s__Streptococcus.anginosus	0.000222898	0.000182371	0.000202634	0	3.03951e-05	5.06586e-05	0	0	0
k__Bacteria.p__Proteobacteria.c__Betaproteobacteria.o__Burkholderiales.f__Oxalobacteraceae.g__Massilia.s__Massilia.sp..NR.4.1	0.00320162	0.00333333	0.00217832	0.0220263	0.0229889	0.0211145	0.0210537	0.0222492	0.021925
k__Bacteria.p__Firmicutes.c__Clostridia.o__Clostridiales.f__Clostridiales.Family.XIII..Incertae.Sedis.g__unidentified.s__.Eubacterium..minutum	8.10537e-05	2.02634e-05	2.02634e-05	0	0.000101317	3.03951e-05	0.000233029	0.000131712	0.000111449
k__Bacteria.p__Firmicutes.c__Bacilli.o__Lactobacillales.f__Streptococcaceae.g__Streptococcus.s__Streptococcus.himalayensis	0	0	0	0	3.03951e-05	0	6.07903e-05	6.07903e-05	1.01317e-05
k__Bacteria.p__Proteobacteria.c__Deltaproteobacteria.o__Myxococcales.f__Archangiaceae.g__Archangium.s__Archangium.violaceum	0.00487335	0.00481256	0.00401216	0.000141844	7.0922e-05	0.000131712	0	5.06586e-05	0
k__Bacteria.p__unidentified.c__unidentified.o__unidentified.f__unidentified.g__unidentified.s__uncultured.bacterium.pAG2	3.03951e-05	8.10537e-05	2.02634e-05	7.0922e-05	4.05268e-05	0.000131712	0	0	0
k__Bacteria.p__unidentified.c__unidentified.o__unidentified.f__unidentified.g__unidentified.s__uncultured.bacterium.A1Q1_fos_550	1.01317e-05	0	1.01317e-05	0.000192503	0.000182371	0.000283688	0.000486322	0.000395137	0.000121581
k__Bacteria.p__Proteobacteria.c__Oligoflexia.o__Silvanigrellales.f__Silvanigrellaceae.g__Silvanigrella.s__Silvanigrella.aquatica	0.000567376	0.000658561	0.000607903	5.06586e-05	0.000222898	9.11854e-05	8.10537e-05	4.05268e-05	0.000101317
k__Bacteria.p__Proteobacteria.c__Alphaproteobacteria.o__Rhizobiales.f__Rhizobiaceae.g__Rhizobium.s__Rhizobium.sp..N324	0	1.01317e-05	3.03951e-05	0.000283688	9.11854e-05	0.000151976	0.000273556	0.000222898	0.000314083
k__Bacteria.p__Actinobacteria.c__Actinobacteria.o__Streptomycetales.f__Streptomycetaceae.g__Streptomyces.s__Streptomyces.sp..FR1	8.10537e-05	5.06586e-05	5.06586e-05	0.000324215	0.000131712	0.000334347	0.000273556	0.000253293	0.000202634
k__Bacteria.p__Firmicutes.c__Bacilli.o__Bacillales.f__Paenibacillaceae.g__Paenibacillus.s__Paenibacillus.ihbetae	0.000151976	0.000162107	7.0922e-05	0.00224924	0.00214792	0.00182371	0.00190476	0.00205674	0.0026849
k__Bacteria.p__Actinobacteria.c__Actinobacteria.o__Streptomycetales.f__Streptomycetaceae.g__Streptomyces.s__Streptomyces.olivaceus	0.000557244	0.000628166	0.000435664	0.0135258	0.0155117	0.0156535	0.0144478	0.0138703	0.0146099
k__Bacteria.p__Firmicutes.c__Bacilli.o__Lactobacillales.f__Lactobacillaceae.g__Lactobacillus.s__Lactobacillus.curvatus	3.03951e-05	3.03951e-05	3.03951e-05	5.06586e-05	6.07903e-05	3.03951e-05	4.05268e-05	7.0922e-05	0.000121581
k__Bacteria.p__unidentified.c__unidentified.o__unidentified.f__unidentified.g__unidentified.s__uncultured.bacterium.UPO46	5.06586e-05	6.07903e-05	2.02634e-05	6.07903e-05	0.000162107	0	0.000121581	0.000141844	6.07903e-05
k__Bacteria.p__Bacteroidetes.c__Flavobacteriia.o__Flavobacteriales.f__Flavobacteriaceae.g__Ornithobacterium.s__Ornithobacterium.rhinotracheale	0.000344478	0.0004154	0.000222898	0.000192503	0.000506586	0.000222898	0.000202634	0.000243161	0.000253293
k__Bacteria.p__Cyanobacteria.c__unidentified.o__Synechococcales.f__Synechococcaceae.g__Synechococcus.s__Synechococcus.sp..CC9311	7.0922e-05	7.0922e-05	7.0922e-05	0.000111449	0.000162107	0.000141844	0.000131712	0.000162107	0.000172239
k__Bacteria.p__Proteobacteria.c__Gammaproteobacteria.o__Chromatiales.f__Chromatiaceae.g__Thiocystis.s__Thiocystis.violascens	0.0031307	0.00352584	0.00265451	0.0112969	0.0148632	0.00993921	0.0106991	0.0122695	0.0103242
k__Bacteria.p__Bacteroidetes.c__Flavobacteriia.o__Flavobacteriales.f__Flavobacteriaceae.g__Dokdonia.s__Dokdonia.sp..MED134	4.05268e-05	4.05268e-05	1.01317e-05	0	2.02634e-05	5.06586e-05	6.07903e-05	0.000111449	0.000121581
k__Bacteria.p__Firmicutes.c__Bacilli.o__Lactobacillales.f__Lactobacillaceae.g__Lactobacillus.s__Lactobacillus.crispatus	7.0922e-05	8.10537e-05	8.10537e-05	0	0	0	0	5.06586e-05	0.000101317
k__Bacteria.p__Chlorobi.c__Chlorobia.o__Chlorobiales.f__Chlorobiaceae.g__Chlorobaculum.s__Chlorobaculum.parvum	0.000597771	0.000496454	0.00047619	0.00502533	0.00488349	0.00344478	0.00398176	0.00439716	0.00472138
k__Bacteria.p__Proteobacteria.c__Gammaproteobacteria.o__unidentified.f__unidentified.g__unidentified.s__gamma.proteobacterium.HdN1	0.0014691	0.00154002	0.00138804	0.000597771	0.000800405	0.000547112	0.000536981	0.000749747	0.000800405
k__Bacteria.p__Firmicutes.c__Bacilli.o__Bacillales.f__Paenibacillaceae.g__Thermobacillus.s__Thermobacillus.composti	8.10537e-05	8.10537e-05	7.0922e-05	0.0203647	0.0239818	0.0209828	0.0207903	0.0237893	0.0216717
k__Bacteria.p__Actinobacteria.c__Actinobacteria.o__Propionibacteriales.f__Nocardioidaceae.g__Nocardioides.s__uncultured.Nocardioides.sp.	6.07903e-05	0	1.01317e-05	0.000385005	0.000385005	0.000486322	0.00122594	0.000547112	0.000253293
k__Bacteria.p__Actinobacteria.c__Actinobacteria.o__Micrococcales.f__Microbacteriaceae.g__Cnuibacter.s__Cnuibacter.physcomitrellae	0.0004154	0.00035461	0.000516717	0.031307	0.0271834	0.0314691	0.0282168	0.0261803	0.0267072
k__Bacteria.p__Actinobacteria.c__Actinobacteria.o__Streptomycetales.f__Streptomycetaceae.g__Streptomyces.s__Streptomyces.arginensis	3.03951e-05	4.05268e-05	0	0	0	0	3.03951e-05	0	0
k__Bacteria.p__Tenericutes.c__Mollicutes.o__Entomoplasmatales.f__Spiroplasmataceae.g__Spiroplasma.s__Spiroplasma.floricola	0	0	0	0	0	2.02634e-05	0	0	0
k__Bacteria.p__Actinobacteria.c__Actinobacteria.o__Corynebacteriales.f__Mycobacteriaceae.g__Mycobacterium.s__Mycobacterium.shigaense	0.00137791	0.00123607	0.0018541	0.01077	0.011074	0.0131611	0.0132016	0.0124823	0.012847
k__Bacteria.p__Actinobacteria.c__Actinobacteria.o__Streptomycetales.f__Streptomycetaceae.g__Streptomyces.s__Streptomyces.sp..14.28.C6	0	1.01317e-05	2.02634e-05	0	0	0	0	1.01317e-05	0
k__Bacteria.p__Actinobacteria.c__Coriobacteriia.o__Eggerthellales.f__Eggerthellaceae.g__Slackia.s__Slackia.heliotrinireducens	0.000243161	0.000162107	0.000222898	0.00297872	0.00245187	0.00300912	0.00214792	0.00266464	0.00257345
k__Bacteria.p__Cyanobacteria.c__unidentified.o__Oscillatoriales.f__Microcoleaceae.g__Arthrospira.s__Arthrospira.platensis	0.000557244	0.000526849	0.000486322	0.000334347	0.000141844	0.000253293	0.000212766	4.05268e-05	0.000131712
k__Bacteria.p__Firmicutes.c__Bacilli.o__Bacillales.f__Bacillaceae.g__Bacillus.s__Bacillus.mycoides	0.000202634	0.000141844	0.000202634	0	0.000182371	5.06586e-05	2.02634e-05	0.000121581	6.07903e-05
k__Bacteria.p__Cyanobacteria.c__unidentified.o__Oscillatoriales.f__Cyanothecaceae.g__Cyanothece.s__uncultured.Cyanothece.sp.	6.07903e-05	0	0	6.07903e-05	0.000101317	0.000192503	7.0922e-05	6.07903e-05	9.11854e-05
k__Bacteria.p__Bacteroidetes.c__Flavobacteriia.o__Flavobacteriales.f__Flavobacteriaceae.g__Chryseobacterium.s__Chryseobacterium.sp..StRB126	6.07903e-05	2.02634e-05	4.05268e-05	0.000405268	0.000445795	0.000516717	0.000395137	0.000749747	0.000618034
k__Bacteria.p__Firmicutes.c__Bacilli.o__Bacillales.f__Paenibacillaceae.g__Paenibacillus.s__Paenibacillus.sp..IHBB.10380	0.00029382	0.000324215	0.000283688	3.03951e-05	5.06586e-05	6.07903e-05	6.07903e-05	1.01317e-05	6.07903e-05
k__Bacteria.p__Actinobacteria.c__Actinobacteria.o__Streptosporangiales.f__Thermomonosporaceae.g__Actinomadura.s__Actinomadura.fulva	3.03951e-05	2.02634e-05	1.01317e-05	9.11854e-05	3.03951e-05	0.000162107	0	0.000233029	0
k__Bacteria.p__Actinobacteria.c__Actinobacteria.o__Streptomycetales.f__Streptomycetaceae.g__Streptomyces.s__Streptomyces.sp..SANK.61196	0	2.02634e-05	0	0.000101317	0.000334347	0.000233029	0.00029382	0.000192503	0.000202634
k__Bacteria.p__Actinobacteria.c__Actinobacteria.o__Streptomycetales.f__Streptomycetaceae.g__Streptomyces.s__Streptomyces.graminofaciens	5.06586e-05	0	0	0	6.07903e-05	8.10537e-05	0.000131712	7.0922e-05	5.06586e-05
k__Bacteria.p__Actinobacteria.c__Actinobacteria.o__Streptosporangiales.f__Thermomonosporaceae.g__Actinomadura.s__Actinomadura.kijaniata	0.00777102	0.0077001	0.0153495	0.000182371	0.000263425	0.000233029	0.000496454	0.000425532	0.000253293
k__Bacteria.p__Actinobacteria.c__Actinobacteria.o__Micrococcales.f__Microbacteriaceae.g__Subtercola.s__Subtercola.boreus	0.0024924	0.00279635	0.00282675	0	0	7.0922e-05	0	0	0
k__Bacteria.p__Spirochaetes.c__Spirochaetia.o__Spirochaetales.f__Borreliaceae.g__Borrelia.s__Borrelia.turicatae	1.01317e-05	0	0	2.02634e-05	0	0	0	0	0
k__Bacteria.p__Proteobacteria.c__Alphaproteobacteria.o__Rhizobiales.f__Hyphomicrobiaceae.g__Devosia.s__Devosia.sp..I507	2.02634e-05	0	1.01317e-05	0.021074	0.0126039	0.034539	0.028845	0.0206788	0.00817629
k__Bacteria.p__Actinobacteria.c__Actinobacteria.o__Corynebacteriales.f__Corynebacteriaceae.g__Corynebacterium.s__Corynebacterium.cystitidis	9.11854e-05	0.000111449	0.000172239	0.000263425	0.000364742	0.000131712	0.000395137	0.000303951	0.000405268
k__Bacteria.p__Bacteroidetes.c__Flavobacteriia.o__Flavobacteriales.f__Cryomorphaceae.g__Owenweeksia.s__Owenweeksia.hongkongensis	0.000800405	0.000992908	0.000405268	0.00120567	0.00114488	0.000678825	0.000405268	0.00077001	0.000942249
k__Bacteria.p__Proteobacteria.c__Deltaproteobacteria.o__Myxococcales.f__Polyangiaceae.g__Aetherobacter.s__Aetherobacter.sp..SBSr008	4.05268e-05	4.05268e-05	3.03951e-05	4.05268e-05	0.000131712	2.02634e-05	0	0	4.05268e-05
k__Bacteria.p__Bacteroidetes.c__Flavobacteriia.o__Flavobacteriales.f__Flavobacteriaceae.g__Apibacter.s__Apibacter.adventoris	0.000233029	0.000263425	0.000121581	0	9.11854e-05	0	0	5.06586e-05	5.06586e-05
k__Bacteria.p__Actinobacteria.c__Actinobacteria.o__Micrococcales.f__Microbacteriaceae.g__Microbacterium.s__Microbacterium.sp..No..7	0.000871327	0.00103343	0.00117528	0.0714792	0.0605876	0.0744478	0.0655927	0.0609929	0.055613
k__Bacteria.p__Firmicutes.c__Bacilli.o__Lactobacillales.f__Streptococcaceae.g__Streptococcus.s__Streptococcus.parauberis	4.05268e-05	3.03951e-05	3.03951e-05	0.000101317	0	1.01317e-05	1.01317e-05	0	0.000162107
k__Bacteria.p__Proteobacteria.c__Gammaproteobacteria.o__Enterobacterales.f__Yersiniaceae.g__Rouxiella.s__Rouxiella.silvae	0.000131712	9.11854e-05	0.000121581	5.06586e-05	8.10537e-05	0	0	4.05268e-05	0
k__Bacteria.p__Actinobacteria.c__Actinobacteria.o__Micrococcales.f__Micrococcaceae.g__Arthrobacter.s__Arthrobacter.sp..H65.7	0	0	0	0	0	5.06586e-05	0	0	4.05268e-05
k__Bacteria.p__unidentified.c__unidentified.o__unidentified.f__unidentified.g__unidentified.s__uncultured.bacterium.4C6	0	0	0	0	0	0	2.02634e-05	0	0
k__Bacteria.p__Bacteroidetes.c__Bacteroidia.o__Marinilabiliales.f__Marinifilaceae.g__unidentified.s__Marinifilaceae.bacterium.SPP2	0.000344478	0.000344478	0.000263425	0.000557244	0.000547112	0.000688956	0.000151976	0.000567376	0.000719352
k__Bacteria.p__Bacteroidetes.c__Flavobacteriia.o__Flavobacteriales.f__Flavobacteriaceae.g__Chryseobacterium.s__Chryseobacterium.camelliae	0.000182371	0.000172239	0.000111449	0.000921986	0.000921986	0.000699088	0.000597771	0.00077001	0.000790274
k__Bacteria.p__Proteobacteria.c__Alphaproteobacteria.o__Rhodospirillales.f__Rhodospirillaceae.g__Pararhodospirillum.s__Pararhodospirillum.photometricum	0.00901722	0.00960486	0.0103951	0.00601824	0.00650456	0.00587639	0.00468085	0.006231	0.00512665
k__Bacteria.p__Proteobacteria.c__Alphaproteobacteria.o__Rhizobiales.f__Rhizobiaceae.g__Agrobacterium.s__Agrobacterium.sp..H13.3	2.02634e-05	0	2.02634e-05	0.00123607	0.00112462	0.00134752	0.00164134	0.000921986	0.00064843
k__Bacteria.p__Actinobacteria.c__Actinobacteria.o__Streptomycetales.f__Streptomycetaceae.g__Streptomyces.s__Streptomyces.sp..SN.1061M	0	0	0	0	4.05268e-05	0	3.03951e-05	5.06586e-05	4.05268e-05
k__Bacteria.p__Proteobacteria.c__Alphaproteobacteria.o__Rhodobacterales.f__Rhodobacteraceae.g__Rhodovulum.s__Rhodovulum.sp..P5	0.000749747	0.000739615	0.00103343	0.008308	0.00986829	0.00741641	0.00823708	0.00738602	0.00640324
k__Bacteria.p__Firmicutes.c__Bacilli.o__Lactobacillales.f__Streptococcaceae.g__Streptococcus.s__Streptococcus.cristatus	0	0	1.01317e-05	6.07903e-05	8.10537e-05	0	3.03951e-05	7.0922e-05	0
k__Bacteria.p__Proteobacteria.c__Betaproteobacteria.o__Burkholderiales.f__Burkholderiaceae.g__Burkholderia.s__Burkholderia.sp..CCGE1003	0.000881459	0.000719352	0.000445795	0.00903749	0.00993921	0.00852077	0.00821682	0.00813576	0.00735562
k__Bacteria.p__unidentified.c__unidentified.o__unidentified.f__unidentified.g__unidentified.s__uncultured.marine.bacterium.1n22	4.05268e-05	8.10537e-05	5.06586e-05	0	0	3.03951e-05	3.03951e-05	3.03951e-05	0
k__Bacteria.p__Proteobacteria.c__Alphaproteobacteria.o__Rhizobiales.f__Rhizobiaceae.g__Rhizobium.s__Rhizobium.selenitireducens	0.000374873	0.000435664	0.000385005	0	0.000131712	0	5.06586e-05	3.03951e-05	8.10537e-05
k__Bacteria.p__Proteobacteria.c__Deltaproteobacteria.o__Myxococcales.f__unidentified.g__Enhygromyxa.s__Enhygromyxa.sp..SYM.1	0	0	0	0	3.03951e-05	0	0	0	0
k__Bacteria.p__Proteobacteria.c__Gammaproteobacteria.o__Enterobacterales.f__Enterobacteriaceae.g__Citrobacter.s__Citrobacter.freundii.complex.sp..CFNIH9	0	0	0	2.02634e-05	0	0	0	7.0922e-05	2.02634e-05
k__Bacteria.p__unidentified.c__unidentified.o__unidentified.f__unidentified.g__unidentified.s__uncultured.bacterium.fCS1	3.03951e-05	7.0922e-05	4.05268e-05	6.07903e-05	0	3.03951e-05	0	3.03951e-05	5.06586e-05
k__Bacteria.p__Actinobacteria.c__Actinobacteria.o__Corynebacteriales.f__Nocardiaceae.g__Rhodococcus.s__uncultured.Rhodococcus.sp.	0	1.01317e-05	0	5.06586e-05	4.05268e-05	4.05268e-05	0	6.07903e-05	0
k__Bacteria.p__Chlorobi.c__Chlorobia.o__Chlorobiales.f__Chlorobiaceae.g__Pelodictyon.s__uncultured.Pelodictyon.sp.	3.03951e-05	2.02634e-05	1.01317e-05	5.06586e-05	0	0.000111449	0	0	6.07903e-05
k__Bacteria.p__Cyanobacteria.c__unidentified.o__Nostocales.f__Nostocaceae.g__Nostoc.s__Nostoc.sp..NIES.3756	0.000303951	0.000192503	0.000151976	2.02634e-05	0.000212766	7.0922e-05	3.03951e-05	0.000111449	4.05268e-05
k__Bacteria.p__unidentified.c__unidentified.o__unidentified.f__unidentified.g__unidentified.s__uncultured.marine.bacterium.582	1.01317e-05	6.07903e-05	3.03951e-05	0	0	0	0	0	9.11854e-05
k__Bacteria.p__Actinobacteria.c__Actinobacteria.o__Corynebacteriales.f__Nocardiaceae.g__Nocardia.s__Nocardia.uniformis	0.00201621	0.0022695	0.00324215	0	0	0	0	0	0
k__Bacteria.p__Actinobacteria.c__Actinobacteria.o__Propionibacteriales.f__Nocardioidaceae.g__Actinopolymorpha.s__Actinopolymorpha.singaporensis	0.00810537	0.00742655	0.0131307	0.0717325	0.0721783	0.0759169	0.0747619	0.0668288	0.0720567
k__Bacteria.p__Proteobacteria.c__Alphaproteobacteria.o__Rhizobiales.f__Brucellaceae.g__Brucella.s__Brucella.suis	0.000932118	0.00107396	0.00107396	0.000233029	0.000273556	5.06586e-05	0.000141844	3.03951e-05	4.05268e-05
k__Bacteria.p__Actinobacteria.c__Actinobacteria.o__Streptomycetales.f__Streptomycetaceae.g__Streptomyces.s__Streptomyces.sp..NCIB.11649	1.01317e-05	0	1.01317e-05	4.05268e-05	0	0	7.0922e-05	0	4.05268e-05
k__Bacteria.p__Actinobacteria.c__Actinobacteria.o__Corynebacteriales.f__Nocardiaceae.g__Nocardia.s__Nocardia.sp..Y48	0.000942249	0.000871327	0.0014691	0.0219352	0.0216008	0.0231104	0.0230496	0.0198886	0.0185309
k__Bacteria.p__Actinobacteria.c__Actinobacteria.o__Streptomycetales.f__Streptomycetaceae.g__Streptomyces.s__Streptomyces.griseorubiginosus	0.00322188	0.00202634	0.00333333	0	0	0	2.02634e-05	0	0
k__Bacteria.p__Actinobacteria.c__Actinobacteria.o__Corynebacteriales.f__Mycobacteriaceae.g__Mycolicibacterium.s__Mycolicibacterium.vaccae	0.00149949	0.00141844	0.0016616	0.0326039	0.0345491	0.0365856	0.0351469	0.0334245	0.0316616
k__Bacteria.p__Actinobacteria.c__Actinobacteria.o__Micrococcales.f__Dermabacteraceae.g__Brachybacterium.s__Brachybacterium.faecium	0.000374873	0.000425532	0.000678825	0.0116616	0.0120263	0.0139007	0.0142452	0.0109422	0.00995947
k__Bacteria.p__Cyanobacteria.c__unidentified.o__Oscillatoriales.f__Coleofasciculaceae.g__Geitlerinema.s__Geitlerinema.sp..PCC.7407	0.00161094	0.00157042	0.00193516	0.00436677	0.0048227	0.00359676	0.00381966	0.00368794	0.0031003
k__Bacteria.p__Proteobacteria.c__Gammaproteobacteria.o__Enterobacterales.f__Enterobacteriaceae.g__Citrobacter.s__Citrobacter.sp..FDAARGOS_156	0	0	0	2.02634e-05	0.000101317	4.05268e-05	0.000101317	7.0922e-05	9.11854e-05
k__Bacteria.p__Firmicutes.c__Bacilli.o__Bacillales.f__Paenibacillaceae.g__Paenibacillus.s__Paenibacillus.glucanolyticus	2.02634e-05	1.01317e-05	4.05268e-05	0.000303951	0.000607903	0.000334347	0.00047619	0.000455927	0.000759878
k__Bacteria.p__Proteobacteria.c__Alphaproteobacteria.o__Rhodobacterales.f__Rhodobacteraceae.g__Brevirhabdus.s__Brevirhabdus.pacifica	1.01317e-05	4.05268e-05	0	0.0150152	0.0167477	0.0140628	0.0138602	0.015076	0.0131611
k__Bacteria.p__Proteobacteria.c__Alphaproteobacteria.o__Rhizobiales.f__Phyllobacteriaceae.g__Mesorhizobium.s__Mesorhizobium.metallidurans	0.00347518	0.00357649	0.00411348	0.000151976	0.000111449	9.11854e-05	0.000222898	0.000182371	8.10537e-05
k__Bacteria.p__Tenericutes.c__Mollicutes.o__Mycoplasmatales.f__Mycoplasmataceae.g__Ureaplasma.s__Ureaplasma.diversum	2.02634e-05	0	0	0	2.02634e-05	0	2.02634e-05	0	6.07903e-05
k__Bacteria.p__Firmicutes.c__Clostridia.o__Clostridiales.f__Clostridiaceae.g__Mordavella.s__Mordavella.sp..Marseille.P3756	6.07903e-05	0	7.0922e-05	0.00035461	0.000496454	0.000243161	0.000243161	0.000395137	0.000101317
k__Bacteria.p__Firmicutes.c__Bacilli.o__Lactobacillales.f__Streptococcaceae.g__Streptococcus.s__Streptococcus.pneumoniae	0.0450659	0.0299392	0.0331307	0.000121581	0	0	0	5.06586e-05	0
k__Bacteria.p__Actinobacteria.c__Actinobacteria.o__Propionibacteriales.f__Nocardioidaceae.g__Friedmanniella.s__Friedmanniella.sagamiharensis	0.00192503	0.00196555	0.00296859	0.0832016	0.0861499	0.0886829	0.0892097	0.0824417	0.0847011
k__Bacteria.p__Actinobacteria.c__Actinobacteria.o__Streptomycetales.f__Streptomycetaceae.g__Streptomyces.s__Streptomyces.thioluteus	0	2.02634e-05	0	0.000263425	0.000192503	0.000172239	0.000192503	0.000111449	0.000162107
k__Bacteria.p__Proteobacteria.c__Betaproteobacteria.o__Burkholderiales.f__Oxalobacteraceae.g__Janthinobacterium.s__Janthinobacterium.sp..J3	0	0	0	6.07903e-05	8.10537e-05	0	0	0	0
k__Bacteria.p__Planctomycetes.c__Planctomycetia.o__Planctomycetales.f__unidentified.g__unidentified.s__uncultured.planctomycete.6N14	6.07903e-05	1.01317e-05	1.01317e-05	4.05268e-05	0	0	0	0	0
k__Bacteria.p__Actinobacteria.c__Actinobacteria.o__Corynebacteriales.f__Nocardiaceae.g__Nocardia.s__Nocardia.iowensis	1.01317e-05	0	0	0	0	0	0	0	4.05268e-05
k__Bacteria.p__Actinobacteria.c__Actinobacteria.o__Actinomycetales.f__Actinomycetaceae.g__Actinomyces.s__Actinomyces.hongkongensis	0	0	0	0.00453901	0.00402229	0.00490375	0.00424519	0.0045694	0.00428571
k__Bacteria.p__Firmicutes.c__Bacilli.o__Lactobacillales.f__Lactobacillaceae.g__Lactobacillus.s__Lactobacillus.johnsonii	1.01317e-05	3.03951e-05	1.01317e-05	3.03951e-05	0	0	0	0	4.05268e-05
k__Bacteria.p__Proteobacteria.c__Alphaproteobacteria.o__Rhizobiales.f__Bradyrhizobiaceae.g__Bradyrhizobium.s__Bradyrhizobium.sp..UPM1029	0	0	1.01317e-05	0	0	0	0	2.02634e-05	0
k__Bacteria.p__Proteobacteria.c__Gammaproteobacteria.o__Enterobacterales.f__Morganellaceae.g__Providencia.s__Providencia.alcalifaciens	0.000212766	0.000253293	0.000182371	2.02634e-05	3.03951e-05	4.05268e-05	2.02634e-05	0	0
k__Bacteria.p__Actinobacteria.c__Actinobacteria.o__Micrococcales.f__Microbacteriaceae.g__Microbacterium.s__Microbacterium.sp..1.5R	4.05268e-05	3.03951e-05	4.05268e-05	0.00350557	0.00319149	0.00687943	0.00432624	0.00240122	0.0031307
k__Bacteria.p__Bacteroidetes.c__Flavobacteriia.o__Flavobacteriales.f__Flavobacteriaceae.g__Flavobacterium.s__Flavobacterium.indicum	0.000364742	0.000344478	0.000182371	0.000455927	0.000466059	0.000587639	0.000567376	0.000364742	0.000536981
k__Bacteria.p__Actinobacteria.c__Actinobacteria.o__Corynebacteriales.f__Mycobacteriaceae.g__Mycolicibacterium.s__Mycolicibacterium.celeriflavum	0.0026849	0.00347518	0.00379939	0	0	0	2.02634e-05	0	0
k__Bacteria.p__Proteobacteria.c__Alphaproteobacteria.o__Pelagibacterales.f__Pelagibacteraceae.g__Candidatus.Pelagibacter.s__Candidatus.Pelagibacter.ubique	0.00125633	0.0010233	0.000972644	7.0922e-05	3.03951e-05	0	6.07903e-05	0	0
k__Bacteria.p__Proteobacteria.c__Gammaproteobacteria.o__unidentified.f__unidentified.g__Candidatus.Thioglobus.s__Candidatus.Thioglobus.singularis	0.000273556	0.000374873	0.000466059	5.06586e-05	7.0922e-05	0.000121581	9.11854e-05	5.06586e-05	8.10537e-05
k__Bacteria.p__Proteobacteria.c__Gammaproteobacteria.o__Enterobacterales.f__Yersiniaceae.g__Yersinia.s__Yersinia.massiliensis	5.06586e-05	8.10537e-05	4.05268e-05	1.01317e-05	2.02634e-05	0	0	0	1.01317e-05
k__Bacteria.p__Actinobacteria.c__Actinobacteria.o__Corynebacteriales.f__Corynebacteriaceae.g__Corynebacterium.s__Corynebacterium.glyciniphilum	0.000131712	0.000172239	0.000202634	0.00164134	0.0012766	0.00208713	0.00132725	0.00246201	0.00178318
k__Bacteria.p__Firmicutes.c__Clostridia.o__Clostridiales.f__Ruminococcaceae.g__Ruminococcus.s__Ruminococcus.albus	0.000303951	0.000182371	9.11854e-05	2.02634e-05	0	2.02634e-05	4.05268e-05	0.000141844	5.06586e-05
k__Bacteria.p__Proteobacteria.c__Betaproteobacteria.o__unidentified.f__unidentified.g__Candidatus.Kinetoplastibacterium.s__Candidatus.Kinetoplastibacterium.sorsogonicusi	0.000243161	0.000151976	0.000101317	0	0	0	0	5.06586e-05	0
k__Bacteria.p__Firmicutes.c__Clostridia.o__Clostridiales.f__Clostridiaceae.g__Clostridium.s__Clostridium.beijerinckii	0.000303951	0.000243161	0.000303951	0	0	0	0.000162107	0.000182371	0.000192503
k__Bacteria.p__Actinobacteria.c__Actinobacteria.o__Micromonosporales.f__Micromonosporaceae.g__Micromonospora.s__Micromonospora.inyonensis	0.00314083	0.00309017	0.00560284	0.000182371	4.05268e-05	0.000202634	7.0922e-05	0.0004154	0.000141844
k__Bacteria.p__Actinobacteria.c__Actinobacteria.o__Micrococcales.f__Promicromonosporaceae.g__Cellulosimicrobium.s__Cellulosimicrobium.cellulans	0.00180344	0.00176292	0.00209726	0.112837	0.0936879	0.138034	0.13077	0.0808511	0.0735258
k__Bacteria.p__Firmicutes.c__Tissierellia.o__Tissierellales.f__Peptoniphilaceae.g__Peptoniphilus.s__Peptoniphilus.sp..ING2.D1G	6.07903e-05	8.10537e-05	5.06586e-05	0	8.10537e-05	0	6.07903e-05	0.000111449	0.000151976
k__Bacteria.p__Actinobacteria.c__Actinobacteria.o__Corynebacteriales.f__Gordoniaceae.g__Gordonia.s__Gordonia.desulfuricans	0.000273556	0.000182371	0.000273556	7.0922e-05	9.11854e-05	0	4.05268e-05	0	0
k__Bacteria.p__Actinobacteria.c__Actinobacteria.o__Frankiales.f__Frankiaceae.g__Frankia.s__Candidatus.Frankia.californiensis	0.00440729	0.00409321	0.00724417	0	0	0	0	0	5.06586e-05
k__Bacteria.p__Firmicutes.c__Clostridia.o__Clostridiales.f__Lachnospiraceae.g__Lachnoclostridium.s__Lachnoclostridium.sp..YL32	0	0	0	0.000243161	0.000263425	0.00035461	0.000192503	0.00029382	0.000182371
k__Bacteria.p__Proteobacteria.c__Betaproteobacteria.o__Burkholderiales.f__Burkholderiaceae.g__Burkholderia.s__Burkholderia.sp..AD24	0.000780142	0.000547112	0.000658561	0.00892604	0.00815603	0.00944276	0.00973658	0.00927052	0.00793313
k__Bacteria.p__Bacteroidetes.c__Flavobacteriia.o__Flavobacteriales.f__Flavobacteriaceae.g__Cellulophaga.s__Cellulophaga.lytica	5.06586e-05	1.01317e-05	0	0.000455927	0.000212766	0.0004154	0.000405268	0.00064843	0.000425532
k__Bacteria.p__Actinobacteria.c__Actinobacteria.o__Pseudonocardiales.f__Pseudonocardiaceae.g__Amycolatopsis.s__Amycolatopsis.tucumanensis	1.01317e-05	0	1.01317e-05	0	0	3.03951e-05	0	4.05268e-05	0
k__Bacteria.p__Actinobacteria.c__Actinobacteria.o__Streptomycetales.f__Streptomycetaceae.g__Streptomyces.s__Streptomyces.rubidus	0.00534954	0.00650456	0.0103445	0	2.02634e-05	0	0	0	0
k__Bacteria.p__Proteobacteria.c__Gammaproteobacteria.o__Enterobacterales.f__Enterobacteriaceae.g__Klebsiella.s__Klebsiella.variicola	0.000273556	0.00029382	0.0004154	0.000243161	0.000182371	0.000253293	0.000202634	0.000466059	0.000141844
k__Bacteria.p__Aquificae.c__Aquificae.o__Aquificales.f__Aquificaceae.g__Aquifex.s__Aquifex.aeolicus	0.000212766	0.000162107	0.000172239	5.06586e-05	0.000151976	0.000182371	0.000162107	0.000141844	6.07903e-05
k__Bacteria.p__Actinobacteria.c__Actinobacteria.o__Streptomycetales.f__Streptomycetaceae.g__Streptomyces.s__Streptomyces.sp..CS38	0	0	0	0	0	0	3.03951e-05	0	2.02634e-05
k__Bacteria.p__Proteobacteria.c__Betaproteobacteria.o__unidentified.f__unidentified.g__Candidatus.Accumulibacter.s__Candidatus.Accumulibacter.phosphatis	0.023617	0.0275076	0.0187031	0.0328065	0.0387842	0.0303546	0.0313779	0.0360892	0.0325836
k__Bacteria.p__Proteobacteria.c__Betaproteobacteria.o__Burkholderiales.f__Burkholderiaceae.g__Polynucleobacter.s__Polynucleobacter.difficilis	0.00118541	0.00132725	0.000901722	0.000121581	0.000101317	0.00035461	0.000324215	0.000111449	0.000344478
k__Bacteria.p__Proteobacteria.c__Gammaproteobacteria.o__Enterobacterales.f__Erwiniaceae.g__Pantoea.s__Pantoea.septica	6.07903e-05	7.0922e-05	2.02634e-05	7.0922e-05	0	4.05268e-05	8.10537e-05	3.03951e-05	2.02634e-05
k__Bacteria.p__Actinobacteria.c__Actinobacteria.o__Streptomycetales.f__Streptomycetaceae.g__Streptomyces.s__Streptomyces.sp..A2991200	0	0	0	0	0	8.10537e-05	0	6.07903e-05	0
k__Bacteria.p__Actinobacteria.c__Actinobacteria.o__Micromonosporales.f__Micromonosporaceae.g__Actinoplanes.s__Actinoplanes.sp..A40644	1.01317e-05	0	1.01317e-05	0	2.02634e-05	0.000111449	4.05268e-05	7.0922e-05	3.03951e-05
k__Bacteria.p__Actinobacteria.c__Actinobacteria.o__Streptomycetales.f__Streptomycetaceae.g__Streptomyces.s__Streptomyces.sp..MMG1522	2.02634e-05	2.02634e-05	4.05268e-05	2.02634e-05	5.06586e-05	0	4.05268e-05	4.05268e-05	0
k__Bacteria.p__Actinobacteria.c__Actinobacteria.o__Streptomycetales.f__Streptomycetaceae.g__Streptomyces.s__Streptomyces.resistomycificus	0.00157042	0.00151976	0.00183384	4.05268e-05	4.05268e-05	5.06586e-05	5.06586e-05	6.07903e-05	0.000182371
k__Bacteria.p__Proteobacteria.c__Gammaproteobacteria.o__unidentified.f__unidentified.g__unidentified.s__Gammaproteobacteria.bacterium.DM2	0.000638298	0.000739615	0.000516717	0.00035461	0.000516717	0.000151976	0.00029382	0.000182371	0.000334347
k__Bacteria.p__Proteobacteria.c__Gammaproteobacteria.o__Thiotrichales.f__Francisellaceae.g__Francisella.s__Francisella.noatunensis	4.05268e-05	2.02634e-05	1.01317e-05	5.06586e-05	0.000131712	0.000111449	8.10537e-05	0.000121581	0.000111449
k__Bacteria.p__Proteobacteria.c__Betaproteobacteria.o__Burkholderiales.f__Burkholderiaceae.g__Burkholderia.s__Burkholderia.plantarii	0.00201621	0.00180344	0.00192503	0.00181358	0.0024924	0.00300912	0.00279635	0.00254306	0.00317123
k__Bacteria.p__Bacteroidetes.c__Flavobacteriia.o__Flavobacteriales.f__Flavobacteriaceae.g__Winogradskyella.s__Winogradskyella.sp..PG.2	0.000121581	0.000222898	7.0922e-05	0.000405268	0.000334347	0.00029382	0.000243161	0.000385005	0.000455927
k__Bacteria.p__Proteobacteria.c__Alphaproteobacteria.o__Rhodospirillales.f__Rhodospirillaceae.g__Rhodospirillum.s__uncultured.Rhodospirillum.sp.	1.01317e-05	3.03951e-05	0	0.000425532	0.000172239	7.0922e-05	0.000263425	0.000182371	0.000101317
k__Bacteria.p__Actinobacteria.c__Actinobacteria.o__Micrococcales.f__Micrococcaceae.g__Arthrobacter.s__Arthrobacter.sp..U41	0.000526849	0.000699088	0.00109422	0.045998	0.0229281	0.030304	0.0208511	0.0199493	0.0125431
k__Bacteria.p__Actinobacteria.c__Actinobacteria.o__Streptomycetales.f__Streptomycetaceae.g__Streptomyces.s__Streptomyces.atrovirens	0	0	0	0	4.05268e-05	0	0	0	4.05268e-05
k__Bacteria.p__unidentified.c__unidentified.o__unidentified.f__unidentified.g__unidentified.s__uncultured.bacterium.A1Q1_fos_504	0.000151976	0.000182371	4.05268e-05	0.0004154	0.000435664	0.000192503	0.000334347	0.0004154	0.000445795
k__Bacteria.p__unidentified.c__unidentified.o__unidentified.f__unidentified.g__unidentified.s__uncultured.bacterium.P1N3	1.01317e-05	5.06586e-05	0	0.00109422	0.00121581	0.000952381	0.0010233	0.000972644	0.00186424
k__Bacteria.p__Firmicutes.c__Clostridia.o__Clostridiales.f__Lachnospiraceae.g__Blautia.s__Blautia.hansenii	0	0	0	3.03951e-05	0	1.01317e-05	4.05268e-05	3.03951e-05	4.05268e-05
k__Bacteria.p__Proteobacteria.c__Betaproteobacteria.o__Burkholderiales.f__Oxalobacteraceae.g__Massilia.s__Massilia.sp..WG5	0.000141844	3.03951e-05	7.0922e-05	0.000273556	0.000253293	8.10537e-05	0.000172239	8.10537e-05	2.02634e-05
k__Bacteria.p__Cyanobacteria.c__unidentified.o__Nostocales.f__Nostocaceae.g__Nostoc.s__Nostoc.sp..NIES.2111	0.000334347	0.000385005	0.000263425	0	0	5.06586e-05	7.0922e-05	0	2.02634e-05
k__Bacteria.p__Proteobacteria.c__Gammaproteobacteria.o__Thiotrichales.f__Francisellaceae.g__Francisella.s__Francisella.sp..TX077308	4.05268e-05	1.01317e-05	7.0922e-05	3.03951e-05	0	0	0	0	0
k__Bacteria.p__Actinobacteria.c__Thermoleophilia.o__Solirubrobacterales.f__Conexibacteraceae.g__Conexibacter.s__Conexibacter.woesei	0.0997264	0.104863	0.140821	2.744	2.75152	2.98274	2.8699	2.63912	2.85402
k__Bacteria.p__Firmicutes.c__Clostridia.o__Clostridiales.f__Clostridiaceae.g__Clostridium.s__Clostridium.ljungdahlii	8.10537e-05	1.01317e-05	4.05268e-05	0	0	0	2.02634e-05	0	0
k__Bacteria.p__Proteobacteria.c__Gammaproteobacteria.o__Chromatiales.f__Halothiobacillaceae.g__Halothiobacillus.s__Halothiobacillus.sp..LS2	0.00122594	0.00120567	0.000881459	0.00448835	0.00446809	0.00380952	0.00395137	0.0043769	0.00410334
k__Bacteria.p__unidentified.c__unidentified.o__unidentified.f__unidentified.g__unidentified.s__candidate.division.SR1.bacterium.Aalborg_AAW.1	1.01317e-05	2.02634e-05	3.03951e-05	5.06586e-05	2.02634e-05	0	6.07903e-05	0.000151976	0.000141844
k__Bacteria.p__Actinobacteria.c__Actinobacteria.o__Streptomycetales.f__Streptomycetaceae.g__Streptomyces.s__Streptomyces.sp..31A4	0	1.01317e-05	2.02634e-05	0	0.000121581	0.000162107	8.10537e-05	5.06586e-05	7.0922e-05
k__Bacteria.p__Actinobacteria.c__Actinobacteria.o__Streptomycetales.f__Streptomycetaceae.g__Streptomyces.s__Streptomyces.sp..F2	5.06586e-05	2.02634e-05	3.03951e-05	0.000405268	8.10537e-05	0.000273556	0.000445795	0.000131712	0.000212766
k__Bacteria.p__Actinobacteria.c__Actinobacteria.o__Corynebacteriales.f__Nocardiaceae.g__Rhodococcus.s__Rhodococcus.hoagii	0.00103343	0.000972644	0.00135765	0.0272746	0.027771	0.0306991	0.0278926	0.0290983	0.0266768
k__Bacteria.p__unidentified.c__unidentified.o__unidentified.f__unidentified.g__unidentified.s__uncultured.bacterium.CSLG10	0.00174265	0.00126646	0.00111449	0.000121581	5.06586e-05	6.07903e-05	5.06586e-05	0	0.000111449
k__Bacteria.p__unidentified.c__unidentified.o__unidentified.f__unidentified.g__unidentified.s__uncultured.bacterium.UPO37	0	3.03951e-05	2.02634e-05	0	0	1.01317e-05	0	0	0
k__Bacteria.p__Firmicutes.c__Clostridia.o__Clostridiales.f__Ruminococcaceae.g__Ruminococcus.s__Ruminococcus.sp..SR1.5	1.01317e-05	0	0	0	0.000162107	0.000151976	0.000121581	0.000273556	0.000101317
k__Bacteria.p__Proteobacteria.c__Alphaproteobacteria.o__Rhodobacterales.f__Rhodobacteraceae.g__Thioclava.s__Thioclava.atlantica	0.000658561	0.000597771	0.000405268	2.02634e-05	0	0	0	0	0
k__Bacteria.p__Proteobacteria.c__Gammaproteobacteria.o__Enterobacterales.f__Morganellaceae.g__Xenorhabdus.s__Xenorhabdus.nematophila	0.000506586	0.000455927	0.000283688	3.03951e-05	0.000151976	0.000141844	6.07903e-05	3.03951e-05	0.000131712
k__Bacteria.p__Bacteroidetes.c__Sphingobacteriia.o__Sphingobacteriales.f__Sphingobacteriaceae.g__Mucilaginibacter.s__Mucilaginibacter.sp..PAMC.26640	0.00139818	0.00168186	0.00110436	0.00231003	0.00251266	0.00158055	0.00193516	0.00260385	0.00239108
k__Bacteria.p__Proteobacteria.c__Betaproteobacteria.o__Burkholderiales.f__Burkholderiaceae.g__Burkholderia.s__Burkholderia.lata	0.000739615	0.000780142	0.0008308	0.011773	0.0112462	0.011388	0.01077	0.0119453	0.011307
k__Bacteria.p__Actinobacteria.c__Actinobacteria.o__Corynebacteriales.f__Mycobacteriaceae.g__Mycobacterium.s__Mycobacterium.sp..JLS	0.000121581	0.000121581	0.000233029	0.00391084	0.00409321	0.0051773	0.00468085	0.00500507	0.00533941
k__Bacteria.p__Proteobacteria.c__Betaproteobacteria.o__Burkholderiales.f__Burkholderiaceae.g__Paraburkholderia.s__Paraburkholderia.phenoliruptrix	0.000486322	0.000466059	0.000324215	0.00353597	0.00386018	0.00325228	0.00305978	0.00374873	0.00297872
k__Bacteria.p__Actinobacteria.c__Actinobacteria.o__Corynebacteriales.f__Gordoniaceae.g__Gordonia.s__Gordonia.sp..YC.JH1	0	0	0	0.0085613	0.00959473	0.00965552	0.0111753	0.00889564	0.0101925
k__Bacteria.p__Proteobacteria.c__Alphaproteobacteria.o__Rhodobacterales.f__Rhodobacteraceae.g__Rhodobacter.s__Rhodobacter.capsulatus	0.000759878	0.000871327	0.00101317	0.00848024	0.0100304	0.00868288	0.00948328	0.00854103	0.00821682
k__Bacteria.p__Bacteroidetes.c__Cytophagia.o__Cytophagales.f__Hymenobacteraceae.g__Rufibacter.s__Rufibacter.tibetensis	0.00138804	0.00171226	0.00104357	0.00316109	0.00254306	0.00206687	0.00277609	0.00286727	0.00245187
k__Bacteria.p__Actinobacteria.c__Actinobacteria.o__Streptomycetales.f__Streptomycetaceae.g__Streptomyces.s__Streptomyces.azureus	0.00148936	0.000871327	0.00131712	0	0	4.05268e-05	4.05268e-05	0	6.07903e-05
k__Bacteria.p__Chloroflexi.c__Chloroflexia.o__Chloroflexales.f__Roseiflexaceae.g__Roseiflexus.s__Roseiflexus.sp..RS.1	0.0141236	0.00921986	0.0104965	0.0177001	0.0218845	0.0153901	0.0212665	0.0191084	0.0197872
k__Bacteria.p__Proteobacteria.c__Deltaproteobacteria.o__Myxococcales.f__Archangiaceae.g__Archangium.s__Archangium.gephyra	0.031459	0.026383	0.0224417	0.142523	0.175056	0.128116	0.165096	0.146788	0.151682
k__Bacteria.p__Proteobacteria.c__Gammaproteobacteria.o__Enterobacterales.f__Pectobacteriaceae.g__Dickeya.s__Dickeya.dianthicola	0.000151976	0.000111449	0.000121581	0.000628166	0.00077001	0.000638298	0.000374873	0.000840932	0.000759878
k__Bacteria.p__Verrucomicrobia.c__Opitutae.o__Opitutales.f__Opitutaceae.g__Opitutus.s__Opitutus.terrae	0.0284701	0.0302634	0.0224417	0.0784296	0.0879939	0.0800507	0.0786221	0.0938501	0.0982979
k__Bacteria.p__Proteobacteria.c__Alphaproteobacteria.o__Rhodospirillales.f__unidentified.g__unidentified.s__uncultured.Rhodospirillales.bacterium.HF0200_01O14	1.01317e-05	0	1.01317e-05	3.03951e-05	0	0	2.02634e-05	0.000101317	0
k__Bacteria.p__Bacteroidetes.c__Bacteroidia.o__Bacteroidales.f__Bacteroidaceae.g__Bacteroides.s__Bacteroides.zoogleoformans	8.10537e-05	4.05268e-05	2.02634e-05	0.000253293	0.000385005	0.000314083	0.000192503	0.000233029	0.0004154
k__Bacteria.p__Proteobacteria.c__Betaproteobacteria.o__Rhodocyclales.f__Zoogloeaceae.g__unidentified.s__Zoogloeaceae.bacteirum.Par.f.2	0.000385005	0.000233029	0.000344478	0.00137791	0.00150963	0.00141844	0.001692	0.00179331	0.00106383
k__Bacteria.p__Thermotogae.c__Thermotogae.o__Thermotogales.f__Thermotogaceae.g__Pseudothermotoga.s__Pseudothermotoga.elfii	0	0	1.01317e-05	0	0	0	0	0	3.03951e-05
k__Bacteria.p__Firmicutes.c__Bacilli.o__Bacillales.f__Bacillaceae.g__Terribacillus.s__Terribacillus.aidingensis	4.05268e-05	1.01317e-05	2.02634e-05	0.000253293	0.000212766	0.000101317	0.000141844	0.000192503	0.000182371
k__Bacteria.p__Deinococcus.Thermus.c__Deinococci.o__Deinococcales.f__Deinococcaceae.g__Deinococcus.s__Deinococcus.puniceus	0.000344478	0.000273556	0.000212766	0.00135765	0.00179331	0.00129686	0.00163121	0.00189463	0.00115502
k__Bacteria.p__unidentified.c__unidentified.o__unidentified.f__unidentified.g__unidentified.s__uncultured.bacterium.A1Q1_fos_140	4.05268e-05	3.03951e-05	3.03951e-05	0	5.06586e-05	6.07903e-05	0	6.07903e-05	0.000172239
k__Bacteria.p__unidentified.c__unidentified.o__unidentified.f__unidentified.g__unidentified.s__uncultured.bacterium.CSLC2	1.01317e-05	0	1.01317e-05	3.03951e-05	0	0	0	0	2.02634e-05
k__Bacteria.p__Proteobacteria.c__Alphaproteobacteria.o__Rhizobiales.f__Hyphomicrobiaceae.g__Hyphomicrobium.s__Hyphomicrobium.sp.	0.0354002	0.0379534	0.0392401	0	0	6.07903e-05	0	0	0
k__Bacteria.p__unidentified.c__unidentified.o__unidentified.f__unidentified.g__unidentified.s__uncultured.bacterium.14	0.000182371	0.00029382	0.000131712	0.00112462	0.00121581	0.000992908	0.000851064	0.00157042	0.000891591
k__Bacteria.p__Proteobacteria.c__Epsilonproteobacteria.o__unidentified.f__unidentified.g__Sulfurovum.s__Sulfurovum.lithotrophicum	4.05268e-05	1.01317e-05	0	0.000202634	0.000111449	6.07903e-05	8.10537e-05	5.06586e-05	6.07903e-05
k__Bacteria.p__Actinobacteria.c__Actinobacteria.o__Actinomycetales.f__unidentified.g__unidentified.s__uncultured.Actinomycetales.bacterium	2.02634e-05	2.02634e-05	1.01317e-05	0.000466059	0.000263425	0.000385005	0.000192503	0.000253293	0.000577508
k__Bacteria.p__Proteobacteria.c__Alphaproteobacteria.o__Rhodobacterales.f__Rhodobacteraceae.g__Rhodobacter.s__Rhodobacter.sp..CZR27	0.0010233	0.00131712	0.00130699	0.0443364	0.0435258	0.0399088	0.0431307	0.0393617	0.035998
k__Bacteria.p__unidentified.c__unidentified.o__unidentified.f__unidentified.g__unidentified.s__uncultured.bacterium.282	0.000121581	0.000111449	7.0922e-05	0	0	1.01317e-05	0	6.07903e-05	0.000162107
k__Bacteria.p__Bacteroidetes.c__Flavobacteriia.o__Flavobacteriales.f__Flavobacteriaceae.g__Myroides.s__Myroides.odoratus	0.000273556	0.000182371	0.000131712	0	0	2.02634e-05	4.05268e-05	3.03951e-05	0
k__Bacteria.p__Fusobacteria.c__Fusobacteriia.o__Fusobacteriales.f__Leptotrichiaceae.g__Sneathia.s__Sneathia.amnii	0.000121581	5.06586e-05	0.000101317	4.05268e-05	4.05268e-05	0	0	0	6.07903e-05
k__Bacteria.p__Actinobacteria.c__Acidimicrobiia.o__Acidimicrobiales.f__Acidimicrobiaceae.g__Acidimicrobium.s__Acidimicrobium.ferrooxidans	0.00472138	0.00438703	0.00579534	0.0353597	0.0357143	0.0416819	0.0373556	0.0367781	0.0352381
k__Bacteria.p__Actinobacteria.c__Actinobacteria.o__Streptomycetales.f__Streptomycetaceae.g__Streptomyces.s__Streptomyces.nogalater	1.01317e-05	4.05268e-05	2.02634e-05	0.000192503	0.000212766	7.0922e-05	0.000111449	0.000162107	0.000101317
k__Bacteria.p__Firmicutes.c__Bacilli.o__Bacillales.f__Paenibacillaceae.g__Paenibacillus.s__Paenibacillus.sp..FSL.H7.0737	4.05268e-05	1.01317e-05	3.03951e-05	2.02634e-05	9.11854e-05	9.11854e-05	0.000182371	0.000202634	0.000141844
k__Bacteria.p__Cyanobacteria.c__unidentified.o__Chroococcidiopsidales.f__Chroococcidiopsidaceae.g__Chroococcidiopsis.s__Chroococcidiopsis.thermalis	0.000151976	0.000222898	0.000253293	0.000253293	0.000678825	0.000344478	0.000455927	0.000344478	0.000222898
k__Bacteria.p__Proteobacteria.c__Alphaproteobacteria.o__Caulobacterales.f__Caulobacteraceae.g__Phenylobacterium.s__uncultured.Phenylobacterium.sp.	0	0	1.01317e-05	0.000303951	0.000131712	0.000131712	0.000141844	0.000131712	0.000131712
k__Bacteria.p__Actinobacteria.c__Actinobacteria.o__Corynebacteriales.f__Corynebacteriaceae.g__Corynebacterium.s__Corynebacterium.camporealensis	5.06586e-05	0.000131712	0.000131712	0.000405268	0.000516717	0.000303951	0.000425532	0.000506586	0.000314083
k__Bacteria.p__Actinobacteria.c__Actinobacteria.o__Corynebacteriales.f__Nocardiaceae.g__Rhodococcus.s__Rhodococcus.coprophilus	0.00118541	0.00155015	0.0018845	0	0	3.03951e-05	0	4.05268e-05	3.03951e-05
k__Bacteria.p__Proteobacteria.c__Gammaproteobacteria.o__Legionellales.f__Legionellaceae.g__Legionella.s__Legionella.oakridgensis	1.01317e-05	0.000111449	7.0922e-05	0.000202634	0.000182371	7.0922e-05	0.000121581	0.000121581	0.000172239
k__Bacteria.p__Proteobacteria.c__Alphaproteobacteria.o__Caulobacterales.f__Caulobacteraceae.g__unidentified.s__Caulobacteraceae.bacterium.OTSz_A_272	0.00941236	0.0103343	0.0054002	0.0214792	0.0178723	0.0144276	0.0125836	0.0207497	0.00967579
k__Bacteria.p__Actinobacteria.c__Actinobacteria.o__Micromonosporales.f__Micromonosporaceae.g__Micromonospora.s__Micromonospora.rifamycinica	0.00211753	0.00180344	0.00327254	0.0343161	0.031844	0.0360486	0.033769	0.0318845	0.0331814
k__Bacteria.p__Firmicutes.c__Clostridia.o__Clostridiales.f__Peptococcaceae.g__Desulfotomaculum.s__uncultured.Desulfotomaculum.sp.	0	0	0	0	0	0	0	2.02634e-05	0
k__Bacteria.p__Bacteroidetes.c__Flavobacteriia.o__Flavobacteriales.f__Flavobacteriaceae.g__Flavobacterium.s__Flavobacterium.frigidimaris	0	0	0	0	2.02634e-05	0	6.07903e-05	0	1.01317e-05
k__Bacteria.p__Proteobacteria.c__Alphaproteobacteria.o__Rhizobiales.f__Beijerinckiaceae.g__Methylocapsa.s__Methylocapsa.acidiphila	0.013921	0.0144985	0.0166971	0.000263425	0.000324215	0.000182371	0.000445795	0.000172239	0.000222898
k__Bacteria.p__Actinobacteria.c__Actinobacteria.o__Micrococcales.f__Intrasporangiaceae.g__Intrasporangium.s__Intrasporangium.calvum	0.00701114	0.00727457	0.0113273	0.169271	0.173485	0.208176	0.194509	0.172118	0.152371
k__Bacteria.p__Actinobacteria.c__Actinobacteria.o__Micrococcales.f__Micrococcaceae.g__Arthrobacter.s__Arthrobacter.sp..68b	1.01317e-05	0	2.02634e-05	9.11854e-05	4.05268e-05	4.05268e-05	1.01317e-05	7.0922e-05	0.000111449
k__Bacteria.p__Proteobacteria.c__Gammaproteobacteria.o__unidentified.f__unidentified.g__Candidatus.Thioglobus.s__Candidatus.Thioglobus.autotrophicus	0.000192503	0.000141844	5.06586e-05	0	8.10537e-05	3.03951e-05	0	0.000111449	3.03951e-05
k__Bacteria.p__Actinobacteria.c__Actinobacteria.o__Kineosporiales.f__Kineosporiaceae.g__Kineococcus.s__Kineococcus.radiotolerans	0.00163121	0.00180344	0.002077	0.0398784	0.0367376	0.0414083	0.0416616	0.0367882	0.0419656
k__Bacteria.p__Actinobacteria.c__Actinobacteria.o__Micrococcales.f__Micrococcaceae.g__Rothia.s__Rothia.dentocariosa	0.000374873	0.000385005	0.00141844	0.000121581	7.0922e-05	0.000172239	0.000222898	0.000243161	5.06586e-05
k__Bacteria.p__Firmicutes.c__Bacilli.o__Lactobacillales.f__Leuconostocaceae.g__Leuconostoc.s__Leuconostoc.gelidum	0	6.07903e-05	3.03951e-05	4.05268e-05	4.05268e-05	2.02634e-05	7.0922e-05	0	3.03951e-05
k__Bacteria.p__Actinobacteria.c__Actinobacteria.o__Streptosporangiales.f__Nocardiopsaceae.g__Thermobifida.s__Thermobifida.alba	0	0	0	0.000172239	0	0.000131712	0.000162107	6.07903e-05	0.000111449
k__Bacteria.p__Actinobacteria.c__Actinobacteria.o__Micrococcales.f__Micrococcaceae.g__Arthrobacter.s__Arthrobacter.sp..GBD.1	0	0	0	3.03951e-05	5.06586e-05	5.06586e-05	9.11854e-05	6.07903e-05	0
k__Bacteria.p__Proteobacteria.c__Gammaproteobacteria.o__unidentified.f__unidentified.g__unidentified.s__uncultured.gamma.proteobacterium.EB000_37F04	2.02634e-05	0	2.02634e-05	0	0	4.05268e-05	0	0	0
k__Bacteria.p__Chlorobi.c__Chlorobia.o__Chlorobiales.f__Chlorobiaceae.g__Chlorobium.s__uncultured.Chlorobium.sp.	2.02634e-05	1.01317e-05	0	0	0	0	6.07903e-05	0	0
k__Bacteria.p__Proteobacteria.c__Alphaproteobacteria.o__Rhizobiales.f__Methylobacteriaceae.g__Methylobacterium.s__uncultured.Methylobacterium.sp.	8.10537e-05	0.000121581	9.11854e-05	0.000385005	0.00035461	0.000314083	0.000364742	0.000435664	0.000385005
k__Bacteria.p__Proteobacteria.c__Gammaproteobacteria.o__Chromatiales.f__Chromatiaceae.g__Candidatus.Nitrosoglobus.s__Candidatus.Nitrosoglobus.terrae	0.00162107	0.00190476	0.00203647	0.000151976	0.000121581	0.000131712	6.07903e-05	0.000141844	4.05268e-05
k__Bacteria.p__Proteobacteria.c__Gammaproteobacteria.o__Enterobacterales.f__Enterobacteriaceae.g__Enterobacter.s__Enterobacter.sp..EA.1	1.01317e-05	0	1.01317e-05	0.000192503	0.000364742	0.000364742	0.000182371	0.000233029	0.000486322
k__Bacteria.p__Proteobacteria.c__Gammaproteobacteria.o__Enterobacterales.f__Enterobacteriaceae.g__Franconibacter.s__Franconibacter.pulveris	0.000202634	0.000172239	0.000192503	4.05268e-05	0	0	0	0	3.03951e-05
k__Bacteria.p__Thermotogae.c__Thermotogae.o__Thermotogales.f__Fervidobacteriaceae.g__Fervidobacterium.s__Fervidobacterium.pennivorans	9.11854e-05	0.000101317	0.000151976	0.000101317	0	0	0	0	8.10537e-05
k__Bacteria.p__unidentified.c__unidentified.o__unidentified.f__unidentified.g__unidentified.s__uncultured.bacterium.A1Q1_fos_2004	4.05268e-05	3.03951e-05	1.01317e-05	3.03951e-05	0	0	3.03951e-05	0	0
k__Bacteria.p__Firmicutes.c__Bacilli.o__Bacillales.f__Bacillaceae.g__Bacillus.s__Bacillus.sp..FJAT.22090	1.01317e-05	0	0	0.000273556	0.000344478	7.0922e-05	0.000283688	0.000131712	9.11854e-05
k__Bacteria.p__Proteobacteria.c__Alphaproteobacteria.o__Rhizobiales.f__Rhizobiaceae.g__Agrobacterium.s__Agrobacterium.sp..MS189b	0	2.02634e-05	1.01317e-05	0	0	4.05268e-05	0	0	0
k__Bacteria.p__Firmicutes.c__Bacilli.o__Lactobacillales.f__Lactobacillaceae.g__Pediococcus.s__Pediococcus.pentosaceus	2.02634e-05	3.03951e-05	2.02634e-05	2.02634e-05	9.11854e-05	3.03951e-05	9.11854e-05	0	0
k__Bacteria.p__Actinobacteria.c__Actinobacteria.o__Pseudonocardiales.f__Pseudonocardiaceae.g__Streptoalloteichus.s__Streptoalloteichus.sp..ATCC.53650	8.10537e-05	0.000101317	0.000141844	0.000587639	0.00106383	0.000759878	0.000942249	0.000851064	0.00121581
k__Bacteria.p__Actinobacteria.c__Actinobacteria.o__Pseudonocardiales.f__Pseudonocardiaceae.g__Actinokineospora.s__Actinokineospora.riparia	0	0	0	0	0	4.05268e-05	0	0	0
k__Bacteria.p__Firmicutes.c__Bacilli.o__Bacillales.f__Bacillaceae.g__Lysinibacillus.s__Lysinibacillus.varians	0	0	1.01317e-05	0	0	2.02634e-05	0	0	6.07903e-05
k__Bacteria.p__Actinobacteria.c__Actinobacteria.o__Streptomycetales.f__Streptomycetaceae.g__Streptomyces.s__Streptomyces.sp..NL15.2K	0.00378926	0.00272543	0.00493414	0	5.06586e-05	0.000131712	8.10537e-05	6.07903e-05	0.000111449
k__Bacteria.p__Proteobacteria.c__Gammaproteobacteria.o__Chromatiales.f__Ectothiorhodospiraceae.g__Acidihalobacter.s__Acidihalobacter.prosperus	0.00601824	0.0060385	0.0047619	0.024691	0.0266869	0.0219858	0.0210233	0.0248835	0.025542
k__Bacteria.p__Actinobacteria.c__Actinobacteria.o__Streptomycetales.f__Streptomycetaceae.g__Streptomyces.s__Streptomyces.versipellis	2.02634e-05	4.05268e-05	2.02634e-05	0.000303951	0.000212766	0.000233029	0.000172239	0.000172239	0.000162107
k__Bacteria.p__Deinococcus.Thermus.c__Deinococci.o__Deinococcales.f__Deinococcaceae.g__Deinococcus.s__Deinococcus.ficus	0.00108409	0.00115502	0.00107396	0.0136474	0.0135968	0.0143364	0.0133232	0.0133435	0.0123607
k__Bacteria.p__Actinobacteria.c__Actinobacteria.o__Micromonosporales.f__Micromonosporaceae.g__Actinoplanes.s__Actinoplanes.sp..SE50	0	0	0	9.11854e-05	0.00029382	0.000162107	0.000202634	4.05268e-05	0.000172239
k__Bacteria.p__Actinobacteria.c__Actinobacteria.o__Pseudonocardiales.f__Pseudonocardiaceae.g__Pseudonocardia.s__Pseudonocardia.sp..TY.7	0	0	2.02634e-05	0.000233029	0.000202634	0.000253293	0.000222898	0.000212766	0.000405268
k__Bacteria.p__Actinobacteria.c__unidentified.o__unidentified.f__unidentified.g__unidentified.s__Actinobacteria.bacterium.IMCC19121	0.000547112	0.000425532	0.000324215	2.02634e-05	7.0922e-05	0	4.05268e-05	0	5.06586e-05
k__Bacteria.p__Actinobacteria.c__Actinobacteria.o__Streptomycetales.f__Streptomycetaceae.g__Streptomyces.s__Streptomyces.variabilis	2.02634e-05	1.01317e-05	1.01317e-05	3.03951e-05	8.10537e-05	1.01317e-05	7.0922e-05	5.06586e-05	6.07903e-05
k__Bacteria.p__Actinobacteria.c__Actinobacteria.o__Pseudonocardiales.f__Pseudonocardiaceae.g__Actinoalloteichus.s__Actinoalloteichus.sp..ADI127.7	0.000101317	5.06586e-05	0.000253293	0.000496454	0.000435664	0.000871327	0.000303951	0.000405268	0.000607903
k__Bacteria.p__Proteobacteria.c__Gammaproteobacteria.o__Enterobacterales.f__Enterobacteriaceae.g__Candidatus.Ishikawaella.s__Candidatus.Ishikawaella.capsulata	3.03951e-05	4.05268e-05	4.05268e-05	0	3.03951e-05	0	1.01317e-05	0	3.03951e-05
k__Bacteria.p__Actinobacteria.c__Actinobacteria.o__Streptosporangiales.f__Streptosporangiaceae.g__Streptosporangium.s__Streptosporangium.terrae	0	0	0	4.05268e-05	0	0	0	0	0
k__Bacteria.p__Proteobacteria.c__Betaproteobacteria.o__Burkholderiales.f__Burkholderiaceae.g__Burkholderia.s__Burkholderia.sp..PAMC.28687	0.000263425	0.000121581	0.000182371	0.00178318	0.00199595	0.0014387	0.00197568	0.00184397	0.002077
k__Bacteria.p__Spirochaetes.c__Spirochaetia.o__Spirochaetales.f__Borreliaceae.g__Borreliella.s__Borreliella.afzelii	0	0	1.01317e-05	0	0	0	4.05268e-05	5.06586e-05	0
k__Bacteria.p__Actinobacteria.c__Actinobacteria.o__Streptomycetales.f__Streptomycetaceae.g__Streptomyces.s__Streptomyces.nodosus	0.00263425	0.00194529	0.00288754	0.0122999	0.0120162	0.0143668	0.0134245	0.0127052	0.0115603
k__Bacteria.p__Candidatus.Bipolaricaulota.c__unidentified.o__unidentified.f__unidentified.g__Candidatus.Acetothermum.s__Candidatus.Acetothermum.autotrophicum	0.00173252	0.00128673	0.00134752	0.00174265	0.00122594	0.00194529	0.00158055	0.00137791	0.00116515
k__Bacteria.p__Proteobacteria.c__Alphaproteobacteria.o__Rhizobiales.f__Phyllobacteriaceae.g__Mesorhizobium.s__Mesorhizobium.sp..IX	1.01317e-05	0	0	4.05268e-05	0	0	0.000111449	0	0
k__Bacteria.p__Proteobacteria.c__Alphaproteobacteria.o__Rhodospirillales.f__Acetobacteraceae.g__Komagataeibacter.s__Komagataeibacter.oboediens	0.000131712	9.11854e-05	9.11854e-05	0	0	2.02634e-05	0	0	0
k__Bacteria.p__Proteobacteria.c__Gammaproteobacteria.o__Enterobacterales.f__Yersiniaceae.g__Chania.s__Chania.multitudinisentens	0.000212766	0.00029382	0.000324215	0.000151976	0.000405268	0.000101317	0.000324215	0.000222898	0.000374873
k__Bacteria.p__Firmicutes.c__Bacilli.o__Lactobacillales.f__Enterococcaceae.g__Enterococcus.s__Enterococcus.wangshanyuanii	1.01317e-05	1.01317e-05	2.02634e-05	0.000131712	9.11854e-05	6.07903e-05	2.02634e-05	9.11854e-05	0.000151976
k__Bacteria.p__Actinobacteria.c__Actinobacteria.o__Corynebacteriales.f__Mycobacteriaceae.g__Mycobacterium.s__Mycobacterium.simiae	0.000688956	0.000567376	0.000921986	0.0102533	0.00922999	0.010152	0.00931104	0.00957447	0.00907801
k__Bacteria.p__Actinobacteria.c__Actinobacteria.o__Streptomycetales.f__Streptomycetaceae.g__Streptomyces.s__Streptomyces.rapamycinicus	0.00157042	0.00126646	0.00263425	0.00953394	0.0102837	0.00987842	0.0102736	0.0100405	0.0105978
k__Bacteria.p__Actinobacteria.c__Actinobacteria.o__Streptomycetales.f__Streptomycetaceae.g__Streptomyces.s__Streptomyces.sp..NCPC.1020	0	0	0	0	0.000111449	0	0.000141844	6.07903e-05	0
k__Bacteria.p__Fusobacteria.c__Fusobacteriia.o__Fusobacteriales.f__Leptotrichiaceae.g__Leptotrichia.s__Leptotrichia.sp..oral.taxon.498	2.02634e-05	2.02634e-05	0	2.02634e-05	4.05268e-05	7.0922e-05	0	0.000111449	0
k__Bacteria.p__Actinobacteria.c__Actinobacteria.o__Streptomycetales.f__Streptomycetaceae.g__Streptomyces.s__Streptomyces.uncialis	0.000516717	0.000435664	0.000607903	9.11854e-05	3.03951e-05	0.000111449	7.0922e-05	0	4.05268e-05
k__Bacteria.p__Actinobacteria.c__Actinobacteria.o__Micrococcales.f__Microbacteriaceae.g__Microbacterium.s__Microbacterium.sp..XT11	0.000273556	0.000405268	0.000395137	0.0200608	0.017001	0.023465	0.0224316	0.0181662	0.0161905
k__Bacteria.p__Proteobacteria.c__Deltaproteobacteria.o__Myxococcales.f__unidentified.g__unidentified.s__uncultured.myxobacterium.HF0200_05J13	6.07903e-05	6.07903e-05	2.02634e-05	0	4.05268e-05	0	0	0	7.0922e-05
k__Bacteria.p__unidentified.c__unidentified.o__unidentified.f__unidentified.g__unidentified.s__uncultured.bacterium.UPO76	0.000455927	0.000455927	0.000536981	0.00145897	0.00115502	0.000932118	0.00152989	0.00101317	0.000861196
k__Bacteria.p__Proteobacteria.c__Betaproteobacteria.o__Burkholderiales.f__Burkholderiaceae.g__Burkholderia.s__Burkholderia.territorii	0.00138804	0.00165147	0.0014387	0.00607903	0.0056535	0.00510638	0.00486322	0.00552178	0.00622087
k__Bacteria.p__Proteobacteria.c__Alphaproteobacteria.o__Caulobacterales.f__Caulobacteraceae.g__Caulobacter.s__Caulobacter.henricii	0.00755826	0.00889564	0.00733536	0.0121479	0.0116413	0.0116008	0.0126444	0.0124519	0.0121783
k__Bacteria.p__Actinobacteria.c__Actinobacteria.o__Streptosporangiales.f__Streptosporangiaceae.g__Microbispora.s__Microbispora.rosea	0.00598784	0.00583587	0.0117427	0.00035461	7.0922e-05	0.000222898	0.000324215	0.000222898	0.000151976
k__Bacteria.p__Bacteroidetes.c__Flavobacteriia.o__Flavobacteriales.f__Flavobacteriaceae.g__Siansivirga.s__Siansivirga.zeaxanthinifaciens	0.000111449	8.10537e-05	0.000111449	0.000344478	0.0004154	0.000344478	0.000202634	0.0004154	0.000567376
k__Bacteria.p__Proteobacteria.c__Gammaproteobacteria.o__Chromatiales.f__Ectothiorhodospiraceae.g__Spiribacter.s__Spiribacter.curvatus	0.000486322	0.000658561	0.000445795	0.00464032	0.0052077	0.00344478	0.00380952	0.00512665	0.00398176
k__Bacteria.p__Deinococcus.Thermus.c__Deinococci.o__Deinococcales.f__Trueperaceae.g__Truepera.s__Truepera.radiovictrix	0.00405268	0.00348531	0.00412361	0.0213982	0.0212867	0.0203141	0.021307	0.0225633	0.0177406
k__Bacteria.p__Firmicutes.c__Bacilli.o__Bacillales.f__Bacillaceae.g__Bacillus.s__Bacillus.halodurans	4.05268e-05	0.000101317	9.11854e-05	8.10537e-05	5.06586e-05	5.06586e-05	0.000222898	7.0922e-05	3.03951e-05
k__Bacteria.p__Actinobacteria.c__Actinobacteria.o__Frankiales.f__Frankiaceae.g__Frankia.s__Frankia.sp..ACN1ag	0.000405268	0.000334347	0.000719352	0.000141844	0	0.000141844	0.000141844	0	0
k__Bacteria.p__Proteobacteria.c__Gammaproteobacteria.o__Chromatiales.f__Chromatiaceae.g__Nitrosococcus.s__Nitrosococcus.halophilus	0.00558257	0.00630193	0.00546099	0.000688956	0.00126646	0.000881459	0.00107396	0.00118541	0.00118541
k__Bacteria.p__Proteobacteria.c__Acidithiobacillia.o__Acidithiobacillales.f__Acidithiobacillaceae.g__Acidithiobacillus.s__Acidithiobacillus.thiooxidans	0.000536981	0.000759878	0.000719352	7.0922e-05	0	4.05268e-05	0	3.03951e-05	2.02634e-05
k__Bacteria.p__Proteobacteria.c__Alphaproteobacteria.o__Rhizobiales.f__Bradyrhizobiaceae.g__Bradyrhizobium.s__Bradyrhizobium.sp..CollC23	1.01317e-05	2.02634e-05	2.02634e-05	5.06586e-05	0	0	0	0	0
k__Bacteria.p__Actinobacteria.c__Actinobacteria.o__Micrococcales.f__Promicromonosporaceae.g__Isoptericola.s__Isoptericola.variabilis	0.00286727	0.0026849	0.00377913	0.0964032	0.0958967	0.110142	0.106332	0.0894022	0.0795137
k__Bacteria.p__Proteobacteria.c__Gammaproteobacteria.o__Enterobacterales.f__Hafniaceae.g__Hafnia.s__Hafnia.sp..CBA7124	0	1.01317e-05	1.01317e-05	5.06586e-05	3.03951e-05	3.03951e-05	0.000131712	7.0922e-05	0
k__Bacteria.p__Actinobacteria.c__Actinobacteria.o__Bifidobacteriales.f__Bifidobacteriaceae.g__Bifidobacterium.s__Bifidobacterium.boum	2.02634e-05	1.01317e-05	0	0	0	5.06586e-05	0	0	0
k__Bacteria.p__Actinobacteria.c__Actinobacteria.o__Pseudonocardiales.f__Pseudonocardiaceae.g__Saccharomonospora.s__Saccharomonospora.sp..CNQ490	0.000303951	0.000303951	0.00047619	0	0.000101317	3.03951e-05	0.000131712	1.01317e-05	0.000101317
k__Bacteria.p__Firmicutes.c__Bacilli.o__Lactobacillales.f__Carnobacteriaceae.g__Carnobacterium.s__Carnobacterium.sp..CP1	2.02634e-05	4.05268e-05	2.02634e-05	7.0922e-05	0.000111449	8.10537e-05	0.000111449	0.000303951	0.000121581
k__Bacteria.p__unidentified.c__unidentified.o__unidentified.f__unidentified.g__unidentified.s__uncultured.marine.bacterium.Ant4D5	0.000111449	3.03951e-05	6.07903e-05	0	3.03951e-05	3.03951e-05	0.000131712	2.02634e-05	3.03951e-05
k__Bacteria.p__Firmicutes.c__Bacilli.o__Lactobacillales.f__Streptococcaceae.g__Streptococcus.s__Streptococcus.iniae	5.06586e-05	2.02634e-05	4.05268e-05	0	0	1.01317e-05	0	0	7.0922e-05
k__Bacteria.p__unidentified.c__unidentified.o__unidentified.f__unidentified.g__unidentified.s__uncultured.bacterium.G1	0	2.02634e-05	0	5.06586e-05	0	2.02634e-05	0	4.05268e-05	0.000121581
k__Bacteria.p__Actinobacteria.c__Actinobacteria.o__Corynebacteriales.f__Mycobacteriaceae.g__Mycolicibacterium.s__Mycolicibacterium.agri	0.0126342	0.0147112	0.0179534	4.05268e-05	0	0	0	0	0
k__Bacteria.p__Proteobacteria.c__Betaproteobacteria.o__Burkholderiales.f__Burkholderiaceae.g__Burkholderia.s__Burkholderia.sp..KK1	0.000739615	0.00064843	0.000658561	0.00572442	0.00700101	0.00620061	0.00589666	0.00638298	0.00702128
k__Bacteria.p__Proteobacteria.c__Gammaproteobacteria.o__Enterobacterales.f__Enterobacteriaceae.g__Gibbsiella.s__Gibbsiella.quercinecans	0.000496454	0.000628166	0.000567376	0.00117528	0.00113475	0.00161094	0.00159068	0.00177305	0.00115502
k__Bacteria.p__Spirochaetes.c__Spirochaetia.o__Spirochaetales.f__Spirochaetaceae.g__Treponema.s__Treponema.putidum	5.06586e-05	0	1.01317e-05	0	0	0	0	2.02634e-05	0
k__Bacteria.p__Actinobacteria.c__Actinobacteria.o__Micromonosporales.f__Micromonosporaceae.g__Actinoplanes.s__Actinoplanes.sp..MN07.A0335	0	1.01317e-05	2.02634e-05	0	0	0	3.03951e-05	0	0.000121581
k__Bacteria.p__Actinobacteria.c__Actinobacteria.o__Corynebacteriales.f__Mycobacteriaceae.g__Mycobacterium.s__Mycobacterium.ulcerans	0.000182371	0.000162107	0.000222898	0.000243161	0.000445795	0.000273556	0.00047619	0.000324215	0.000273556
k__Bacteria.p__Nitrospirae.c__unidentified.o__unidentified.f__unidentified.g__unidentified.s__uncultured.Nitrospirae.bacterium	0	0	0	0	9.11854e-05	0	7.0922e-05	0	0
k__Bacteria.p__Actinobacteria.c__Actinobacteria.o__Corynebacteriales.f__Dietziaceae.g__Dietzia.s__Dietzia.sp..E1	1.01317e-05	1.01317e-05	0	0	0	0	0	2.02634e-05	7.0922e-05
k__Bacteria.p__Firmicutes.c__Bacilli.o__Bacillales.f__unidentified.g__Exiguobacterium.s__Exiguobacterium.sp..ZWU0009	0	1.01317e-05	0	0	0	0	6.07903e-05	0	5.06586e-05
k__Bacteria.p__Proteobacteria.c__Alphaproteobacteria.o__Rhizobiales.f__Rhizobiaceae.g__Rhizobium.s__Rhizobium.wuzhouense	0.000233029	0.000202634	0.000151976	0	0	2.02634e-05	0	0	0
k__Bacteria.p__Actinobacteria.c__Actinobacteria.o__Corynebacteriales.f__Gordoniaceae.g__Gordonia.s__Gordonia.hydrophobica	0.000486322	0.00070922	0.000891591	4.05268e-05	0	0	0	0	0
k__Bacteria.p__unidentified.c__unidentified.o__unidentified.f__unidentified.g__unidentified.s__uncultured.bacterium.878	7.0922e-05	0.000172239	3.03951e-05	0.000121581	3.03951e-05	2.02634e-05	3.03951e-05	0	9.11854e-05
k__Bacteria.p__Actinobacteria.c__Actinobacteria.o__Micrococcales.f__Microbacteriaceae.g__Microbacterium.s__Microbacterium.luteolum	0	0	0	0.000192503	4.05268e-05	3.03951e-05	2.02634e-05	3.03951e-05	4.05268e-05
k__Bacteria.p__Cyanobacteria.c__unidentified.o__Oscillatoriales.f__Oscillatoriaceae.g__Moorea.s__Moorea.producens	0.00303951	0.00267477	0.00269504	0.00133739	0.001692	0.00174265	0.00194529	0.00222898	0.00177305
k__Bacteria.p__Aquificae.c__Aquificae.o__Desulfurobacteriales.f__Desulfurobacteriaceae.g__Thermovibrio.s__uncultured.Thermovibrio.sp.	3.03951e-05	5.06586e-05	2.02634e-05	0.000111449	2.02634e-05	8.10537e-05	0.000192503	0.000172239	0.00029382
k__Bacteria.p__Chloroflexi.c__Thermomicrobia.o__Thermomicrobiales.f__Thermomicrobiaceae.g__Thermomicrobium.s__Thermomicrobium.roseum	0.00306991	0.00278622	0.00308004	0.0143161	0.0157345	0.0154407	0.0161196	0.0180041	0.0151672
k__Bacteria.p__Bacteroidetes.c__Flavobacteriia.o__Flavobacteriales.f__Flavobacteriaceae.g__Chryseobacterium.s__Chryseobacterium.halperniae	3.03951e-05	7.0922e-05	1.01317e-05	0	0	5.06586e-05	0	0	0
k__Bacteria.p__Actinobacteria.c__Actinobacteria.o__Streptomycetales.f__Streptomycetaceae.g__Streptomyces.s__Streptomyces.sp..CNH365	0	0	0	3.03951e-05	0	3.03951e-05	8.10537e-05	5.06586e-05	0
k__Bacteria.p__Proteobacteria.c__Alphaproteobacteria.o__Rhizobiales.f__Brucellaceae.g__Ochrobactrum.s__uncultured.Ochrobactrum.sp.	1.01317e-05	1.01317e-05	0	8.10537e-05	0.000172239	0	0.000141844	0.000101317	2.02634e-05
k__Bacteria.p__Proteobacteria.c__Gammaproteobacteria.o__unidentified.f__unidentified.g__unidentified.s__Robbea.sp..2.SB.2008.associated.bacterium	0	0	0	0	0	0	0	3.03951e-05	0
k__Bacteria.p__Proteobacteria.c__Gammaproteobacteria.o__Pasteurellales.f__Pasteurellaceae.g__Mannheimia.s__Mannheimia.sp..USDA.ARS.USMARC.1261	2.02634e-05	1.01317e-05	1.01317e-05	0	0	2.02634e-05	0	3.03951e-05	0
k__Bacteria.p__Actinobacteria.c__Actinobacteria.o__Micrococcales.f__Microbacteriaceae.g__Microbacterium.s__Microbacterium.chocolatum	0.000435664	0.000395137	0.000314083	0.0513678	0.0465957	0.0623911	0.0528065	0.0429585	0.0489666
k__Bacteria.p__Proteobacteria.c__Gammaproteobacteria.o__Enterobacterales.f__Morganellaceae.g__Morganella.s__Morganella.morganii	0.000253293	0.000192503	0.000303951	0.00129686	0.000810537	0.000982776	0.000901722	0.000729483	0.000840932
k__Bacteria.p__Actinobacteria.c__Actinobacteria.o__Pseudonocardiales.f__Pseudonocardiaceae.g__Pseudonocardia.s__Pseudonocardia.thermophila	0.00874367	0.00919959	0.0140426	0	9.11854e-05	4.05268e-05	0.000141844	3.03951e-05	5.06586e-05
k__Bacteria.p__unidentified.c__unidentified.o__unidentified.f__unidentified.g__unidentified.s__uncultured.bacterium.AB_9	3.03951e-05	4.05268e-05	3.03951e-05	5.06586e-05	0.000151976	1.01317e-05	5.06586e-05	0.000131712	0
k__Bacteria.p__Proteobacteria.c__Betaproteobacteria.o__Burkholderiales.f__Burkholderiaceae.g__Burkholderia.s__Burkholderia.sp..BDU8	0.000303951	0.00035461	0.000364742	0.00515704	0.00619048	0.00477204	0.0047619	0.00549139	0.00532928
k__Bacteria.p__Actinobacteria.c__Actinobacteria.o__Micrococcales.f__Intrasporangiaceae.g__Janibacter.s__Janibacter.sp..TYM3221	0	0	0	5.06586e-05	0	4.05268e-05	0	0	0
k__Bacteria.p__Candidatus.Tectomicrobia.c__unidentified.o__unidentified.f__unidentified.g__Candidatus.Entotheonella.s__Candidatus.Entotheonella.serta	0.0412158	0.0460689	0.0367984	0.000324215	0.000222898	0.000324215	0.000243161	0.000212766	0.000212766
k__Bacteria.p__Proteobacteria.c__Deltaproteobacteria.o__Myxococcales.f__Archangiaceae.g__Cystobacter.s__Cystobacter.sp..Cbv34	0	0	0	0	2.02634e-05	0	0	0	3.03951e-05
k__Bacteria.p__unidentified.c__unidentified.o__unidentified.f__unidentified.g__unidentified.s__uncultured.bacterium.UPO53	5.06586e-05	0	2.02634e-05	0.000172239	0.000344478	0.000192503	0.00029382	0.000435664	0.000253293
k__Bacteria.p__Proteobacteria.c__Gammaproteobacteria.o__Enterobacterales.f__Erwiniaceae.g__Pantoea.s__Pantoea.rwandensis	0.000233029	0.000172239	0.000324215	0.000658561	0.000597771	0.000435664	0.000334347	0.00070922	0.000466059
k__Bacteria.p__Firmicutes.c__Bacilli.o__Bacillales.f__Bacillaceae.g__Bacillus.s__Bacillus.pseudofirmus	0.000243161	0.000334347	0.000253293	0.000141844	0.000202634	0.000182371	0.000141844	0.000182371	0.000243161
k__Bacteria.p__Actinobacteria.c__Actinobacteria.o__Corynebacteriales.f__Corynebacteriaceae.g__Corynebacterium.s__Corynebacterium.testudinoris	0.000222898	0.000151976	0.000303951	0.0012766	0.00134752	0.000871327	0.0014387	0.00128673	0.000678825
k__Bacteria.p__Proteobacteria.c__Alphaproteobacteria.o__Rhodospirillales.f__Rhodospirillaceae.g__Niveispirillum.s__Niveispirillum.irakense	0.00383992	0.00432624	0.00364742	2.02634e-05	0	3.03951e-05	2.02634e-05	3.03951e-05	0
k__Bacteria.p__unidentified.c__unidentified.o__unidentified.f__unidentified.g__unidentified.s__uncultured.marine.bacterium.314	2.02634e-05	1.01317e-05	1.01317e-05	0	0	0	0	7.0922e-05	0
k__Bacteria.p__Proteobacteria.c__Alphaproteobacteria.o__Rhodobacterales.f__Rhodobacteraceae.g__Sulfitobacter.s__Sulfitobacter.sp..EE.36	1.01317e-05	2.02634e-05	0	0	0	0	0	0	2.02634e-05
k__Bacteria.p__Actinobacteria.c__Actinobacteria.o__Jiangellales.f__Jiangellaceae.g__Jiangella.s__Jiangella.alkaliphila	0.00481256	0.0060689	0.00863222	0.138257	0.143131	0.154043	0.149706	0.134367	0.137264
k__Bacteria.p__Verrucomicrobia.c__Verrucomicrobiae.o__Verrucomicrobiales.f__Verrucomicrobia.subdivision.3.g__Pedosphaera.s__Pedosphaera.parvula	0.241358	0.208217	0.196697	0.00176292	0.00212766	0.00203647	0.00214792	0.0027153	0.00326241
k__Bacteria.p__Firmicutes.c__Bacilli.o__Bacillales.f__Listeriaceae.g__Listeria.s__Listeria.grayi	0.000151976	0.000162107	0.000182371	0	0	2.02634e-05	0	0	0
k__Bacteria.p__Actinobacteria.c__Actinobacteria.o__Acidothermales.f__Acidothermaceae.g__Acidothermus.s__uncultured.Acidothermus.sp.	1.01317e-05	0	0	0.000131712	5.06586e-05	3.03951e-05	7.0922e-05	0	4.05268e-05
k__Bacteria.p__Cyanobacteria.c__unidentified.o__Oscillatoriales.f__Microcoleaceae.g__Trichodesmium.s__uncultured.Trichodesmium.sp.	8.10537e-05	5.06586e-05	1.01317e-05	0.000526849	0.000466059	0.000729483	0.000658561	0.000536981	0.00122594
k__Bacteria.p__Proteobacteria.c__Gammaproteobacteria.o__Chromatiales.f__Ectothiorhodospiraceae.g__Thioalkalivibrio.s__Thioalkalivibrio.versutus	3.03951e-05	1.01317e-05	1.01317e-05	0.0138501	0.0134853	0.0113273	0.0129179	0.0143972	0.0123202
k__Bacteria.p__Planctomycetes.c__Planctomycetia.o__Planctomycetales.f__Planctomycetaceae.g__Planctomyces.s__Planctomyces.sp..SH.PL14	0.0535056	0.0558967	0.0393313	0.0987842	0.119473	0.105846	0.11535	0.109544	0.105643
k__Bacteria.p__Proteobacteria.c__Alphaproteobacteria.o__Rhizobiales.f__Phyllobacteriaceae.g__Mesorhizobium.s__Mesorhizobium.delmotii	0.00497467	0.00506586	0.00444782	0	0	0	0	4.05268e-05	0
k__Bacteria.p__Proteobacteria.c__Gammaproteobacteria.o__Legionellales.f__Legionellaceae.g__Legionella.s__Legionella.lansingensis	0.000992908	0.00109422	0.000871327	0.000182371	0.000202634	0.000192503	0.000111449	0.000162107	0.00035461
k__Bacteria.p__Proteobacteria.c__Alphaproteobacteria.o__Rhizobiales.f__Bradyrhizobiaceae.g__Bradyrhizobium.s__Bradyrhizobium.sp..HWK12	0	0	1.01317e-05	0	7.0922e-05	0	0	0	0
k__Bacteria.p__Actinobacteria.c__Actinobacteria.o__Streptomycetales.f__Streptomycetaceae.g__Streptomyces.s__Streptomyces.xinghaiensis	0.000425532	0.000425532	0.000516717	0.0233739	0.0251976	0.0241033	0.0267173	0.0264843	0.0248936
k__Bacteria.p__Tenericutes.c__Mollicutes.o__Mycoplasmatales.f__Mycoplasmataceae.g__Candidatus.Hepatoplasma.s__Candidatus.Hepatoplasma.crinochetorum	6.07903e-05	4.05268e-05	5.06586e-05	0	0	4.05268e-05	0	0	0
k__Bacteria.p__Actinobacteria.c__Actinobacteria.o__Micrococcales.f__Microbacteriaceae.g__Curtobacterium.s__Curtobacterium.sp..MR_MD2014	7.0922e-05	6.07903e-05	7.0922e-05	0.0131307	0.0122695	0.0147416	0.0159473	0.0125836	0.0137082
k__Bacteria.p__Deinococcus.Thermus.c__Deinococci.o__Deinococcales.f__Deinococcaceae.g__Deinococcus.s__Deinococcus.proteolyticus	0.000628166	0.000719352	0.00070922	0.00330294	0.00297872	0.0029078	0.0035157	0.00254306	0.00311044
k__Bacteria.p__unidentified.c__unidentified.o__unidentified.f__unidentified.g__unidentified.s__uncultured.bacterium.BAC.AB649.1850	8.10537e-05	3.03951e-05	5.06586e-05	0.000395137	0.000374873	0.000445795	0.000395137	0.000516717	0.000405268
k__Bacteria.p__Actinobacteria.c__Actinobacteria.o__Corynebacteriales.f__Gordoniaceae.g__Gordonia.s__uncultured.Gordonia.sp.	0	0	0	6.07903e-05	3.03951e-05	7.0922e-05	0	9.11854e-05	0
k__Bacteria.p__Actinobacteria.c__Actinobacteria.o__Micrococcales.f__Micrococcaceae.g__Arthrobacter.s__Arthrobacter.sp.	4.05268e-05	4.05268e-05	0.000151976	3.03951e-05	0.000111449	8.10537e-05	0.000131712	5.06586e-05	2.02634e-05
k__Bacteria.p__Proteobacteria.c__unidentified.o__unidentified.f__unidentified.g__unidentified.s__uncultured.proteobacterium.Rifle_16ft_4_minimus_1560	2.02634e-05	0	0	0.000222898	8.10537e-05	9.11854e-05	0.000202634	0.000233029	0.000405268
k__Bacteria.p__Actinobacteria.c__Actinobacteria.o__Streptomycetales.f__Streptomycetaceae.g__Streptomyces.s__Streptomyces.sp..Sp080902JE.04	0	0	1.01317e-05	0	3.03951e-05	0	0	4.05268e-05	3.03951e-05
k__Bacteria.p__Firmicutes.c__Clostridia.o__Clostridiales.f__Clostridiaceae.g__Clostridium.s__Clostridium.tetani	0.000172239	4.05268e-05	0.000111449	5.06586e-05	1.01317e-05	0	3.03951e-05	0	0
k__Bacteria.p__Cyanobacteria.c__unidentified.o__Oscillatoriales.f__Oscillatoriaceae.g__Lyngbya.s__Lyngbya.majuscula	3.03951e-05	4.05268e-05	4.05268e-05	4.05268e-05	0.000121581	5.06586e-05	0.000131712	5.06586e-05	3.03951e-05
k__Bacteria.p__Actinobacteria.c__Actinobacteria.o__unidentified.f__unidentified.g__Thermobispora.s__Thermobispora.bispora	0.00765957	0.00787234	0.0163526	0.0578723	0.062381	0.0627457	0.0567173	0.0608207	0.0561601
k__Bacteria.p__Proteobacteria.c__Alphaproteobacteria.o__Rhodobacterales.f__Rhodobacteraceae.g__Marinovum.s__Marinovum.algicola	0.00132725	0.0008308	0.00101317	0.0174063	0.0197366	0.0171429	0.0172543	0.016383	0.0154711
k__Bacteria.p__Firmicutes.c__Bacilli.o__Bacillales.f__Bacillaceae.g__Bacillus.s__Bacillus.smithii	0.000212766	0.00035461	0.000243161	0.000172239	0.000141844	0.000182371	4.05268e-05	8.10537e-05	0.000162107
k__Bacteria.p__Actinobacteria.c__Actinobacteria.o__Micromonosporales.f__Micromonosporaceae.g__Micromonospora.s__Micromonospora.megalomicea	1.01317e-05	0	1.01317e-05	0	3.03951e-05	9.11854e-05	0.000182371	4.05268e-05	0
k__Bacteria.p__Actinobacteria.c__Actinobacteria.o__Streptomycetales.f__Streptomycetaceae.g__Streptomyces.s__Streptomyces.olivoviridis	1.01317e-05	0	0	2.02634e-05	3.03951e-05	3.03951e-05	3.03951e-05	0	0
k__Bacteria.p__Actinobacteria.c__Actinobacteria.o__Corynebacteriales.f__Nocardiaceae.g__Rhodococcus.s__Rhodococcus.rhodnii	0.000881459	0.00120567	0.00134752	0	3.03951e-05	7.0922e-05	0	0	0
k__Bacteria.p__Cyanobacteria.c__unidentified.o__Synechococcales.f__Synechococcaceae.g__Cyanobium.s__Cyanobium.gracile	0.000688956	0.000891591	0.000466059	0.00920973	0.0106991	0.0103141	0.0116515	0.0112158	0.0103647
k__Bacteria.p__Proteobacteria.c__Alphaproteobacteria.o__Rhizobiales.f__Rhizobiaceae.g__Sinorhizobium.s__uncultured.Sinorhizobium.sp.	1.01317e-05	1.01317e-05	0	0.000506586	0.000597771	0.000192503	0.000364742	0.000263425	0.000243161
k__Bacteria.p__unidentified.c__unidentified.o__unidentified.f__unidentified.g__unidentified.s__uncultured.bacterium.WT4	0	0	0	8.10537e-05	6.07903e-05	0.000182371	0.000101317	5.06586e-05	9.11854e-05
k__Bacteria.p__Actinobacteria.c__Actinobacteria.o__Micrococcales.f__Microbacteriaceae.g__Agromyces.s__Agromyces.ramosus	0.00323202	0.00365755	0.00328267	0	0	4.05268e-05	0	0	3.03951e-05
k__Bacteria.p__Proteobacteria.c__Betaproteobacteria.o__Burkholderiales.f__Oxalobacteraceae.g__Herbaspirillum.s__Herbaspirillum.rubrisubalbicans	0.000891591	0.00112462	0.000972644	0.00387031	0.00486322	0.00364742	0.00465046	0.0043769	0.00385005
k__Bacteria.p__Firmicutes.c__Bacilli.o__Bacillales.f__Bacillaceae.g__Bacillus.s__Bacillus.aryabhattai	0.000121581	0.000131712	0.000151976	0	4.05268e-05	0	0	0	0
k__Bacteria.p__Actinobacteria.c__Actinobacteria.o__Bifidobacteriales.f__Bifidobacteriaceae.g__Bifidobacterium.s__Bifidobacterium.catulorum	5.06586e-05	6.07903e-05	8.10537e-05	6.07903e-05	7.0922e-05	0	0	0	0
k__Bacteria.p__Actinobacteria.c__Actinobacteria.o__Micrococcales.f__Microbacteriaceae.g__Agromyces.s__Agromyces.fucosus	0.000162107	7.0922e-05	0.000131712	0	0	0	0	0	4.05268e-05
k__Bacteria.p__Actinobacteria.c__Actinobacteria.o__Streptomycetales.f__Streptomycetaceae.g__Streptomyces.s__Streptomyces.piomogenus	4.05268e-05	0	0	4.05268e-05	0.000101317	0.000101317	0.000172239	0.000162107	0
k__Bacteria.p__Thermotogae.c__Thermotogae.o__Thermotogales.f__Fervidobacteriaceae.g__Fervidobacterium.s__Fervidobacterium.islandicum	0	2.02634e-05	0	0.000101317	7.0922e-05	7.0922e-05	7.0922e-05	0	6.07903e-05
k__Bacteria.p__Actinobacteria.c__Actinobacteria.o__Streptomycetales.f__Streptomycetaceae.g__Streptomyces.s__Streptomyces.sp..SN.593	3.03951e-05	3.03951e-05	6.07903e-05	0.000344478	0.000557244	0.00029382	0.000466059	0.000435664	0.000212766
k__Bacteria.p__Actinobacteria.c__Actinobacteria.o__Streptomycetales.f__Streptomycetaceae.g__Streptomyces.s__Streptomyces.cattleya	0.00302938	0.00292806	0.0054306	0.0276596	0.0297771	0.0313374	0.0302938	0.0298987	0.0301824
k__Bacteria.p__Proteobacteria.c__Gammaproteobacteria.o__Enterobacterales.f__Erwiniaceae.g__Erwinia.s__Erwinia.gerundensis	0.000222898	0.000233029	0.000192503	0.000840932	0.000587639	0.000638298	0.000739615	0.0008308	0.000901722
k__Bacteria.p__Bacteroidetes.c__Flavobacteriia.o__Flavobacteriales.f__Flavobacteriaceae.g__Lutibacter.s__Lutibacter.profundi	0.000222898	0.000162107	0.000131712	0.000253293	0.000445795	0.000253293	0.000222898	0.000374873	0.00064843
k__Bacteria.p__Actinobacteria.c__Actinobacteria.o__Streptomycetales.f__Streptomycetaceae.g__Streptomyces.s__Streptomyces.flavogriseus	1.01317e-05	3.03951e-05	4.05268e-05	0.000141844	0.000141844	8.10537e-05	0.000212766	0.000222898	0.000243161
k__Bacteria.p__Proteobacteria.c__Deltaproteobacteria.o__Desulfobacterales.f__Desulfobacteraceae.g__Desulfotignum.s__Desulfotignum.balticum	0.000435664	0.000273556	0.000364742	5.06586e-05	0	5.06586e-05	0	0	0
k__Bacteria.p__Actinobacteria.c__Actinobacteria.o__Actinomycetales.f__Actinomycetaceae.g__Actinomyces.s__Actinomyces.viscosus	3.03951e-05	4.05268e-05	8.10537e-05	0	0	0	0	1.01317e-05	0
k__Bacteria.p__Actinobacteria.c__Actinobacteria.o__Streptomycetales.f__Streptomycetaceae.g__unidentified.s__Streptomycetaceae.bacterium.MP113.05	0.00135765	0.00136778	0.00222898	0	7.0922e-05	0	0	0	0
k__Bacteria.p__Proteobacteria.c__Gammaproteobacteria.o__Oceanospirillales.f__Saccharospirillaceae.g__Reinekea.s__Reinekea.forsetii	0.000688956	0.000780142	0.000668693	0.000547112	0.000557244	0.000567376	0.0004154	0.000567376	0.0004154
k__Bacteria.p__Actinobacteria.c__Actinobacteria.o__Corynebacteriales.f__Corynebacteriaceae.g__Corynebacterium.s__Corynebacterium.marinum	0.000121581	0.000131712	0.000182371	0.00467072	0.00377913	0.00507599	0.00449848	0.00428571	0.00395137
k__Bacteria.p__Actinobacteria.c__Actinobacteria.o__Streptomycetales.f__Streptomycetaceae.g__Streptomyces.s__Streptomyces.sp..100.Eco52	0	0	0	6.07903e-05	5.06586e-05	7.0922e-05	4.05268e-05	6.07903e-05	5.06586e-05
k__Bacteria.p__Proteobacteria.c__Alphaproteobacteria.o__Rhizobiales.f__Rhizobiaceae.g__Rhizobium.s__Rhizobium.sp..AKG.2007	0	0	0	2.02634e-05	0	0	0	0	0
k__Bacteria.p__Actinobacteria.c__Actinobacteria.o__Streptomycetales.f__Streptomycetaceae.g__Streptomyces.s__Streptomyces.sp..Ls2151	0	0	0	0.000131712	3.03951e-05	8.10537e-05	0	0.000101317	3.03951e-05
k__Bacteria.p__Bacteroidetes.c__Flavobacteriia.o__Flavobacteriales.f__Flavobacteriaceae.g__Elizabethkingia.s__Elizabethkingia.meningoseptica	0.000314083	0.000374873	0.000212766	0.00077001	0.000668693	0.000749747	0.000587639	0.000435664	0.000861196
k__Bacteria.p__Actinobacteria.c__Actinobacteria.o__Micrococcales.f__Microbacteriaceae.g__Frondihabitans.s__Frondihabitans.sp..762G35	0.000820669	0.000891591	0.00137791	0.0171733	0.0154407	0.0201114	0.0174671	0.0161601	0.0159676
k__Bacteria.p__unidentified.c__unidentified.o__unidentified.f__unidentified.g__unidentified.s__uncultured.bacterium.5H7	0.000182371	0.000435664	0.000283688	0.000932118	0.000364742	0.000547112	0.00118541	0.000699088	0.000618034
k__Bacteria.p__Actinobacteria.c__Actinobacteria.o__Streptomycetales.f__Streptomycetaceae.g__Streptomyces.s__Streptomyces.sp..ZL12	3.03951e-05	2.02634e-05	1.01317e-05	5.06586e-05	5.06586e-05	0.000587639	0.000222898	6.07903e-05	0
k__Bacteria.p__Proteobacteria.c__Gammaproteobacteria.o__Enterobacterales.f__Yersiniaceae.g__Yersinia.s__Yersinia.rohdei	8.10537e-05	0.000101317	8.10537e-05	8.10537e-05	0.000111449	0.000111449	0.000162107	0	0.000243161
k__Bacteria.p__unidentified.c__unidentified.o__unidentified.f__unidentified.g__unidentified.s__magneto.ovoid.bacterium.MO.1	0.00136778	0.00148936	0.00130699	0.000790274	0.000881459	0.000577508	0.000871327	0.000942249	0.000618034
k__Bacteria.p__Proteobacteria.c__Alphaproteobacteria.o__Rhizobiales.f__Rhizobiaceae.g__Shinella.s__Shinella.sp..HZN7	0.00132725	0.00163121	0.00136778	0.0574367	0.0637893	0.0626241	0.0601722	0.0550659	0.0503951
k__Bacteria.p__Cyanobacteria.c__unidentified.o__Synechococcales.f__Synechococcaceae.g__Synechococcus.s__Synechococcus.sp..CC9605	2.02634e-05	3.03951e-05	1.01317e-05	0.000597771	0.000982776	0.00064843	0.000668693	0.000547112	0.000536981
k__Bacteria.p__Proteobacteria.c__Alphaproteobacteria.o__Rhodobacterales.f__Rhodobacteraceae.g__Dinoroseobacter.s__Dinoroseobacter.shibae	0.000678825	0.000871327	0.000921986	0.0136069	0.0143364	0.0132118	0.0138602	0.0135562	0.0116312
k__Bacteria.p__Actinobacteria.c__Actinobacteria.o__Corynebacteriales.f__Mycobacteriaceae.g__Mycobacteroides.s__.Mycobacterium..stephanolepidis	0.000243161	0.000222898	0.000233029	0.00170213	0.00193516	0.00239108	0.00178318	0.0022999	0.00213779
k__Bacteria.p__Firmicutes.c__Bacilli.o__Lactobacillales.f__Streptococcaceae.g__Streptococcus.s__Streptococcus.parasanguinis	1.01317e-05	2.02634e-05	0	0	0	0	0	2.02634e-05	4.05268e-05
k__Bacteria.p__Actinobacteria.c__Actinobacteria.o__Corynebacteriales.f__Nocardiaceae.g__Nocardia.s__Nocardia.takedensis	0.00205674	0.00257345	0.0022695	0	0	0	1.01317e-05	0	0
k__Bacteria.p__Actinobacteria.c__Actinobacteria.o__Pseudonocardiales.f__Pseudonocardiaceae.g__Saccharopolyspora.s__Saccharopolyspora.erythraea	0.0045998	0.00450861	0.00881459	0.0599088	0.0623708	0.0702432	0.068308	0.0666971	0.069848
k__Bacteria.p__Proteobacteria.c__Deltaproteobacteria.o__unidentified.f__unidentified.g__unidentified.s__delta.proteobacterium.ML.1	2.02634e-05	0	0	5.06586e-05	3.03951e-05	3.03951e-05	5.06586e-05	0	1.01317e-05
k__Bacteria.p__unidentified.c__unidentified.o__unidentified.f__unidentified.g__unidentified.s__uncultured.bacterium.UPO43	0.000101317	3.03951e-05	1.01317e-05	0.000466059	0.000486322	0.000314083	0.000486322	0.000162107	0.000395137
k__Bacteria.p__Proteobacteria.c__Gammaproteobacteria.o__Enterobacterales.f__Pectobacteriaceae.g__Dickeya.s__uncultured.Dickeya.sp.	0	2.02634e-05	3.03951e-05	0	2.02634e-05	3.03951e-05	0	0	0
k__Bacteria.p__Bacteroidetes.c__Bacteroidia.o__Bacteroidales.f__Bacteroidaceae.g__Bacteroides.s__Bacteroides.salanitronis	5.06586e-05	5.06586e-05	2.02634e-05	0.0008308	0.000567376	0.000557244	0.00035461	0.000719352	0.000699088
k__Bacteria.p__Bacteroidetes.c__Flavobacteriia.o__Flavobacteriales.f__Flavobacteriaceae.g__Nonlabens.s__Nonlabens.marinus	0.000121581	8.10537e-05	0.000131712	0.000151976	0.000445795	0.000202634	0.000243161	0.000202634	0.000385005
k__Bacteria.p__Proteobacteria.c__Gammaproteobacteria.o__Oceanospirillales.f__Alcanivoracaceae.g__Alcanivorax.s__Alcanivorax.indicus	0.0012462	0.0012462	0.00103343	0	0	0	6.07903e-05	0	0
k__Bacteria.p__Tenericutes.c__Mollicutes.o__Mycoplasmatales.f__Mycoplasmataceae.g__Mycoplasma.s__Mycoplasma.pullorum	0	0	0	0	2.02634e-05	0	5.06586e-05	0	0
k__Bacteria.p__Synergistetes.c__Synergistia.o__Synergistales.f__Synergistaceae.g__Thermovirga.s__Thermovirga.lienii	0.000526849	0.000385005	0.000486322	4.05268e-05	0.000101317	8.10537e-05	2.02634e-05	8.10537e-05	0.000101317
k__Bacteria.p__Proteobacteria.c__Alphaproteobacteria.o__Rhizobiales.f__Rhodobiaceae.g__Parvibaculum.s__Parvibaculum.sp..S18.4	2.02634e-05	1.01317e-05	0	0	0	0	0	5.06586e-05	0
k__Bacteria.p__Proteobacteria.c__Betaproteobacteria.o__Burkholderiales.f__Burkholderiaceae.g__Burkholderia.s__Burkholderia.sp..CCGE1002	0.000992908	0.000861196	0.000952381	0.0179331	0.0192705	0.0155826	0.0159372	0.0172442	0.0181763
k__Bacteria.p__Actinobacteria.c__Actinobacteria.o__Streptomycetales.f__Streptomycetaceae.g__Streptomyces.s__Streptomyces.ficellus	1.01317e-05	7.0922e-05	3.03951e-05	0.000162107	0.000303951	0.000111449	0.000243161	0.000141844	0.000111449
k__Bacteria.p__Firmicutes.c__Clostridia.o__Clostridiales.f__Clostridiaceae.g__Clostridium.s__Clostridium.kluyveri	0.000243161	0.000121581	0.000151976	0.000243161	9.11854e-05	0.000182371	8.10537e-05	0.000131712	0.000405268
k__Bacteria.p__Proteobacteria.c__Alphaproteobacteria.o__Rhizobiales.f__Rhizobiaceae.g__Rhizobium.s__Rhizobium.sp..IE4771	0.000202634	0.000233029	0.000172239	0.00176292	0.00204661	0.00156028	0.0016616	0.00167173	0.00182371
k__Bacteria.p__Proteobacteria.c__Alphaproteobacteria.o__Rhizobiales.f__Rhizobiaceae.g__Rhizobium.s__Rhizobium.rhizosphaerae	0.00162107	0.00170213	0.00165147	3.03951e-05	0	0	0	0	0
k__Bacteria.p__Bacteroidetes.c__Flavobacteriia.o__Flavobacteriales.f__Flavobacteriaceae.g__Wenyingzhuangia.s__Wenyingzhuangia.fucanilytica	0.000121581	0.000222898	8.10537e-05	0.000202634	0.000172239	0.000273556	9.11854e-05	0.000344478	0.000121581
k__Bacteria.p__Firmicutes.c__Bacilli.o__Bacillales.f__Paenibacillaceae.g__Paenibacillus.s__Paenibacillus.sp..RUD330	0	0	0	0.0136474	0.0125228	0.0109929	0.0134549	0.0120567	0.0112462
k__Bacteria.p__Cyanobacteria.c__unidentified.o__Synechococcales.f__Synechococcaceae.g__Thermosynechococcus.s__Thermosynechococcus.vulcanus	4.05268e-05	0.000121581	7.0922e-05	6.07903e-05	0.000263425	0.000151976	9.11854e-05	0.000151976	0.000131712
k__Bacteria.p__Proteobacteria.c__Betaproteobacteria.o__Burkholderiales.f__Burkholderiaceae.g__Burkholderia.s__Burkholderia.pyrrocinia	0.000759878	0.000790274	0.000729483	0.00392097	0.00382979	0.00363728	0.00363728	0.00425532	0.00417427
k__Bacteria.p__Proteobacteria.c__Alphaproteobacteria.o__Rhodospirillales.f__Rhodospirillaceae.g__Inquilinus.s__Inquilinus.limosus	0.0633333	0.0624721	0.0630193	0.000303951	0.0004154	0.000374873	0.000607903	0.000678825	0.000364742
k__Bacteria.p__unidentified.c__unidentified.o__unidentified.f__unidentified.g__unidentified.s__uncultured.bacterium.F4.01	0.00148936	0.00163121	0.000972644	0.000911854	0.000921986	0.000678825	0.000749747	0.000719352	0.000699088
k__Bacteria.p__Proteobacteria.c__Alphaproteobacteria.o__Rhizobiales.f__Beijerinckiaceae.g__Methylocella.s__uncultured.Methylocella.sp.	4.05268e-05	9.11854e-05	3.03951e-05	0.000425532	0.000395137	0.000334347	0.000222898	0.000303951	0.000253293
k__Bacteria.p__Proteobacteria.c__Alphaproteobacteria.o__Rhodospirillales.f__Rhodospirillaceae.g__Phaeospirillum.s__Phaeospirillum.molischianum	0.00297872	0.0031003	0.00345491	0	2.02634e-05	0	1.01317e-05	0.000101317	4.05268e-05
k__Bacteria.p__Actinobacteria.c__Actinobacteria.o__Streptomycetales.f__Streptomycetaceae.g__Streptomyces.s__Streptomyces.spiroverticillatus	2.02634e-05	0	5.06586e-05	0	4.05268e-05	0.000141844	0.000121581	8.10537e-05	0
k__Bacteria.p__Bacteroidetes.c__Flavobacteriia.o__Flavobacteriales.f__Flavobacteriaceae.g__Capnocytophaga.s__Capnocytophaga.gingivalis	3.03951e-05	4.05268e-05	2.02634e-05	8.10537e-05	0.000273556	0.000233029	0.000182371	0.000162107	0.000131712
k__Bacteria.p__Firmicutes.c__Bacilli.o__Bacillales.f__unidentified.g__Exiguobacterium.s__Exiguobacterium.sibiricum	1.01317e-05	2.02634e-05	2.02634e-05	9.11854e-05	0.000212766	7.0922e-05	0.000364742	0.000202634	0.000162107
k__Bacteria.p__Firmicutes.c__Clostridia.o__Clostridiales.f__Peptococcaceae.g__Desulfotomaculum.s__Desulfotomaculum.ruminis	0.000597771	0.000729483	0.000567376	0.000151976	0.000243161	0.000445795	0.000283688	0.000121581	0.000131712
k__Bacteria.p__Proteobacteria.c__Betaproteobacteria.o__Burkholderiales.f__Burkholderiaceae.g__Paraburkholderia.s__Paraburkholderia.nodosa	0.00511651	0.00508612	0.00590679	3.03951e-05	0	0	0	5.06586e-05	0
k__Bacteria.p__Proteobacteria.c__Alphaproteobacteria.o__Rhizobiales.f__Phyllobacteriaceae.g__Mesorhizobium.s__Mesorhizobium.sp.	0.0782371	0.0861702	0.0815907	0	0	2.02634e-05	0	3.03951e-05	0
k__Bacteria.p__Proteobacteria.c__Betaproteobacteria.o__Burkholderiales.f__Oxalobacteraceae.g__Janthinobacterium.s__Janthinobacterium.sp..LM6	0.000202634	0.000172239	0.000131712	0.00904762	0.00880446	0.00823708	0.00834853	0.0089767	0.0102938
k__Bacteria.p__Aquificae.c__Aquificae.o__Aquificales.f__Aquificaceae.g__Thermocrinis.s__Thermocrinis.ruber	0.000182371	0.000334347	0.000212766	6.07903e-05	5.06586e-05	0.000101317	0.000111449	0.000334347	7.0922e-05
k__Bacteria.p__Actinobacteria.c__Actinobacteria.o__Micrococcales.f__Micrococcaceae.g__Kocuria.s__Kocuria.turfanensis	0.000395137	0.000233029	0.000425532	0.0204255	0.0220466	0.0236272	0.0241135	0.0216008	0.0231307
k__Bacteria.p__Firmicutes.c__Bacilli.o__Bacillales.f__Bacillaceae.g__Bacillus.s__Bacillus.methanolicus	0.000283688	0.00047619	0.000526849	3.03951e-05	8.10537e-05	8.10537e-05	0.000121581	4.05268e-05	0.000151976
k__Bacteria.p__Actinobacteria.c__Actinobacteria.o__Streptomycetales.f__Streptomycetaceae.g__Streptomyces.s__Streptomyces.sp..W9	0	0	0	8.10537e-05	8.10537e-05	0.000101317	4.05268e-05	3.03951e-05	0
k__Bacteria.p__Proteobacteria.c__Alphaproteobacteria.o__Rhizobiales.f__Rhizobiaceae.g__Sinorhizobium.s__Sinorhizobium.sp..M14	0	0	0	0.00029382	0.000749747	0.000668693	0.000496454	0.000729483	0.000435664
k__Bacteria.p__Firmicutes.c__Bacilli.o__Lactobacillales.f__Enterococcaceae.g__Enterococcus.s__Enterococcus.casseliflavus	8.10537e-05	3.03951e-05	1.01317e-05	4.05268e-05	7.0922e-05	0	0.000141844	8.10537e-05	3.03951e-05
k__Bacteria.p__Firmicutes.c__Clostridia.o__Clostridiales.f__Peptococcaceae.g__Candidatus.Desulforudis.s__Candidatus.Desulforudis.audaxviator	0.00119554	0.00103343	0.00121581	0.00378926	0.00390071	0.00398176	0.0031307	0.00435664	0.00343465
k__Bacteria.p__Actinobacteria.c__Actinobacteria.o__Streptosporangiales.f__Thermomonosporaceae.g__Actinoallomurus.s__Actinoallomurus.sp.	0	1.01317e-05	2.02634e-05	0.000466059	0.000455927	0.000425532	0.00035461	0.000182371	0.000385005
k__Bacteria.p__Firmicutes.c__Bacilli.o__Lactobacillales.f__Leuconostocaceae.g__Weissella.s__Weissella.paramesenteroides	3.03951e-05	2.02634e-05	1.01317e-05	0	0	0	0	2.02634e-05	9.11854e-05
k__Bacteria.p__Proteobacteria.c__Alphaproteobacteria.o__Rhizobiales.f__Methylocystaceae.g__Methylocystis.s__Methylocystis.sp..SC2	0.00469098	0.0045998	0.00571429	0.0170111	0.0158055	0.0129483	0.0157548	0.0159777	0.0133232
k__Bacteria.p__Firmicutes.c__Bacilli.o__Bacillales.f__Paenibacillaceae.g__Paenibacillus.s__Paenibacillus.odorifer	0.000385005	0.000303951	0.000202634	0.000233029	0.000374873	0.000182371	0.000263425	0.00035461	6.07903e-05
k__Bacteria.p__Proteobacteria.c__Oligoflexia.o__Bacteriovoracales.f__Bacteriovoracaceae.g__Bacteriovorax.s__Bacteriovorax.stolpii	0.000972644	0.000962513	0.000810537	0.000121581	0.000162107	0.000121581	0.000324215	0.000131712	0.000233029
k__Bacteria.p__Actinobacteria.c__Actinobacteria.o__Bifidobacteriales.f__Bifidobacteriaceae.g__Bifidobacterium.s__Bifidobacterium.pseudocatenulatum	9.11854e-05	0.000182371	0.000111449	0.000172239	0.000162107	0.000243161	8.10537e-05	0.000192503	0.000192503
k__Bacteria.p__unidentified.c__unidentified.o__unidentified.f__unidentified.g__unidentified.s__uncultured.bacterium.Rifle_16ft_4_minimus_19379	4.05268e-05	8.10537e-05	1.01317e-05	0.000536981	0.000942249	0.00047619	0.00111449	0.00119554	0.000628166
k__Bacteria.p__Proteobacteria.c__Alphaproteobacteria.o__Rhizobiales.f__Hyphomicrobiaceae.g__Filomicrobium.s__Candidatus.Filomicrobium.marinum	0.00107396	0.00122594	0.00130699	0.0103749	0.00888551	0.00796353	0.00840932	0.00838906	0.00974671
k__Bacteria.p__Actinobacteria.c__Actinobacteria.o__Streptosporangiales.f__Streptosporangiaceae.g__Herbidospora.s__Herbidospora.yilanensis	0.00152989	0.00173252	0.0026849	3.03951e-05	0	0	0	0	0
k__Bacteria.p__Proteobacteria.c__Alphaproteobacteria.o__Rhodobacterales.f__Rhodobacteraceae.g__Octadecabacter.s__Octadecabacter.arcticus	0.000658561	0.00077001	0.000820669	0.000790274	0.000982776	0.00113475	0.00138804	0.000688956	0.00064843
k__Bacteria.p__Actinobacteria.c__Actinobacteria.o__Streptomycetales.f__Streptomycetaceae.g__Streptomyces.s__Streptomyces.fungicidicus	0.000324215	0.000202634	0.000344478	0.000172239	0.000141844	9.11854e-05	8.10537e-05	0.000243161	0.000273556
k__Bacteria.p__Bacteroidetes.c__Flavobacteriia.o__Flavobacteriales.f__Flavobacteriaceae.g__Flavobacterium.s__Flavobacterium.frigoris	0.000628166	0.000790274	0.000283688	0	0	0	1.01317e-05	0	0
k__Bacteria.p__Proteobacteria.c__Betaproteobacteria.o__Burkholderiales.f__Burkholderiaceae.g__Burkholderia.s__Burkholderia.sp..Bp5365	0	1.01317e-05	0	0	0	7.0922e-05	0	6.07903e-05	0
k__Bacteria.p__Firmicutes.c__Bacilli.o__Bacillales.f__Paenibacillaceae.g__Paenibacillus.s__Paenibacillus.sp..lzh.N1	1.01317e-05	0	0	0	0	0	5.06586e-05	2.02634e-05	0
k__Bacteria.p__Actinobacteria.c__Actinobacteria.o__Streptomycetales.f__Streptomycetaceae.g__Streptomyces.s__Streptomyces.sp..Sp080513SC.11	1.01317e-05	0	0	0	3.03951e-05	2.02634e-05	0	0	5.06586e-05
k__Bacteria.p__Actinobacteria.c__Actinobacteria.o__Micromonosporales.f__Micromonosporaceae.g__Actinoplanes.s__Actinoplanes.liguriensis	1.01317e-05	5.06586e-05	1.01317e-05	0.000283688	0.00047619	0.000253293	0.000303951	0.000202634	0.000233029
k__Bacteria.p__Firmicutes.c__Bacilli.o__Bacillales.f__Bacillaceae.g__Geobacillus.s__Geobacillus.sp..JS12	0	0	3.03951e-05	0.000151976	0.000101317	0.000121581	0.000162107	0.000253293	0.000141844
k__Bacteria.p__Firmicutes.c__Bacilli.o__Bacillales.f__Bacillaceae.g__Halobacillus.s__Halobacillus.halophilus	4.05268e-05	0.000101317	8.10537e-05	0	5.06586e-05	9.11854e-05	9.11854e-05	0.000151976	2.02634e-05
k__Bacteria.p__Firmicutes.c__Clostridia.o__Clostridiales.f__Peptococcaceae.g__Desulfallas.s__Desulfallas.gibsoniae	0.00170213	0.0014387	0.00141844	0.000385005	0.000861196	0.000840932	0.000881459	0.000871327	0.0008308
k__Bacteria.p__unidentified.c__unidentified.o__unidentified.f__unidentified.g__unidentified.s__uncultured.bacterium.AR_456	1.01317e-05	6.07903e-05	2.02634e-05	0.000151976	0.000101317	0.000202634	3.03951e-05	0.000324215	0.000141844
k__Bacteria.p__Proteobacteria.c__Gammaproteobacteria.o__Enterobacterales.f__Morganellaceae.g__Providencia.s__Providencia.sp..2D	0	0	0	2.02634e-05	0	0	0	0	0
k__Bacteria.p__Bacteroidetes.c__Bacteroidia.o__Bacteroidales.f__Bacteroidaceae.g__Bacteroides.s__Bacteroides.caecimuris	5.06586e-05	4.05268e-05	5.06586e-05	0.000222898	0.000192503	0.000182371	0.000121581	0.000172239	0.0004154
k__Bacteria.p__Bacteroidetes.c__Sphingobacteriia.o__Sphingobacteriales.f__Sphingobacteriaceae.g__Pedobacter.s__Pedobacter.cryoconitis	0.0012766	0.00126646	0.000972644	0.00247214	0.00119554	0.00232016	0.0014691	0.00141844	0.00172239
k__Bacteria.p__Proteobacteria.c__Betaproteobacteria.o__Burkholderiales.f__Burkholderiaceae.g__Ralstonia.s__Ralstonia.insidiosa	0.00070922	0.000911854	0.000719352	0.00995947	0.0108004	0.00926039	0.00990881	0.0120162	0.0108409
k__Bacteria.p__Proteobacteria.c__Gammaproteobacteria.o__Pasteurellales.f__Pasteurellaceae.g__Mannheimia.s__Mannheimia.haemolytica	0.000101317	8.10537e-05	7.0922e-05	0.000222898	0.000131712	0.000111449	0.000111449	0.000131712	0.000162107
k__Bacteria.p__Actinobacteria.c__Actinobacteria.o__Bifidobacteriales.f__Bifidobacteriaceae.g__Bifidobacterium.s__Bifidobacterium.breve	4.05268e-05	4.05268e-05	9.11854e-05	0.00147923	0.00215805	0.00160081	0.00137791	0.00182371	0.00157042
k__Bacteria.p__Proteobacteria.c__Alphaproteobacteria.o__Rhizobiales.f__Bartonellaceae.g__Bartonella.s__Bartonella.sp..WD16.2	4.05268e-05	7.0922e-05	7.0922e-05	2.02634e-05	0	0	0	3.03951e-05	3.03951e-05
k__Bacteria.p__unidentified.c__unidentified.o__unidentified.f__unidentified.g__unidentified.s__uncultured.bacterium.lac121	0.00187437	0.00220871	0.00161094	0.00572442	0.00621074	0.00589666	0.00619048	0.00721378	0.00594732
k__Bacteria.p__Candidatus.Peregrinibacteria.c__Candidatus.Peribacteria.o__Candidatus.Peribacterales.f__unidentified.g__Candidatus.Peribacter.s__Candidatus.Peribacter.riflensis	1.01317e-05	0	0	0.00263425	0.00315096	0.0031307	0.00220871	0.00378926	0.00243161
k__Bacteria.p__Cyanobacteria.c__unidentified.o__Synechococcales.f__Synechococcaceae.g__Synechococcus.s__Synechococcus.sp..WH.8101	1.01317e-05	0	0	7.0922e-05	0	0.000141844	3.03951e-05	5.06586e-05	7.0922e-05
k__Bacteria.p__Firmicutes.c__Clostridia.o__Clostridiales.f__Peptococcaceae.g__Desulfosporosinus.s__Desulfosporosinus.orientis	0.000557244	0.000699088	0.000668693	0.000141844	0.000233029	0.000202634	0.000162107	8.10537e-05	0.000121581
k__Bacteria.p__Firmicutes.c__Bacilli.o__Lactobacillales.f__Streptococcaceae.g__Streptococcus.s__Streptococcus.respiraculi	1.01317e-05	1.01317e-05	0	0	0	2.02634e-05	0	0	0
k__Bacteria.p__Actinobacteria.c__Actinobacteria.o__Streptomycetales.f__Streptomycetaceae.g__Streptomyces.s__Streptomyces.scabrisporus	0.00880446	0.0111651	0.013921	0	7.0922e-05	3.03951e-05	4.05268e-05	0	7.0922e-05
k__Bacteria.p__Actinobacteria.c__Actinobacteria.o__Streptosporangiales.f__Thermomonosporaceae.g__Actinomadura.s__Actinomadura.sp..RD001933	1.01317e-05	0	0	0	0	0	0	0.000141844	0
k__Bacteria.p__Acidobacteria.c__unidentified.o__unidentified.f__unidentified.g__unidentified.s__uncultured.Acidobacteria.bacterium.Rifle_16ft_4_minimus_33681	0.000101317	0.000202634	0.000233029	0.000263425	0.000374873	0.000486322	0.0008308	0.000699088	0.000567376
k__Bacteria.p__Actinobacteria.c__Actinobacteria.o__Bifidobacteriales.f__Bifidobacteriaceae.g__Bifidobacterium.s__uncultured.Bifidobacterium.sp.	2.02634e-05	0	0	0.000141844	7.0922e-05	9.11854e-05	0	0	0.000192503
k__Bacteria.p__Planctomycetes.c__Planctomycetia.o__Planctomycetales.f__unidentified.g__unidentified.s__uncultured.planctomycete.13FN	7.0922e-05	4.05268e-05	5.06586e-05	6.07903e-05	0	4.05268e-05	6.07903e-05	0	8.10537e-05
k__Bacteria.p__Proteobacteria.c__Deltaproteobacteria.o__unidentified.f__Candidatus.Desulfofervidaceae.g__Candidatus.Desulfofervidus.s__Candidatus.Desulfofervidus.auxilii	0.000861196	0.00100304	0.000820669	0.000283688	0.000111449	0.000101317	0.000121581	0.000131712	3.03951e-05
k__Bacteria.p__Proteobacteria.c__Alphaproteobacteria.o__Rhizobiales.f__Rhizobiaceae.g__Sinorhizobium.s__Sinorhizobium.terangae	1.01317e-05	0	0	0	2.02634e-05	0	0	4.05268e-05	0
k__Bacteria.p__Proteobacteria.c__Epsilonproteobacteria.o__Campylobacterales.f__Helicobacteraceae.g__Helicobacter.s__Helicobacter.heilmannii	4.05268e-05	2.02634e-05	6.07903e-05	6.07903e-05	2.02634e-05	5.06586e-05	6.07903e-05	3.03951e-05	0.000131712
k__Bacteria.p__Proteobacteria.c__Betaproteobacteria.o__Burkholderiales.f__Burkholderiaceae.g__Paraburkholderia.s__Paraburkholderia.phymatum	0.0039615	0.00366768	0.00358663	0.0110436	0.0138703	0.0120365	0.0121175	0.0129281	0.0141236
k__Bacteria.p__Proteobacteria.c__Alphaproteobacteria.o__Rhizobiales.f__Phyllobacteriaceae.g__Mesorhizobium.s__Mesorhizobium.sp..ACMP18	0	0	0	0	6.07903e-05	4.05268e-05	6.07903e-05	9.11854e-05	5.06586e-05
k__Bacteria.p__Firmicutes.c__Bacilli.o__Lactobacillales.f__Streptococcaceae.g__Streptococcus.s__Streptococcus.troglodytae	0	1.01317e-05	0	0	0	3.03951e-05	0	0	0
k__Bacteria.p__Firmicutes.c__Bacilli.o__Bacillales.f__Alicyclobacillaceae.g__Kyrpidia.s__Kyrpidia.tusciae	0.00064843	0.000567376	0.000607903	0.00108409	0.00123607	0.00108409	0.000840932	0.00101317	0.00136778
k__Bacteria.p__Actinobacteria.c__Actinobacteria.o__Pseudonocardiales.f__Pseudonocardiaceae.g__Saccharothrix.s__Saccharothrix.syringae	0.00380952	0.0041844	0.00752786	0.000283688	6.07903e-05	9.11854e-05	4.05268e-05	0.000111449	0.000243161
k__Bacteria.p__Proteobacteria.c__unidentified.o__unidentified.f__unidentified.g__unidentified.s__uncultured.proteobacterium.DelRiverFos06H03	0	0	0	2.02634e-05	0	0	0	0	0
k__Bacteria.p__Proteobacteria.c__Deltaproteobacteria.o__Myxococcales.f__Polyangiaceae.g__Jahnella.s__Jahnella.sp..MSr9139	0.000455927	0.000334347	0.000283688	7.0922e-05	0.000405268	0.000212766	0.000324215	0.000425532	0.0004154
k__Bacteria.p__Proteobacteria.c__Alphaproteobacteria.o__Rhizobiales.f__Brucellaceae.g__Brucella.s__Brucella.ovis	0	1.01317e-05	1.01317e-05	3.03951e-05	0.000121581	3.03951e-05	7.0922e-05	4.05268e-05	3.03951e-05
k__Bacteria.p__unidentified.c__unidentified.o__unidentified.f__unidentified.g__unidentified.s__uncultured.bacterium.A1Q1_fos_2101	6.07903e-05	3.03951e-05	3.03951e-05	0	5.06586e-05	0	0	4.05268e-05	0
k__Bacteria.p__Nitrospirae.c__unidentified.o__unidentified.f__unidentified.g__unidentified.s__uncultured.Nitrospirae.bacterium.Rifle_16ft_4_minimus_27962	0	0	0	0.000151976	0	0	0.000121581	0.000141844	0.000243161
k__Bacteria.p__Actinobacteria.c__Actinobacteria.o__Micrococcales.f__Microbacteriaceae.g__Microbacterium.s__Microbacterium.oxydans	0.000749747	0.000719352	0.000861196	0	0	0	0	7.0922e-05	0
k__Bacteria.p__Spirochaetes.c__Spirochaetia.o__Spirochaetales.f__Spirochaetaceae.g__Sphaerochaeta.s__Sphaerochaeta.pleomorpha	0.000233029	0.000182371	0.000233029	0.000222898	0.000131712	0.000101317	0.000101317	0.000222898	0.000253293
k__Bacteria.p__Proteobacteria.c__Epsilonproteobacteria.o__Campylobacterales.f__Helicobacteraceae.g__Helicobacter.s__Helicobacter.himalayensis	1.01317e-05	1.01317e-05	3.03951e-05	0.000162107	0.000243161	0.000101317	1.01317e-05	0.000182371	5.06586e-05
k__Bacteria.p__Firmicutes.c__Bacilli.o__Bacillales.f__Bacillaceae.g__Bacillus.s__Bacillus.clausii	0.000121581	0.000222898	0.000162107	0.000172239	0.000202634	5.06586e-05	0.000364742	0.000131712	0.000344478
k__Bacteria.p__unidentified.c__unidentified.o__unidentified.f__unidentified.g__unidentified.s__uncultured.bacterium.5G4	0.000587639	0.000425532	0.000466059	0.00137791	0.00137791	0.00100304	0.00112462	0.00106383	0.00070922
k__Bacteria.p__Bacteroidetes.c__Bacteroidia.o__Bacteroidales.f__Prevotellaceae.g__Prevotella.s__Prevotella.paludivivens	0.000212766	0.000233029	0.000111449	0	0	0	0	1.01317e-05	0
k__Bacteria.p__Actinobacteria.c__Actinobacteria.o__Actinomycetales.f__unidentified.g__unidentified.s__uncultured.actinomycete	0	2.02634e-05	0	0.000121581	0	0	0	0	0
k__Bacteria.p__Proteobacteria.c__Gammaproteobacteria.o__Enterobacterales.f__Pectobacteriaceae.g__Brenneria.s__Brenneria.goodwinii	0.00047619	0.000496454	0.000547112	0.000759878	0.000840932	0.000516717	0.000759878	0.000719352	0.000810537
k__Bacteria.p__Actinobacteria.c__Actinobacteria.o__Streptomycetales.f__Streptomycetaceae.g__Streptomyces.s__Streptomyces.scopuliridis	0.00180344	0.00132725	0.00261398	0.000131712	0.000141844	6.07903e-05	0	0	6.07903e-05
k__Bacteria.p__Actinobacteria.c__Actinobacteria.o__Corynebacteriales.f__Mycobacteriaceae.g__Mycobacterium.s__Mycobacterium.sp..MS1601	0.00276596	0.00369807	0.00356636	0.0151165	0.0148531	0.0181256	0.0171023	0.0153698	0.0137082
k__Bacteria.p__Firmicutes.c__Bacilli.o__Bacillales.f__Bacillaceae.g__Geobacillus.s__Geobacillus.thermodenitrificans	8.10537e-05	9.11854e-05	0.000151976	9.11854e-05	3.03951e-05	0.000121581	8.10537e-05	0.000131712	0.000131712
k__Bacteria.p__Actinobacteria.c__Actinobacteria.o__Bifidobacteriales.f__Bifidobacteriaceae.g__Bifidobacterium.s__Bifidobacterium.dentium	2.02634e-05	1.01317e-05	4.05268e-05	0.000557244	0.000688956	0.000658561	0.00070922	0.000628166	0.000719352
k__Bacteria.p__Proteobacteria.c__Gammaproteobacteria.o__Enterobacterales.f__Yersiniaceae.g__Serratia.s__Serratia.sp..FGI94	4.05268e-05	2.02634e-05	2.02634e-05	0.000699088	0.000719352	0.000810537	0.000587639	0.000851064	0.000587639
k__Bacteria.p__Actinobacteria.c__Actinobacteria.o__Streptomycetales.f__Streptomycetaceae.g__Streptomyces.s__Streptomyces.sp..WAC4685	0	0	0	9.11854e-05	1.01317e-05	3.03951e-05	0	0	0
k__Bacteria.p__Firmicutes.c__Bacilli.o__Lactobacillales.f__Lactobacillaceae.g__Lactobacillus.s__Lactobacillus.acidophilus	2.02634e-05	1.01317e-05	2.02634e-05	0	4.05268e-05	5.06586e-05	0	2.02634e-05	5.06586e-05
k__Bacteria.p__Actinobacteria.c__Actinobacteria.o__Streptomycetales.f__Streptomycetaceae.g__Streptomyces.s__Streptomyces.sp..AAH66.3	1.01317e-05	0	0	0	0	0	0	0	2.02634e-05
k__Bacteria.p__Actinobacteria.c__Actinobacteria.o__Corynebacteriales.f__Mycobacteriaceae.g__Mycobacterium.s__Mycobacterium.haemophilum	0.00157042	0.00136778	0.00211753	0.00292806	0.00247214	0.00284701	0.00306991	0.00269504	0.00258359
k__Bacteria.p__Proteobacteria.c__Alphaproteobacteria.o__Rhizobiales.f__Xanthobacteraceae.g__Ancylobacter.s__Ancylobacter.sp..OL1	0	0	0	0	0	0	0	2.02634e-05	0
k__Bacteria.p__Actinobacteria.c__Actinobacteria.o__Streptomycetales.f__Streptomycetaceae.g__Streptomyces.s__Streptomyces.sp..WP.4669	0	2.02634e-05	0	0.000395137	0	1.01317e-05	3.03951e-05	1.01317e-05	0
k__Bacteria.p__Proteobacteria.c__Deltaproteobacteria.o__Myxococcales.f__Myxococcaceae.g__Myxococcus.s__Myxococcus.stipitatus	0.0104357	0.0100304	0.0091692	0.0394833	0.0477406	0.0395137	0.0459169	0.0477102	0.0452888
k__Bacteria.p__unidentified.c__unidentified.o__unidentified.f__unidentified.g__unidentified.s__uncultured.bacterium.A1Q1_fos_568	0.000334347	0.000202634	0.000283688	0.00671733	0.00663627	0.00743668	0.0066464	0.00635258	0.00700101
k__Bacteria.p__Firmicutes.c__Erysipelotrichia.o__Erysipelotrichales.f__Erysipelotrichaceae.g__Turicibacter.s__Turicibacter.sp..H121	1.01317e-05	2.02634e-05	0	0.0010537	0	4.05268e-05	4.05268e-05	0	0
k__Bacteria.p__Bacteroidetes.c__Flavobacteriia.o__Flavobacteriales.f__Flavobacteriaceae.g__Chryseobacterium.s__Chryseobacterium.indologenes	0.000334347	0.000303951	0.000151976	0.00117528	0.000952381	0.000891591	0.000840932	0.00156028	0.0016616
k__Bacteria.p__Firmicutes.c__Clostridia.o__Clostridiales.f__Clostridiales.Family.XVI..Incertae.Sedis.g__Carboxydocella.s__Carboxydocella.thermautotrophica	8.10537e-05	4.05268e-05	0.000131712	0.000344478	0.000385005	0.000374873	0.000425532	0.000618034	0.000516717
k__Bacteria.p__Proteobacteria.c__Alphaproteobacteria.o__Rhizobiales.f__Bartonellaceae.g__Bartonella.s__Bartonella.sp..KP283b	0	0	0	0	1.01317e-05	0	0	0	0
k__Bacteria.p__Bacteroidetes.c__Sphingobacteriia.o__Sphingobacteriales.f__Sphingobacteriaceae.g__Mucilaginibacter.s__Mucilaginibacter.sp..BJC16.A31	0.00262411	0.00339412	0.00287741	0.00253293	0.00193516	0.00197568	0.0018845	0.00250253	0.00297872
k__Bacteria.p__Chlorobi.c__Chlorobia.o__Chlorobiales.f__Chlorobiaceae.g__Chlorobium.s__Chlorobium.phaeobacteroides	0.00187437	0.00152989	0.00171226	0.00103343	0.00121581	0.000668693	0.000851064	0.000780142	0.00120567
k__Bacteria.p__Verrucomicrobia.c__Spartobacteria.o__Chthoniobacterales.f__Chthoniobacteraceae.g__Chthoniobacter.s__Chthoniobacter.flavus	0.117984	0.130821	0.0841337	2.02634e-05	3.03951e-05	3.03951e-05	0	5.06586e-05	2.02634e-05
k__Bacteria.p__Firmicutes.c__Bacilli.o__Bacillales.f__Staphylococcaceae.g__Staphylococcus.s__Staphylococcus.nepalensis	1.01317e-05	1.01317e-05	2.02634e-05	0	0	5.06586e-05	0	0	4.05268e-05
k__Bacteria.p__Proteobacteria.c__Alphaproteobacteria.o__Rhizobiales.f__Methylobacteriaceae.g__Microvirga.s__Microvirga.zambiensis	0	0	0	0	0	0	8.10537e-05	0	0
k__Bacteria.p__Firmicutes.c__Bacilli.o__Bacillales.f__Staphylococcaceae.g__Macrococcus.s__Macrococcus.sp..IME1552	0	0	0	0.000101317	0	0	3.03951e-05	0	1.01317e-05
k__Bacteria.p__Actinobacteria.c__Actinobacteria.o__Streptomycetales.f__Streptomycetaceae.g__Streptomyces.s__Streptomyces.sviceus	0.000283688	0.000233029	0.000162107	0	5.06586e-05	0	0	0	0
k__Bacteria.p__Actinobacteria.c__Actinobacteria.o__Streptomycetales.f__Streptomycetaceae.g__Streptomyces.s__Streptomyces.sp..WT3	3.03951e-05	2.02634e-05	2.02634e-05	0.000283688	0.000151976	0.000253293	8.10537e-05	0.000101317	9.11854e-05
k__Bacteria.p__unidentified.c__unidentified.o__unidentified.f__unidentified.g__unidentified.s__uncultured.bacterium.F2_16	0	0	0	0	3.03951e-05	0	0.000121581	4.05268e-05	8.10537e-05
k__Bacteria.p__Proteobacteria.c__Gammaproteobacteria.o__Pasteurellales.f__Pasteurellaceae.g__Pasteurella.s__Pasteurella.multocida	0.000283688	0.000516717	0.000172239	0.000678825	0.00116515	0.000810537	0.000688956	0.00131712	0.000881459
k__Bacteria.p__Actinobacteria.c__Actinobacteria.o__Streptosporangiales.f__Streptosporangiaceae.g__Microtetraspora.s__Microtetraspora.malaysiensis	0.00412361	0.00362715	0.00819656	0	0	0	3.03951e-05	9.11854e-05	0
k__Bacteria.p__Bacteroidetes.c__Bacteroidia.o__Bacteroidales.f__Tannerellaceae.g__Parabacteroides.s__uncultured.Parabacteroides.sp.	1.01317e-05	0	0	0	0	0	3.03951e-05	0	2.02634e-05
k__Bacteria.p__Actinobacteria.c__Actinobacteria.o__Bifidobacteriales.f__Bifidobacteriaceae.g__Bifidobacterium.s__Bifidobacterium.animalis	9.11854e-05	5.06586e-05	6.07903e-05	0.00300912	0.00250253	0.00295846	0.00237082	0.00214792	0.00212766
k__Bacteria.p__Bacteroidetes.c__Flavobacteriia.o__Flavobacteriales.f__Flavobacteriaceae.g__Gramella.s__Gramella.flava	0.00035461	0.00029382	0.000182371	0.000992908	0.000526849	0.000557244	0.000506586	0.000557244	0.00117528
k__Bacteria.p__Proteobacteria.c__Alphaproteobacteria.o__Rhizobiales.f__Bartonellaceae.g__Bartonella.s__Bartonella.henselae	0.000192503	6.07903e-05	0.000121581	5.06586e-05	4.05268e-05	3.03951e-05	0	7.0922e-05	5.06586e-05
k__Bacteria.p__Thermotogae.c__Thermotogae.o__Thermotogales.f__Thermotogaceae.g__Thermotoga.s__uncultured.Thermotoga.sp.	1.01317e-05	1.01317e-05	1.01317e-05	3.03951e-05	0	3.03951e-05	0	0	0
k__Bacteria.p__Actinobacteria.c__Actinobacteria.o__Micrococcales.f__Microbacteriaceae.g__Agromyces.s__Agromyces.mediolanus	1.01317e-05	0	0	0.000172239	0	6.07903e-05	4.05268e-05	6.07903e-05	4.05268e-05
k__Bacteria.p__Proteobacteria.c__Gammaproteobacteria.o__Oceanospirillales.f__Oceanospirillaceae.g__Oleispira.s__Oleispira.antarctica	0.000952381	0.000891591	0.000688956	0.000445795	0.000567376	0.000364742	0.000151976	0.000324215	0.000263425
k__Bacteria.p__Deinococcus.Thermus.c__Deinococci.o__Thermales.f__Thermaceae.g__Thermus.s__Thermus.thermophilus	0.00111449	0.00111449	0.00104357	0.00618034	0.00553191	0.00491388	0.00574468	0.0064539	0.00409321
k__Bacteria.p__Actinobacteria.c__Actinobacteria.o__Pseudonocardiales.f__Pseudonocardiaceae.g__Alloactinosynnema.s__Alloactinosynnema.sp..L.07	0.00475177	0.0056231	0.00929078	0.0531206	0.0540831	0.0650557	0.0570719	0.0548835	0.051003
k__Bacteria.p__unidentified.c__unidentified.o__unidentified.f__unidentified.g__unidentified.s__uncultured.bacterium.UPO38	3.03951e-05	5.06586e-05	1.01317e-05	0.000992908	0.000952381	0.000486322	0.000891591	0.00112462	0.000759878
k__Bacteria.p__Aquificae.c__Aquificae.o__Aquificales.f__Hydrogenothermaceae.g__Sulfurihydrogenibium.s__uncultured.Sulfurihydrogenibium.sp.	0	0	0	0	0	7.0922e-05	0	0	0
k__Bacteria.p__Proteobacteria.c__Betaproteobacteria.o__Burkholderiales.f__Oxalobacteraceae.g__Herbaspirillum.s__Herbaspirillum.frisingense	0.000141844	0.000151976	0.000141844	0.0326748	0.0377102	0.0303242	0.0307295	0.0344377	0.0350861
k__Bacteria.p__Firmicutes.c__Bacilli.o__Bacillales.f__Bacillaceae.g__Bacillus.s__Bacillus.jeotgali	0.000162107	0.000172239	0.000192503	8.10537e-05	0.000283688	0.000182371	0.000182371	0.000212766	0.000303951
k__Bacteria.p__Proteobacteria.c__Betaproteobacteria.o__Burkholderiales.f__Burkholderiaceae.g__Ralstonia.s__Ralstonia.sp..AJ110405	0	0	0	0	0	0	3.03951e-05	0	0
k__Bacteria.p__Proteobacteria.c__Alphaproteobacteria.o__Rhodospirillales.f__Acetobacteraceae.g__Paracraurococcus.s__Paracraurococcus.ruber	0	0	0	0	0	0	0	0	1.01317e-05
k__Bacteria.p__Proteobacteria.c__Alphaproteobacteria.o__Rhodobacterales.f__Rhodobacteraceae.g__Paracoccus.s__uncultured.Paracoccus.sp.	0	0	0	5.06586e-05	0.000111449	8.10537e-05	9.11854e-05	0.000101317	0.000111449
k__Bacteria.p__Actinobacteria.c__Actinobacteria.o__Streptomycetales.f__Streptomycetaceae.g__Streptomyces.s__Streptomyces.sp..enrichment.culture.clone.1.MDM.2011	0	2.02634e-05	0	0	0	0	0	1.01317e-05	0
k__Bacteria.p__Proteobacteria.c__Alphaproteobacteria.o__Rhizobiales.f__Brucellaceae.g__Brucella.s__Brucella.microti	0	1.01317e-05	1.01317e-05	0	4.05268e-05	0	4.05268e-05	5.06586e-05	0
k__Bacteria.p__Firmicutes.c__Clostridia.o__Clostridiales.f__Heliobacteriaceae.g__Heliobacterium.s__uncultured.Heliobacterium.sp.	0	0	0	0	0	0	0	4.05268e-05	0
k__Bacteria.p__Firmicutes.c__Bacilli.o__Bacillales.f__Paenibacillaceae.g__Paenibacillus.s__Paenibacillus.sp..FSL.R7.0331	0.000202634	5.06586e-05	0.0004154	0.000658561	0.000911854	0.000668693	0.000891591	0.000840932	0.000405268
k__Bacteria.p__Aquificae.c__Aquificae.o__Aquificales.f__Aquificaceae.g__Thermocrinis.s__Thermocrinis.albus	0.000496454	0.000466059	0.000466059	6.07903e-05	0.000233029	0.00035461	0.000101317	0.000567376	0.000111449
k__Bacteria.p__Proteobacteria.c__Alphaproteobacteria.o__Rhodobacterales.f__Rhodobacteraceae.g__Rhodobacter.s__Rhodobacter.sphaeroides	0.00327254	0.00352584	0.00333333	0.120831	0.127427	0.116687	0.117528	0.112371	0.0928369
k__Bacteria.p__Cyanobacteria.c__unidentified.o__Nostocales.f__Nostocaceae.g__Nostoc.s__Nostoc.sp..LEGE.06106	1.01317e-05	1.01317e-05	1.01317e-05	0	0	1.01317e-05	0	0	0
k__Bacteria.p__Bacteroidetes.c__Flavobacteriia.o__Flavobacteriales.f__Flavobacteriaceae.g__Winogradskyella.s__Winogradskyella.sp..J14.2	0.000131712	7.0922e-05	1.01317e-05	0.000496454	0.000455927	0.000162107	0.000263425	0.000263425	0.0004154
k__Bacteria.p__Acidobacteria.c__unidentified.o__unidentified.f__unidentified.g__unidentified.s__uncultured.Acidobacteria.bacterium.A2	0.00220871	0.00184397	0.002077	0.00382979	0.00342452	0.00374873	0.00410334	0.00385005	0.00306991
k__Bacteria.p__Cyanobacteria.c__unidentified.o__Chroococcales.f__Cyanobacteriaceae.g__Cyanobacterium.s__Cyanobacterium.stanieri	0.000253293	0.000364742	0.000192503	8.10537e-05	0.000101317	4.05268e-05	6.07903e-05	5.06586e-05	4.05268e-05
k__Bacteria.p__Bacteroidetes.c__Flavobacteriia.o__Flavobacteriales.f__Flavobacteriaceae.g__Gramella.s__Gramella.sp..SH35	0.000790274	0.0010537	0.000587639	0.000618034	0.000992908	0.000942249	0.000891591	0.00111449	0.000932118
k__Bacteria.p__Firmicutes.c__Bacilli.o__Lactobacillales.f__Lactobacillaceae.g__Lactobacillus.s__Lactobacillus.oligofermentans	6.07903e-05	5.06586e-05	2.02634e-05	2.02634e-05	3.03951e-05	0	0	0	0
k__Bacteria.p__Actinobacteria.c__Actinobacteria.o__Micromonosporales.f__Micromonosporaceae.g__Micromonospora.s__Micromonospora.echinospora	0.00276596	0.00243161	0.00422492	0.0398379	0.0405066	0.0506788	0.0424519	0.0382067	0.0383384
k__Bacteria.p__Actinobacteria.c__Actinobacteria.o__Streptomycetales.f__Streptomycetaceae.g__Streptomyces.s__Streptomyces.thermocarboxydus	0	0	3.03951e-05	4.05268e-05	0	0	6.07903e-05	1.01317e-05	0
k__Bacteria.p__Actinobacteria.c__Actinobacteria.o__Corynebacteriales.f__Nocardiaceae.g__Rhodococcus.s__Rhodococcus.maanshanensis	0.000597771	0.000638298	0.000952381	0	0	0	4.05268e-05	0	0
k__Bacteria.p__Proteobacteria.c__Betaproteobacteria.o__Burkholderiales.f__Oxalobacteraceae.g__Herbaspirillum.s__Herbaspirillum.seropedicae	0.000445795	0.000587639	0.000547112	0.013151	0.0137893	0.0130902	0.0134043	0.0144073	0.0148531
k__Bacteria.p__Proteobacteria.c__Gammaproteobacteria.o__Legionellales.f__Legionellaceae.g__Legionella.s__Legionella.clemsonensis	0.000486322	0.00047619	0.000314083	9.11854e-05	0.000111449	5.06586e-05	0.000111449	0.000151976	9.11854e-05
k__Bacteria.p__Bacteroidetes.c__Cytophagia.o__Cytophagales.f__Cytophagaceae.g__Leadbetterella.s__uncultured.Leadbetterella.sp.	0	1.01317e-05	0	5.06586e-05	0.000172239	0.000141844	0.000121581	0	6.07903e-05
k__Bacteria.p__Chloroflexi.c__unidentified.o__unidentified.f__unidentified.g__unidentified.s__uncultured.Chloroflexi.bacterium.Rifle_16ft_4_minimus_6101	8.10537e-05	3.03951e-05	0.000101317	0.00280648	0.00213779	0.0022695	0.00279635	0.00274569	0.00216819
k__Bacteria.p__Actinobacteria.c__Actinobacteria.o__Corynebacteriales.f__Mycobacteriaceae.g__Mycolicibacillus.s__Mycolicibacillus.trivialis	0.000729483	0.000486322	0.00100304	0	0	2.02634e-05	0	0	1.01317e-05
k__Bacteria.p__Actinobacteria.c__Actinobacteria.o__Streptosporangiales.f__Streptosporangiaceae.g__Planomonospora.s__Planomonospora.sphaerica	0.00556231	0.00541033	0.0106079	0	4.05268e-05	0	6.07903e-05	7.0922e-05	6.07903e-05
k__Bacteria.p__Firmicutes.c__Bacilli.o__Bacillales.f__Staphylococcaceae.g__Salinicoccus.s__Salinicoccus.halodurans	1.01317e-05	0.000121581	5.06586e-05	3.03951e-05	0.000192503	0.000202634	0.000121581	0.000111449	7.0922e-05
k__Bacteria.p__Proteobacteria.c__Alphaproteobacteria.o__Rhizobiales.f__Bradyrhizobiaceae.g__Bradyrhizobium.s__Bradyrhizobium.sp..RD5.C2	0	0	0	0	4.05268e-05	2.02634e-05	4.05268e-05	3.03951e-05	0
k__Bacteria.p__Verrucomicrobia.c__unidentified.o__unidentified.f__unidentified.g__unidentified.s__uncultured.Verrucomicrobia.bacterium	0.00128673	0.0016616	0.000942249	0.00141844	0.00193516	0.001692	0.00217832	0.00225937	0.00209726
k__Bacteria.p__Synergistetes.c__Synergistia.o__Synergistales.f__Synergistaceae.g__Aminobacterium.s__Aminobacterium.colombiense	0.000263425	0.00035461	0.000303951	0.000141844	0.000243161	0.000151976	0.000151976	0.000121581	0.000233029
k__Bacteria.p__Proteobacteria.c__Alphaproteobacteria.o__Rhodobacterales.f__Rhodobacteraceae.g__Paracoccus.s__Paracoccus.aminovorans	0.000891591	0.00131712	0.000668693	0.0211449	0.0222188	0.0217933	0.0231915	0.0187133	0.0161905
k__Bacteria.p__Bacteroidetes.c__Bacteroidia.o__Bacteroidales.f__Prevotellaceae.g__Prevotella.s__Prevotella.scopos	0	4.05268e-05	1.01317e-05	0.000101317	0.000101317	0.000131712	2.02634e-05	0.000121581	8.10537e-05
k__Bacteria.p__Actinobacteria.c__Actinobacteria.o__Corynebacteriales.f__Tsukamurellaceae.g__Tsukamurella.s__Tsukamurella.paurometabola	0.00159068	0.00126646	0.00161094	0.00793313	0.00780142	0.00865248	0.00915907	0.00762918	0.00734549
k__Bacteria.p__Actinobacteria.c__Actinobacteria.o__Pseudonocardiales.f__Pseudonocardiaceae.g__Lechevalieria.s__Lechevalieria.aerocolonigenes	0.00612969	0.00951368	0.0106383	9.11854e-05	0.000172239	0.000131712	0.000101317	0.000263425	0.000233029
k__Bacteria.p__Actinobacteria.c__Actinobacteria.o__Streptomycetales.f__Streptomycetaceae.g__Streptomyces.s__Streptomyces.xanthocidicus	0.00029382	0.000182371	0.000182371	0	0	0	9.11854e-05	0	0
k__Bacteria.p__Proteobacteria.c__Deltaproteobacteria.o__Syntrophobacterales.f__Syntrophobacteraceae.g__Syntrophobacter.s__uncultured.Syntrophobacter.sp.	2.02634e-05	2.02634e-05	2.02634e-05	0	0	0	3.03951e-05	0	0
k__Bacteria.p__Bacteroidetes.c__Flavobacteriia.o__Flavobacteriales.f__Crocinitomicaceae.g__Fluviicola.s__Candidatus.Fluviicola.riflensis	0	1.01317e-05	0	0.00382979	0.00187437	0.00157042	0.00202634	0.00257345	0.00369807
k__Bacteria.p__Proteobacteria.c__Epsilonproteobacteria.o__Campylobacterales.f__Campylobacteraceae.g__Arcobacter.s__uncultured.Arcobacter.sp.	0	0	1.01317e-05	0	0	4.05268e-05	3.03951e-05	8.10537e-05	4.05268e-05
k__Bacteria.p__Actinobacteria.c__Actinobacteria.o__Streptomycetales.f__Streptomycetaceae.g__Streptomyces.s__Streptomyces.sp..ADM21	1.01317e-05	0	1.01317e-05	5.06586e-05	0.000283688	0.00029382	0.000162107	9.11854e-05	0.000101317
k__Bacteria.p__Proteobacteria.c__Alphaproteobacteria.o__Rhizobiales.f__Phyllobacteriaceae.g__Mesorhizobium.s__Mesorhizobium.chacoense	0	1.01317e-05	1.01317e-05	0	5.06586e-05	0	2.02634e-05	0.000121581	7.0922e-05
k__Bacteria.p__Tenericutes.c__Mollicutes.o__Mycoplasmatales.f__Mycoplasmataceae.g__Mycoplasma.s__Candidatus.Mycoplasma.girerdii	3.03951e-05	0	4.05268e-05	0	0	2.02634e-05	0	0	0
k__Bacteria.p__Cyanobacteria.c__unidentified.o__Chroococcales.f__Chroococcaceae.g__Chondrocystis.s__Chondrocystis.sp..NIES.4102	0.00104357	0.000861196	0.0008308	1.01317e-05	0.000141844	4.05268e-05	3.03951e-05	0.000141844	0
k__Bacteria.p__Bacteroidetes.c__Flavobacteriia.o__Flavobacteriales.f__Flavobacteriaceae.g__Polaribacter.s__Polaribacter.sp..ALD11	3.03951e-05	7.0922e-05	5.06586e-05	0.000263425	0.000141844	0.000182371	0.000141844	0.000344478	0.000202634
k__Bacteria.p__Actinobacteria.c__Actinobacteria.o__Streptomycetales.f__Streptomycetaceae.g__Streptomyces.s__Streptomyces.drozdowiczii	2.02634e-05	0	2.02634e-05	3.03951e-05	4.05268e-05	8.10537e-05	3.03951e-05	3.03951e-05	0
k__Bacteria.p__Actinobacteria.c__Actinobacteria.o__Streptosporangiales.f__Streptosporangiaceae.g__Microtetraspora.s__Microtetraspora.niveoalba	0.00428571	0.00453901	0.0077305	4.05268e-05	0	0	0	8.10537e-05	3.03951e-05
k__Bacteria.p__Bacteroidetes.c__Flavobacteriia.o__Flavobacteriales.f__Flavobacteriaceae.g__Polaribacter.s__Polaribacter.sp..MED152	0.000151976	1.01317e-05	1.01317e-05	0.000466059	0.00029382	0.000192503	0.000101317	0.000243161	0.000273556
k__Bacteria.p__Bacteroidetes.c__Cytophagia.o__Cytophagales.f__Cytophagaceae.g__Spirosoma.s__Spirosoma.linguale	0.00161094	0.00203647	0.00108409	0.00319149	0.00334347	0.0027153	0.00328267	0.00472138	0.00391084
k__Bacteria.p__Firmicutes.c__Bacilli.o__Lactobacillales.f__Lactobacillaceae.g__Lactobacillus.s__Lactobacillus.hokkaidonensis	3.03951e-05	2.02634e-05	6.07903e-05	0	0	3.03951e-05	6.07903e-05	3.03951e-05	0
k__Bacteria.p__Actinobacteria.c__Actinobacteria.o__Streptomycetales.f__Streptomycetaceae.g__Streptomyces.s__Streptomyces.zaomyceticus	0	0	0	3.03951e-05	0	0	0	0	0
k__Bacteria.p__Firmicutes.c__Bacilli.o__Bacillales.f__Bacillaceae.g__Virgibacillus.s__Virgibacillus.phasianinus	0.000172239	0.000162107	0.000151976	2.02634e-05	0.000111449	4.05268e-05	3.03951e-05	0	0.000101317
k__Bacteria.p__Actinobacteria.c__Actinobacteria.o__Bifidobacteriales.f__Bifidobacteriaceae.g__Bifidobacterium.s__Bifidobacterium.catenulatum	0	1.01317e-05	1.01317e-05	0.000131712	0.000101317	0	4.05268e-05	0.000172239	0.000141844
k__Bacteria.p__Firmicutes.c__Bacilli.o__Bacillales.f__Alicyclobacillaceae.g__unidentified.s__.Caldibacillus..cellulovorans	0	1.01317e-05	0	3.03951e-05	4.05268e-05	0	0	0	0
k__Bacteria.p__Proteobacteria.c__Alphaproteobacteria.o__Rhodobacterales.f__Rhodobacteraceae.g__Yoonia.s__Yoonia.vestfoldensis	0.000911854	0.00104357	0.000851064	0.00163121	0.00204661	0.00184397	0.00216819	0.00279635	0.0016616
k__Bacteria.p__Firmicutes.c__Bacilli.o__Bacillales.f__Staphylococcaceae.g__Macrococcus.s__Macrococcus.canis	0	2.02634e-05	0	0	5.06586e-05	0	3.03951e-05	2.02634e-05	6.07903e-05
k__Bacteria.p__Aquificae.c__Aquificae.o__Aquificales.f__Hydrogenothermaceae.g__Sulfurihydrogenibium.s__Sulfurihydrogenibium.sp..YO3AOP1	9.11854e-05	3.03951e-05	4.05268e-05	0.000131712	8.10537e-05	0.000131712	0.000303951	0.000212766	0.000131712
k__Bacteria.p__Proteobacteria.c__Gammaproteobacteria.o__Enterobacterales.f__Yersiniaceae.g__Serratia.s__Serratia.rubidaea	0.000162107	8.10537e-05	0.000151976	0.000607903	0.000628166	0.000780142	0.000739615	0.000861196	0.000780142
k__Bacteria.p__Proteobacteria.c__Alphaproteobacteria.o__Rhizobiales.f__Beijerinckiaceae.g__Beijerinckia.s__Beijerinckia.indica	0.0106687	0.0106687	0.0120871	0.00269504	0.00324215	0.00320162	0.00326241	0.00302938	0.00299899
k__Bacteria.p__Actinobacteria.c__Actinobacteria.o__Streptomycetales.f__Streptomycetaceae.g__Streptomyces.s__Streptomyces.sp..CL190	0	0	0	2.02634e-05	0	0	0	3.03951e-05	2.02634e-05
k__Bacteria.p__Proteobacteria.c__Alphaproteobacteria.o__Rhizobiales.f__Brucellaceae.g__Ochrobactrum.s__Ochrobactrum.sp..A44	0.000587639	0.000455927	0.000445795	0.00117528	0.00201621	0.0012766	0.00137791	0.00163121	0.000749747
k__Bacteria.p__Actinobacteria.c__Actinobacteria.o__Pseudonocardiales.f__Pseudonocardiaceae.g__Kibdelosporangium.s__Kibdelosporangium.phytohabitans	0.00391084	0.00420466	0.00722391	0.0428673	0.0431712	0.05	0.0424012	0.0454914	0.0476089
k__Bacteria.p__Actinobacteria.c__Actinobacteria.o__Propionibacteriales.f__Nocardioidaceae.g__Kribbella.s__uncultured.Kribbella.sp.	3.03951e-05	5.06586e-05	6.07903e-05	0.000729483	0.000810537	0.000334347	0.00064843	0.000162107	0.000759878
k__Bacteria.p__Firmicutes.c__Bacilli.o__Lactobacillales.f__Enterococcaceae.g__Vagococcus.s__Vagococcus.teuberi	0	1.01317e-05	1.01317e-05	2.02634e-05	0	0	0	2.02634e-05	7.0922e-05
k__Bacteria.p__Chlamydiae.c__Chlamydiia.o__Chlamydiales.f__Chlamydiaceae.g__Chlamydia.s__Chlamydia.avium	1.01317e-05	0	0	0	4.05268e-05	0	0	4.05268e-05	0
k__Bacteria.p__Proteobacteria.c__Alphaproteobacteria.o__Rhizobiales.f__Rhodobiaceae.g__Parvibaculum.s__Parvibaculum.sp..enrichment.culture	0	0	2.02634e-05	5.06586e-05	0	2.02634e-05	0	3.03951e-05	0
k__Bacteria.p__Proteobacteria.c__Gammaproteobacteria.o__Thiotrichales.f__Thiotrichaceae.g__Beggiatoa.s__Beggiatoa.alba	0.00152989	0.00179331	0.0012462	0	0	0	2.02634e-05	0	0
k__Bacteria.p__Actinobacteria.c__Actinobacteria.o__Streptomycetales.f__Streptomycetaceae.g__Streptomyces.s__Streptomyces.thermoautotrophicus	0.0164944	0.0149037	0.0291388	0.000141844	0.000121581	0.000131712	0	4.05268e-05	0.000101317
k__Bacteria.p__Actinobacteria.c__Actinobacteria.o__Streptomycetales.f__Streptomycetaceae.g__Streptomyces.s__Streptomyces.sp..WM6386	0.00245187	0.00147923	0.00238095	0	0.000101317	5.06586e-05	7.0922e-05	0.000151976	0.000151976
k__Bacteria.p__Proteobacteria.c__Gammaproteobacteria.o__Enterobacterales.f__Enterobacteriaceae.g__Candidatus.Regiella.s__Candidatus.Regiella.insecticola	0.000273556	0.000253293	0.000172239	4.05268e-05	0	3.03951e-05	4.05268e-05	7.0922e-05	0
k__Bacteria.p__Proteobacteria.c__Alphaproteobacteria.o__Rhizobiales.f__Brucellaceae.g__Brucella.s__uncultured.Brucella.sp.	0	1.01317e-05	0	0	3.03951e-05	1.01317e-05	0	0	0
k__Bacteria.p__unidentified.c__unidentified.o__unidentified.f__unidentified.g__unidentified.s__uncultured.bacterium.lac160	0.00141844	0.0016616	0.00101317	0.0123303	0.0144174	0.0121682	0.0144782	0.0130598	0.0131003
k__Bacteria.p__Firmicutes.c__Bacilli.o__Lactobacillales.f__Leuconostocaceae.g__Oenococcus.s__Oenococcus.oeni	2.02634e-05	8.10537e-05	5.06586e-05	7.0922e-05	0	7.0922e-05	5.06586e-05	0.000111449	5.06586e-05
k__Bacteria.p__Actinobacteria.c__Actinobacteria.o__Corynebacteriales.f__Mycobacteriaceae.g__Mycobacterium.s__Mycobacterium.sp..P101	0	0	0	6.07903e-05	2.02634e-05	0	0	0	0
k__Bacteria.p__Firmicutes.c__Bacilli.o__Bacillales.f__Bacillaceae.g__Bacillus.s__Bacillus.sonorensis	8.10537e-05	0.000111449	0.000121581	0.000172239	0.000192503	7.0922e-05	0.0004154	0.000182371	7.0922e-05
k__Bacteria.p__Proteobacteria.c__Gammaproteobacteria.o__Chromatiales.f__Chromatiaceae.g__Candidatus.Tenderia.s__Candidatus.Tenderia.electrophaga	0.00321175	0.00340426	0.00274569	0.0111449	0.0115502	0.00968592	0.0100811	0.0111044	0.0113982
k__Bacteria.p__Actinobacteria.c__Actinobacteria.o__Micrococcales.f__Dermabacteraceae.g__Brachybacterium.s__Brachybacterium.tyrofermentans	0	0	0	0	0	0	1.01317e-05	0	0
k__Bacteria.p__Firmicutes.c__Bacilli.o__Lactobacillales.f__Lactobacillaceae.g__Lactobacillus.s__Lactobacillus.plantarum	0.000101317	0.000111449	0.000111449	5.06586e-05	2.02634e-05	0	0	4.05268e-05	0
k__Bacteria.p__Firmicutes.c__Bacilli.o__Bacillales.f__Bacillaceae.g__Virgibacillus.s__Virgibacillus.halodenitrificans	0.000303951	0.000192503	0.000344478	6.07903e-05	0.000131712	0.000101317	3.03951e-05	8.10537e-05	0.000162107
k__Bacteria.p__Proteobacteria.c__Betaproteobacteria.o__Burkholderiales.f__Burkholderiaceae.g__Pandoraea.s__Pandoraea.norimbergensis	0.000222898	0.000364742	0.000364742	0.00745694	0.0081155	0.00691996	0.00637285	0.00847011	0.00650456
k__Bacteria.p__unidentified.c__unidentified.o__unidentified.f__unidentified.g__unidentified.s__uncultured.bacterium.Rifle_16ft_4_minimus_752	2.02634e-05	1.01317e-05	1.01317e-05	0.000172239	0.000233029	0.000334347	4.05268e-05	0.000283688	0.0004154
k__Bacteria.p__unidentified.c__unidentified.o__unidentified.f__unidentified.g__unidentified.s__uncultured.bacterium.UPO91	0	1.01317e-05	2.02634e-05	0	0	0	2.02634e-05	0	0
k__Bacteria.p__unidentified.c__unidentified.o__unidentified.f__unidentified.g__unidentified.s__uncultured.bacterium.Contig1831	0	0	0	0	6.07903e-05	3.03951e-05	0	0	0
k__Bacteria.p__Proteobacteria.c__Betaproteobacteria.o__Burkholderiales.f__unidentified.g__Methylibium.s__Methylibium.sp..T29.B	0.000151976	0.000243161	0.000131712	0	3.03951e-05	0	0	0	0
k__Bacteria.p__Actinobacteria.c__Actinobacteria.o__Streptomycetales.f__Streptomycetaceae.g__Streptomyces.s__Streptomyces.sp..GXT6	0	0	0	0	3.03951e-05	0	3.03951e-05	0	0
k__Bacteria.p__Firmicutes.c__Bacilli.o__Lactobacillales.f__Lactobacillaceae.g__Pediococcus.s__Pediococcus.claussenii	1.01317e-05	0	5.06586e-05	0	0	5.06586e-05	0	0	0
k__Bacteria.p__Proteobacteria.c__Alphaproteobacteria.o__Rhodobacterales.f__Rhodobacteraceae.g__Ruegeria.s__Ruegeria.sp..TM1040	0.000334347	0.000395137	0.000263425	0.00103343	0.00184397	0.00121581	0.000820669	0.00177305	0.00142857
k__Bacteria.p__Actinobacteria.c__Actinobacteria.o__unidentified.f__unidentified.g__unidentified.s__Actinobacteria.bacterium.IMCC26256	0.0705268	0.0616515	0.0786626	0.0109119	0.00987842	0.0093617	0.00970618	0.00921986	0.0131915
k__Bacteria.p__Actinobacteria.c__Actinobacteria.o__Pseudonocardiales.f__Pseudonocardiaceae.g__Pseudonocardia.s__Pseudonocardia.compacta	1.01317e-05	0	0	0	0	0	4.05268e-05	0	0
k__Bacteria.p__unidentified.c__unidentified.o__unidentified.f__unidentified.g__unidentified.s__uncultured.bacterium.259	0.00163121	0.00149949	0.00126646	0.00432624	0.00338399	0.00352584	0.0041844	0.00465046	0.00450861
k__Bacteria.p__Proteobacteria.c__Betaproteobacteria.o__Burkholderiales.f__Burkholderiaceae.g__Burkholderia.s__Burkholderia.sp..PAMC.26561	0.000597771	0.000506586	0.000466059	0.00308004	0.00289767	0.00327254	0.00255319	0.00417427	0.00324215
k__Bacteria.p__Actinobacteria.c__Actinobacteria.o__Micrococcales.f__Micrococcaceae.g__Arthrobacter.s__Arthrobacter.sp..C2.2	0	0	0	2.02634e-05	0	3.03951e-05	2.02634e-05	0	0
k__Bacteria.p__Bacteroidetes.c__Flavobacteriia.o__Flavobacteriales.f__Flavobacteriaceae.g__Psychroflexus.s__Psychroflexus.torquis	8.10537e-05	0.000131712	0.000141844	0.000405268	0.00035461	0.000202634	0.000263425	0.000364742	0.000192503
k__Bacteria.p__unidentified.c__unidentified.o__unidentified.f__unidentified.g__unidentified.s__uncultured.bacterium.1042	7.0922e-05	0.000141844	7.0922e-05	0.00108409	0.000992908	0.000780142	0.000972644	0.000800405	0.000739615
k__Bacteria.p__Actinobacteria.c__Actinobacteria.o__Pseudonocardiales.f__Pseudonocardiaceae.g__Pseudonocardia.s__Pseudonocardia.dioxanivorans	0.00973658	0.0101114	0.0154914	0.177275	0.202077	0.197609	0.188977	0.182087	0.216089
k__Bacteria.p__Proteobacteria.c__Alphaproteobacteria.o__Rhodobacterales.f__Rhodobacteraceae.g__Ketogulonicigenium.s__Ketogulonicigenium.robustum	0.000668693	0.000759878	0.000607903	0.001692	0.00171226	0.00255319	0.00201621	0.00184397	0.00140831
k__Bacteria.p__Proteobacteria.c__Alphaproteobacteria.o__Rhodobacterales.f__Rhodobacteraceae.g__Gemmobacter.s__Gemmobacter.sp..HYN0069	0.000952381	0.0010233	0.00077001	0.00580547	0.00720365	0.00701114	0.00701114	0.0073151	0.00579534
k__Bacteria.p__Dictyoglomi.c__Dictyoglomia.o__Dictyoglomales.f__Dictyoglomaceae.g__Dictyoglomus.s__Dictyoglomus.turgidum	0.000425532	0.000263425	0.000233029	4.05268e-05	0	0	0	0	9.11854e-05
k__Bacteria.p__Actinobacteria.c__Actinobacteria.o__Pseudonocardiales.f__Pseudonocardiaceae.g__Saccharothrix.s__Saccharothrix.variisporea	0.00403242	0.00423506	0.0074772	0	0	2.02634e-05	0	0	0
k__Bacteria.p__Firmicutes.c__Bacilli.o__Bacillales.f__Bacillaceae.g__Geobacillus.s__Geobacillus.sp..GHH01	0	0	0	4.05268e-05	0.000131712	8.10537e-05	0	0.000344478	0.000192503
k__Bacteria.p__Cyanobacteria.c__unidentified.o__Synechococcales.f__Leptolyngbyaceae.g__Leptolyngbya.s__Leptolyngbya.sp..O.77	0.00147923	0.00155015	0.00147923	0.00260385	0.00309017	0.0024924	0.00286727	0.00291793	0.00330294
k__Bacteria.p__Actinobacteria.c__Actinobacteria.o__Streptomycetales.f__Streptomycetaceae.g__Streptomyces.s__Streptomyces.mobaraensis	0.00137791	0.00115502	0.00203647	2.02634e-05	3.03951e-05	9.11854e-05	7.0922e-05	0	0
k__Bacteria.p__Deinococcus.Thermus.c__Deinococci.o__Thermales.f__Thermaceae.g__Meiothermus.s__Meiothermus.ruber	0.000780142	0.000729483	0.000911854	0.0064539	0.00583587	0.00511651	0.00725431	0.00670719	0.006231
k__Bacteria.p__Proteobacteria.c__Betaproteobacteria.o__Burkholderiales.f__Oxalobacteraceae.g__Massilia.s__Massilia.niastensis	0.00458967	0.00530902	0.00394124	4.05268e-05	0	0	0	0	0
k__Bacteria.p__unidentified.c__unidentified.o__unidentified.f__unidentified.g__unidentified.s__uncultured.bacterium.UPO75	0	0	0	0.000111449	3.03951e-05	0.000182371	0.000111449	9.11854e-05	0.000303951
k__Bacteria.p__unidentified.c__unidentified.o__unidentified.f__unidentified.g__unidentified.s__uncultured.bacterium.20	0.00101317	0.000881459	0.000932118	0.000405268	0.000668693	0.000607903	0.000516717	0.00070922	0.000932118
k__Bacteria.p__unidentified.c__unidentified.o__unidentified.f__unidentified.g__unidentified.s__carbazole.degrading.bacterium.OC9	0	0	0	0	0	5.06586e-05	0	4.05268e-05	0
k__Bacteria.p__Actinobacteria.c__Actinobacteria.o__Streptomycetales.f__Streptomycetaceae.g__Streptomyces.s__Streptomyces.bingchenggensis	0.000334347	0.000405268	0.0004154	0.0268389	0.0305066	0.0291287	0.03077	0.0289159	0.028541
k__Bacteria.p__Proteobacteria.c__Gammaproteobacteria.o__Enterobacterales.f__Enterobacteriaceae.g__Klebsiella.s__Klebsiella.quasivariicola	0	0	0	0.000992908	0.000547112	0.000526849	0.000699088	0.000607903	0.000314083
k__Bacteria.p__Bacteroidetes.c__Sphingobacteriia.o__Sphingobacteriales.f__Sphingobacteriaceae.g__Sphingobacterium.s__uncultured.Sphingobacterium.sp..EB080_L08E11	2.02634e-05	0	1.01317e-05	0	0	0	2.02634e-05	2.02634e-05	5.06586e-05
k__Bacteria.p__unidentified.c__unidentified.o__unidentified.f__unidentified.g__unidentified.s__uncultured.marine.bacterium.463	0	1.01317e-05	0	0	1.01317e-05	3.03951e-05	9.11854e-05	7.0922e-05	0
k__Bacteria.p__Actinobacteria.c__Actinobacteria.o__Micrococcales.f__Micrococcaceae.g__Arthrobacter.s__Arthrobacter.sp..TM1	0	0	0	0	0	0	0	0	0
k__Bacteria.p__Firmicutes.c__Bacilli.o__Bacillales.f__Staphylococcaceae.g__Staphylococcus.s__Staphylococcus.cohnii	0	4.05268e-05	2.02634e-05	8.10537e-05	0.000121581	4.05268e-05	3.03951e-05	4.05268e-05	3.03951e-05
k__Bacteria.p__Proteobacteria.c__Gammaproteobacteria.o__Enterobacterales.f__Morganellaceae.g__Photorhabdus.s__Photorhabdus.luminescens	0.00029382	0.000273556	0.000243161	4.05268e-05	0	4.05268e-05	0	0	0
k__Bacteria.p__Proteobacteria.c__Epsilonproteobacteria.o__Campylobacterales.f__Campylobacteraceae.g__Sulfurospirillum.s__Sulfurospirillum.deleyianum	9.11854e-05	2.02634e-05	8.10537e-05	2.02634e-05	0	0	0	0	0
k__Bacteria.p__Tenericutes.c__Mollicutes.o__Acholeplasmatales.f__Acholeplasmataceae.g__Candidatus.Phytoplasma.s__Candidatus.Phytoplasma.solani	2.02634e-05	1.01317e-05	5.06586e-05	6.07903e-05	3.03951e-05	0	0	0	4.05268e-05
k__Bacteria.p__Actinobacteria.c__Actinobacteria.o__Streptomycetales.f__Streptomycetaceae.g__Streptomyces.s__Streptomyces.bikiniensis	0.000202634	0.000283688	0.000425532	5.06586e-05	9.11854e-05	0	5.06586e-05	0.000121581	5.06586e-05
k__Bacteria.p__Proteobacteria.c__Epsilonproteobacteria.o__Campylobacterales.f__Helicobacteraceae.g__Helicobacter.s__Helicobacter.sp..MIT.01.6242	3.03951e-05	2.02634e-05	1.01317e-05	2.02634e-05	2.02634e-05	0	1.01317e-05	7.0922e-05	0.000101317
k__Bacteria.p__Proteobacteria.c__Alphaproteobacteria.o__Rhodobacterales.f__Rhodobacteraceae.g__Ketogulonicigenium.s__Ketogulonicigenium.vulgare	0.000719352	0.000536981	0.000567376	0.00451874	0.00518744	0.00510638	0.00508612	0.00426545	0.0050152
k__Bacteria.p__Chlorobi.c__Chlorobia.o__Chlorobiales.f__Chlorobiaceae.g__Chlorobium.s__Chlorobium.phaeovibrioides	0.000466059	0.000486322	0.000385005	0.000344478	0.000405268	0.00035461	0.000486322	0.00035461	0.000151976
k__Bacteria.p__Actinobacteria.c__Actinobacteria.o__Corynebacteriales.f__Mycobacteriaceae.g__Mycobacterium.s__Mycobacterium.sp..JS623	0.029696	0.0348632	0.0611145	0.0324519	0.0342148	0.0333333	0.0346707	0.032999	0.0428267
k__Bacteria.p__Firmicutes.c__Bacilli.o__Lactobacillales.f__Enterococcaceae.g__Enterococcus.s__Enterococcus.faecium	0.0473759	0.0318946	0.0352482	0.000111449	0.000192503	0.000202634	0.000141844	0.000192503	8.10537e-05
k__Bacteria.p__Cyanobacteria.c__unidentified.o__Nostocales.f__Nostocaceae.g__Trichormus.s__Trichormus.variabilis	0.00103343	0.00131712	0.00114488	0.000151976	0.000212766	0.000263425	0.000253293	0.000192503	0.000151976
k__Bacteria.p__Firmicutes.c__Bacilli.o__Bacillales.f__Bacillaceae.g__Bacillus.s__Bacillus.simplex	0.000192503	0.000172239	0.000192503	0.000101317	0.000151976	0.00029382	0.000192503	0.000273556	0.000263425
k__Bacteria.p__Proteobacteria.c__Deltaproteobacteria.o__Myxococcales.f__Polyangiaceae.g__Pajaroellobacter.s__Pajaroellobacter.abortibovis	0.00571429	0.00433637	0.00458967	0.00047619	0.000536981	0.000253293	0.000658561	0.000374873	0.0004154
k__Bacteria.p__Actinobacteria.c__Actinobacteria.o__Streptomycetales.f__Streptomycetaceae.g__Streptomyces.s__Streptomyces.aureochromogenes	0	0	0	0	0	0	0	0	3.03951e-05
k__Bacteria.p__Proteobacteria.c__Betaproteobacteria.o__Burkholderiales.f__unidentified.g__unidentified.s__.Polyangium..brachysporum	0.0107599	0.0121277	0.00813576	0.0864235	0.0994124	0.0920162	0.0944377	0.100486	0.0858764
k__Bacteria.p__Actinobacteria.c__Actinobacteria.o__Corynebacteriales.f__Nocardiaceae.g__Rhodococcus.s__Rhodococcus.ruber	0.00172239	0.00180344	0.00289767	0.0303343	0.0289666	0.0318845	0.0313475	0.0277609	0.0283587
k__Bacteria.p__unidentified.c__unidentified.o__unidentified.f__unidentified.g__unidentified.s__uncultured.bacterium.RM57	9.11854e-05	8.10537e-05	0.000121581	3.03951e-05	0	3.03951e-05	6.07903e-05	0	2.02634e-05
k__Bacteria.p__Bacteroidetes.c__Flavobacteriia.o__Flavobacteriales.f__Flavobacteriaceae.g__Robiginitalea.s__Robiginitalea.biformata	0.00064843	0.000759878	0.000334347	0.00204661	0.0018845	0.00189463	0.0014691	0.00175279	0.00199595
k__Bacteria.p__Proteobacteria.c__Alphaproteobacteria.o__Rhizobiales.f__Chelatococcaceae.g__Chelatococcus.s__Chelatococcus.sp..BSN60	4.05268e-05	6.07903e-05	5.06586e-05	0	4.05268e-05	4.05268e-05	3.03951e-05	0	0
k__Bacteria.p__Firmicutes.c__Bacilli.o__Bacillales.f__Planococcaceae.g__Jeotgalibacillus.s__Jeotgalibacillus.malaysiensis	0.000141844	0.000172239	0.000111449	0.000111449	8.10537e-05	0.000121581	0.000151976	0.000212766	8.10537e-05
k__Bacteria.p__Proteobacteria.c__Deltaproteobacteria.o__Myxococcales.f__Polyangiaceae.g__Sorangium.s__uncultured.Sorangium.sp.	0	0	0	0.000243161	6.07903e-05	0.000121581	0	7.0922e-05	0.000131712
k__Bacteria.p__Proteobacteria.c__Alphaproteobacteria.o__Rhodobacterales.f__Rhodobacteraceae.g__Oceanicola.s__Oceanicola.granulosus	0.00112462	0.00106383	0.00107396	5.06586e-05	0	0	0	2.02634e-05	0
k__Bacteria.p__Acidobacteria.c__unidentified.o__unidentified.f__unidentified.g__unidentified.s__uncultured.Acidobacteria.bacterium.cosmid.p2H8	0.00228977	0.00227964	0.00159068	0.0175177	0.0202837	0.0161297	0.0185208	0.0205775	0.0177609
k__Bacteria.p__Firmicutes.c__Bacilli.o__Lactobacillales.f__Enterococcaceae.g__Enterococcus.s__Enterococcus.asini	0.000182371	0.000121581	0.000202634	0	0	0	2.02634e-05	0	0
k__Bacteria.p__Proteobacteria.c__Deltaproteobacteria.o__Desulfobacterales.f__Desulfobulbaceae.g__Desulfobulbus.s__Desulfobulbus.propionicus	0.0045694	0.00472138	0.00366768	0.00545086	0.00638298	0.00541033	0.00643364	0.00611955	0.00720365
k__Bacteria.p__Spirochaetes.c__Spirochaetia.o__Spirochaetales.f__Spirochaetaceae.g__Spirochaeta.s__uncultured.Spirochaeta.sp.	0	0	0	0	0	0	6.07903e-05	0	0
k__Bacteria.p__Actinobacteria.c__Actinobacteria.o__Streptomycetales.f__Streptomycetaceae.g__Streptomyces.s__Streptomyces.griseovariabilis	0.000182371	5.06586e-05	8.10537e-05	0	5.06586e-05	7.0922e-05	3.03951e-05	0	4.05268e-05
k__Bacteria.p__Actinobacteria.c__Coriobacteriia.o__Coriobacteriales.f__Atopobiaceae.g__Olsenella.s__Olsenella.sp..oral.taxon.807	0.000101317	5.06586e-05	0.000111449	0.00103343	0.00201621	0.00152989	0.00123607	0.00276596	0.00157042
k__Bacteria.p__Cyanobacteria.c__unidentified.o__Nostocales.f__Nostocaceae.g__Trichormus.s__Trichormus.azollae	0.000131712	0.000192503	0.000151976	0	0.000111449	0.000162107	0.000182371	0.000121581	0.000111449
k__Bacteria.p__Actinobacteria.c__Actinobacteria.o__Streptomycetales.f__Streptomycetaceae.g__Streptomyces.s__Streptomyces.kitasatoensis	0	0	0	0	4.05268e-05	0	0	0	0
k__Bacteria.p__Firmicutes.c__Bacilli.o__Bacillales.f__Staphylococcaceae.g__Staphylococcus.s__Staphylococcus.kloosii	2.02634e-05	0	0	3.03951e-05	2.02634e-05	0	6.07903e-05	9.11854e-05	3.03951e-05
k__Bacteria.p__unidentified.c__unidentified.o__unidentified.f__unidentified.g__unidentified.s__uncultured.bacterium.P11N2	0.000263425	0.000212766	0.000151976	0.000182371	0.000516717	0.000273556	0.000405268	0.000466059	0.000314083
k__Bacteria.p__Proteobacteria.c__Gammaproteobacteria.o__Enterobacterales.f__Yersiniaceae.g__Serratia.s__Serratia.marcescens	0.00114488	0.00101317	0.000901722	0.0158967	0.0166869	0.014306	0.0162715	0.0165856	0.0142655
k__Bacteria.p__Actinobacteria.c__Actinobacteria.o__Micrococcales.f__Microbacteriaceae.g__Microbacterium.s__Microbacterium.trichothecenolyticum	0.00239108	0.00294833	0.00281662	7.0922e-05	0	0.000101317	2.02634e-05	5.06586e-05	0
k__Bacteria.p__Firmicutes.c__Bacilli.o__Lactobacillales.f__Enterococcaceae.g__Melissococcus.s__Melissococcus.plutonius	2.02634e-05	5.06586e-05	0	0	0	7.0922e-05	0	0	8.10537e-05
k__Bacteria.p__Proteobacteria.c__Alphaproteobacteria.o__Rhizobiales.f__Methylobacteriaceae.g__Methylobacterium.s__Methylobacterium.phyllosphaerae	0.000374873	0.000455927	0.000496454	0.00337386	0.00484296	0.00386018	0.00435664	0.00490375	0.00386018
k__Bacteria.p__Actinobacteria.c__Actinobacteria.o__Corynebacteriales.f__Mycobacteriaceae.g__Mycolicibacterium.s__Mycolicibacterium.boenickei	0.000658561	0.000587639	0.000688956	3.03951e-05	0	3.03951e-05	0	0	0
k__Bacteria.p__Bacteroidetes.c__Chitinophagia.o__Chitinophagales.f__Chitinophagaceae.g__Chitinophaga.s__uncultured.Chitinophaga.sp.	5.06586e-05	8.10537e-05	3.03951e-05	9.11854e-05	0	5.06586e-05	0	2.02634e-05	0
k__Bacteria.p__Proteobacteria.c__Gammaproteobacteria.o__Enterobacterales.f__Yersiniaceae.g__Serratia.s__Serratia.sp..ATCC.39006	0.0004154	0.000364742	0.000405268	0.000222898	0.000324215	0.000273556	0.000303951	0.000334347	0.00029382
k__Bacteria.p__Proteobacteria.c__Gammaproteobacteria.o__Enterobacterales.f__Enterobacteriaceae.g__Citrobacter.s__Citrobacter.freundii.complex.sp..CFNIH2	1.01317e-05	5.06586e-05	3.03951e-05	0.000121581	0.000405268	7.0922e-05	0.000172239	0.000131712	7.0922e-05
k__Bacteria.p__Proteobacteria.c__Alphaproteobacteria.o__Rhodobacterales.f__Rhodobacteraceae.g__Roseobacter.s__Roseobacter.litoralis	0.000273556	0.000374873	0.000455927	0.000911854	0.00113475	0.00128673	0.00119554	0.00133739	0.000658561
k__Bacteria.p__Actinobacteria.c__Actinobacteria.o__Micrococcales.f__Microbacteriaceae.g__Agrococcus.s__Agrococcus.carbonis	0.000455927	0.000395137	0.000395137	0.0408207	0.0388652	0.0451266	0.0419656	0.0374975	0.0373556
k__Bacteria.p__Cyanobacteria.c__unidentified.o__Gloeoemargaritales.f__Gloeomargaritaceae.g__Gloeomargarita.s__Gloeomargarita.lithophora	0.00147923	0.00133739	0.00116515	0.000222898	0.000243161	0.000233029	0.000364742	0.000233029	0.000131712
k__Bacteria.p__Proteobacteria.c__Alphaproteobacteria.o__Rhodobacterales.f__Rhodobacteraceae.g__Rhodobacter.s__Rhodobacter.sp..SW2	0.000759878	0.000982776	0.000871327	0	0	0	3.03951e-05	0	0
k__Bacteria.p__Proteobacteria.c__Alphaproteobacteria.o__Rhodospirillales.f__Rhodospirillaceae.g__Magnetospirillum.s__Magnetospirillum.sp..XM.1	0.00179331	0.00195542	0.00202634	0.023232	0.0272138	0.0201925	0.0222796	0.0236981	0.0209017
k__Bacteria.p__Proteobacteria.c__Alphaproteobacteria.o__Rhizobiales.f__Hyphomicrobiaceae.g__Devosia.s__Devosia.chinhatensis	0.00064843	0.000668693	0.000638298	0	0	0	0	0	5.06586e-05
k__Bacteria.p__Proteobacteria.c__Alphaproteobacteria.o__Rhizobiales.f__Bradyrhizobiaceae.g__Afipia.s__Afipia.massiliensis	0.0132523	0.0156231	0.017771	0	0	0	0	0	4.05268e-05
k__Bacteria.p__Actinobacteria.c__Actinobacteria.o__Streptomycetales.f__Streptomycetaceae.g__Streptomyces.s__Streptomyces.halstedii	1.01317e-05	5.06586e-05	0.000101317	0	0.000162107	9.11854e-05	0.000202634	0.000141844	0.000121581
k__Bacteria.p__Nitrospirae.c__Nitrospira.o__Nitrospirales.f__Nitrospiraceae.g__Candidatus.Magnetobacterium.s__Candidatus.Magnetobacterium.bavaricum	0.00135765	0.00130699	0.00116515	2.02634e-05	7.0922e-05	0	0	0	5.06586e-05
k__Bacteria.p__Actinobacteria.c__Actinobacteria.o__Streptomycetales.f__Streptomycetaceae.g__Streptomyces.s__Streptomyces.iakyrus	0.000688956	0.000496454	0.000688956	9.11854e-05	0.000182371	0.000111449	9.11854e-05	0.000101317	5.06586e-05
k__Bacteria.p__Actinobacteria.c__Actinobacteria.o__Micrococcales.f__Intrasporangiaceae.g__Terrabacter.s__Terrabacter.sp..YK3	0	0	1.01317e-05	0	0	3.03951e-05	3.03951e-05	0	0
k__Bacteria.p__Actinobacteria.c__Actinobacteria.o__Streptomycetales.f__Streptomycetaceae.g__Streptomyces.s__Streptomyces.cremeus	0	0	2.02634e-05	0	3.03951e-05	2.02634e-05	0	5.06586e-05	0
k__Bacteria.p__Actinobacteria.c__Actinobacteria.o__Micrococcales.f__Microbacteriaceae.g__Plantibacter.s__Plantibacter.flavus	4.05268e-05	0.000141844	6.07903e-05	0.018845	0.0170213	0.020618	0.0168693	0.0176292	0.0152989
k__Bacteria.p__Proteobacteria.c__Deltaproteobacteria.o__Myxococcales.f__Archangiaceae.g__Archangium.s__Archangium.disciforme	0.000101317	0.000121581	6.07903e-05	0.000547112	0.000486322	0.000314083	0.00029382	0.000395137	0.000597771
k__Bacteria.p__Proteobacteria.c__Gammaproteobacteria.o__Enterobacterales.f__Enterobacteriaceae.g__Cronobacter.s__Cronobacter.turicensis	0.000151976	0.000172239	0.000172239	0.000658561	0.000516717	0.000668693	0.000759878	0.000749747	0.000749747
k__Bacteria.p__Firmicutes.c__Bacilli.o__Bacillales.f__Planococcaceae.g__Planococcus.s__Planococcus.faecalis	0	2.02634e-05	5.06586e-05	8.10537e-05	0	0	6.07903e-05	0	0
k__Bacteria.p__Proteobacteria.c__Betaproteobacteria.o__Burkholderiales.f__Oxalobacteraceae.g__Massilia.s__Massilia.violaceinigra	0.0014691	0.00161094	0.000861196	0.0423708	0.0333435	0.0430496	0.0396555	0.0456231	0.0342857
k__Bacteria.p__Firmicutes.c__Bacilli.o__Bacillales.f__Bacillaceae.g__Bacillus.s__Bacillus.cereus	0.00227964	0.00202634	0.00192503	0.000121581	0.000314083	0.000212766	0.000283688	0.000425532	0.000486322
k__Bacteria.p__Proteobacteria.c__Alphaproteobacteria.o__Rhizobiales.f__Rhizobiaceae.g__Rhizobium.s__Rhizobium.sp..NXC24	0.00357649	0.00352584	0.00377913	0.00938197	0.0114691	0.00940223	0.0089767	0.00960486	0.00935157
k__Bacteria.p__Proteobacteria.c__Gammaproteobacteria.o__Chromatiales.f__Chromatiaceae.g__Chromatium.s__Chromatium.okenii	0.000992908	0.00109422	0.00108409	0	0	0	4.05268e-05	3.03951e-05	0
k__Bacteria.p__Bacteroidetes.c__Bacteroidia.o__Bacteroidales.f__Bacteroidaceae.g__Bacteroides.s__Bacteroides.caccae	5.06586e-05	2.02634e-05	4.05268e-05	0.000395137	0.000101317	0.00029382	0.000172239	0.000344478	0.000557244
k__Bacteria.p__Proteobacteria.c__Alphaproteobacteria.o__Rhodospirillales.f__Rhodospirillaceae.g__Azospirillum.s__Azospirillum.halopraeferens	0.0130193	0.0134549	0.0129585	0	0	0	0	0	4.05268e-05
k__Bacteria.p__unidentified.c__unidentified.o__unidentified.f__unidentified.g__unidentified.s__uncultured.bacterium.Rifle_16ft_4_minimus_7469	0	0	4.05268e-05	0.000395137	0.000233029	0.000233029	0.000141844	0.000141844	0
k__Bacteria.p__Firmicutes.c__Bacilli.o__Bacillales.f__Bacillaceae.g__Lentibacillus.s__Lentibacillus.amyloliquefaciens	7.0922e-05	0.000131712	6.07903e-05	0.000172239	0.000131712	0.000283688	0.000182371	0.000131712	0.000111449
k__Bacteria.p__Actinobacteria.c__Actinobacteria.o__Pseudonocardiales.f__Pseudonocardiaceae.g__Actinoalloteichus.s__Actinoalloteichus.hoggarensis	0.00116515	0.00121581	0.00184397	0.0146505	0.0139514	0.012847	0.0150051	0.0136272	0.0138298
k__Bacteria.p__Bacteroidetes.c__Flavobacteriia.o__Flavobacteriales.f__Flavobacteriaceae.g__Gramella.s__Gramella.forsetii	0.000101317	0.000141844	0.000121581	0.000496454	0.000567376	0.000455927	0.000466059	0.000405268	0.000314083
k__Bacteria.p__unidentified.c__unidentified.o__unidentified.f__unidentified.g__unidentified.s__uncultured.bacterium.BLR13	6.07903e-05	9.11854e-05	5.06586e-05	0.0004154	0.000253293	0.000334347	0.0004154	0.000506586	0.000303951
k__Bacteria.p__Actinobacteria.c__Actinobacteria.o__Propionibacteriales.f__Nocardioidaceae.g__Aeromicrobium.s__Aeromicrobium.erythreum	0.00133739	0.00155015	0.00189463	0.0728065	0.0617021	0.0779129	0.080689	0.0674265	0.063617
k__Bacteria.p__Proteobacteria.c__Alphaproteobacteria.o__Rhodospirillales.f__Rhodospirillaceae.g__Magnetospirillum.s__Magnetospirillum.gryphiswaldense	0.00632219	0.0064843	0.0062614	0.016768	0.0179331	0.0160689	0.0175076	0.0195035	0.0164438
k__Bacteria.p__Firmicutes.c__Bacilli.o__Bacillales.f__Bacillaceae.g__Bacillus.s__Bacillus.cellulosilyticus	0.000141844	0.000233029	0.000111449	0	0.000121581	3.03951e-05	3.03951e-05	7.0922e-05	0
k__Bacteria.p__Proteobacteria.c__Alphaproteobacteria.o__Rhizobiales.f__Phyllobacteriaceae.g__Aminobacter.s__Aminobacter.sp..MSH1	0.0024924	0.0027153	0.00205674	0.0719656	0.0789159	0.0704458	0.0765755	0.0699291	0.0539007
k__Bacteria.p__unidentified.c__unidentified.o__unidentified.f__unidentified.g__unidentified.s__uncultured.bacterium..To.T.020.P12.	0.000851064	0.00129686	0.00047619	0.00663627	0.00720365	0.00679838	0.00707194	0.00757852	0.00701114
k__Bacteria.p__Actinobacteria.c__Actinobacteria.o__Micrococcales.f__Brevibacteriaceae.g__Brevibacterium.s__Brevibacterium.helvolum	0	0	0	0	0	4.05268e-05	0	0	0.000131712
k__Bacteria.p__Proteobacteria.c__Alphaproteobacteria.o__Rhizobiales.f__unidentified.g__Pseudorhodoplanes.s__Pseudorhodoplanes.sinuspersici	0.206069	0.233404	0.253161	0.268956	0.205056	0.201388	0.190395	0.182736	0.250527
k__Bacteria.p__Proteobacteria.c__Epsilonproteobacteria.o__Campylobacterales.f__Campylobacteraceae.g__Campylobacter.s__Campylobacter.cuniculorum	7.0922e-05	7.0922e-05	0	4.05268e-05	0	0	0	0	5.06586e-05
k__Bacteria.p__Actinobacteria.c__Actinobacteria.o__Streptosporangiales.f__Streptosporangiaceae.g__Nonomuraea.s__Nonomuraea.guangzhouensis	0	0	0	0	0	4.05268e-05	0	0	0
k__Bacteria.p__Actinobacteria.c__Actinobacteria.o__Corynebacteriales.f__Mycobacteriaceae.g__Mycolicibacterium.s__Mycolicibacterium.elephantis	0.00548126	0.00588652	0.00797366	0	4.05268e-05	0	0	0	0
k__Bacteria.p__Firmicutes.c__Clostridia.o__Clostridiales.f__Peptococcaceae.g__Dehalobacterium.s__Dehalobacterium.formicoaceticum	0.000395137	0.00047619	0.000425532	0.000141844	2.02634e-05	0.000182371	0.000151976	0.000273556	0.000111449
k__Bacteria.p__Bacteroidetes.c__Flavobacteriia.o__Flavobacteriales.f__Flavobacteriaceae.g__Flavobacterium.s__Flavobacterium.beibuense	0.000435664	0.000405268	0.000395137	4.05268e-05	0	0	0	0	0
k__Bacteria.p__Proteobacteria.c__Betaproteobacteria.o__Burkholderiales.f__Burkholderiaceae.g__Pandoraea.s__Pandoraea.apista	0.00139818	0.00120567	0.00120567	0.00775076	0.00852077	0.00740628	0.00854103	0.00794326	0.00784195
k__Bacteria.p__Proteobacteria.c__Alphaproteobacteria.o__Rhizobiales.f__Phyllobacteriaceae.g__Mesorhizobium.s__Mesorhizobium.ciceri	0.00144883	0.00141844	0.00126646	0.0127964	0.0140831	0.0129686	0.0134954	0.0126039	0.0110638
k__Bacteria.p__Proteobacteria.c__Gammaproteobacteria.o__Oceanospirillales.f__Alcanivoracaceae.g__Alcanivorax.s__Alcanivorax.dieselolei	0.000466059	0.000496454	0.000516717	0.00356636	0.00280648	0.00247214	0.00243161	0.00360689	0.00234043
k__Bacteria.p__Actinobacteria.c__Actinobacteria.o__Corynebacteriales.f__Nocardiaceae.g__Rhodococcus.s__Rhodococcus.sp..JPL.2	2.02634e-05	0	0	0	8.10537e-05	0	5.06586e-05	4.05268e-05	3.03951e-05
k__Bacteria.p__Deinococcus.Thermus.c__Deinococci.o__Thermales.f__Thermaceae.g__Thermus.s__Thermus.aquaticus	0.000455927	0.000334347	0.000445795	0.00319149	0.00341439	0.00287741	0.0031307	0.00269504	0.00247214
k__Bacteria.p__Proteobacteria.c__Alphaproteobacteria.o__unidentified.f__unidentified.g__unidentified.s__uncultured.alpha.proteobacterium.HF0070_17D04	0	0	0	7.0922e-05	8.10537e-05	0	3.03951e-05	5.06586e-05	9.11854e-05
k__Bacteria.p__Firmicutes.c__Bacilli.o__Lactobacillales.f__Lactobacillaceae.g__Lactobacillus.s__Lactobacillus.sp..CBA3606	0	0	2.02634e-05	0	0	2.02634e-05	0	0	0
k__Bacteria.p__Proteobacteria.c__Gammaproteobacteria.o__Enterobacterales.f__Enterobacteriaceae.g__Shigella.s__Shigella.flexneri	0.000101317	7.0922e-05	2.02634e-05	5.06586e-05	3.03951e-05	4.05268e-05	3.03951e-05	7.0922e-05	0
k__Bacteria.p__Actinobacteria.c__Actinobacteria.o__Streptomycetales.f__Streptomycetaceae.g__Streptomyces.s__Streptomyces.albireticuli	0.00149949	0.0012766	0.00213779	0.023151	0.0240527	0.0259372	0.0252482	0.0225127	0.0224721
k__Bacteria.p__Proteobacteria.c__Alphaproteobacteria.o__Rhodospirillales.f__Acetobacteraceae.g__Gluconobacter.s__uncultured.Gluconobacter.sp.	0	0	0	0	0	1.01317e-05	3.03951e-05	8.10537e-05	0
k__Bacteria.p__Bacteroidetes.c__Flavobacteriia.o__Flavobacteriales.f__Flavobacteriaceae.g__Flavobacterium.s__Flavobacterium.noncentrifugens	0.00125633	0.00114488	0.000719352	0	0	0	2.02634e-05	0	0
k__Bacteria.p__Firmicutes.c__Bacilli.o__Lactobacillales.f__Lactobacillaceae.g__Lactobacillus.s__Lactobacillus.parabuchneri	0	1.01317e-05	1.01317e-05	3.03951e-05	0.000121581	5.06586e-05	0.000111449	5.06586e-05	4.05268e-05
k__Bacteria.p__Proteobacteria.c__Deltaproteobacteria.o__Desulfobacterales.f__Desulfobacteraceae.g__Desulfobacterium.s__Desulfobacterium.autotrophicum	0.00116515	0.00128673	0.00111449	0.000536981	0.000607903	0.000364742	0.000780142	0.000526849	0.000658561
k__Bacteria.p__unidentified.c__unidentified.o__unidentified.f__unidentified.g__unidentified.s__uncultured.bacterium.Contig1549a	0	0	0	0	0	0	5.06586e-05	0	0
k__Bacteria.p__Proteobacteria.c__Alphaproteobacteria.o__Rhizobiales.f__Rhizobiaceae.g__Sinorhizobium.s__Sinorhizobium.medicae	0.00219858	0.0029078	0.00217832	0.0103141	0.0114995	0.0109726	0.0106991	0.0103445	0.00921986
k__Bacteria.p__Proteobacteria.c__Gammaproteobacteria.o__Enterobacterales.f__Erwiniaceae.g__Tatumella.s__Tatumella.morbirosei	0.000111449	0.000172239	0.000111449	0	0	0	0	0	6.07903e-05
k__Bacteria.p__Proteobacteria.c__Gammaproteobacteria.o__Oceanospirillales.f__Alcanivoracaceae.g__Alcanivorax.s__Alcanivorax.sp..NBRC.101098	3.03951e-05	3.03951e-05	1.01317e-05	5.06586e-05	6.07903e-05	3.03951e-05	0	1.01317e-05	6.07903e-05
k__Bacteria.p__Actinobacteria.c__Actinobacteria.o__Corynebacteriales.f__Gordoniaceae.g__Gordonia.s__Gordonia.sp..1D	3.03951e-05	1.01317e-05	5.06586e-05	0.0126241	0.0131003	0.0144478	0.014924	0.0126241	0.0136575
k__Bacteria.p__Firmicutes.c__Bacilli.o__Bacillales.f__Bacillaceae.g__Bacillus.s__Bacillus.sp..1NLA3E	0.000263425	0.000222898	0.000243161	5.06586e-05	0.000334347	0.000283688	0.00029382	0.000202634	0.000233029
k__Bacteria.p__Actinobacteria.c__Actinobacteria.o__Micromonosporales.f__Micromonosporaceae.g__Salinispora.s__Salinispora.arenicola	0.00618034	0.0060689	0.00945289	0.0100811	0.0104559	0.0116616	0.0109929	0.0113678	0.01
k__Bacteria.p__Actinobacteria.c__Actinobacteria.o__Micrococcales.f__Microbacteriaceae.g__Microbacterium.s__Microbacterium.sp..Gsoil167	0	0	0	0.00029382	0.000141844	0.000253293	0.000243161	8.10537e-05	0
k__Bacteria.p__Actinobacteria.c__Actinobacteria.o__Bifidobacteriales.f__Bifidobacteriaceae.g__Bifidobacterium.s__Bifidobacterium.scardovii	0.000101317	2.02634e-05	5.06586e-05	0.00471125	0.00509625	0.0047923	0.00512665	0.00549139	0.00450861
k__Bacteria.p__Chlamydiae.c__Chlamydiia.o__Chlamydiales.f__Chlamydiaceae.g__Chlamydia.s__Chlamydia.felis	1.01317e-05	4.05268e-05	3.03951e-05	0	0	0	2.02634e-05	0	0
k__Bacteria.p__Proteobacteria.c__Betaproteobacteria.o__Burkholderiales.f__Oxalobacteraceae.g__Janthinobacterium.s__Janthinobacterium.sp..B9.8	0.000891591	0.000688956	0.000526849	0.000496454	0.000486322	0.00035461	0.000628166	0.0008308	0.0004154
k__Bacteria.p__Actinobacteria.c__Actinobacteria.o__Propionibacteriales.f__Propionibacteriaceae.g__Tessaracoccus.s__Tessaracoccus.flavescens	0.000628166	0.000668693	0.00104357	0.0137589	0.0118845	0.0142148	0.0137183	0.0128875	0.0127356
k__Bacteria.p__Actinobacteria.c__Actinobacteria.o__Streptomycetales.f__Streptomycetaceae.g__Streptomyces.s__Streptomyces.sp..44414	0	0	0	2.02634e-05	0	0	0	0	0
k__Bacteria.p__Actinobacteria.c__Actinobacteria.o__Actinomycetales.f__Actinomycetaceae.g__Actinomyces.s__Actinomyces.radicidentis	0.000334347	0.000364742	0.000395137	0.0137791	0.0132523	0.014691	0.0132016	0.0119149	0.0146403
k__Bacteria.p__Actinobacteria.c__Actinobacteria.o__Corynebacteriales.f__Corynebacteriaceae.g__Corynebacterium.s__Corynebacterium.ureicelerivorans	8.10537e-05	5.06586e-05	8.10537e-05	0.00160081	0.00155015	0.00130699	0.00173252	0.00167173	0.00132725
k__Bacteria.p__Firmicutes.c__Bacilli.o__Bacillales.f__Staphylococcaceae.g__Staphylococcus.s__Staphylococcus.equorum	1.01317e-05	4.05268e-05	1.01317e-05	3.03951e-05	0	0	0	4.05268e-05	0
k__Bacteria.p__Actinobacteria.c__Actinobacteria.o__Corynebacteriales.f__Gordoniaceae.g__Gordonia.s__Gordonia.amicalis	0.000283688	0.000222898	0.000324215	0	0	0	0	1.01317e-05	0
k__Bacteria.p__Candidatus.Beckwithbacteria.c__unidentified.o__unidentified.f__unidentified.g__unidentified.s__Candidatus.Beckwithbacteria.bacterium.GW2011_GWC1_49_16	0	0	0	0.000111449	0.000192503	0.000233029	0.000243161	0.000222898	0.000162107
k__Bacteria.p__Cyanobacteria.c__unidentified.o__Nostocales.f__Rivulariaceae.g__Rivularia.s__Rivularia.sp..PCC.7116	0.00132725	0.00141844	0.0012462	0.000151976	6.07903e-05	9.11854e-05	0.000111449	6.07903e-05	0.000111449
k__Bacteria.p__Firmicutes.c__Bacilli.o__Bacillales.f__Bacillaceae.g__Lysinibacillus.s__Lysinibacillus.saudimassiliensis	5.06586e-05	3.03951e-05	1.01317e-05	0	2.02634e-05	3.03951e-05	2.02634e-05	0	2.02634e-05
k__Bacteria.p__Deinococcus.Thermus.c__Deinococci.o__Thermales.f__Thermaceae.g__Thermus.s__Thermus.scotoductus	0.00139818	0.00129686	0.00158055	0.00148936	0.0010233	0.000921986	0.000952381	0.000881459	0.00163121
k__Bacteria.p__Proteobacteria.c__Betaproteobacteria.o__Burkholderiales.f__Burkholderiaceae.g__Burkholderia.s__Burkholderia.insecticola	0.00158055	0.00182371	0.00174265	0.017234	0.0184498	0.017153	0.0175988	0.0188045	0.0178825
k__Bacteria.p__Actinobacteria.c__Actinobacteria.o__Micromonosporales.f__Micromonosporaceae.g__Actinoplanes.s__Actinoplanes.deccanensis	5.06586e-05	1.01317e-05	6.07903e-05	4.05268e-05	0	2.02634e-05	3.03951e-05	4.05268e-05	0
k__Bacteria.p__Firmicutes.c__Bacilli.o__Bacillales.f__Listeriaceae.g__Listeria.s__Listeria.welshimeri	1.01317e-05	1.01317e-05	3.03951e-05	1.01317e-05	0	0	0	4.05268e-05	6.07903e-05
k__Bacteria.p__Actinobacteria.c__Actinobacteria.o__Corynebacteriales.f__Corynebacteriaceae.g__Corynebacterium.s__Corynebacterium.kroppenstedtii	0.00029382	0.000395137	0.000526849	0.000182371	0.000121581	0.000182371	8.10537e-05	0.000151976	0.000151976
k__Bacteria.p__Proteobacteria.c__Alphaproteobacteria.o__Rhodobacterales.f__Rhodobacteraceae.g__Rhodobacter.s__uncultured.Rhodobacter.sp.	0	1.01317e-05	0	0.000273556	0.000233029	0.000263425	0.000212766	0.000202634	0.000192503
k__Bacteria.p__Actinobacteria.c__Actinobacteria.o__Streptomycetales.f__Streptomycetaceae.g__Streptomyces.s__Streptomyces.sp..WT6	3.03951e-05	1.01317e-05	3.03951e-05	0.000111449	0	4.05268e-05	4.05268e-05	4.05268e-05	6.07903e-05
k__Bacteria.p__Actinobacteria.c__Actinobacteria.o__Micrococcales.f__Microbacteriaceae.g__Microbacterium.s__Microbacterium.pumilum	0	0	0	4.05268e-05	0	5.06586e-05	0	0	0
k__Bacteria.p__Bacteroidetes.c__Flavobacteriia.o__Flavobacteriales.f__Flavobacteriaceae.g__Algibacter.s__Algibacter.alginicilyticus	9.11854e-05	0.000172239	6.07903e-05	0.000233029	0.000324215	0.000212766	0.000233029	0.000435664	0.000385005
k__Bacteria.p__Actinobacteria.c__Actinobacteria.o__Micrococcales.f__Intrasporangiaceae.g__Arsenicicoccus.s__Arsenicicoccus.sp..oral.taxon.190	0.00142857	0.00161094	0.00200608	0.0575177	0.0571631	0.0607801	0.0599696	0.0554002	0.0574975
k__Bacteria.p__Proteobacteria.c__Alphaproteobacteria.o__Rhizobiales.f__Hyphomicrobiaceae.g__Hyphomicrobium.s__Hyphomicrobium.sp..MC1	0.00174265	0.00172239	0.00199595	0.0296758	0.0322087	0.0251266	0.0242351	0.0261905	0.0288247
k__Bacteria.p__Actinobacteria.c__Actinobacteria.o__Pseudonocardiales.f__Pseudonocardiaceae.g__Amycolatopsis.s__Amycolatopsis.thailandensis	0.000577508	0.000840932	0.00168186	0	0	0	0	0	4.05268e-05
k__Bacteria.p__Actinobacteria.c__Actinobacteria.o__Streptomycetales.f__Streptomycetaceae.g__Streptomyces.s__Streptomyces.sp..MJ635.86F5	3.03951e-05	1.01317e-05	2.02634e-05	0.000141844	7.0922e-05	5.06586e-05	4.05268e-05	0	7.0922e-05
k__Bacteria.p__Bacteroidetes.c__Sphingobacteriia.o__Sphingobacteriales.f__Sphingobacteriaceae.g__Pedobacter.s__Pedobacter.sp..PACM.27299	0.00070922	0.000911854	0.000618034	0.00194529	0.00174265	0.00190476	0.00165147	0.00184397	0.00172239
k__Bacteria.p__Spirochaetes.c__Spirochaetia.o__Spirochaetales.f__Spirochaetaceae.g__Treponema.s__Treponema.primitia	0.000881459	0.000790274	0.000668693	0.000263425	0.000202634	0.000233029	0.000395137	0.000141844	0.000131712
k__Bacteria.p__unidentified.c__unidentified.o__unidentified.f__unidentified.g__unidentified.s__uncultured.pig.faeces.bacterium	0	0	0	2.02634e-05	0	3.03951e-05	0	4.05268e-05	4.05268e-05
k__Bacteria.p__Bacteroidetes.c__Flavobacteriia.o__Flavobacteriales.f__Flavobacteriaceae.g__Formosa.s__Formosa.sp..Hel1_31_208	2.02634e-05	2.02634e-05	7.0922e-05	0.000395137	0.000445795	0.000253293	0.000334347	0.000425532	0.000303951
k__Bacteria.p__Actinobacteria.c__Actinobacteria.o__Micrococcales.f__Micrococcaceae.g__Rothia.s__Rothia.aeria	0	0	2.02634e-05	0.000101317	0.000364742	7.0922e-05	0.00029382	0.000253293	0.000314083
k__Bacteria.p__Proteobacteria.c__Betaproteobacteria.o__Rhodocyclales.f__Rhodocyclaceae.g__Rhodocyclus.s__Rhodocyclus.tenuis	0	0	0	0	4.05268e-05	0	0	0	4.05268e-05
k__Bacteria.p__Bacteroidetes.c__Flavobacteriia.o__Flavobacteriales.f__Blattabacteriaceae.g__Blattabacterium.s__Blattabacterium.sp.	0	0	0	0	3.03951e-05	0	2.02634e-05	0	0
k__Bacteria.p__Bacteroidetes.c__Bacteroidia.o__Bacteroidales.f__Prevotellaceae.g__Prevotella.s__Prevotella.fusca	1.01317e-05	4.05268e-05	1.01317e-05	0.000111449	9.11854e-05	8.10537e-05	0.000101317	0.000111449	8.10537e-05
k__Bacteria.p__Proteobacteria.c__Betaproteobacteria.o__Burkholderiales.f__Burkholderiaceae.g__Cupriavidus.s__Cupriavidus.sp..ST.14	1.01317e-05	2.02634e-05	0	4.05268e-05	9.11854e-05	9.11854e-05	0	0.000121581	7.0922e-05
k__Bacteria.p__Cyanobacteria.c__unidentified.o__Nostocales.f__Scytonemataceae.g__Scytonema.s__Scytonema.sp..NIES.4073	0.00238095	0.00212766	0.00260385	0.0010537	0.00179331	0.00103343	0.00165147	0.00118541	0.00140831
k__Bacteria.p__Firmicutes.c__Clostridia.o__Clostridiales.f__Peptostreptococcaceae.g__Romboutsia.s__Romboutsia.ilealis	1.01317e-05	4.05268e-05	0	6.07903e-05	2.02634e-05	6.07903e-05	0	0	2.02634e-05
k__Bacteria.p__Actinobacteria.c__Actinobacteria.o__Streptomycetales.f__Streptomycetaceae.g__Streptomyces.s__Streptomyces.albaduncus	0	0	0	0.000111449	6.07903e-05	0.000131712	0.000131712	0.000233029	0
k__Bacteria.p__Fusobacteria.c__Fusobacteriia.o__Fusobacteriales.f__Fusobacteriaceae.g__Fusobacterium.s__Fusobacterium.sp..oral.taxon.203	0	1.01317e-05	0	0	0	0	0	2.02634e-05	0
k__Bacteria.p__Firmicutes.c__Clostridia.o__Clostridiales.f__Ruminococcaceae.g__Ruminococcus.s__Ruminococcus.champanellensis	2.02634e-05	2.02634e-05	0	0.000395137	0.000385005	0.000202634	0.000486322	0.00047619	0.000395137
k__Bacteria.p__Proteobacteria.c__Alphaproteobacteria.o__Rhizobiales.f__Bradyrhizobiaceae.g__Bosea.s__Bosea.lupini	0.000901722	0.00116515	0.00111449	0	0	1.01317e-05	1.01317e-05	3.03951e-05	0.000121581
k__Bacteria.p__Proteobacteria.c__Alphaproteobacteria.o__Rhizobiales.f__Beijerinckiaceae.g__Rhodoblastus.s__Rhodoblastus.sphagnicola	0.0249949	0.0213475	0.0263121	0.000263425	0	0.000151976	5.06586e-05	0.000111449	0.000141844
k__Bacteria.p__Proteobacteria.c__Gammaproteobacteria.o__Enterobacterales.f__Enterobacteriaceae.g__Klebsiella.s__Klebsiella.quasipneumoniae	0.000222898	0.000202634	0.000101317	0.000121581	0.000233029	0.000162107	0.000303951	0.000263425	0.000344478
k__Bacteria.p__Firmicutes.c__Clostridia.o__Clostridiales.f__Clostridiaceae.g__Clostridium.s__Clostridium.chauvoei	2.02634e-05	0	1.01317e-05	4.05268e-05	9.11854e-05	3.03951e-05	0	3.03951e-05	0
k__Bacteria.p__Proteobacteria.c__Alphaproteobacteria.o__Rhizobiales.f__Rhizobiaceae.g__Rhizobium.s__Rhizobium.sp..Kim5	1.01317e-05	6.07903e-05	3.03951e-05	0.00177305	0.00209726	0.00228977	0.00206687	0.00201621	0.00194529
k__Bacteria.p__Candidatus.Wolfebacteria.c__unidentified.o__unidentified.f__unidentified.g__unidentified.s__Candidatus.Wolfebacteria.bacterium.GW2011_GWB1_47_1	0	0	0	0.000141844	0.000212766	0.000192503	6.07903e-05	0.000141844	0.000151976
k__Bacteria.p__Proteobacteria.c__Alphaproteobacteria.o__Rhizobiales.f__Rhizobiaceae.g__Rhizobium.s__Rhizobium.sp..DS.S.51	0	0	2.02634e-05	0	6.07903e-05	7.0922e-05	0	0	0
k__Bacteria.p__Firmicutes.c__Bacilli.o__Bacillales.f__Bacillaceae.g__Parageobacillus.s__Parageobacillus.toebii	5.06586e-05	2.02634e-05	4.05268e-05	5.06586e-05	0	0	0	0	0
k__Bacteria.p__Actinobacteria.c__Actinobacteria.o__Corynebacteriales.f__Mycobacteriaceae.g__Mycobacterium.s__Mycobacterium.sp..B.009	2.02634e-05	3.03951e-05	2.02634e-05	0	0	6.07903e-05	0	0	3.03951e-05
k__Bacteria.p__Proteobacteria.c__Gammaproteobacteria.o__Enterobacterales.f__Yersiniaceae.g__Serratia.s__Serratia.odorifera	0.000253293	0.000212766	0.000263425	0	0	0	0	0	3.03951e-05
k__Bacteria.p__unidentified.c__unidentified.o__unidentified.f__unidentified.g__unidentified.s__uncultured.bacterium.A1Q1_fos_1093	1.01317e-05	0	1.01317e-05	0	2.02634e-05	0	0	0	0
k__Bacteria.p__Chlamydiae.c__Chlamydiia.o__Parachlamydiales.f__Parachlamydiaceae.g__Candidatus.Protochlamydia.s__Candidatus.Protochlamydia.amoebophila	0.000222898	0.000243161	0.000172239	0.000111449	9.11854e-05	0.000121581	0.000141844	0.000131712	0.000101317
k__Bacteria.p__Actinobacteria.c__Actinobacteria.o__Streptosporangiales.f__Nocardiopsaceae.g__Nocardiopsis.s__Nocardiopsis.sp..FU.40	2.02634e-05	5.06586e-05	3.03951e-05	0.000283688	0.000162107	0.00029382	0.000283688	0.000212766	0.000182371
k__Bacteria.p__Proteobacteria.c__Deltaproteobacteria.o__Myxococcales.f__Myxococcaceae.g__Myxococcus.s__Myxococcus.sp.	5.06586e-05	2.02634e-05	4.05268e-05	0	0.000192503	0	7.0922e-05	0.000111449	2.02634e-05
k__Bacteria.p__Deinococcus.Thermus.c__Deinococci.o__Thermales.f__Thermaceae.g__Thermus.s__Thermus.oshimai	0.000749747	0.000607903	0.00064843	0.00199595	0.0025228	0.00244174	0.00202634	0.00339412	0.0022999
k__Bacteria.p__Verrucomicrobia.c__unidentified.o__unidentified.f__unidentified.g__unidentified.s__Verrucomicrobia.bacterium.IMCC26134	0.0073151	0.00741641	0.00583587	0.0119352	0.0126849	0.0105268	0.0101824	0.0123911	0.0136373
k__Bacteria.p__Firmicutes.c__Bacilli.o__Lactobacillales.f__Streptococcaceae.g__Streptococcus.s__Streptococcus.mutans	0.0298176	0.0163323	0.0187234	5.06586e-05	3.03951e-05	0	0	1.01317e-05	0
k__Bacteria.p__Actinobacteria.c__Actinobacteria.o__Corynebacteriales.f__Mycobacteriaceae.g__Mycolicibacterium.s__Mycolicibacterium.litorale	0.00275583	0.00288754	0.00340426	0.0177508	0.018845	0.0185917	0.0182573	0.0166565	0.0186829
k__Bacteria.p__Actinobacteria.c__Actinobacteria.o__Micromonosporales.f__Micromonosporaceae.g__Micromonospora.s__Micromonospora.siamensis	0.00177305	0.00183384	0.00260385	0.032229	0.0333739	0.0353191	0.0334853	0.0320973	0.0336981
k__Bacteria.p__Proteobacteria.c__Gammaproteobacteria.o__Enterobacterales.f__Enterobacteriaceae.g__Klebsiella.s__Klebsiella.oxytoca	0.000182371	0.000334347	0.000243161	0.00177305	0.00130699	0.000790274	0.00108409	0.00106383	0.00152989
k__Bacteria.p__Proteobacteria.c__Gammaproteobacteria.o__Enterobacterales.f__Morganellaceae.g__Xenorhabdus.s__Xenorhabdus.doucetiae	0.000121581	0.000131712	0.000101317	9.11854e-05	0.000141844	6.07903e-05	0.000121581	5.06586e-05	0.000212766
k__Bacteria.p__Proteobacteria.c__Gammaproteobacteria.o__Immundisolibacterales.f__Immundisolibacteraceae.g__Immundisolibacter.s__Immundisolibacter.cernigliae	0.00507599	0.00474164	0.00400203	0.0425228	0.0470618	0.0386727	0.0384498	0.0429686	0.0394225
k__Bacteria.p__Bacteroidetes.c__Bacteroidia.o__Bacteroidales.f__Prevotellaceae.g__Prevotella.s__Prevotella.dentalis	1.01317e-05	2.02634e-05	0	0.00163121	0.00147923	0.00148936	0.00119554	0.00180344	0.00161094
k__Bacteria.p__Proteobacteria.c__Alphaproteobacteria.o__Rhodobacterales.f__Rhodobacteraceae.g__Phaeobacter.s__Phaeobacter.gallaeciensis	0.000273556	0.000344478	0.00029382	0.00429585	0.00582573	0.00458967	0.00555218	0.005846	0.00472138
k__Bacteria.p__Proteobacteria.c__Alphaproteobacteria.o__Rhizobiales.f__unidentified.g__Candidatus.Hodgkinia.s__Candidatus.Hodgkinia.cicadicola	4.05268e-05	3.03951e-05	7.0922e-05	0	0	3.03951e-05	0	0	0
k__Bacteria.p__Proteobacteria.c__Deltaproteobacteria.o__Myxococcales.f__Myxococcaceae.g__Myxococcus.s__Myxococcus.macrosporus	0.00630193	0.00569402	0.00557244	0.00745694	0.00710233	0.00644377	0.00572442	0.00812563	0.00528875
k__Bacteria.p__Actinobacteria.c__Actinobacteria.o__Corynebacteriales.f__Mycobacteriaceae.g__Mycobacterium.s__Mycobacterium.sp..PO1	0	0	0	0	2.02634e-05	0	0	3.03951e-05	0
k__Bacteria.p__Proteobacteria.c__Gammaproteobacteria.o__Chromatiales.f__Chromatiaceae.g__Candidatus.Thiosymbion.s__Candidatus.Thiosymbion.oneisti	0.00247214	0.00303951	0.00273556	0	3.03951e-05	5.06586e-05	0	3.03951e-05	0
k__Bacteria.p__Actinobacteria.c__Actinobacteria.o__Streptomycetales.f__Streptomycetaceae.g__Streptomyces.s__Streptomyces.sp..WAC1420	0	2.02634e-05	0.000162107	4.05268e-05	5.06586e-05	0	0	0.000182371	3.03951e-05
k__Bacteria.p__Proteobacteria.c__Alphaproteobacteria.o__Rhizobiales.f__Methylobacteriaceae.g__Methylobacterium.s__Methylobacterium.sp.	0.00729483	0.00930091	0.00921986	0	4.05268e-05	1.01317e-05	0	0	0
k__Bacteria.p__Proteobacteria.c__Alphaproteobacteria.o__Rhizobiales.f__Methylobacteriaceae.g__Methylobacterium.s__Methylobacterium.aquaticum	0.00409321	0.00466059	0.00530902	0.0703647	0.0768288	0.0706282	0.0686727	0.068541	0.0706079
k__Bacteria.p__Actinobacteria.c__Actinobacteria.o__Corynebacteriales.f__Mycobacteriaceae.g__Mycobacterium.s__Mycobacterium.paraintracellulare	0.000172239	0.000212766	0.000243161	0.00126646	0.00123607	0.000891591	0.00121581	0.00123607	0.00131712
k__Bacteria.p__Actinobacteria.c__Actinobacteria.o__Actinomycetales.f__Actinomycetaceae.g__Arcanobacterium.s__Arcanobacterium.phocae	8.10537e-05	0.000151976	0.000131712	0.000121581	9.11854e-05	6.07903e-05	0.000141844	0.000263425	4.05268e-05
k__Bacteria.p__Actinobacteria.c__Actinobacteria.o__Streptomycetales.f__Streptomycetaceae.g__Streptomyces.s__Streptomyces.muensis	4.05268e-05	6.07903e-05	3.03951e-05	0.000172239	0.000101317	0	0.000141844	2.02634e-05	3.03951e-05
k__Bacteria.p__Actinobacteria.c__Actinobacteria.o__Corynebacteriales.f__Nocardiaceae.g__Rhodococcus.s__Rhodococcus.qingshengii	0.000121581	0.000192503	0.000324215	0.0010537	0.000253293	0.00029382	0.000243161	0.000151976	0.000314083
k__Bacteria.p__Actinobacteria.c__Actinobacteria.o__Micrococcales.f__Micrococcaceae.g__Arthrobacter.s__Arthrobacter.sp..BP2	0	0	1.01317e-05	2.02634e-05	2.02634e-05	4.05268e-05	0	3.03951e-05	0
k__Bacteria.p__Tenericutes.c__Mollicutes.o__Mycoplasmatales.f__Mycoplasmataceae.g__Mycoplasma.s__Mycoplasma.alvi	0	4.05268e-05	0	2.02634e-05	0	0	0	0	0
k__Bacteria.p__Firmicutes.c__Bacilli.o__Lactobacillales.f__Lactobacillaceae.g__Lactobacillus.s__Lactobacillus.acidipiscis	0	7.0922e-05	7.0922e-05	0	0.000121581	0	5.06586e-05	7.0922e-05	6.07903e-05
k__Bacteria.p__Actinobacteria.c__Actinobacteria.o__Micrococcales.f__Micrococcaceae.g__Rothia.s__Rothia.mucilaginosa	5.06586e-05	2.02634e-05	2.02634e-05	0.000790274	0.000658561	0.000932118	0.000952381	0.000982776	0.000699088
k__Bacteria.p__unidentified.c__unidentified.o__unidentified.f__unidentified.g__unidentified.s__uncultured.bacterium.A1Q1_fos_2286	0.000111449	0.000202634	0.000172239	0.00202634	0.00182371	0.00199595	0.00182371	0.00121581	0.00122594
k__Bacteria.p__Proteobacteria.c__Gammaproteobacteria.o__Enterobacterales.f__unidentified.g__Phytobacter.s__Phytobacter.sp..SCO41	5.06586e-05	4.05268e-05	1.01317e-05	0	0.000162107	0	0	0	2.02634e-05
k__Bacteria.p__Proteobacteria.c__Gammaproteobacteria.o__Chromatiales.f__Ectothiorhodospiraceae.g__Thioalkalivibrio.s__Thioalkalivibrio.sp..K90mix	1.01317e-05	5.06586e-05	1.01317e-05	0.0135968	0.0150963	0.0113273	0.0118845	0.0137994	0.0134448
k__Bacteria.p__Proteobacteria.c__Alphaproteobacteria.o__Rickettsiales.f__Rickettsiaceae.g__Rickettsia.s__Rickettsia.rickettsii	0	0	0	0	0	0	2.02634e-05	0	0
k__Bacteria.p__Bacteroidetes.c__Cytophagia.o__Cytophagales.f__Hymenobacteraceae.g__Hymenobacter.s__Hymenobacter.sp..APR13	0.000587639	0.000536981	0.00047619	0.00808511	0.0103647	0.00759878	0.00899696	0.00924012	0.0102128
k__Bacteria.p__Actinobacteria.c__Actinobacteria.o__Micrococcales.f__Intrasporangiaceae.g__Phycicoccus.s__Phycicoccus.dokdonensis	0.00697062	0.00778116	0.0101216	0.234316	0.214367	0.278734	0.250476	0.218967	0.254691
k__Bacteria.p__Firmicutes.c__Bacilli.o__Bacillales.f__Paenibacillaceae.g__Paenibacillus.s__uncultured.Paenibacillus.sp.	6.07903e-05	6.07903e-05	0	0	0.000141844	1.01317e-05	0	0.000121581	4.05268e-05
k__Bacteria.p__Actinobacteria.c__Actinobacteria.o__Streptomycetales.f__Streptomycetaceae.g__Streptomyces.s__Streptomyces.sampsonii	5.06586e-05	4.05268e-05	7.0922e-05	0.000800405	0.0010233	0.00123607	0.00155015	0.00113475	0.00134752
k__Bacteria.p__Proteobacteria.c__Gammaproteobacteria.o__Enterobacterales.f__Enterobacteriaceae.g__Klebsiella.s__Klebsiella.aerogenes	0.000435664	0.00029382	0.000405268	0.00134752	0.00172239	0.00157042	0.00160081	0.00199595	0.00211753
k__Bacteria.p__Firmicutes.c__Erysipelotrichia.o__Erysipelotrichales.f__Erysipelotrichaceae.g__Faecalibaculum.s__Faecalibaculum.rodentium	0.000131712	0.000141844	0.000121581	0.00035461	0.000385005	0.000395137	0.00029382	0.000253293	0.000405268
k__Bacteria.p__Planctomycetes.c__Planctomycetia.o__Planctomycetales.f__Planctomycetaceae.g__Planctomyces.s__uncultured.Planctomyces.sp.	1.01317e-05	5.06586e-05	2.02634e-05	4.05268e-05	3.03951e-05	4.05268e-05	0	0	4.05268e-05
k__Bacteria.p__Proteobacteria.c__Betaproteobacteria.o__Burkholderiales.f__Burkholderiaceae.g__Cupriavidus.s__Cupriavidus.gilardii	0.00163121	0.00180344	0.0014387	0.05231	0.0579129	0.051003	0.054306	0.0584397	0.058612
k__Bacteria.p__Proteobacteria.c__Betaproteobacteria.o__Burkholderiales.f__Burkholderiaceae.g__Cupriavidus.s__uncultured.Cupriavidus.sp.	4.05268e-05	2.02634e-05	3.03951e-05	3.03951e-05	0.000101317	8.10537e-05	0.000192503	0.000111449	0.000111449
k__Bacteria.p__Firmicutes.c__Bacilli.o__Bacillales.f__Paenibacillaceae.g__Paenibacillus.s__Paenibacillus.peoriae	0.000192503	0.000172239	0.000192503	3.03951e-05	1.01317e-05	0	4.05268e-05	2.02634e-05	0
k__Bacteria.p__Proteobacteria.c__Epsilonproteobacteria.o__Campylobacterales.f__Campylobacteraceae.g__Campylobacter.s__Campylobacter.peloridis	2.02634e-05	0	1.01317e-05	2.02634e-05	0	0	2.02634e-05	1.01317e-05	0
k__Bacteria.p__Proteobacteria.c__Alphaproteobacteria.o__Rhizobiales.f__Phyllobacteriaceae.g__Mesorhizobium.s__Mesorhizobium.japonicum	0.0025228	0.00239108	0.00234043	0.023536	0.0259068	0.0234853	0.0236575	0.0239514	0.0214387
k__Bacteria.p__Cyanobacteria.c__unidentified.o__Synechococcales.f__Synechococcaceae.g__Thermosynechococcus.s__Thermosynechococcus.sp..NK55a	0.000131712	0.000141844	0.000192503	0.00029382	0.000101317	0.000283688	1.01317e-05	0.000151976	0.000121581
k__Bacteria.p__Proteobacteria.c__Gammaproteobacteria.o__Legionellales.f__Coxiellaceae.g__Coxiella.s__Coxiella.burnetii	0.00108409	0.00104357	0.00100304	0.00106383	0.000516717	0.000972644	0.000668693	0.000749747	0.00113475
k__Bacteria.p__unidentified.c__unidentified.o__unidentified.f__unidentified.g__unidentified.s__uncultured.bacterium.Contigcl_1769	0	0	0	2.02634e-05	4.05268e-05	0	7.0922e-05	0	7.0922e-05
k__Bacteria.p__unidentified.c__unidentified.o__unidentified.f__unidentified.g__unidentified.s__uncultured.bacterium.Bio5	1.01317e-05	0	0	0	8.10537e-05	2.02634e-05	6.07903e-05	0	0
k__Bacteria.p__Proteobacteria.c__Alphaproteobacteria.o__Rhizobiales.f__Hyphomicrobiaceae.g__Hyphomicrobium.s__Hyphomicrobium.sulfonivorans	0.0093617	0.011773	0.0101722	8.10537e-05	0	0.000101317	0.000151976	6.07903e-05	6.07903e-05
k__Bacteria.p__Actinobacteria.c__Actinobacteria.o__Streptomycetales.f__Streptomycetaceae.g__Streptomyces.s__Streptomyces.prasinopilosus	0.000840932	0.000688956	0.000790274	0	0	0	0	0	2.02634e-05
k__Bacteria.p__Proteobacteria.c__Gammaproteobacteria.o__Methylococcales.f__Methylococcaceae.g__Methylococcus.s__Methylococcus.capsulatus	0.0048227	0.00528875	0.00474164	0.0119757	0.0127153	0.0101824	0.0107497	0.0113982	0.0112361
k__Bacteria.p__Firmicutes.c__Bacilli.o__Bacillales.f__Planococcaceae.g__Planococcus.s__Planococcus.donghaensis	7.0922e-05	7.0922e-05	2.02634e-05	9.11854e-05	0	3.03951e-05	2.02634e-05	6.07903e-05	0
k__Bacteria.p__Bacteroidetes.c__Flavobacteriia.o__Flavobacteriales.f__Ichthyobacteriaceae.g__Ichthyobacterium.s__Ichthyobacterium.seriolicida	6.07903e-05	6.07903e-05	3.03951e-05	8.10537e-05	3.03951e-05	0.000151976	8.10537e-05	0.000172239	8.10537e-05
k__Bacteria.p__Actinobacteria.c__Actinobacteria.o__Streptomycetales.f__Streptomycetaceae.g__Streptomyces.s__Streptomyces.sp..CA19	0	0	0	0	0	0	2.02634e-05	0	0
k__Bacteria.p__Actinobacteria.c__Actinobacteria.o__Micrococcales.f__Microbacteriaceae.g__Microbacterium.s__Microbacterium.ketosireducens	0.00132725	0.00195542	0.000921986	8.10537e-05	0	0	0	0	0
k__Bacteria.p__Proteobacteria.c__Alphaproteobacteria.o__Rhizobiales.f__Bradyrhizobiaceae.g__Bradyrhizobium.s__Bradyrhizobium.daqingense	0	0	1.01317e-05	0	0	0	0	1.01317e-05	0
k__Bacteria.p__Actinobacteria.c__Actinobacteria.o__Corynebacteriales.f__Nocardiaceae.g__Rhodococcus.s__Rhodococcus.sp..R04	0	0	0	0	0	6.07903e-05	0	0	7.0922e-05
k__Bacteria.p__Bacteroidetes.c__Chitinophagia.o__Chitinophagales.f__Chitinophagaceae.g__Chitinophaga.s__Chitinophaga.caeni	0.0021074	0.00308004	0.00150963	0.00350557	0.00274569	0.00260385	0.00267477	0.0035461	0.00382979
k__Bacteria.p__Actinobacteria.c__Actinobacteria.o__Propionibacteriales.f__Propionibacteriaceae.g__Propionimicrobium.s__Propionimicrobium.sp..Marseille.P3275	0.000364742	0.000587639	0.000739615	0.000577508	0.000385005	0.000496454	0.000486322	0.000668693	0.000567376
k__Bacteria.p__Proteobacteria.c__Alphaproteobacteria.o__Rhodospirillales.f__Rhodospirillaceae.g__Candidatus.Endolissoclinum.s__Candidatus.Endolissoclinum.faulkneri	0.000780142	0.000840932	0.000739615	0.000101317	0.000131712	0.000121581	0.000172239	9.11854e-05	0.000101317
k__Bacteria.p__Bacteroidetes.c__Bacteroidia.o__Bacteroidales.f__Prevotellaceae.g__Prevotella.s__Prevotella.buccae	2.02634e-05	4.05268e-05	2.02634e-05	3.03951e-05	0.000151976	0	1.01317e-05	5.06586e-05	2.02634e-05
k__Bacteria.p__Cyanobacteria.c__unidentified.o__Synechococcales.f__Synechococcaceae.g__Cyanobium.s__Cyanobium.sp..NS01	0	0	0	2.02634e-05	0	5.06586e-05	0.000131712	0.000121581	0
k__Bacteria.p__Actinobacteria.c__Actinobacteria.o__Micrococcales.f__Micrococcaceae.g__Arthrobacter.s__Arthrobacter.globiformis	0.00106383	0.000871327	0.0012462	0.000466059	0.000151976	0.000364742	0.000536981	0.000131712	0.00029382
k__Bacteria.p__Actinobacteria.c__Actinobacteria.o__Corynebacteriales.f__Mycobacteriaceae.g__Mycobacterium.s__Mycobacterium.scrofulaceum	0.00137791	0.00131712	0.00191489	0	0	0	5.06586e-05	0	0
k__Bacteria.p__Bacteroidetes.c__Flavobacteriia.o__Flavobacteriales.f__Flavobacteriaceae.g__Capnocytophaga.s__Capnocytophaga.sp..H2931	1.01317e-05	2.02634e-05	3.03951e-05	2.02634e-05	0	0	0	0	2.02634e-05
k__Bacteria.p__Firmicutes.c__Bacilli.o__Bacillales.f__Staphylococcaceae.g__Staphylococcus.s__Staphylococcus.pseudintermedius	4.05268e-05	1.01317e-05	2.02634e-05	2.02634e-05	0	0	0	1.01317e-05	4.05268e-05
k__Bacteria.p__Proteobacteria.c__Gammaproteobacteria.o__Chromatiales.f__Ectothiorhodospiraceae.g__Thioalkalivibrio.s__Thioalkalivibrio.nitratireducens	0.00265451	0.0025228	0.00163121	0.0173759	0.0205471	0.0164742	0.0159271	0.0177812	0.0172239
k__Bacteria.p__Proteobacteria.c__Alphaproteobacteria.o__Pelagibacterales.f__Pelagibacteraceae.g__unidentified.s__alpha.proteobacterium.HIMB5	0.000131712	7.0922e-05	6.07903e-05	0	0	4.05268e-05	0	0	0
k__Bacteria.p__Proteobacteria.c__Alphaproteobacteria.o__unidentified.f__unidentified.g__unidentified.s__uncultured.alpha.proteobacterium.HF0010_30A23	0	0	0	0.000141844	0.000141844	0.000121581	0.000162107	0.000101317	5.06586e-05
k__Bacteria.p__Bacteroidetes.c__Bacteroidia.o__Bacteroidales.f__Prevotellaceae.g__Prevotella.s__Prevotella.veroralis	5.06586e-05	2.02634e-05	0	0	0	0	0	0	2.02634e-05
k__Bacteria.p__Tenericutes.c__Mollicutes.o__Mycoplasmatales.f__Mycoplasmataceae.g__Mycoplasma.s__Mycoplasma.bovis	0	1.01317e-05	0	0	0	0	0	0	2.02634e-05
k__Bacteria.p__Firmicutes.c__Bacilli.o__Bacillales.f__Paenibacillaceae.g__Aneurinibacillus.s__Aneurinibacillus.soli	0.000577508	0.000536981	0.000678825	0.000324215	0.000202634	0.000344478	0.000212766	0.000455927	9.11854e-05
k__Bacteria.p__Acidobacteria.c__unidentified.o__unidentified.f__unidentified.g__unidentified.s__uncultured.Acidobacteria.bacterium.Rifle_16ft_4_minimus_38982	9.11854e-05	0.000192503	7.0922e-05	0.00832827	0.00904762	0.00714286	0.00878419	0.0105978	0.00911854
k__Bacteria.p__Elusimicrobia.c__Endomicrobia.o__Endomicrobiales.f__Endomicrobiaceae.g__Endomicrobium.s__Candidatus.Endomicrobium.trichonymphae	0.000131712	0.000162107	0.000131712	0	0.000101317	8.10537e-05	0.000131712	0.000131712	4.05268e-05
k__Bacteria.p__Proteobacteria.c__Betaproteobacteria.o__Burkholderiales.f__Burkholderiaceae.g__Polynucleobacter.s__Polynucleobacter.acidiphobus	0.00177305	0.00202634	0.0014387	0.000192503	0.000162107	0.000212766	0.000364742	7.0922e-05	0.000151976
k__Bacteria.p__Actinobacteria.c__Actinobacteria.o__Corynebacteriales.f__Corynebacteriaceae.g__Corynebacterium.s__Corynebacterium.glaucum	2.02634e-05	7.0922e-05	0.000111449	0.0012766	0.00117528	0.00107396	0.00165147	0.000810537	0.00113475
k__Bacteria.p__Cyanobacteria.c__unidentified.o__Synechococcales.f__Synechococcaceae.g__Synechococcus.s__Synechococcus.sp..KORDI.100	3.03951e-05	4.05268e-05	0.000101317	0.000547112	0.00047619	0.000638298	0.000688956	0.000699088	0.000567376
k__Bacteria.p__Actinobacteria.c__Actinobacteria.o__Micromonosporales.f__Micromonosporaceae.g__Micromonospora.s__Micromonospora.sp..CB01531	0.00949341	0.00847011	0.0153799	0	3.03951e-05	0	0	0	0
k__Bacteria.p__Actinobacteria.c__Actinobacteria.o__Pseudonocardiales.f__Pseudonocardiaceae.g__Saccharopolyspora.s__Saccharopolyspora.spinosa	0.00424519	0.00403242	0.00822695	0.000172239	0.000233029	0.000263425	0.000162107	0.000212766	0.000405268
k__Bacteria.p__Nitrospirae.c__Nitrospira.o__Nitrospirales.f__Nitrospiraceae.g__Nitrospira.s__uncultured.Nitrospira.sp.	0	1.01317e-05	1.01317e-05	0.000182371	0.000222898	0.000243161	0.000263425	0.000121581	0.000253293
k__Bacteria.p__Bacteroidetes.c__Bacteroidia.o__Bacteroidales.f__Prevotellaceae.g__Prevotella.s__Prevotella.melaninogenica	0	2.02634e-05	0	0.000101317	0.000162107	0.000141844	3.03951e-05	0.000263425	0.000101317
k__Bacteria.p__Actinobacteria.c__Actinobacteria.o__Streptomycetales.f__Streptomycetaceae.g__Streptomyces.s__Streptomyces.sp..88.682	0	0	1.01317e-05	0.000101317	0.000131712	0	4.05268e-05	4.05268e-05	5.06586e-05
k__Bacteria.p__Actinobacteria.c__Actinobacteria.o__Streptomycetales.f__Streptomycetaceae.g__Streptomyces.s__Streptomyces.sp..F12	0.000131712	5.06586e-05	0.000172239	0.000324215	0.000253293	0.000283688	0.000141844	0.000141844	0.000222898
k__Bacteria.p__Actinobacteria.c__Actinobacteria.o__Corynebacteriales.f__Mycobacteriaceae.g__Mycobacterium.s__Mycobacterium.avium	0.00314083	0.00400203	0.00607903	0.0646809	0.064691	0.0675481	0.061155	0.0636069	0.0638703
k__Bacteria.p__Firmicutes.c__Bacilli.o__Lactobacillales.f__Leuconostocaceae.g__Leuconostoc.s__Leuconostoc.mesenteroides	7.0922e-05	0.000111449	4.05268e-05	6.07903e-05	0.00029382	0	0	0.000192503	0.000141844
k__Bacteria.p__Proteobacteria.c__Gammaproteobacteria.o__unidentified.f__unidentified.g__unidentified.s__uncultured.gamma.proteobacterium.HF4000_48E10	0.000253293	0.000243161	0.000283688	0.00138804	0.00194529	0.00148936	0.00117528	0.00171226	0.00170213
k__Bacteria.p__Proteobacteria.c__Epsilonproteobacteria.o__Campylobacterales.f__Campylobacteraceae.g__Campylobacter.s__Campylobacter.curvus	0	1.01317e-05	0	0.000111449	0.000202634	0.000263425	0.000111449	0.000101317	0.000121581
k__Bacteria.p__Bacteroidetes.c__Cytophagia.o__Cytophagales.f__Hymenobacteraceae.g__Pontibacter.s__Pontibacter.actiniarum	0.000871327	0.00100304	0.000658561	0.004154	0.00450861	0.00367781	0.00417427	0.00420466	0.00446809
k__Bacteria.p__Actinobacteria.c__Actinobacteria.o__Streptomycetales.f__Streptomycetaceae.g__Streptomyces.s__Streptomyces.qinglanensis	0.000658561	0.000425532	0.000699088	0.000162107	0.000121581	0.000192503	0.000101317	0.000182371	0.000121581
k__Bacteria.p__Actinobacteria.c__Actinobacteria.o__Streptosporangiales.f__Nocardiopsaceae.g__Nocardiopsis.s__Nocardiopsis.ganjiahuensis	0.00110436	0.000952381	0.00187437	4.05268e-05	0	3.03951e-05	0	0	0
k__Bacteria.p__Chloroflexi.c__unidentified.o__unidentified.f__unidentified.g__unidentified.s__uncultured.Chloroflexi.bacterium.Rifle_16ft_4_minimus_640	1.01317e-05	4.05268e-05	0	8.10537e-05	0.000151976	9.11854e-05	3.03951e-05	9.11854e-05	0.000192503
k__Bacteria.p__Actinobacteria.c__Actinobacteria.o__Streptomycetales.f__Streptomycetaceae.g__Streptomyces.s__Streptomyces.sp..AAH67	0	0	0	0	0	0	0	0	2.02634e-05
k__Bacteria.p__Proteobacteria.c__Epsilonproteobacteria.o__Campylobacterales.f__Helicobacteraceae.g__Wolinella.s__Wolinella.succinogenes	0.000202634	0.000263425	0.000243161	4.05268e-05	3.03951e-05	4.05268e-05	7.0922e-05	7.0922e-05	0.000121581
k__Bacteria.p__Proteobacteria.c__Gammaproteobacteria.o__Chromatiales.f__Chromatiaceae.g__Marichromatium.s__Marichromatium.purpuratum	0.000385005	0.000334347	0.000314083	0.0345491	0.0363627	0.0320567	0.032381	0.0338298	0.0287639
k__Bacteria.p__Cyanobacteria.c__unidentified.o__Synechococcales.f__Synechococcaceae.g__Synechococcus.s__Synechococcus.sp..KORDI.49	0	0	0	0.00174265	0.0018541	0.00144883	0.0018845	0.00222898	0.00167173
k__Bacteria.p__Actinobacteria.c__Actinobacteria.o__Micrococcales.f__Micrococcaceae.g__Arthrobacter.s__Arthrobacter.sp..ERGS1.01	0.000942249	0.000739615	0.00107396	0.00535968	0.00419453	0.00532928	0.0052381	0.00503546	0.00486322
k__Bacteria.p__Proteobacteria.c__Alphaproteobacteria.o__Rhizobiales.f__Beijerinckiaceae.g__Methylocella.s__Methylocella.silvestris	0.0195745	0.0201621	0.0234245	0.0158055	0.0166261	0.0135461	0.0152077	0.0149848	0.0137183
k__Bacteria.p__Proteobacteria.c__Alphaproteobacteria.o__Rhizobiales.f__Hyphomicrobiaceae.g__Hyphomicrobium.s__Hyphomicrobium.nitrativorans	0.00739615	0.00744681	0.00752786	0.112766	0.0993414	0.0883992	0.0879027	0.0822999	0.095998
k__Bacteria.p__Chloroflexi.c__unidentified.o__unidentified.f__unidentified.g__unidentified.s__uncultured.Chloroflexi.bacterium.Rifle_16ft_4_minimus_38663	0.000141844	0.000243161	0.000121581	0.00302938	0.00369807	0.00314083	0.00309017	0.00391084	0.0039311
k__Bacteria.p__Chlamydiae.c__Chlamydiia.o__Chlamydiales.f__Chlamydiaceae.g__Chlamydia.s__Chlamydia.pneumoniae	0.000516717	0.000314083	0.000445795	0	0	2.02634e-05	0	0	0
k__Bacteria.p__Actinobacteria.c__Actinobacteria.o__Streptomycetales.f__Streptomycetaceae.g__Streptomyces.s__Streptomyces.sp..11.1.2	0.00035461	0.000273556	0.00035461	0.00334347	0.00409321	0.00428571	0.0037386	0.00389058	0.00301925
k__Bacteria.p__unidentified.c__unidentified.o__unidentified.f__unidentified.g__unidentified.s__bacterium.enrichment.culture.clone.g13	0	0	0	0.000567376	0.000162107	0.000364742	0.000314083	0.000506586	7.0922e-05
k__Bacteria.p__Dictyoglomi.c__Dictyoglomia.o__Dictyoglomales.f__Dictyoglomaceae.g__Dictyoglomus.s__uncultured.Dictyoglomus.sp.	0	1.01317e-05	1.01317e-05	3.03951e-05	0	0.000121581	0.000101317	6.07903e-05	5.06586e-05
k__Bacteria.p__Actinobacteria.c__Actinobacteria.o__Streptomycetales.f__Streptomycetaceae.g__Streptomyces.s__Streptomyces.alfalfae	7.0922e-05	2.02634e-05	2.02634e-05	0.0191996	0.0193414	0.022766	0.0219757	0.0191084	0.0211955
k__Bacteria.p__Proteobacteria.c__Gammaproteobacteria.o__Enterobacterales.f__Erwiniaceae.g__Pantoea.s__Pantoea.deleyi	3.03951e-05	6.07903e-05	0	0	0	0	0	0	4.05268e-05
k__Bacteria.p__Bacteroidetes.c__Cytophagia.o__Cytophagales.f__Hymenobacteraceae.g__Hymenobacter.s__Hymenobacter.sp..PAMC.26554	0.00162107	0.00151976	0.00135765	0.00723404	0.00757852	0.00714286	0.00784195	0.00748734	0.00759878
k__Bacteria.p__Firmicutes.c__Bacilli.o__Bacillales.f__Paenibacillaceae.g__Paenibacillus.s__Paenibacillus.physcomitrellae	0.000141844	0.000192503	0.000243161	0.00064843	0.000749747	0.000567376	0.000628166	0.000618034	0.000729483
k__Bacteria.p__Actinobacteria.c__Actinobacteria.o__Streptomycetales.f__Streptomycetaceae.g__Streptomyces.s__Streptomyces.sanyensis	0	0	0	0.000182371	0.000273556	0.000202634	0.000141844	0.000101317	0.000263425
k__Bacteria.p__Actinobacteria.c__Actinobacteria.o__Streptomycetales.f__Streptomycetaceae.g__Streptacidiphilus.s__Streptacidiphilus.melanogenes	0.00361702	0.00331307	0.0070618	5.06586e-05	0	0	0	0	0
k__Bacteria.p__Firmicutes.c__Bacilli.o__Lactobacillales.f__Lactobacillaceae.g__Lactobacillus.s__Lactobacillus.delbrueckii	5.06586e-05	9.11854e-05	3.03951e-05	0.000455927	0.000739615	0.000374873	0.000607903	0.000658561	0.000719352
k__Bacteria.p__Actinobacteria.c__Actinobacteria.o__Bifidobacteriales.f__Bifidobacteriaceae.g__Bifidobacterium.s__Bifidobacterium.indicum	0	0	0	5.06586e-05	0.000101317	0.000141844	0.000121581	0.000172239	0.000162107
k__Bacteria.p__Actinobacteria.c__Actinobacteria.o__Corynebacteriales.f__Nocardiaceae.g__Nocardia.s__Nocardia.concava	0.00256332	0.00296859	0.00424519	0	6.07903e-05	0	5.06586e-05	4.05268e-05	0
k__Bacteria.p__Actinobacteria.c__Actinobacteria.o__Corynebacteriales.f__Corynebacteriaceae.g__Corynebacterium.s__Corynebacterium.glutamicum	0.000101317	0.000172239	0.000141844	0.000526849	0.000628166	0.000942249	0.000638298	0.000628166	0.000506586
k__Bacteria.p__Proteobacteria.c__Alphaproteobacteria.o__Rhizobiales.f__Bradyrhizobiaceae.g__Bradyrhizobium.s__Bradyrhizobium.oligotrophicum	0.0230091	0.02692	0.0289767	0.0503445	0.0588754	0.0533637	0.054924	0.0568693	0.0555522
k__Bacteria.p__Proteobacteria.c__Alphaproteobacteria.o__Rhizobiales.f__Hyphomicrobiaceae.g__Rhodoplanes.s__Rhodoplanes.sp..Z2.YC6860	0.722503	0.847427	0.800263	0.85001	0.935998	0.834813	0.857356	0.825674	1.01685
k__Bacteria.p__Actinobacteria.c__Actinobacteria.o__Streptomycetales.f__Streptomycetaceae.g__Streptomyces.s__Streptomyces.finlayi	0	0	0	0	0	1.01317e-05	0	0	0
k__Bacteria.p__unidentified.c__unidentified.o__unidentified.f__unidentified.g__unidentified.s__uncultured.bacterium.BLR10	1.01317e-05	1.01317e-05	0	0.000273556	0.000243161	0.00035461	0.000192503	0.000516717	0.000212766
k__Bacteria.p__Bacteroidetes.c__Sphingobacteriia.o__Sphingobacteriales.f__Sphingobacteriaceae.g__Pedobacter.s__Pedobacter.hartonius	0.00109422	0.00161094	0.000891591	0	3.03951e-05	0	0	3.03951e-05	6.07903e-05
k__Bacteria.p__Firmicutes.c__Bacilli.o__Bacillales.f__Paenibacillaceae.g__Paenibacillus.s__Paenibacillus.sp..FSL.R5.0912	9.11854e-05	7.0922e-05	5.06586e-05	0.000344478	0.000455927	0.000881459	0.000303951	0.000263425	0.00035461
k__Bacteria.p__Actinobacteria.c__Actinobacteria.o__Propionibacteriales.f__Propionibacteriaceae.g__Cutibacterium.s__Cutibacterium.avidum	3.03951e-05	0.000141844	0.000121581	0.00297872	0.0035461	0.00416413	0.00336373	0.0029078	0.00281662
k__Bacteria.p__Actinobacteria.c__Actinobacteria.o__Streptomycetales.f__Streptomycetaceae.g__Streptomyces.s__Streptomyces.sp..XZQH13	0	0	2.02634e-05	0.000233029	0.000202634	0.000192503	0.000182371	0.000162107	0.000182371
k__Bacteria.p__Actinobacteria.c__Actinobacteria.o__Corynebacteriales.f__Mycobacteriaceae.g__Mycolicibacterium.s__Mycolicibacterium.mucogenicum	0.00155015	0.00164134	0.00234043	2.02634e-05	0	0	0	0	0
k__Bacteria.p__Actinobacteria.c__Actinobacteria.o__Pseudonocardiales.f__Pseudonocardiaceae.g__Saccharomonospora.s__uncultured.Saccharomonospora.sp.	0	0	0	0	7.0922e-05	0	0.000121581	0	0
k__Bacteria.p__Proteobacteria.c__Betaproteobacteria.o__Burkholderiales.f__Oxalobacteraceae.g__Herbaspirillum.s__Herbaspirillum.sp..meg3	0.000911854	0.00109422	0.000840932	0.00353597	0.00510638	0.00447822	0.00387031	0.0050152	0.00457953
k__Bacteria.p__Proteobacteria.c__Gammaproteobacteria.o__Enterobacterales.f__Enterobacteriaceae.g__Candidatus.Gullanella.s__Candidatus.Gullanella.endobia	4.05268e-05	4.05268e-05	4.05268e-05	0	0	0	3.03951e-05	0	3.03951e-05
k__Bacteria.p__Actinobacteria.c__Actinobacteria.o__Corynebacteriales.f__Mycobacteriaceae.g__Mycobacterium.s__Mycobacterium.sp..AQ4GA8	0	0	0	0	0	0	4.05268e-05	0	0
k__Bacteria.p__Proteobacteria.c__Gammaproteobacteria.o__Oceanospirillales.f__Oleiphilaceae.g__Oleiphilus.s__Oleiphilus.messinensis	0.00162107	0.00221884	0.00156028	0.000202634	0.000273556	0.000303951	0.000263425	0.000283688	7.0922e-05
k__Bacteria.p__Actinobacteria.c__Actinobacteria.o__Corynebacteriales.f__Mycobacteriaceae.g__Mycobacterium.s__Mycobacterium.szulgai	0.00135765	0.000992908	0.00150963	0	0	0	2.02634e-05	4.05268e-05	0
k__Bacteria.p__Bacteroidetes.c__Chitinophagia.o__Chitinophagales.f__Chitinophagaceae.g__Niabella.s__Niabella.soli	0.00518744	0.00678825	0.00378926	0.0111955	0.00945289	0.00877406	0.00607903	0.0119048	0.0128673
k__Bacteria.p__Proteobacteria.c__Alphaproteobacteria.o__Rhodobacterales.f__Rhodobacteraceae.g__Celeribacter.s__Celeribacter.indicus	0.00121581	0.00109422	0.00120567	0.02	0.0234853	0.0196454	0.0206079	0.0198075	0.0180547
k__Bacteria.p__Actinobacteria.c__Actinobacteria.o__Propionibacteriales.f__Propionibacteriaceae.g__Acidipropionibacterium.s__Acidipropionibacterium.thoenii	0.000222898	0.000314083	0.000496454	0	0	0	0	3.03951e-05	0
k__Bacteria.p__Proteobacteria.c__Deltaproteobacteria.o__Myxococcales.f__Archangiaceae.g__Vitiosangium.s__Vitiosangium.subalbum	1.01317e-05	0	0	0	0	2.02634e-05	0	0	0
k__Bacteria.p__Proteobacteria.c__Epsilonproteobacteria.o__Campylobacterales.f__Campylobacteraceae.g__Campylobacter.s__Campylobacter.gracilis	1.01317e-05	3.03951e-05	5.06586e-05	0.000253293	0.000263425	0.000455927	0.000202634	0.000435664	0.000131712
k__Bacteria.p__Actinobacteria.c__Actinobacteria.o__Pseudonocardiales.f__Pseudonocardiaceae.g__Pseudonocardia.s__Pseudonocardia.zijingensis	0	0	0	0	0	3.03951e-05	0	0	5.06586e-05
k__Bacteria.p__unidentified.c__unidentified.o__unidentified.f__unidentified.g__unidentified.s__uncultured.bacterium.A1Q1_fos_1025	0.000283688	0.00047619	0.000222898	0.00515704	0.00495441	0.00544073	0.00455927	0.00450861	0.00541033
k__Bacteria.p__Cyanobacteria.c__unidentified.o__Chroococcales.f__Aphanothecaceae.g__Halothece.s__Halothece.sp..PCC.7418	0.000851064	0.000780142	0.0008308	4.05268e-05	0.000101317	6.07903e-05	5.06586e-05	0.000222898	0.000283688
k__Bacteria.p__Proteobacteria.c__Epsilonproteobacteria.o__Campylobacterales.f__unidentified.g__Nitratifractor.s__Nitratifractor.salsuginis	0.000395137	0.00029382	0.000364742	0.000719352	0.000759878	0.000658561	0.000435664	0.000820669	0.000688956
k__Bacteria.p__Actinobacteria.c__Actinobacteria.o__Corynebacteriales.f__Mycobacteriaceae.g__Mycolicibacterium.s__Mycolicibacterium.neoaurum	0.000121581	0.000202634	0.000172239	4.05268e-05	2.02634e-05	4.05268e-05	3.03951e-05	0	4.05268e-05
k__Bacteria.p__Bacteroidetes.c__Cytophagia.o__Cytophagales.f__Cytophagaceae.g__Spirosoma.s__Spirosoma.montaniterrae	0.00174265	0.00234043	0.00155015	0.00412361	0.00365755	0.00320162	0.00334347	0.00331307	0.0039311
k__Bacteria.p__Proteobacteria.c__Alphaproteobacteria.o__Rhodospirillales.f__Acetobacteraceae.g__Acidiphilium.s__Acidiphilium.rubrum	0.0004154	0.000577508	0.000506586	0	0	0	5.06586e-05	2.02634e-05	0
k__Bacteria.p__Candidatus.Atribacteria.c__unidentified.o__unidentified.f__unidentified.g__unidentified.s__uncultured.Candidatus.Atribacteria.bacterium	6.07903e-05	2.02634e-05	1.01317e-05	3.03951e-05	0	4.05268e-05	4.05268e-05	6.07903e-05	0
k__Bacteria.p__Actinobacteria.c__Actinobacteria.o__Micromonosporales.f__Micromonosporaceae.g__Actinoplanes.s__Actinoplanes.sp..MN07.A0359	0	0	0	5.06586e-05	0	0	0	3.03951e-05	3.03951e-05
k__Bacteria.p__Bacteroidetes.c__Cytophagia.o__Cytophagales.f__Hymenobacteraceae.g__Hymenobacter.s__Hymenobacter.sp..DG25A	0.000243161	0.000496454	0.000303951	0.00196555	0.00254306	0.00191489	0.00173252	0.00206687	0.00228977
k__Bacteria.p__Proteobacteria.c__Alphaproteobacteria.o__Rhizobiales.f__Bradyrhizobiaceae.g__Bradyrhizobium.s__Bradyrhizobium.sp..BTAi1	0.00471125	0.00527862	0.0070922	0.0482371	0.0542553	0.0468288	0.0465248	0.0450557	0.0525127
k__Bacteria.p__Bacteroidetes.c__Bacteroidia.o__Bacteroidales.f__Rikenellaceae.g__Alistipes.s__Alistipes.shahii	0	0	0	0.00442756	0.00472138	0.00416413	0.0050152	0.00388045	0.00481256
k__Bacteria.p__Proteobacteria.c__Gammaproteobacteria.o__Thiotrichales.f__Thiotrichaceae.g__Thioploca.s__Thioploca.ingrica	0.00279635	0.00298886	0.00241135	0.000162107	7.0922e-05	7.0922e-05	0.000151976	0.000131712	0.000111449
k__Bacteria.p__Actinobacteria.c__Actinobacteria.o__Streptomycetales.f__Streptomycetaceae.g__Streptomyces.s__.Streptomyces.viridis...Lombardo.Pellegrino.1903..Waksman.1953	0	0	1.01317e-05	0	0	1.01317e-05	0	0	0
k__Bacteria.p__unidentified.c__unidentified.o__unidentified.f__unidentified.g__unidentified.s__uncultured.bacterium.A1Q1_fos_600	1.01317e-05	4.05268e-05	2.02634e-05	0.000303951	0.000121581	0.000182371	0.000141844	0.00029382	0.000425532
k__Bacteria.p__Cyanobacteria.c__unidentified.o__Nostocales.f__Nostocaceae.g__Cylindrospermum.s__Cylindrospermum.sp..NIES.4074	0.00163121	0.00149949	0.00118541	0.000455927	0.000455927	0.000547112	0.000253293	0.000496454	0.00070922
k__Bacteria.p__Firmicutes.c__Clostridia.o__Clostridiales.f__Lachnospiraceae.g__Blautia.s__Blautia.obeum	0.000121581	0.000192503	9.11854e-05	0.000101317	9.11854e-05	3.03951e-05	8.10537e-05	0.000283688	0.000101317
k__Bacteria.p__unidentified.c__unidentified.o__unidentified.f__unidentified.g__unidentified.s__uncultured.bacterium.25	1.01317e-05	0	0	0.00135765	0.000861196	0.00164134	0.00239108	0.00189463	0.00070922
k__Bacteria.p__Actinobacteria.c__Actinobacteria.o__Micrococcales.f__Micrococcaceae.g__Micrococcus.s__Micrococcus.luteus	0.000283688	0.000233029	0.000405268	0.0144883	0.0139311	0.0170314	0.0162614	0.0142249	0.0127153
k__Bacteria.p__Cyanobacteria.c__unidentified.o__Nostocales.f__Nostocaceae.g__Nostoc.s__Nostoc.sp..UIC.10110	1.01317e-05	1.01317e-05	4.05268e-05	0	1.01317e-05	0	0	0	0
k__Bacteria.p__Cyanobacteria.c__unidentified.o__Nostocales.f__Nostocaceae.g__Nostoc.s__Nostoc.sp..F27	0	1.01317e-05	1.01317e-05	0	0	0	0	0	3.03951e-05
k__Bacteria.p__Actinobacteria.c__Actinobacteria.o__Corynebacteriales.f__Mycobacteriaceae.g__Mycolicibacterium.s__Mycolicibacterium.thermoresistibile	0.00315096	0.00277609	0.00328267	0.0243161	0.0232624	0.0252381	0.0237285	0.0244782	0.0240122
k__Bacteria.p__unidentified.c__unidentified.o__unidentified.f__unidentified.g__unidentified.s__uncultured.bacterium.F42.01	0.001692	0.00158055	0.00158055	0.00181358	0.002077	0.00232016	0.00245187	0.00285714	0.00198582
k__Bacteria.p__Actinobacteria.c__Actinobacteria.o__Micrococcales.f__Brevibacteriaceae.g__Brevibacterium.s__Brevibacterium.sp..Ap13	0	0	0	0	4.05268e-05	4.05268e-05	0	4.05268e-05	0
k__Bacteria.p__Proteobacteria.c__Deltaproteobacteria.o__unidentified.f__unidentified.g__unidentified.s__uncultured.delta.proteobacterium.Rifle_16ft_4_minimus_37851	3.03951e-05	5.06586e-05	5.06586e-05	0	0	0.000101317	0	0	0
k__Bacteria.p__Proteobacteria.c__Gammaproteobacteria.o__Thiotrichales.f__Francisellaceae.g__Francisella.s__Francisella.philomiragia	9.11854e-05	0.000121581	4.05268e-05	0	0	5.06586e-05	4.05268e-05	0	0
k__Bacteria.p__unidentified.c__unidentified.o__unidentified.f__unidentified.g__unidentified.s__uncultured.bacterium.CSLG7	0.00167173	0.00134752	0.00142857	4.05268e-05	0.000121581	2.02634e-05	0	0	0
k__Bacteria.p__Actinobacteria.c__Actinobacteria.o__Micrococcales.f__Dermacoccaceae.g__Kytococcus.s__uncultured.Kytococcus.sp.	0	0	0	0.000162107	0.000101317	8.10537e-05	0.000162107	0.000101317	0.000151976
k__Bacteria.p__Actinobacteria.c__Actinobacteria.o__Corynebacteriales.f__Nocardiaceae.g__Nocardia.s__Nocardia.cerradoensis	0.000638298	0.000861196	0.000942249	0	0	0	0	0	4.05268e-05
k__Bacteria.p__Actinobacteria.c__Actinobacteria.o__Micrococcales.f__Microbacteriaceae.g__Microbacterium.s__Microbacterium.sp..BH.3.3.3	0	0	1.01317e-05	0.0264134	0.0237589	0.0323708	0.0289058	0.0217832	0.0253901
k__Bacteria.p__Proteobacteria.c__Alphaproteobacteria.o__Rhizobiales.f__Rhizobiaceae.g__Sinorhizobium.s__Sinorhizobium.sp..RAC02	0.00164134	0.00191489	0.00163121	0.0219656	0.0233637	0.0220365	0.0223708	0.0215704	0.0173455
k__Bacteria.p__Actinobacteria.c__Actinobacteria.o__Streptomycetales.f__Streptomycetaceae.g__Streptomyces.s__Streptomyces.floridae	1.01317e-05	1.01317e-05	0	0	0	0	0	0	8.10537e-05
k__Bacteria.p__Bacteroidetes.c__Bacteroidia.o__Bacteroidales.f__Rikenellaceae.g__Mucinivorans.s__Mucinivorans.hirudinis	0.000202634	0.000212766	0.000253293	0.000334347	0.000121581	0.000182371	0.000131712	0.000233029	0.000212766
k__Bacteria.p__Proteobacteria.c__Alphaproteobacteria.o__Rhizobiales.f__Beijerinckiaceae.g__Methylocella.s__Methylocella.palustris	1.01317e-05	2.02634e-05	0	7.0922e-05	0	0	5.06586e-05	1.01317e-05	0
k__Bacteria.p__unidentified.c__unidentified.o__unidentified.f__unidentified.g__unidentified.s__uncultured.bacterium.fosmid.I5J7	0.000212766	6.07903e-05	8.10537e-05	2.02634e-05	0	8.10537e-05	2.02634e-05	9.11854e-05	0
k__Bacteria.p__Chlamydiae.c__Chlamydiia.o__Parachlamydiales.f__Parachlamydiaceae.g__Candidatus.Protochlamydia.s__uncultured.Candidatus.Protochlamydia.sp.	0	1.01317e-05	0	0	0	0	0	0	3.03951e-05
k__Bacteria.p__Actinobacteria.c__Actinobacteria.o__Micromonosporales.f__Micromonosporaceae.g__Micromonospora.s__Micromonospora.aurantiaca	0.000881459	0.000607903	0.000992908	0.00816616	0.00682877	0.00917933	0.00764944	0.00683891	0.00851064
k__Bacteria.p__Proteobacteria.c__Alphaproteobacteria.o__unidentified.f__unidentified.g__unidentified.s__uncultured.alpha.proteobacterium.HF0130_06E21	0.000243161	8.10537e-05	0.000151976	4.05268e-05	0.000162107	4.05268e-05	9.11854e-05	0.000111449	6.07903e-05
k__Bacteria.p__Firmicutes.c__Bacilli.o__Bacillales.f__Bacillaceae.g__Anoxybacillus.s__Anoxybacillus.flavithermus	0.000121581	0.000111449	0.000182371	0.000678825	0.000192503	0.000486322	0.000243161	0.000455927	0.00029382
k__Bacteria.p__Proteobacteria.c__Epsilonproteobacteria.o__Campylobacterales.f__Helicobacteraceae.g__Sulfuricurvum.s__Candidatus.Sulfuricurvum.sp..RIFRC.1	0	2.02634e-05	2.02634e-05	0.000273556	0.000121581	0.000162107	9.11854e-05	0.000151976	0.000172239
k__Bacteria.p__Actinobacteria.c__Actinobacteria.o__Corynebacteriales.f__Mycobacteriaceae.g__Mycolicibacterium.s__Mycolicibacterium.rutilum	0.00264438	0.00322188	0.00382979	0.0520365	0.050152	0.0520365	0.051459	0.0465451	0.0603242
k__Bacteria.p__Bacteroidetes.c__Flavobacteriia.o__Flavobacteriales.f__Flavobacteriaceae.g__Capnocytophaga.s__Capnocytophaga.cynodegmi	0.000111449	0.000162107	7.0922e-05	0.000151976	0.000182371	0.000111449	0.000243161	0.000253293	0.000131712
k__Bacteria.p__Actinobacteria.c__Actinobacteria.o__Micrococcales.f__Micrococcaceae.g__Renibacterium.s__uncultured.Renibacterium.sp.	0	1.01317e-05	0	0	0	0	4.05268e-05	0	0
k__Bacteria.p__Actinobacteria.c__Actinobacteria.o__Micrococcales.f__Microbacteriaceae.g__Rathayibacter.s__Rathayibacter.iranicus	0.000263425	0.000364742	0.000405268	0	0	0	5.06586e-05	0	0
k__Bacteria.p__Actinobacteria.c__Actinobacteria.o__Streptosporangiales.f__Streptosporangiaceae.g__Streptosporangium.s__Streptosporangium.sibiricum	0	2.02634e-05	0	0.000101317	4.05268e-05	4.05268e-05	4.05268e-05	0.000141844	9.11854e-05
k__Bacteria.p__Firmicutes.c__Clostridia.o__Clostridiales.f__Clostridiaceae.g__Clostridium.s__Clostridium.argentinense	9.11854e-05	9.11854e-05	0.000172239	3.03951e-05	5.06586e-05	4.05268e-05	6.07903e-05	0	0.000121581
k__Bacteria.p__Proteobacteria.c__Alphaproteobacteria.o__Rhizobiales.f__Bradyrhizobiaceae.g__Bradyrhizobium.s__Bradyrhizobium.elkanii	0.175684	0.198014	0.208156	0.000344478	0.0008308	0.00047619	0.00029382	0.00047619	0.00029382
k__Bacteria.p__unidentified.c__unidentified.o__unidentified.f__unidentified.g__unidentified.s__uncultured.bacterium.pBE3.1	1.01317e-05	2.02634e-05	1.01317e-05	9.11854e-05	0.000222898	0.000334347	0.000385005	0.000172239	0.000334347
k__Bacteria.p__Actinobacteria.c__Actinobacteria.o__Corynebacteriales.f__Corynebacteriaceae.g__Corynebacterium.s__Corynebacterium.sp..U.96	0	0	0	0	4.05268e-05	0	0	0	0
k__Bacteria.p__Bacteroidetes.c__Flavobacteriia.o__Flavobacteriales.f__Flavobacteriaceae.g__Flavivirga.s__Flavivirga.eckloniae	0.000273556	0.000374873	0.000233029	0.00035461	0.00029382	0.000303951	0.000324215	0.000506586	0.000496454
k__Bacteria.p__Firmicutes.c__Bacilli.o__Lactobacillales.f__Leuconostocaceae.g__Weissella.s__Weissella.ceti	7.0922e-05	7.0922e-05	2.02634e-05	7.0922e-05	7.0922e-05	6.07903e-05	3.03951e-05	0.000121581	9.11854e-05
k__Bacteria.p__Firmicutes.c__Bacilli.o__Lactobacillales.f__Leuconostocaceae.g__Leuconostoc.s__Leuconostoc.citreum	0	0	3.03951e-05	6.07903e-05	8.10537e-05	0	6.07903e-05	0	0.000141844
k__Bacteria.p__Candidatus.Latescibacteria.c__unidentified.o__unidentified.f__unidentified.g__unidentified.s__uncultured.Latescibacteria.bacterium	6.07903e-05	6.07903e-05	4.05268e-05	0.000374873	0.000739615	0.000405268	0.000628166	0.000871327	0.000851064
k__Bacteria.p__unidentified.c__unidentified.o__unidentified.f__unidentified.g__unidentified.s__uncultured.bacterium.23	0.000141844	0.000212766	3.03951e-05	0.000202634	0.000172239	0.000536981	0.000303951	0.000182371	0.000121581
k__Bacteria.p__Actinobacteria.c__Actinobacteria.o__Streptomycetales.f__Streptomycetaceae.g__Streptomyces.s__Streptomyces.graminearus	0	0	0	0	0	9.11854e-05	6.07903e-05	0	0
k__Bacteria.p__Actinobacteria.c__Actinobacteria.o__Streptomycetales.f__Streptomycetaceae.g__Streptomyces.s__Streptomyces.sp..WM6352	0	4.05268e-05	1.01317e-05	0.000364742	0.000303951	0.000212766	0.000324215	0.000273556	0.000324215
k__Bacteria.p__unidentified.c__unidentified.o__unidentified.f__unidentified.g__unidentified.s__uncultured.bacterium.Contigcl_1493	0	0	0	3.03951e-05	0	0	0	0	0
k__Bacteria.p__Actinobacteria.c__Actinobacteria.o__Streptomycetales.f__Streptomycetaceae.g__Kitasatospora.s__Kitasatospora.cystarginea	0	0	0	0	0.000101317	0	0	0	0
k__Bacteria.p__Actinobacteria.c__Actinobacteria.o__Micromonosporales.f__Micromonosporaceae.g__Dactylosporangium.s__Dactylosporangium.sp..SC14051	0	1.01317e-05	1.01317e-05	0.00077001	0.000597771	0.000628166	0.000496454	0.00035461	0.000618034
k__Bacteria.p__Actinobacteria.c__Actinobacteria.o__Micrococcales.f__Micrococcaceae.g__Arthrobacter.s__Arthrobacter.sp..JBH1	0	0	0	4.05268e-05	2.02634e-05	9.11854e-05	3.03951e-05	3.03951e-05	4.05268e-05
k__Bacteria.p__Bacteroidetes.c__Chitinophagia.o__Chitinophagales.f__Chitinophagaceae.g__Chitinophaga.s__Chitinophaga.japonensis	0	0	0	0	3.03951e-05	0	0	0	0
k__Bacteria.p__Chlorobi.c__Chlorobia.o__Chlorobiales.f__Chlorobiaceae.g__Chlorobium.s__Chlorobium.limicola	0.00120567	0.00112462	0.00118541	0.000820669	0.000820669	0.000658561	0.00136778	0.00123607	0.0012462
k__Bacteria.p__unidentified.c__unidentified.o__unidentified.f__unidentified.g__unidentified.s__uncultured.bacterium.Contig1772	0	0	0	0	0	5.06586e-05	3.03951e-05	0	0
k__Bacteria.p__unidentified.c__unidentified.o__unidentified.f__unidentified.g__unidentified.s__uncultured.bacterium.A1Q1_fos_2067	4.05268e-05	5.06586e-05	1.01317e-05	2.02634e-05	0	0	0	0	9.11854e-05
k__Bacteria.p__Actinobacteria.c__Actinobacteria.o__Micrococcales.f__Sanguibacteraceae.g__Sanguibacter.s__Sanguibacter.keddieii	0.000557244	0.000445795	0.000486322	0.0303647	0.0303343	0.0356028	0.0336981	0.0318946	0.0275988
k__Bacteria.p__Bacteroidetes.c__Flavobacteriia.o__Flavobacteriales.f__Flavobacteriaceae.g__Flavobacterium.s__.Flexibacter..sp..ATCC.35103	0.000233029	0.000233029	0.000101317	0	0	0	5.06586e-05	0	2.02634e-05
k__Bacteria.p__unidentified.c__unidentified.o__unidentified.f__unidentified.g__unidentified.s__uncultured.bacterium.pAP3	4.05268e-05	8.10537e-05	9.11854e-05	0.000192503	0.000222898	0.000141844	0.000344478	0.000192503	0
k__Bacteria.p__Firmicutes.c__Clostridia.o__Clostridiales.f__unidentified.g__unidentified.s__butyrate.producing.bacterium.SS3.4	0	0	0	0.000425532	0.000202634	0.000283688	0.00035461	0.000496454	0.000455927
k__Bacteria.p__Actinobacteria.c__Actinobacteria.o__Micrococcales.f__Dermabacteraceae.g__Devriesea.s__Devriesea.agamarum	0.000385005	0.000587639	0.000597771	0.000587639	0.00029382	0.000496454	0.000567376	0.000618034	0.000445795
k__Bacteria.p__Proteobacteria.c__Epsilonproteobacteria.o__Campylobacterales.f__Campylobacteraceae.g__Campylobacter.s__Campylobacter.iguaniorum	4.05268e-05	6.07903e-05	1.01317e-05	0	0	0	4.05268e-05	0	0
k__Bacteria.p__Actinobacteria.c__Actinobacteria.o__Corynebacteriales.f__Nocardiaceae.g__Rhodococcus.s__Rhodococcus.sp..PBTS.1	9.11854e-05	0.000101317	0.000101317	0.0138703	0.0131915	0.014691	0.0138804	0.0123607	0.0145491
k__Bacteria.p__Actinobacteria.c__Actinobacteria.o__Pseudonocardiales.f__Pseudonocardiaceae.g__Pseudonocardia.s__Pseudonocardia.sp..EC080610.09	0	0	1.01317e-05	0	0	4.05268e-05	3.03951e-05	0	0.000141844
k__Bacteria.p__Cyanobacteria.c__unidentified.o__Nostocales.f__Nostocaceae.g__Nostoc.s__Nostoc.sp..HK.01	0.000364742	0.000344478	0.000405268	3.03951e-05	0.000131712	6.07903e-05	8.10537e-05	9.11854e-05	3.03951e-05
k__Bacteria.p__unidentified.c__unidentified.o__unidentified.f__unidentified.g__unidentified.s__uncultured.bacterium.ws643C1	0	0	0	0	0	3.03951e-05	4.05268e-05	2.02634e-05	8.10537e-05
k__Bacteria.p__Actinobacteria.c__Actinobacteria.o__Corynebacteriales.f__Mycobacteriaceae.g__Mycobacterium.s__Mycobacterium.malmoense	0.0033232	0.00359676	0.00495441	0	0	1.01317e-05	0	3.03951e-05	0
k__Bacteria.p__Bacteroidetes.c__Flavobacteriia.o__Flavobacteriales.f__Blattabacteriaceae.g__Blattabacterium.s__Blattabacterium.sp...Blattella.germanica.	1.01317e-05	5.06586e-05	3.03951e-05	8.10537e-05	0	4.05268e-05	3.03951e-05	5.06586e-05	0.000131712
k__Bacteria.p__unidentified.c__unidentified.o__unidentified.f__unidentified.g__unidentified.s__uncultured.bacterium.BLR3	0.000719352	0.000840932	0.000597771	0	0	6.07903e-05	0.000141844	9.11854e-05	0.000162107
k__Bacteria.p__Cyanobacteria.c__unidentified.o__Oscillatoriales.f__Oscillatoriaceae.g__Oscillatoria.s__Oscillatoria.nigro.viridis	0.00184397	0.00186424	0.00179331	0.000851064	0.00103343	0.000840932	0.000921986	0.00117528	0.0192097
k__Bacteria.p__Actinobacteria.c__Actinobacteria.o__Pseudonocardiales.f__Pseudonocardiaceae.g__Actinosynnema.s__Actinosynnema.pretiosum	0.000901722	0.000921986	0.0014691	0.0132725	0.0142553	0.0157548	0.0140122	0.0146403	0.0150456
k__Bacteria.p__Firmicutes.c__Bacilli.o__Lactobacillales.f__Streptococcaceae.g__Streptococcus.s__Streptococcus.pseudopneumoniae	3.03951e-05	1.01317e-05	2.02634e-05	0	0	0	0	5.06586e-05	0
k__Bacteria.p__Bacteroidetes.c__Flavobacteriia.o__Flavobacteriales.f__Flavobacteriaceae.g__Elizabethkingia.s__Elizabethkingia.ursingii	7.0922e-05	0.000121581	5.06586e-05	0.000314083	0.000334347	0.000162107	0.000324215	0.00047619	0.000324215
k__Bacteria.p__Tenericutes.c__Mollicutes.o__Acholeplasmatales.f__Acholeplasmataceae.g__Candidatus.Phytoplasma.s__Candidatus.Phytoplasma.mali	1.01317e-05	1.01317e-05	0	0	3.03951e-05	7.0922e-05	0	1.01317e-05	0
k__Bacteria.p__Actinobacteria.c__Actinobacteria.o__Streptomycetales.f__Streptomycetaceae.g__Streptomyces.s__Streptomyces.sp..ZJ306	1.01317e-05	2.02634e-05	1.01317e-05	0	0	4.05268e-05	0	0	0
k__Bacteria.p__Tenericutes.c__unidentified.o__unidentified.f__unidentified.g__Candidatus.Izimaplasma.s__Candidatus.Izimaplasma.sp..HR1	4.05268e-05	2.02634e-05	3.03951e-05	0	0	0	0	0	5.06586e-05
k__Bacteria.p__Proteobacteria.c__Alphaproteobacteria.o__Rhizobiales.f__Phyllobacteriaceae.g__Mesorhizobium.s__Mesorhizobium.alhagi	0.0117427	0.0160689	0.0119149	0	0	0	0	3.03951e-05	0
k__Bacteria.p__Actinobacteria.c__Coriobacteriia.o__Coriobacteriales.f__Atopobiaceae.g__Olsenella.s__Olsenella.uli	0.000101317	0.000162107	0.000131712	0.00232016	0.00361702	0.00319149	0.00340426	0.00377913	0.00329281
k__Bacteria.p__Actinobacteria.c__Actinobacteria.o__Streptomycetales.f__Streptomycetaceae.g__Streptomyces.s__Streptomyces.sp..TK08046	0	0	0	0.000141844	0	0.000101317	0.000172239	6.07903e-05	3.03951e-05
k__Bacteria.p__Actinobacteria.c__Actinobacteria.o__Streptomycetales.f__Streptomycetaceae.g__Streptomyces.s__Streptomyces.sp..ATCC.55365	0	0	1.01317e-05	0	0	0	0	6.07903e-05	0
k__Bacteria.p__Actinobacteria.c__Actinobacteria.o__Streptomycetales.f__Streptomycetaceae.g__Streptomyces.s__Streptomyces.sp..ID05.A0074	0	0	0	0	0	0	3.03951e-05	0	0
[truncated: 32,021 more rows]

## Sheet: KEGG annotation of bacteria
Relative abundance (%) of bacterial genes based on KEGG database annotatations in clean (C1-C3), and OCP-contaminated soils (Light contamination: S1-S3; Heavy contamination: S4-S6)
[truncated: 11,019 more rows]

[truncated: 1 more sheets: CAZy annotation of bacteria]
