# Supplementary material for: Organochlorine contamination enriches virus-encoded metabolism and pesticide degradation associated auxiliary genes in soil microbiomes
Source: ISME J. 2022 Jan 17;16(5):1397–408. doi: 10.1038/s41396-022-01188-w (PMC9038774; doi:10.1038/s41396-022-01188-w)
Supplement: Supplementary file 3 — Supplementary Table 4 [file 41396_2022_1188_MOESM3_ESM.xlsx]

## Sheet: Contigs
Viral contigs identified in clean (C1-C3) and OCP-contaminated soils (Light contamination: S1-S3; Heavy contamination: S4-S6)
	TPM									Relative Abundance (%)
#contigid	C1	C2	C3	S1	S2	S3	S4	S5	S6	C1	C2	C3	S1	S2	S3	S4	S5	S6	vOTU	VC
CL_VIRSorter_k127_26_flag=1_multi=4_0000_len=1409	6.46	36.69	26.11	0	0	0	0	0	0	0.00210318	0.0135856	0.0271596	0	0	0	0	0	0	>Cluster_17912
CL_VIRSorter_k127_154_flag=1_multi=89_7091_len=3537	32.57	33.37	32.64	0	0	0	0	0	0	0.0106038	0.0123563	0.0339521	0	0	0	0	0	0	>Cluster_13084
CL_VIRSorter_k127_158_flag=0_multi=13_9684_len=5851	18.34	6.93	1.38	0	0	0	0	0	0	0.00597094	0.00256605	0.00143547	0	0	0	0	0	0	>Cluster_8917
CL_VIRSorter_k127_541_flag=1_multi=8_2344_len=3002	1.28	14.17	1	0	0	0	0	0	0	0.000416729	0.00524689	0.0010402	0	0	0	0	0	0	>Cluster_14174
CL_VIRSorter_k127_729_flag=0_multi=49_5050_len=7246	27.73	31.3	8.18	0	0	0	0	0	0	0.00902803	0.0115898	0.00850883	0	0	0	0	0	0	>Cluster_6837
CL_VIRSorter_k127_909_flag=1_multi=61_0000_len=42515	8.84	24.12	14.36	0	0	0	0	0	0	0.00287803	0.00893119	0.0149373	0	0	0	0	0	0	>Cluster_686	VC_246_0
CL_VIRSorter_k127_924_flag=0_multi=322_2871_len=19999	69.04	81.21	92.61	0	0	0	0	0	0	0.0224773	0.0300706	0.0963328	0	0	0	0	0	0	>Cluster_2002	VC_361_0
CL_VIRSorter_k127_973_flag=1_multi=8_0000_len=2585	12.4	2.34	1.21	0	0	0	0	0	0	0.00403706	0.000866459	0.00125864	0	0	0	0	0	0	>Cluster_15116
CL_VIRSorter_k127_1263_flag=3_multi=129_0000_len=91862-circular	11.98	101.79	2.08	0	0	0	0	0	0	0.00390032	0.037691	0.00216361	0	0	0	0	0	0	>Cluster_64	VC_289_1
CL_VIRSorter_k127_1273_flag=0_multi=78_9457_len=14491	17.66	3.43	6.67	0	0	0	0	0	0	0.00574955	0.00127007	0.00693813	0	0	0	0	0	0	>Cluster_2943	VC_93_0
CL_VIRSorter_k127_1333_flag=0_multi=6360_9407_len=13966	3033.2	4244.11	77.69	0	0	0	0	0	0	0.987517	1.57152	0.0808131	0	0	0	0	0	0	>Cluster_3082
CL_VIRSorter_k127_1530_flag=0_multi=22_7198_len=6001	7.79	7.23	8.8	0	0	0	0	0	0	0.00253618	0.00267714	0.00915375	0	0	0	0	0	0	>Cluster_8616
CL_VIRSorter_k127_1892_flag=1_multi=16_0000_len=1841	2.77	2.93	3.15	0	0	0	0	0	0	0.000901827	0.00108492	0.00327663	0	0	0	0	0	0	>Cluster_10960
CL_VIRSorter_k127_1903_flag=0_multi=5_2135_len=1279	7.8	10.34	0	0	0	0	0	0	0	0.00253944	0.00382871	0	0	0	0	0	0	0	>Cluster_3692	VC_92_0
CL_VIRSorter_k127_2553_flag=1_multi=44_0000_len=40012	3.19	21.08	8.13	0	0	0	0	0	0	0.00103857	0.00780553	0.00845682	0	0	0	0	0	0	>Cluster_854	VC_288_0
CL_VIRSorter_k127_2734_flag=0_multi=12_0000_len=2759	2.74	7.09	2.46	0	0	0	0	0	0	0.00089206	0.0026253	0.00255889	0	0	0	0	0	0	>Cluster_14686
CL_VIRSorter_k127_3021_flag=1_multi=13_0000_len=8771	7.29	4.67	3.43	0	0	0	0	0	0	0.0023734	0.00172921	0.00356788	0	0	0	0	0	0	>Cluster_5373
CL_VIRSorter_k127_3275_flag=0_multi=196_0000_len=3398	121.89	87.29	22.04	0	0	0	0	0	0	0.0396836	0.0323219	0.022926	0	0	0	0	0	0	>Cluster_13334
CL_VIRSorter_k127_3361_flag=0_multi=12_9970_len=40058	5	5.47	1.5	0	0	0	0	0	0	0.00162785	0.00202544	0.0015603	0	0	0	0	0	0	>Cluster_851	VC_7_0
CL_VIRSorter_k127_3373_flag=1_multi=23_0000_len=5422	11.92	7.04	2.99	0	0	0	0	0	0	0.00388079	0.00260678	0.00311019	0	0	0	0	0	0	>Cluster_9782
CL_VIRSorter_k127_3513_flag=1_multi=12_0256_len=2357	16.37	18.01	1.51	0	0	0	0	0	0	0.00532957	0.00666877	0.0015707	0	0	0	0	0	0	>Cluster_16641
CL_VIRSorter_k127_3566_flag=0_multi=37_8786_len=6305	9.45	9.57	10.54	0	0	0	0	0	0	0.00307663	0.00354359	0.0109637	0	0	0	0	0	0	>Cluster_8123
CL_VIRSorter_k127_3650_flag=0_multi=15_0000_len=14676	2.99	2.97	4.39	0	0	0	0	0	0	0.000973452	0.00109974	0.00456647	0	0	0	0	0	0	>Cluster_2879	VC_554_0
CL_VIRSorter_k127_3720_flag=1_multi=5_0000_len=1973	1.38	1.6	1.73	0	0	0	0	0	0	0.000449286	0.00059245	0.00179954	0	0	0	0	0	0	>Cluster_16617
CL_VIRSorter_k127_3732_flag=1_multi=35_9599_len=9717	16.56	17.41	7.71	0	0	0	0	0	0	0.00539143	0.0064466	0.00801993	0	0	0	0	0	0	>Cluster_4744
CL_VIRSorter_k127_3819_flag=0_multi=41_0136_len=1675	75.01	142.67	48.38	0	0	0	0	0	0	0.0244209	0.0528281	0.0503248	0	0	0	0	0	0	>Cluster_17322
CL_VIRSorter_k127_5019_flag=0_multi=52_9003_len=5343	15.39	8.55	13.01	0	0	0	0	0	0	0.00501051	0.00316591	0.013533	0	0	0	0	0	0	>Cluster_9993
CL_VIRSorter_k127_5155_flag=1_multi=7_0000_len=8020	6.51	2.19	1.04	0	0	0	0	0	0	0.00211946	0.000810917	0.00108181	0	0	0	0	0	0	>Cluster_6015
CL_VIRSorter_k127_5467_flag=0_multi=10_0000_len=4124	3.46	4.99	1.44	0	0	0	0	0	0	0.00112647	0.0018477	0.00149789	0	0	0	0	0	0	>Cluster_12078
CL_VIRSorter_k127_5638_flag=0_multi=11_9843_len=7151	7.7	4.45	1.95	0	0	0	0	0	0	0.00250688	0.00164775	0.00202839	0	0	0	0	0	0	>Cluster_1217
CL_VIRSorter_k127_5878_flag=1_multi=98_0000_len=50841	82.62	12.22	1.99	0	0	0	0	0	0	0.0268985	0.00452484	0.00207	0	0	0	0	0	0	>Cluster_399	VC_0_1
CL_VIRSorter_k127_6472_flag=0_multi=9_9886_len=7994	9.18	2.97	1.07	0	0	0	0	0	0	0.00298873	0.00109974	0.00111301	0	0	0	0	0	0	>Cluster_6037
CL_VIRSorter_k127_6595_flag=1_multi=12_0000_len=3822	11.66	1.81	1	0	0	0	0	0	0	0.00379614	0.00067021	0.0010402	0	0	0	0	0	0	>Cluster_12579
CL_VIRSorter_k127_7392_flag=0_multi=177_8150_len=10650	84.53	61.54	11.88	0	0	0	0	0	0	0.0275204	0.0227871	0.0123576	0	0	0	0	0	0	>Cluster_4242
CL_VIRSorter_k127_7565_flag=0_multi=12_6336_len=10178	7.81	4.52	4.79	0	0	0	0	0	0	0.0025427	0.00167367	0.00498255	0	0	0	0	0	0	>Cluster_4478
CL_VIRSorter_k127_7702_flag=1_multi=7_4657_len=2530	6.07	3.82	1.57	0	0	0	0	0	0	0.00197621	0.00141448	0.00163311	0	0	0	0	0	0	>Cluster_15242
CL_VIRSorter_k127_7705_flag=0_multi=247_0000_len=28790	59.85	67.29	90.89	0	0	0	0	0	0	0.0194853	0.0249162	0.0945437	0	0	0	0	0	0	>Cluster_1355	VC_377_0
CL_VIRSorter_k127_8280_flag=0_multi=11_0000_len=25201	3.16	6.06	1.79	0	0	0	0	0	0	0.0010288	0.00224391	0.00186196	0	0	0	0	0	0	>Cluster_1578
CL_VIRSorter_k127_9001_flag=0_multi=10_9764_len=4360	4.51	6	2.48	0	0	0	0	0	0	0.00146832	0.00222169	0.00257969	0	0	0	0	0	0	>Cluster_2202	VC_288_0
CL_VIRSorter_k127_9164_flag=0_multi=17_9882_len=14510	6.61	4.73	2.54	0	0	0	0	0	0	0.00215201	0.00175143	0.00264211	0	0	0	0	0	0	>Cluster_2938	VC_588_0
CL_VIRSorter_k127_9386_flag=1_multi=6_9858_len=5073	3.35	1.92	1.98	0	0	0	0	0	0	0.00109066	0.000710941	0.00205959	0	0	0	0	0	0	>Cluster_10655
CL_VIRSorter_k127_9854_flag=0_multi=38_0000_len=7250	10.61	11.53	1.36	0	0	0	0	0	0	0.00345429	0.00426935	0.00141467	0	0	0	0	0	0	>Cluster_6830
CL_VIRSorter_k127_9914_flag=0_multi=32_4796_len=2531	45.86	45.54	7.82	0	0	0	0	0	0	0.0149306	0.0168626	0.00813436	0	0	0	0	0	0	>Cluster_15241
CL_VIRSorter_k127_9983_flag=3_multi=147_0000_len=61857-circular	58.12	37.89	4.02	0	0	0	0	0	0	0.0189221	0.01403	0.0041816	0	0	0	0	0	0	>Cluster_202	VC_95_0
CL_VIRSorter_k127_10249_flag=0_multi=25_6987_len=6334	10.98	10.54	4.94	0	0	0	0	0	0	0.00357475	0.00390277	0.00513858	0	0	0	0	0	0	>Cluster_8072
CL_VIRSorter_k127_10270_flag=0_multi=57_8749_len=12530	16.47	40.43	8.96	0	0	0	0	0	0	0.00536213	0.0149705	0.00932018	0	0	0	0	0	0	>Cluster_3538	VC_258_0
CL_VIRSorter_k127_10291_flag=1_multi=7_0000_len=2538	2.47	1.38	2.93	0	0	0	0	0	0	0.000804156	0.000510989	0.00304778	0	0	0	0	0	0	>Cluster_15224
CL_VIRSorter_k127_10856_flag=0_multi=33_0000_len=6164	21.99	4.07	3.16	0	0	0	0	0	0	0.00715927	0.00150705	0.00328703	0	0	0	0	0	0	>Cluster_8338
CL_VIRSorter_k127_11132_flag=1_multi=7_0000_len=1592	3.43	3.48	1	0	0	0	0	0	0	0.0011167	0.00128858	0.0010402	0	0	0	0	0	0	>Cluster_17500
CL_VIRSorter_k127_11183_flag=1_multi=50_7590_len=4476	91.33	184.82	108.87	0	0	0	0	0	0	0.0297342	0.0684354	0.113246	0	0	0	0	0	0	>Cluster_11544
CL_VIRSorter_k127_11203_flag=1_multi=9_0000_len=5437	8.83	5.33	1.82	0	0	0	0	0	0	0.00287478	0.0019736	0.00189316	0	0	0	0	0	0	>Cluster_5195
CL_VIRSorter_k127_11808_flag=1_multi=10_0000_len=13284	4.57	2.47	2.76	0	0	0	0	0	0	0.00148785	0.000914595	0.00287095	0	0	0	0	0	0	>Cluster_3287	VC_361_0
CL_VIRSorter_k127_11988_flag=1_multi=9_0000_len=4930	3.62	2.66	2.3	0	0	0	0	0	0	0.00117856	0.000984949	0.00239246	0	0	0	0	0	0	>Cluster_10961
CL_VIRSorter_k127_11998_flag=0_multi=307_4244_len=1687	400.49	82.9	2.79	0	0	0	0	0	0	0.130387	0.0306963	0.00290215	0	0	0	0	0	0	>Cluster_17294
CL_VIRSorter_k127_12301_flag=1_multi=15_0000_len=29337	6.96	4.94	3.43	0	0	0	0	0	0	0.00226596	0.00182919	0.00356788	0	0	0	0	0	0	>Cluster_1325	VC_7_0
CL_VIRSorter_k127_12455_flag=1_multi=7_0000_len=8167	6.85	2.45	1.16	0	0	0	0	0	0	0.00223015	0.00090719	0.00120663	0	0	0	0	0	0	>Cluster_5886
CL_VIRSorter_k127_12708_flag=1_multi=133_1575_len=8926	11.65	7.56	3.01	0	0	0	0	0	0	0.00379288	0.00279933	0.003131	0	0	0	0	0	0	>Cluster_5250
CL_VIRSorter_k127_12946_flag=1_multi=13_0000_len=4649	5.43	5.73	5.1	0	0	0	0	0	0	0.00176784	0.00212171	0.00530501	0	0	0	0	0	0	>Cluster_11296
CL_VIRSorter_k127_13446_flag=1_multi=9_0000_len=2946	3.9	3.03	1.99	0	0	0	0	0	0	0.00126972	0.00112195	0.00207	0	0	0	0	0	0	>Cluster_14289
CL_VIRSorter_k127_13844_flag=1_multi=97_0000_len=4768	57.88	13.46	14.37	0	0	0	0	0	0	0.0188439	0.00498399	0.0149477	0	0	0	0	0	0	>Cluster_11146
CL_VIRSorter_k127_13878_flag=1_multi=6_0000_len=3368	4.41	0	1.11	0	0	0	0	0	0	0.00143576	0	0.00115462	0	0	0	0	0	0	>Cluster_13389
CL_VIRSorter_k127_13996_flag=1_multi=5_0000_len=5579	4.98	3.43	3.69	0	0	0	0	0	0	0.00162133	0.00127007	0.00383833	0	0	0	0	0	0	>Cluster_3829	VC_624_0
CL_VIRSorter_k127_14163_flag=0_multi=64_0000_len=10662	29.79	38.23	2.87	0	0	0	0	0	0	0.00969871	0.0141559	0.00298537	0	0	0	0	0	0	>Cluster_4232
CL_VIRSorter_k127_14188_flag=0_multi=493_0039_len=2668	271.43	317.42	63.22	0	0	0	0	0	0	0.0883693	0.117535	0.0657614	0	0	0	0	0	0	>Cluster_14913
CL_VIRSorter_k127_14193_flag=1_multi=7_0000_len=1815	3.53	3.8	3.58	0	0	0	0	0	0	0.00114926	0.00140707	0.00372391	0	0	0	0	0	0	>Cluster_16979
CL_VIRSorter_k127_14311_flag=1_multi=60_7289_len=3912	42.06	136.55	2.45	0	0	0	0	0	0	0.0136934	0.0505619	0.00254849	0	0	0	0	0	0	>Cluster_16820
CL_VIRSorter_k127_14649_flag=1_multi=7_0000_len=5957	3.69	1.78	2.24	0	0	0	0	0	0	0.00120135	0.000659101	0.00233005	0	0	0	0	0	0	>Cluster_8703
CL_VIRSorter_k127_14674_flag=1_multi=32_0000_len=42201	21.21	7.87	1.59	0	0	0	0	0	0	0.00690532	0.00291412	0.00165392	0	0	0	0	0	0	>Cluster_712	VC_0_1
CL_VIRSorter_k127_14730_flag=0_multi=224_0000_len=10239	70.03	76.31	52.03	0	0	0	0	0	0	0.0227996	0.0282562	0.0541215	0	0	0	0	0	0	>Cluster_4447
CL_VIRSorter_k127_14771_flag=0_multi=70_0335_len=5685	16.71	14.14	19.39	0	0	0	0	0	0	0.00544026	0.00523578	0.0201695	0	0	0	0	0	0	>Cluster_9239
CL_VIRSorter_k127_14879_flag=0_multi=18_7261_len=8606	6.3	5.16	7.87	0	0	0	0	0	0	0.00205109	0.00191065	0.00818637	0	0	0	0	0	0	>Cluster_5513
CL_VIRSorter_k127_15119_flag=1_multi=7_0000_len=2292	1.65	2.83	2.48	0	0	0	0	0	0	0.000537189	0.0010479	0.00257969	0	0	0	0	0	0	>Cluster_15837
CL_VIRSorter_k127_15136_flag=0_multi=248_7520_len=1877	76.97	102.58	17.33	0	0	0	0	0	0	0.0250591	0.0379835	0.0180266	0	0	0	0	0	0	>Cluster_16832
CL_VIRSorter_k127_15271_flag=1_multi=6_8334_len=2576	3.17	3.65	6.21	0	0	0	0	0	0	0.00103205	0.00135153	0.00645964	0	0	0	0	0	0	>Cluster_15135
CL_VIRSorter_k127_15532_flag=1_multi=8_0000_len=8252	3.52	1.97	2.33	0	0	0	0	0	0	0.001146	0.000729455	0.00242366	0	0	0	0	0	0	>Cluster_5811
CL_VIRSorter_k127_15808_flag=0_multi=251_0000_len=5071	72.49	183.41	3.92	0	0	0	0	0	0	0.0236005	0.0679133	0.00407758	0	0	0	0	0	0	>Cluster_10660
CL_VIRSorter_k127_15984_flag=0_multi=44_2798_len=49809	27.19	14.13	1.91	0	0	0	0	0	0	0.00885223	0.00523208	0.00198678	0	0	0	0	0	0	>Cluster_432	VC_0_1
CL_VIRSorter_k127_16236_flag=0_multi=33_9652_len=9597	9.64	10.1	12.05	0	0	0	0	0	0	0.00313849	0.00373984	0.0125344	0	0	0	0	0	0	>Cluster_4808
CL_VIRSorter_k127_16460_flag=0_multi=7_1401_len=1683	4.32	6.04	4.03	0	0	0	0	0	0	0.00140646	0.0022365	0.004192	0	0	0	0	0	0	>Cluster_13219
CL_VIRSorter_k127_16471_flag=0_multi=20_0934_len=2847	17.01	18.75	7.3	0	0	0	0	0	0	0.00553793	0.00694278	0.00759345	0	0	0	0	0	0	>Cluster_13219
CL_VIRSorter_k127_16495_flag=0_multi=32_8821_len=6351	32.67	6.8	1.6	0	0	0	0	0	0	0.0106363	0.00251791	0.00166432	0	0	0	0	0	0	>Cluster_8050
CL_VIRSorter_k127_16639_flag=0_multi=14_9821_len=7957	1.85	17.59	1.7	0	0	0	0	0	0	0.000602303	0.00651325	0.00176834	0	0	0	0	0	0	>Cluster_6075
CL_VIRSorter_k127_16669_flag=1_multi=11_0000_len=5760	2.27	3.91	3.3	0	0	0	0	0	0	0.000739042	0.0014478	0.00343266	0	0	0	0	0	0	>Cluster_9086
CL_VIRSorter_k127_16946_flag=1_multi=37_0000_len=57258	9.75	19.89	3.02	0	0	0	0	0	0	0.0031743	0.0073649	0.0031414	0	0	0	0	0	0	>Cluster_278	VC_0_1
CL_VIRSorter_k127_17147_flag=1_multi=50_0000_len=6457	4.72	8.93	15.14	0	0	0	0	0	0	0.00153669	0.00330661	0.0157486	0	0	0	0	0	0	>Cluster_7905
CL_VIRSorter_k127_17256_flag=1_multi=14_0000_len=2878	5.14	6.05	3.74	0	0	0	0	0	0	0.00167343	0.0022402	0.00389034	0	0	0	0	0	0	>Cluster_14417
CL_VIRSorter_k127_17305_flag=1_multi=4_0000_len=1484	3.18	1.56	1.39	0	0	0	0	0	0	0.00103531	0.000577639	0.00144588	0	0	0	0	0	0	>Cluster_17749
CL_VIRSorter_k127_17307_flag=1_multi=17_0000_len=3585	6.01	5.48	6.23	0	0	0	0	0	0	0.00195667	0.00202914	0.00648044	0	0	0	0	0	0	>Cluster_12998
CL_VIRSorter_k127_17389_flag=1_multi=8_0000_len=3337	4.86	3.27	1	0	0	0	0	0	0	0.00158227	0.00121082	0.0010402	0	0	0	0	0	0	>Cluster_13462
CL_VIRSorter_k127_17410_flag=1_multi=28_4614_len=13880	14.12	6.33	4.6	0	0	0	0	0	0	0.00459704	0.00234388	0.00478491	0	0	0	0	0	0	>Cluster_3119
CL_VIRSorter_k127_17488_flag=0_multi=95_2041_len=5570	53.13	21.33	2.57	0	0	0	0	0	0	0.0172975	0.00789811	0.00267331	0	0	0	0	0	0	>Cluster_9465
CL_VIRSorter_k127_17515_flag=1_multi=16_0000_len=8187	8.31	4.47	4.46	0	0	0	0	0	0	0.00270548	0.00165516	0.00463929	0	0	0	0	0	0	>Cluster_5869
CL_VIRSorter_k127_17657_flag=0_multi=36_6259_len=9256	17.93	20.35	5.51	0	0	0	0	0	0	0.00583746	0.00753523	0.0057315	0	0	0	0	0	0	>Cluster_5013
CL_VIRSorter_k127_17890_flag=0_multi=25_2658_len=3204	15.34	19.76	3.67	0	0	0	0	0	0	0.00499423	0.00731676	0.00381753	0	0	0	0	0	0	>Cluster_18351
CL_VIRSorter_k127_17998_flag=1_multi=15_0000_len=25759	7.9	4.07	2.36	0	0	0	0	0	0	0.002572	0.00150705	0.00245487	0	0	0	0	0	0	>Cluster_1547
CL_VIRSorter_k127_18003_flag=0_multi=4_8958_len=1259	10.29	5.53	1.66	0	0	0	0	0	0	0.00335011	0.00204766	0.00172673	0	0	0	0	0	0	>Cluster_1547
CL_VIRSorter_k127_18420_flag=0_multi=24_0000_len=15011	13.14	5.77	5.15	0	0	0	0	0	0	0.00427798	0.00213652	0.00535702	0	0	0	0	0	0	>Cluster_2796
CL_VIRSorter_k127_18443_flag=1_multi=8_0000_len=3428	5.46	3.6	1.9	0	0	0	0	0	0	0.00177761	0.00133301	0.00197638	0	0	0	0	0	0	>Cluster_13281
CL_VIRSorter_k127_18626_flag=1_multi=12_0000_len=16630	4.07	5.31	2.49	0	0	0	0	0	0	0.00132507	0.00196619	0.0025901	0	0	0	0	0	0	>Cluster_2472
CL_VIRSorter_k127_18926_flag=0_multi=17_0000_len=6870	17.28	1.52	1.19	0	0	0	0	0	0	0.00562584	0.000562828	0.00123784	0	0	0	0	0	0	>Cluster_7325
CL_VIRSorter_k127_19134_flag=1_multi=3_9805_len=1563	6.61	0	0	0	0	0	0	0	0	0.00215201	0	0	0	0	0	0	0	0	>Cluster_12835
CL_VIRSorter_k127_19416_flag=0_multi=77_9809_len=40504-circular	57.46	11.73	1.49	0	0	0	0	0	0	0.0187072	0.0043434	0.0015499	0	0	0	0	0	0	>Cluster_828
CL_VIRSorter_k127_19475_flag=1_multi=5_0000_len=1399	3.06	2.78	4.72	0	0	0	0	0	0	0.000996242	0.00102938	0.00490974	0	0	0	0	0	0	>Cluster_17928
CL_VIRSorter_k127_19549_flag=1_multi=131_1738_len=3125	66.83	241.63	16.58	0	0	0	0	0	0	0.0217578	0.0894711	0.0172465	0	0	0	0	0	0	>Cluster_13887
CL_VIRSorter_k127_19914_flag=0_multi=16_0242_len=1326	11.24	37.76	2.49	0	0	0	0	0	0	0.0036594	0.0139818	0.0025901	0	0	0	0	0	0	>Cluster_18086
CL_VIRSorter_k127_19959_flag=1_multi=7_0000_len=1718	5.63	1.88	1.6	0	0	0	0	0	0	0.00183295	0.000696129	0.00166432	0	0	0	0	0	0	>Cluster_17219
CL_VIRSorter_k127_20052_flag=0_multi=568_2828_len=6570	349.67	179.74	48.84	0	0	0	0	0	0	0.113842	0.0665544	0.0508033	0	0	0	0	0	0	>Cluster_7722
CL_VIRSorter_k127_20322_flag=0_multi=17_9652_len=9888	7.08	3.38	4.71	0	0	0	0	0	0	0.00230503	0.00125155	0.00489934	0	0	0	0	0	0	>Cluster_4644
CL_VIRSorter_k127_20388_flag=1_multi=15_0000_len=16564	13.38	2.94	1.36	0	0	0	0	0	0	0.00435612	0.00108863	0.00141467	0	0	0	0	0	0	>Cluster_2484	VC_99_0
CL_VIRSorter_k127_20413_flag=1_multi=7_0000_len=1670	4.71	1.35	1.27	0	0	0	0	0	0	0.00153343	0.00049988	0.00132105	0	0	0	0	0	0	>Cluster_17336
CL_VIRSorter_k127_20489_flag=1_multi=15_0000_len=5678	4.55	2.93	4.8	0	0	0	0	0	0	0.00148134	0.00108492	0.00499295	0	0	0	0	0	0	>Cluster_9248
CL_VIRSorter_k127_20795_flag=0_multi=35_5046_len=1540	17.53	15.39	5.24	0	0	0	0	0	0	0.00570723	0.00569863	0.00545064	0	0	0	0	0	0	>Cluster_17616
CL_VIRSorter_k127_20873_flag=0_multi=31_9806_len=16143	28.64	1.95	1.16	0	0	0	0	0	0	0.0093243	0.000722049	0.00120663	0	0	0	0	0	0	>Cluster_2559	VC_37_0
CL_VIRSorter_k127_21056_flag=0_multi=294_6918_len=4507	2.95	12.79	0	0	0	0	0	0	0	0.000960429	0.0047359	0	0	0	0	0	0	0	>Cluster_11507
CL_VIRSorter_k127_21307_flag=1_multi=114_6164_len=3099	20.32	21.69	24.03	0	0	0	0	0	0	0.00661557	0.00803141	0.024996	0	0	0	0	0	0	>Cluster_13953
CL_VIRSorter_k127_21371_flag=1_multi=21_0000_len=15321	18.41	1.46	1.18	0	0	0	0	0	0	0.00599373	0.000540611	0.00122743	0	0	0	0	0	0	>Cluster_2733	VC_37_0
CL_VIRSorter_k127_21414_flag=1_multi=7_0000_len=2813	3.23	2.92	1.32	0	0	0	0	0	0	0.00105159	0.00108122	0.00137306	0	0	0	0	0	0	>Cluster_14561
CL_VIRSorter_k127_21563_flag=0_multi=129_7686_len=4137	28.48	47.75	16.56	0	0	0	0	0	0	0.00927221	0.0176809	0.0172257	0	0	0	0	0	0	>Cluster_9449
CL_VIRSorter_k127_21592_flag=0_multi=8_9261_len=1209	21.87	10.25	1.66	0	0	0	0	0	0	0.0071202	0.00379539	0.00172673	0	0	0	0	0	0	>Cluster_18243
CL_VIRSorter_k127_21623_flag=1_multi=102_0000_len=44058	69.88	2.98	1.47	0	0	0	0	0	0	0.0227508	0.00110344	0.00152909	0	0	0	0	0	0	>Cluster_604	VC_37_0
CL_VIRSorter_k127_21771_flag=1_multi=14_0000_len=34122	9.2	2.85	1.43	0	0	0	0	0	0	0.00299524	0.0010553	0.00148748	0	0	0	0	0	0	>Cluster_1121	VC_127_0
CL_VIRSorter_k127_22125_flag=1_multi=8_0000_len=4303	1.97	4.04	1.83	0	0	0	0	0	0	0.000641371	0.00149594	0.00190356	0	0	0	0	0	0	>Cluster_11819
CL_VIRSorter_k127_22272_flag=0_multi=10_9932_len=14883	8.63	5.81	1.48	0	0	0	0	0	0	0.00280966	0.00215134	0.00153949	0	0	0	0	0	0	>Cluster_2826	VC_364_0
CL_VIRSorter_k127_22350_flag=1_multi=5_0000_len=1817	1.63	3.22	1.85	0	0	0	0	0	0	0.000530678	0.00119231	0.00192437	0	0	0	0	0	0	>Cluster_16976
CL_VIRSorter_k127_22353_flag=0_multi=6_0242_len=1823	4.83	5.81	1.78	0	0	0	0	0	0	0.0015725	0.00215134	0.00185155	0	0	0	0	0	0	>Cluster_16963
CL_VIRSorter_k127_22371_flag=0_multi=45_0000_len=26721	30.5	15.58	1.98	0	0	0	0	0	0	0.00992986	0.00576899	0.00205959	0	0	0	0	0	0	>Cluster_1484	VC_37_0
CL_VIRSorter_k127_23063_flag=1_multi=14_0000_len=3390	4.24	3.23	2.6	0	0	0	0	0	0	0.00138041	0.00119601	0.00270452	0	0	0	0	0	0	>Cluster_13353
CL_VIRSorter_k127_23122_flag=1_multi=135_4513_len=3794	3.81	3.36	5.77	0	0	0	0	0	0	0.00124042	0.00124415	0.00600195	0	0	0	0	0	0	>Cluster_13056
CL_VIRSorter_k127_23151_flag=1_multi=15_0216_len=4106	68.25	30.21	15.44	0	0	0	0	0	0	0.0222201	0.0111862	0.0160607	0	0	0	0	0	0	>Cluster_12103
CL_VIRSorter_k127_23696_flag=0_multi=44_9730_len=16394	13.51	6.51	15.34	0	0	0	0	0	0	0.00439844	0.00241053	0.0159567	0	0	0	0	0	0	>Cluster_2516	VC_37_0
CL_VIRSorter_k127_23974_flag=0_multi=38_9392_len=3300	45.65	6.05	0	0	0	0	0	0	0	0.0148622	0.0022402	0	0	0	0	0	0	0	>Cluster_10983
CL_VIRSorter_k127_23985_flag=1_multi=119_5942_len=7114	191.84	76.14	28.66	0	0	0	0	0	0	0.0624572	0.0281932	0.0298121	0	0	0	0	0	0	>Cluster_7005
CL_VIRSorter_k127_24145_flag=1_multi=34_0000_len=5096	24.15	6.72	2.67	0	0	0	0	0	0	0.0078625	0.00248829	0.00277733	0	0	0	0	0	0	>Cluster_10594
CL_VIRSorter_k127_24428_flag=0_multi=37_0582_len=7158	15.05	7.6	14.76	0	0	0	0	0	0	0.00489982	0.00281414	0.0153533	0	0	0	0	0	0	>Cluster_11305
CL_VIRSorter_k127_24539_flag=0_multi=41_9621_len=9631	10.83	29.96	1.26	0	0	0	0	0	0	0.00352591	0.0110936	0.00131065	0	0	0	0	0	0	>Cluster_4791
CL_VIRSorter_k127_24582_flag=0_multi=9_7221_len=2279	9.42	2.59	0	0	0	0	0	0	0	0.00306686	0.000959029	0	0	0	0	0	0	0	>Cluster_15870
CL_VIRSorter_k127_24586_flag=1_multi=11_0000_len=2078	6.27	6.38	1	0	0	0	0	0	0	0.00204132	0.0023624	0.0010402	0	0	0	0	0	0	>Cluster_15870
CL_VIRSorter_k127_24721_flag=0_multi=82_0000_len=4316	56.61	18.67	5.11	0	0	0	0	0	0	0.0184305	0.00691316	0.00531542	0	0	0	0	0	0	>Cluster_11794
CL_VIRSorter_k127_24792_flag=0_multi=1_4161_len=1218	14.92	17.5	20.98	0	0	0	0	0	0	0.00485749	0.00647993	0.0218234	0	0	0	0	0	0	>Cluster_2462
CL_VIRSorter_k127_24819_flag=1_multi=147_0000_len=40831	2.28	1.91	88.02	0	0	0	0	0	0	0.000742298	0.000707238	0.0915583	0	0	0	0	0	0	>Cluster_800
CL_VIRSorter_k127_25192_flag=0_multi=55_2003_len=11931	13.72	32.92	4.4	0	0	0	0	0	0	0.00446681	0.0121897	0.00457688	0	0	0	0	0	0	>Cluster_3748	VC_553_0
CL_VIRSorter_k127_25256_flag=0_multi=2733_3272_len=3917	1315.09	978.31	14.42	0	0	0	0	0	0	0.428153	0.36225	0.0149997	0	0	0	0	0	0	>Cluster_12421
CL_VIRSorter_k127_25292_flag=0_multi=1784_3691_len=7608	932.77	1422.83	491	0	0	0	0	0	0	0.303681	0.526848	0.510738	0	0	0	0	0	0	>Cluster_6424
CL_VIRSorter_k127_25565_flag=1_multi=5_9913_len=1503	3.17	4.81	0	0	0	0	0	0	0	0.00103205	0.00178105	0	0	0	0	0	0	0	>Cluster_17704
CL_VIRSorter_k127_25997_flag=0_multi=100_7022_len=5936	108.98	60.4	3.08	0	0	0	0	0	0	0.0354805	0.022365	0.00320381	0	0	0	0	0	0	>Cluster_8738
CL_VIRSorter_k127_26085_flag=0_multi=71_0000_len=15241	13.89	19.54	24.09	0	0	0	0	0	0	0.00452216	0.0072353	0.0250584	0	0	0	0	0	0	>Cluster_2748	VC_89_0
CL_VIRSorter_k127_26195_flag=1_multi=4_0000_len=2062	7.53	3.19	1.14	0	0	0	0	0	0	0.00245154	0.0011812	0.00118583	0	0	0	0	0	0	>Cluster_16396
CL_VIRSorter_k127_26493_flag=1_multi=8_0000_len=3851	5.33	4.22	1.21	0	0	0	0	0	0	0.00173528	0.00156259	0.00125864	0	0	0	0	0	0	>Cluster_12532
CL_VIRSorter_k127_26587_flag=1_multi=7_0000_len=5687	4.49	1.71	0	0	0	0	0	0	0	0.00146181	0.000633181	0	0	0	0	0	0	0	>Cluster_9235
CL_VIRSorter_k127_26909_flag=0_multi=44_9215_len=14489	8.83	7.67	3.31	0	0	0	0	0	0	0.00287478	0.00284006	0.00344306	0	0	0	0	0	0	>Cluster_2945
CL_VIRSorter_k127_26989_flag=0_multi=14_0000_len=5047	17.91	4.47	2.83	0	0	0	0	0	0	0.00583094	0.00165516	0.00294376	0	0	0	0	0	0	>Cluster_10732
CL_VIRSorter_k127_27506_flag=0_multi=193_6525_len=6171	252.82	71.79	8.02	0	0	0	0	0	0	0.0823104	0.0265825	0.0083424	0	0	0	0	0	0	>Cluster_8325
CL_VIRSorter_k127_27659_flag=1_multi=8_0000_len=3379	2.03	4.96	1.38	0	0	0	0	0	0	0.000660906	0.0018366	0.00143547	0	0	0	0	0	0	>Cluster_13373
CL_VIRSorter_k127_27993_flag=0_multi=17_9121_len=3997	13.84	9.76	10.15	0	0	0	0	0	0	0.00450588	0.00361395	0.010558	0	0	0	0	0	0	>Cluster_18316
CL_VIRSorter_k127_28389_flag=0_multi=35_1604_len=2920	69.63	9.65	1.34	0	0	0	0	0	0	0.0226694	0.00357322	0.00139387	0	0	0	0	0	0	>Cluster_14342
CL_VIRSorter_k127_28700_flag=0_multi=12_9458_len=7218	4.31	3.67	5.07	0	0	0	0	0	0	0.0014032	0.00135893	0.00527381	0	0	0	0	0	0	>Cluster_6886
CL_VIRSorter_k127_28742_flag=0_multi=6_7368_len=2790	3.09	2.38	2.61	0	0	0	0	0	0	0.00100601	0.00088127	0.00271492	0	0	0	0	0	0	>Cluster_6886
CL_VIRSorter_k127_28952_flag=1_multi=42_0000_len=7796	12.19	10.34	4.21	0	0	0	0	0	0	0.00396869	0.00382871	0.00437924	0	0	0	0	0	0	>Cluster_6221
CL_VIRSorter_k127_28991_flag=0_multi=49_8459_len=3306	36.24	9.76	2.07	0	0	0	0	0	0	0.0117986	0.00361395	0.00215321	0	0	0	0	0	0	>Cluster_13516
CL_VIRSorter_k127_29751_flag=1_multi=13_0000_len=10885	5.34	6.89	1.44	0	0	0	0	0	0	0.00173854	0.00255124	0.00149789	0	0	0	0	0	0	>Cluster_4151
CL_VIRSorter_k127_29845_flag=0_multi=10_3619_len=3117	2.63	4.1	8.63	0	0	0	0	0	0	0.000856247	0.00151815	0.00897692	0	0	0	0	0	0	>Cluster_13911
CL_VIRSorter_k127_30152_flag=1_multi=23_0000_len=5137	7.48	3.66	6.46	0	0	0	0	0	0	0.00243526	0.00135523	0.00671968	0	0	0	0	0	0	>Cluster_10503
CL_VIRSorter_k127_30165_flag=1_multi=12_0000_len=11058	8.91	3.5	1.15	0	0	0	0	0	0	0.00290082	0.00129599	0.00119623	0	0	0	0	0	0	>Cluster_4082
CL_VIRSorter_k127_30933_flag=1_multi=3_0024_len=2216	2.62	9.82	1.23	0	0	0	0	0	0	0.000852991	0.00363616	0.00127944	0	0	0	0	0	0	>Cluster_15655
CL_VIRSorter_k127_30948_flag=1_multi=8_9403_len=4012	4.1	2.53	5.53	0	0	0	0	0	0	0.00133483	0.000936812	0.0057523	0	0	0	0	0	0	>Cluster_12264
CL_VIRSorter_k127_30995_flag=1_multi=9_0000_len=3858	2.1	1.84	3.21	0	0	0	0	0	0	0.000683695	0.000681318	0.00333904	0	0	0	0	0	0	>Cluster_12519
CL_VIRSorter_k127_31050_flag=0_multi=10_4681_len=5387	10.49	4.54	2.68	0	0	0	0	0	0	0.00341522	0.00168108	0.00278773	0	0	0	0	0	0	>Cluster_9882
CL_VIRSorter_k127_31115_flag=1_multi=8_0000_len=6355	9	1.95	1.38	0	0	0	0	0	0	0.00293012	0.000722049	0.00143547	0	0	0	0	0	0	>Cluster_8045
CL_VIRSorter_k127_31358_flag=0_multi=11_5472_len=9312	7.38	10.23	1.75	0	0	0	0	0	0	0.0024027	0.00378798	0.00182035	0	0	0	0	0	0	>Cluster_4971
CL_VIRSorter_k127_31492_flag=1_multi=7_0000_len=2190	4.28	5.83	1.58	0	0	0	0	0	0	0.00139344	0.00215874	0.00164351	0	0	0	0	0	0	>Cluster_1162
CL_VIRSorter_k127_31681_flag=1_multi=6_1462_len=5675	2.35	8.8	1.2	0	0	0	0	0	0	0.000765088	0.00325848	0.00124824	0	0	0	0	0	0	>Cluster_9255
CL_VIRSorter_k127_31715_flag=1_multi=8_0000_len=2025	3.17	1.42	2.95	0	0	0	0	0	0	0.00103205	0.0005258	0.00306859	0	0	0	0	0	0	>Cluster_16479
CL_VIRSorter_k127_32673_flag=1_multi=7_0000_len=6825	6.7	1.46	0	0	0	0	0	0	0	0.00218131	0.000540611	0	0	0	0	0	0	0	>Cluster_7389
CL_VIRSorter_k127_32725_flag=1_multi=20_0000_len=9857	2.44	6.12	4.09	0	0	0	0	0	0	0.000794389	0.00226612	0.00425441	0	0	0	0	0	0	>Cluster_4662
CL_VIRSorter_k127_33453_flag=0_multi=5_5043_len=2098	5.99	7.23	5.66	0	0	0	0	0	0	0.00195016	0.00267714	0.00588753	0	0	0	0	0	0	>Cluster_9940
CL_VIRSorter_k127_34198_flag=1_multi=8_5967_len=2547	4.54	4.99	2	0	0	0	0	0	0	0.00147808	0.0018477	0.0020804	0	0	0	0	0	0	>Cluster_15208
CL_VIRSorter_k127_34562_flag=1_multi=6_0000_len=1856	10.23	3.04	0	0	0	0	0	0	0	0.00333057	0.00112566	0	0	0	0	0	0	0	>Cluster_16892
CL_VIRSorter_k127_34710_flag=0_multi=45_1036_len=1131	29.28	27.37	17.53	0	0	0	0	0	0	0.00953267	0.0101346	0.0182347	0	0	0	0	0	0	>Cluster_18346
CL_VIRSorter_k127_34828_flag=0_multi=5_6270_len=1883	5.42	2.08	1	0	0	0	0	0	0	0.00176459	0.000770186	0.0010402	0	0	0	0	0	0	>Cluster_16822
CL_VIRSorter_k127_34971_flag=0_multi=35_9102_len=7918	20.7	17.28	13.38	0	0	0	0	0	0	0.00673928	0.00639846	0.0139179	0	0	0	0	0	0	>Cluster_6107
CL_VIRSorter_k127_35076_flag=1_multi=3_0000_len=2539	4.99	12.15	1.4	0	0	0	0	0	0	0.00162459	0.00449892	0.00145628	0	0	0	0	0	0	>Cluster_15221
CL_VIRSorter_k127_35410_flag=1_multi=5_9969_len=2046	12.29	4.99	1	0	0	0	0	0	0	0.00400125	0.0018477	0.0010402	0	0	0	0	0	0	>Cluster_16418
CL_VIRSorter_k127_35533_flag=0_multi=8_9587_len=2062	10.77	12.43	2.38	0	0	0	0	0	0	0.00350638	0.0046026	0.00247567	0	0	0	0	0	0	>Cluster_16393
CL_VIRSorter_k127_35925_flag=1_multi=5_0000_len=2711	7.77	2.65	1	0	0	0	0	0	0	0.00252967	0.000981246	0.0010402	0	0	0	0	0	0	>Cluster_14812
CL_VIRSorter_k127_36084_flag=0_multi=17_6697_len=18437	9.55	8.28	2.31	0	0	0	0	0	0	0.00310919	0.00306593	0.00240286	0	0	0	0	0	0	>Cluster_2181
CL_VIRSorter_k127_36458_flag=0_multi=24_9822_len=47434	12.18	5.62	4.08	0	0	0	0	0	0	0.00396543	0.00208098	0.00424401	0	0	0	0	0	0	>Cluster_491	VC_7_0
CL_VIRSorter_k127_36728_flag=0_multi=13_4508_len=3492	3.06	6.55	6.81	0	0	0	0	0	0	0.000996242	0.00242534	0.00708375	0	0	0	0	0	0	>Cluster_13164
CL_VIRSorter_k127_36917_flag=1_multi=6_0000_len=2702	2.62	3.21	1	0	0	0	0	0	0	0.000852991	0.0011886	0.0010402	0	0	0	0	0	0	>Cluster_14836
CL_VIRSorter_k127_36954_flag=0_multi=12_9939_len=19663	2.77	10.62	1.22	0	0	0	0	0	0	0.000901827	0.00393239	0.00126904	0	0	0	0	0	0	>Cluster_2039	VC_93_0
CL_VIRSorter_k127_37596_flag=0_multi=12_9799_len=6087	3.81	17.28	1.5	0	0	0	0	0	0	0.00124042	0.00639846	0.0015603	0	0	0	0	0	0	>Cluster_8472
CL_VIRSorter_k127_37820_flag=0_multi=20_7729_len=6921	32.97	5.02	1.7	0	0	0	0	0	0	0.010734	0.00185881	0.00176834	0	0	0	0	0	0	>Cluster_7265
CL_VIRSorter_k127_38038_flag=1_multi=36_7644_len=1808	3.1	17.8	9.12	0	0	0	0	0	0	0.00100926	0.00659101	0.00948661	0	0	0	0	0	0	>Cluster_16995
CL_VIRSorter_k127_38327_flag=1_multi=8_0000_len=4376	2.91	4	1.48	0	0	0	0	0	0	0.000947406	0.00148113	0.00153949	0	0	0	0	0	0	>Cluster_11701
CL_VIRSorter_k127_38440_flag=1_multi=5_0000_len=3120	2.64	2.01	1.97	0	0	0	0	0	0	0.000859503	0.000744266	0.00204919	0	0	0	0	0	0	>Cluster_13902
CL_VIRSorter_k127_38734_flag=1_multi=4_0000_len=2007	1.2	1.97	1.75	0	0	0	0	0	0	0.000390683	0.000729455	0.00182035	0	0	0	0	0	0	>Cluster_16522
CL_VIRSorter_k127_38907_flag=1_multi=10_0000_len=14460	12.3	1.94	1.08	0	0	0	0	0	0	0.0040045	0.000718346	0.00112341	0	0	0	0	0	0	>Cluster_2953
CL_VIRSorter_k127_39299_flag=0_multi=387_1676_len=15576	42.95	72.61	158.94	0	0	0	0	0	0	0.0139832	0.0268861	0.165329	0	0	0	0	0	0	>Cluster_2681
CL_VIRSorter_k127_39321_flag=0_multi=280_4357_len=25586	90.82	2.38	1.82	0	0	0	0	0	0	0.0295682	0.00088127	0.00189316	0	0	0	0	0	0	>Cluster_1556	VC_100_0
CL_VIRSorter_k127_39338_flag=1_multi=7_0000_len=2906	1.2	4.38	1	0	0	0	0	0	0	0.000390683	0.00162183	0.0010402	0	0	0	0	0	0	>Cluster_14365
CL_VIRSorter_k127_39436_flag=1_multi=7_0000_len=2167	1.31	2.45	2.27	0	0	0	0	0	0	0.000426496	0.00090719	0.00236125	0	0	0	0	0	0	>Cluster_16142
CL_VIRSorter_k127_39457_flag=1_multi=10_0000_len=1657	3.09	10.37	10.96	0	0	0	0	0	0	0.00100601	0.00383982	0.0114006	0	0	0	0	0	0	>Cluster_17362
CL_VIRSorter_k127_39832_flag=0_multi=8_6626_len=8149	5.06	9.49	1.46	0	0	0	0	0	0	0.00164738	0.00351397	0.00151869	0	0	0	0	0	0	>Cluster_5901
CL_VIRSorter_k127_40320_flag=0_multi=31_7634_len=2747	25.54	27.56	22.37	0	0	0	0	0	0	0.00831504	0.010205	0.0232692	0	0	0	0	0	0	>Cluster_14930
CL_VIRSorter_k127_40323_flag=0_multi=87_4908_len=3544	29.78	46.65	33.52	0	0	0	0	0	0	0.00969545	0.0172736	0.0348675	0	0	0	0	0	0	>Cluster_13073
CL_VIRSorter_k127_40698_flag=0_multi=5_0000_len=1680	4.77	4.45	1.35	0	0	0	0	0	0	0.00155297	0.00164775	0.00140427	0	0	0	0	0	0	>Cluster_17313
CL_VIRSorter_k127_40717_flag=0_multi=15_0000_len=3357	6.62	7.08	1.24	0	0	0	0	0	0	0.00215527	0.00262159	0.00128985	0	0	0	0	0	0	>Cluster_13415
CL_VIRSorter_k127_40758_flag=1_multi=5_0000_len=3430	4.38	0	0	0	0	0	0	0	0	0.00142599	0	0	0	0	0	0	0	0	>Cluster_13272
CL_VIRSorter_k127_41309_flag=0_multi=11_9306_len=1711	17.96	3.89	2.22	0	0	0	0	0	0	0.00584722	0.0014404	0.00230924	0	0	0	0	0	0	>Cluster_17234
CL_VIRSorter_k127_42259_flag=1_multi=31_0000_len=49255	28.85	2.06	1.17	0	0	0	0	0	0	0.00939267	0.00076278	0.00121703	0	0	0	0	0	0	>Cluster_453	VC_0_1
CL_VIRSorter_k127_42809_flag=0_multi=16_5253_len=4003	20.08	33.79	1.78	0	0	0	0	0	0	0.00653743	0.0125118	0.00185155	0	0	0	0	0	0	>Cluster_12284
CL_VIRSorter_k127_42882_flag=0_multi=6_9902_len=6276	7.16	2.49	1.36	0	0	0	0	0	0	0.00233108	0.000922001	0.00141467	0	0	0	0	0	0	>Cluster_8171
CL_VIRSorter_k127_43859_flag=1_multi=11_0000_len=3391	13.29	4.42	1.23	0	0	0	0	0	0	0.00432682	0.00163664	0.00127944	0	0	0	0	0	0	>Cluster_13347
CL_VIRSorter_k127_43997_flag=1_multi=6_0000_len=6795	3.81	2.48	3.35	0	0	0	0	0	0	0.00124042	0.000918298	0.00348467	0	0	0	0	0	0	>Cluster_17268
CL_VIRSorter_k127_44038_flag=1_multi=10_0000_len=1337	2.75	4.33	1.6	0	0	0	0	0	0	0.000895315	0.00160332	0.00166432	0	0	0	0	0	0	>Cluster_18058
CL_VIRSorter_k127_44712_flag=1_multi=7_0000_len=4771	9.08	2.48	1.16	0	0	0	0	0	0	0.00295617	0.000918298	0.00120663	0	0	0	0	0	0	>Cluster_11141
CL_VIRSorter_k127_45004_flag=0_multi=21_0000_len=2692	21.66	5.43	2.69	0	0	0	0	0	0	0.00705183	0.00201063	0.00279814	0	0	0	0	0	0	>Cluster_14859
CL_VIRSorter_k127_45368_flag=1_multi=15_3745_len=13207	29.06	8.38	1.45	0	0	0	0	0	0	0.00946104	0.00310296	0.00150829	0	0	0	0	0	0	>Cluster_3315	VC_68_0
CL_VIRSorter_k127_45611_flag=0_multi=191_0519_len=4962	175.3	140.32	1.94	0	0	0	0	0	0	0.0570723	0.0519579	0.00201799	0	0	0	0	0	0	>Cluster_10904
CL_VIRSorter_k127_45991_flag=1_multi=6_0000_len=1522	5.21	2.5	1.39	0	0	0	0	0	0	0.00169622	0.000925704	0.00144588	0	0	0	0	0	0	>Cluster_17656
CL_VIRSorter_k127_46001_flag=0_multi=12_8266_len=1580	32.83	4.85	1.92	0	0	0	0	0	0	0.0106884	0.00179587	0.00199718	0	0	0	0	0	0	>Cluster_17656
CL_VIRSorter_k127_46461_flag=0_multi=79_9641_len=44186	22.16	49.36	3.62	0	0	0	0	0	0	0.00721461	0.0182771	0.00376552	0	0	0	0	0	0	>Cluster_599
CL_VIRSorter_k127_46909_flag=0_multi=133_6554_len=9714	76.89	54.34	13.07	0	0	0	0	0	0	0.025033	0.0201211	0.0135954	0	0	0	0	0	0	>Cluster_4747
CL_VIRSorter_k127_47134_flag=1_multi=5_0000_len=3186	1.44	2.48	2.42	0	0	0	0	0	0	0.00046882	0.000918298	0.00251728	0	0	0	0	0	0	>Cluster_13765
CL_VIRSorter_k127_47561_flag=1_multi=135_5326_len=1507	54.18	242.56	85.56	0	0	0	0	0	0	0.0176393	0.0898155	0.0889994	0	0	0	0	0	0	>Cluster_17691
CL_VIRSorter_k127_47724_flag=1_multi=8_0000_len=4099	4.63	3.27	1.34	0	0	0	0	0	0	0.00150739	0.00121082	0.00139387	0	0	0	0	0	0	>Cluster_12117
CL_VIRSorter_k127_48247_flag=1_multi=10_0000_len=3247	1.86	4.38	4.8	0	0	0	0	0	0	0.000605559	0.00162183	0.00499295	0	0	0	0	0	0	>Cluster_13636
CL_VIRSorter_k127_48323_flag=0_multi=14_0000_len=5715	4.96	6.22	1.37	0	0	0	0	0	0	0.00161482	0.00230315	0.00142507	0	0	0	0	0	0	>Cluster_9177
CL_VIRSorter_k127_48464_flag=0_multi=32_9768_len=27659	14.04	8.61	6.05	0	0	0	0	0	0	0.00457099	0.00318812	0.0062932	0	0	0	0	0	0	>Cluster_1424	VC_7_0
CL_VIRSorter_k127_48874_flag=1_multi=7_0000_len=3543	4.58	1.72	1.19	0	0	0	0	0	0	0.00149111	0.000636884	0.00123784	0	0	0	0	0	0	>Cluster_13075
CL_VIRSorter_k127_49101_flag=1_multi=4_0000_len=1694	3.15	1.35	0	0	0	0	0	0	0	0.00102554	0.00049988	0	0	0	0	0	0	0	>Cluster_17275
CL_VIRSorter_k127_49844_flag=0_multi=12_9843_len=7755	14.81	3.95	1.24	0	0	0	0	0	0	0.00482168	0.00146261	0.00128985	0	0	0	0	0	0	>Cluster_6261
CL_VIRSorter_k127_50801_flag=1_multi=8_0000_len=5464	3.59	2.58	1.69	0	0	0	0	0	0	0.00116879	0.000955326	0.00175794	0	0	0	0	0	0	>Cluster_9694
CL_VIRSorter_k127_51110_flag=1_multi=6_0000_len=1809	8.37	3.62	1	0	0	0	0	0	0	0.00272501	0.00134042	0.0010402	0	0	0	0	0	0	>Cluster_15634
CL_VIRSorter_k127_51319_flag=0_multi=94_0000_len=6871	86.03	10.41	1.4	0	0	0	0	0	0	0.0280087	0.00385463	0.00145628	0	0	0	0	0	0	>Cluster_7324
CL_VIRSorter_k127_51935_flag=0_multi=58_6631_len=5340	34.76	24.21	25.7	0	0	0	0	0	0	0.0113168	0.00896452	0.0267331	0	0	0	0	0	0	>Cluster_9998
CL_VIRSorter_k127_52003_flag=0_multi=5_4318_len=1704	11.82	2.71	1	0	0	0	0	0	0	0.00384823	0.00100346	0.0010402	0	0	0	0	0	0	>Cluster_3865
CL_VIRSorter_k127_52011_flag=1_multi=5_0000_len=3008	1.17	1.11	2.56	0	0	0	0	0	0	0.000380916	0.000411012	0.00266291	0	0	0	0	0	0	>Cluster_14163
CL_VIRSorter_k127_52268_flag=1_multi=6_0000_len=1762	1.45	1.37	4.27	0	0	0	0	0	0	0.000472075	0.000507286	0.00444165	0	0	0	0	0	0	>Cluster_17105
CL_VIRSorter_k127_52359_flag=1_multi=5_0000_len=3373	9.73	2.58	1	0	0	0	0	0	0	0.00316779	0.000955326	0.0010402	0	0	0	0	0	0	>Cluster_14272
CL_VIRSorter_k127_52400_flag=1_multi=16_0000_len=14923	3.73	1.62	6.1	0	0	0	0	0	0	0.00121437	0.000599856	0.00634521	0	0	0	0	0	0	>Cluster_2813	VC_6_0
CL_VIRSorter_k127_53444_flag=0_multi=62_0000_len=34558	19.21	18.76	10.72	0	0	0	0	0	0	0.00625418	0.00694648	0.0111509	0	0	0	0	0	0	>Cluster_1105
CL_VIRSorter_k127_53601_flag=1_multi=8_0000_len=4808	5.74	4.17	1.04	0	0	0	0	0	0	0.00186877	0.00154407	0.00108181	0	0	0	0	0	0	>Cluster_11094
CL_VIRSorter_k127_53620_flag=0_multi=18_0937_len=8976	11.56	7.3	7.99	0	0	0	0	0	0	0.00376358	0.00270306	0.00831119	0	0	0	0	0	0	>Cluster_5218
CL_VIRSorter_k127_53954_flag=0_multi=192_1678_len=29305	98.35	32.86	11.46	0	0	0	0	0	0	0.0320197	0.0121675	0.0119207	0	0	0	0	0	0	>Cluster_1327
CL_VIRSorter_k127_54050_flag=1_multi=12_0000_len=29565	2.36	2.9	4.12	0	0	0	0	0	0	0.000768343	0.00107382	0.00428562	0	0	0	0	0	0	>Cluster_1309	VC_235_0
CL_VIRSorter_k127_54163_flag=1_multi=8_0000_len=7359	1.8	1.89	2.56	0	0	0	0	0	0	0.000586025	0.000699832	0.00266291	0	0	0	0	0	0	>Cluster_6693
CL_VIRSorter_k127_54330_flag=1_multi=17_0000_len=5504	14.13	4.15	3.55	0	0	0	0	0	0	0.00460029	0.00153667	0.00369271	0	0	0	0	0	0	>Cluster_9614
CL_VIRSorter_k127_54598_flag=0_multi=32_0000_len=7221	7.91	1.98	2.09	0	0	0	0	0	0	0.00257525	0.000733157	0.00217402	0	0	0	0	0	0	>Cluster_6876
CL_VIRSorter_k127_54753_flag=0_multi=1482_3851_len=3347	1873.71	79.5	10.71	0	0	0	0	0	0	0.610022	0.0294374	0.0111405	0	0	0	0	0	0	>Cluster_13445
CL_VIRSorter_k127_54976_flag=0_multi=29_9779_len=13257	13.03	2.87	8.84	0	0	0	0	0	0	0.00424217	0.00106271	0.00919536	0	0	0	0	0	0	>Cluster_3296	VC_114_0
CL_VIRSorter_k127_55333_flag=0_multi=6_0000_len=2157	17.02	15.88	2.88	0	0	0	0	0	0	0.00554119	0.00588007	0.00299577	0	0	0	0	0	0	>Cluster_16160
CL_VIRSorter_k127_55629_flag=1_multi=16_9923_len=20921	3.02	3.45	5.62	0	0	0	0	0	0	0.000983219	0.00127747	0.00584592	0	0	0	0	0	0	>Cluster_1906	VC_76_0
CL_VIRSorter_k127_55787_flag=0_multi=27_7809_len=8826	23.03	4.76	1.82	0	0	0	0	0	0	0.00749786	0.00176254	0.00189316	0	0	0	0	0	0	>Cluster_5329
CL_VIRSorter_k127_56089_flag=0_multi=38_2250_len=1927	99.09	43.53	13.97	0	0	0	0	0	0	0.0322607	0.0161184	0.0145316	0	0	0	0	0	0	>Cluster_16729
CL_VIRSorter_k127_56686_flag=0_multi=2_9836_len=1346	2.24	2.18	0	0	0	0	0	0	0	0.000729275	0.000807214	0	0	0	0	0	0	0	>Cluster_18040
CL_VIRSorter_k127_56810_flag=0_multi=34_9916_len=40493	19.7	10.21	2.42	0	0	0	0	0	0	0.00641371	0.00378057	0.00251728	0	0	0	0	0	0	>Cluster_819	VC_17_0
CL_VIRSorter_k127_57083_flag=1_multi=10_0000_len=6883	2.78	2.97	3.6	0	0	0	0	0	0	0.000905082	0.00109974	0.00374472	0	0	0	0	0	0	>Cluster_7308
CL_VIRSorter_k127_57180_flag=1_multi=11_0000_len=18098	3.04	1.94	3.8	0	0	0	0	0	0	0.00098973	0.000718346	0.00395276	0	0	0	0	0	0	>Cluster_2224
CL_VIRSorter_k127_57203_flag=1_multi=4_0000_len=4475	3.11	2.31	1.89	0	0	0	0	0	0	0.00101252	0.00085535	0.00196598	0	0	0	0	0	0	>Cluster_7146
CL_VIRSorter_k127_57209_flag=1_multi=6_0000_len=2983	2.55	2.12	3.27	0	0	0	0	0	0	0.000830202	0.000784997	0.00340145	0	0	0	0	0	0	>Cluster_14214
CL_VIRSorter_k127_57321_flag=0_multi=17_0000_len=12257	4.51	4.1	4.51	0	0	0	0	0	0	0.00146832	0.00151815	0.0046913	0	0	0	0	0	0	>Cluster_3641
CL_VIRSorter_k127_57547_flag=1_multi=5_0000_len=1725	3.41	1.36	0	0	0	0	0	0	0	0.00111019	0.000503583	0	0	0	0	0	0	0	>Cluster_17195
CL_VIRSorter_k127_58170_flag=0_multi=12_9636_len=3422	3.26	3.99	4.72	0	0	0	0	0	0	0.00106136	0.00147742	0.00490974	0	0	0	0	0	0	>Cluster_13294
CL_VIRSorter_k127_58227_flag=1_multi=410_0000_len=43229	140.18	83.34	22.28	0	0	0	0	0	0	0.0456383	0.0308593	0.0231756	0	0	0	0	0	0	>Cluster_643	VC_0_1
CL_VIRSorter_k127_58679_flag=1_multi=7_0000_len=3059	1.96	7.3	0	0	0	0	0	0	0	0.000638116	0.00270306	0	0	0	0	0	0	0	>Cluster_14053
CL_VIRSorter_k127_59432_flag=1_multi=11_0000_len=5503	4.45	3.38	1.96	0	0	0	0	0	0	0.00144878	0.00125155	0.00203879	0	0	0	0	0	0	>Cluster_9618
CL_VIRSorter_k127_59648_flag=1_multi=5_0000_len=1728	3.17	3.85	1.09	0	0	0	0	0	0	0.00103205	0.00142558	0.00113382	0	0	0	0	0	0	>Cluster_17184
CL_VIRSorter_k127_60708_flag=0_multi=12_0000_len=4887	13	8.27	1.08	0	0	0	0	0	0	0.0042324	0.00306223	0.00112341	0	0	0	0	0	0	>Cluster_11012
CL_VIRSorter_k127_60815_flag=1_multi=15_0000_len=23877	7.74	4.8	1.67	0	0	0	0	0	0	0.00251991	0.00177735	0.00173713	0	0	0	0	0	0	>Cluster_1662	VC_362_0
CL_VIRSorter_k127_60953_flag=1_multi=7_0000_len=5061	4.23	3.01	1.16	0	0	0	0	0	0	0.00137716	0.00111455	0.00120663	0	0	0	0	0	0	>Cluster_10686
CL_VIRSorter_k127_61506_flag=0_multi=295_2252_len=2951	152.28	105.96	73.89	0	0	0	0	0	0	0.0495777	0.039235	0.0768603	0	0	0	0	0	0	>Cluster_14280
CL_VIRSorter_k127_61570_flag=1_multi=16_9351_len=38359	4.42	10.85	1.37	0	0	0	0	0	0	0.00143902	0.00401755	0.00142507	0	0	0	0	0	0	>Cluster_947	VC_38_0
CL_VIRSorter_k127_61713_flag=1_multi=16_0000_len=22909	3.55	5.49	4.88	0	0	0	0	0	0	0.00115577	0.00203285	0.00507617	0	0	0	0	0	0	>Cluster_1727	VC_362_0
CL_VIRSorter_k127_61715_flag=1_multi=4_3930_len=3257	2.78	8.22	2.44	0	0	0	0	0	0	0.000905082	0.00304371	0.00253809	0	0	0	0	0	0	>Cluster_13610
CL_VIRSorter_k127_61877_flag=1_multi=13_0000_len=22891	3.91	5.67	2.23	0	0	0	0	0	0	0.00127298	0.0020995	0.00231964	0	0	0	0	0	0	>Cluster_1731	VC_53_0
CL_VIRSorter_k127_62279_flag=1_multi=11_0000_len=9741	3.68	3.48	5.06	0	0	0	0	0	0	0.00119809	0.00128858	0.00526341	0	0	0	0	0	0	>Cluster_4730
CL_VIRSorter_k127_62643_flag=0_multi=12_8808_len=2862	11.83	6.55	7.64	0	0	0	0	0	0	0.00385148	0.00242534	0.00794712	0	0	0	0	0	0	>Cluster_14446
CL_VIRSorter_k127_62805_flag=1_multi=4_0000_len=2095	1.98	2.06	1.34	0	0	0	0	0	0	0.000644627	0.00076278	0.00139387	0	0	0	0	0	0	>Cluster_16321
CL_VIRSorter_k127_62824_flag=1_multi=25_9918_len=30446	12.69	7.14	2.82	0	0	0	0	0	0	0.00413147	0.00264381	0.00293336	0	0	0	0	0	0	>Cluster_1262	VC_73_0
CL_VIRSorter_k127_62882_flag=1_multi=21_0000_len=42452	19.62	1.89	1.54	0	0	0	0	0	0	0.00638767	0.000699832	0.00160191	0	0	0	0	0	0	>Cluster_691
CL_VIRSorter_k127_63374_flag=0_multi=12_4018_len=3818	10.57	13.15	8.93	0	0	0	0	0	0	0.00344127	0.0048692	0.00928898	0	0	0	0	0	0	>Cluster_12586
CL_VIRSorter_k127_63398_flag=0_multi=66_9411_len=22535	20.31	15.04	23.41	0	0	0	0	0	0	0.00661231	0.00556903	0.0243511	0	0	0	0	0	0	>Cluster_1749	VC_6_0
CL_VIRSorter_k127_63512_flag=1_multi=20_9606_len=4693	7.66	19.79	2.02	0	0	0	0	0	0	0.00249386	0.00732787	0.0021012	0	0	0	0	0	0	>Cluster_4954
CL_VIRSorter_k127_63657_flag=0_multi=18_9427_len=6405	11.56	8.89	2.03	0	0	0	0	0	0	0.00376358	0.0032918	0.0021116	0	0	0	0	0	0	>Cluster_7969
CL_VIRSorter_k127_63956_flag=1_multi=4_0000_len=2947	4.66	1.29	1	0	0	0	0	0	0	0.00151715	0.000477663	0.0010402	0	0	0	0	0	0	>Cluster_14288
CL_VIRSorter_k127_64255_flag=0_multi=42_3043_len=52806	34.86	4.77	1.88	0	0	0	0	0	0	0.0113493	0.00176624	0.00195557	0	0	0	0	0	0	>Cluster_351
CL_VIRSorter_k127_64357_flag=1_multi=7_0000_len=2166	4.08	2.47	5.59	0	0	0	0	0	0	0.00132832	0.000914595	0.00581471	0	0	0	0	0	0	>Cluster_16144
CL_VIRSorter_k127_64375_flag=1_multi=5_7647_len=3051	10.21	1.16	1	0	0	0	0	0	0	0.00332406	0.000429527	0.0010402	0	0	0	0	0	0	>Cluster_14066
CL_VIRSorter_k127_64432_flag=0_multi=7_1724_len=2616	4.35	4.49	1.44	0	0	0	0	0	0	0.00141623	0.00166256	0.00149789	0	0	0	0	0	0	>Cluster_15040
CL_VIRSorter_k127_65098_flag=1_multi=12_9512_len=5536	7.27	4.1	3.15	0	0	0	0	0	0	0.00236689	0.00151815	0.00327663	0	0	0	0	0	0	>Cluster_9540
CL_VIRSorter_k127_65460_flag=1_multi=27_0000_len=35607	3.42	4.95	11.58	0	0	0	0	0	0	0.00111345	0.00183289	0.0120455	0	0	0	0	0	0	>Cluster_1055	VC_37_0
CL_VIRSorter_k127_65522_flag=1_multi=5_0000_len=2258	8.8	15.52	2.26	0	0	0	0	0	0	0.00286501	0.00574677	0.00235085	0	0	0	0	0	0	>Cluster_15930
CL_VIRSorter_k127_65672_flag=0_multi=21_7507_len=17499	4.24	6.07	7.87	0	0	0	0	0	0	0.00138041	0.00224761	0.00818637	0	0	0	0	0	0	>Cluster_2326	VC_124_0
CL_VIRSorter_k127_66073_flag=1_multi=18_8442_len=29487	7.51	8.58	1.56	0	0	0	0	0	0	0.00244502	0.00317702	0.00162271	0	0	0	0	0	0	>Cluster_1315
CL_VIRSorter_k127_66622_flag=0_multi=6_9767_len=2706	5.88	4.86	5.86	0	0	0	0	0	0	0.00191435	0.00179957	0.00609557	0	0	0	0	0	0	>Cluster_14824
CL_VIRSorter_k127_66817_flag=1_multi=6_0000_len=2200	10.61	3.25	1	0	0	0	0	0	0	0.00345429	0.00120341	0.0010402	0	0	0	0	0	0	>Cluster_16075
CL_VIRSorter_k127_67012_flag=1_multi=13_0000_len=16410	3.91	3.73	3.35	0	0	0	0	0	0	0.00127298	0.00138115	0.00348467	0	0	0	0	0	0	>Cluster_2514	VC_184_0
CL_VIRSorter_k127_67167_flag=1_multi=6_0000_len=4361	4.2	2.52	1.52	0	0	0	0	0	0	0.00136739	0.000933109	0.0015811	0	0	0	0	0	0	>Cluster_11721
CL_VIRSorter_k127_67619_flag=1_multi=4_0000_len=1667	1.78	2.76	1.88	0	0	0	0	0	0	0.000579513	0.00102198	0.00195557	0	0	0	0	0	0	>Cluster_17344
CL_VIRSorter_k127_67787_flag=1_multi=7_0000_len=6778	5.05	1.83	1.19	0	0	0	0	0	0	0.00164412	0.000677615	0.00123784	0	0	0	0	0	0	>Cluster_7458
CL_VIRSorter_k127_68523_flag=1_multi=4_0000_len=1768	2.34	1.49	1.3	0	0	0	0	0	0	0.000761832	0.000551719	0.00135226	0	0	0	0	0	0	>Cluster_17092
CL_VIRSorter_k127_68732_flag=1_multi=6_0000_len=1380	7.06	4.33	2.5	0	0	0	0	0	0	0.00229852	0.00160332	0.0026005	0	0	0	0	0	0	>Cluster_17178
CL_VIRSorter_k127_68768_flag=1_multi=11_0000_len=1929	2.41	2.04	3.54	0	0	0	0	0	0	0.000784622	0.000755374	0.0036823	0	0	0	0	0	0	>Cluster_16722
CL_VIRSorter_k127_68770_flag=0_multi=90_7643_len=1994	70.8	109.69	4.68	0	0	0	0	0	0	0.0230503	0.0406162	0.00486813	0	0	0	0	0	0	>Cluster_16554
CL_VIRSorter_k127_68895_flag=1_multi=21_0000_len=3252	16.31	8.42	1.65	0	0	0	0	0	0	0.00531003	0.00311777	0.00171633	0	0	0	0	0	0	>Cluster_13625
CL_VIRSorter_k127_68954_flag=0_multi=70_0000_len=3885	34.11	12.28	8.72	0	0	0	0	0	0	0.0111052	0.00454706	0.00907053	0	0	0	0	0	0	>Cluster_12470
CL_VIRSorter_k127_69948_flag=0_multi=64_2886_len=11621	44.09	23.34	1.8	0	0	0	0	0	0	0.0143543	0.00864237	0.00187236	0	0	0	0	0	0	>Cluster_3855
CL_VIRSorter_k127_70111_flag=0_multi=37_8853_len=3353	30.16	4.37	5.88	0	0	0	0	0	0	0.00981917	0.00161813	0.00611637	0	0	0	0	0	0	>Cluster_13428
CL_VIRSorter_k127_70651_flag=1_multi=6_0000_len=2590	8.6	1.39	1	0	0	0	0	0	0	0.0027999	0.000514691	0.0010402	0	0	0	0	0	0	>Cluster_1652	VC_49_0
CL_VIRSorter_k127_70897_flag=1_multi=7_0000_len=3758	5.04	2.38	1.2	0	0	0	0	0	0	0.00164087	0.00088127	0.00124824	0	0	0	0	0	0	>Cluster_12690
CL_VIRSorter_k127_71278_flag=1_multi=9_0000_len=5405	6.57	1.66	0	0	0	0	0	0	0	0.00213899	0.000614667	0	0	0	0	0	0	0	>Cluster_9826
CL_VIRSorter_k127_71287_flag=1_multi=35_0000_len=13900	3.16	2.43	5.2	0	0	0	0	0	0	0.0010288	0.000899784	0.00540903	0	0	0	0	0	0	>Cluster_3107	VC_194_0
CL_VIRSorter_k127_71766_flag=1_multi=8_0000_len=5528	5.65	2.08	1.51	0	0	0	0	0	0	0.00183947	0.000770186	0.0015707	0	0	0	0	0	0	>Cluster_9557
CL_VIRSorter_k127_71917_flag=1_multi=12_0000_len=5610	3.4	2.64	3.87	0	0	0	0	0	0	0.00110694	0.000977543	0.00402557	0	0	0	0	0	0	>Cluster_9384
CL_VIRSorter_k127_72043_flag=1_multi=9_0000_len=3664	2.94	2.9	3.08	0	0	0	0	0	0	0.000957174	0.00107382	0.00320381	0	0	0	0	0	0	>Cluster_12857
CL_VIRSorter_k127_72164_flag=0_multi=24_9170_len=3020	4.06	6.69	8.62	0	0	0	0	0	0	0.00132181	0.00247718	0.00896651	0	0	0	0	0	0	>Cluster_14131
CL_VIRSorter_k127_72253_flag=0_multi=14_1308_len=2865	11.53	10.51	19.6	0	0	0	0	0	0	0.00375381	0.00389166	0.0203879	0	0	0	0	0	0	>Cluster_14442
CL_VIRSorter_k127_72380_flag=0_multi=9_9719_len=3648	7.16	4.61	7.04	0	0	0	0	0	0	0.00233108	0.001707	0.007323	0	0	0	0	0	0	>Cluster_12885
CL_VIRSorter_k127_72494_flag=1_multi=4_0000_len=2229	3.1	2.41	1.68	0	0	0	0	0	0	0.00100926	0.000892378	0.00174753	0	0	0	0	0	0	>Cluster_16012
CL_VIRSorter_k127_73849_flag=0_multi=28_0000_len=4436	20.88	6.89	1.64	0	0	0	0	0	0	0.00679789	0.00255124	0.00170593	0	0	0	0	0	0	>Cluster_11609
CL_VIRSorter_k127_74006_flag=0_multi=33_5291_len=2720	14.93	19.23	3	0	0	0	0	0	0	0.00486075	0.00712051	0.0031206	0	0	0	0	0	0	>Cluster_14790
CL_VIRSorter_k127_74106_flag=0_multi=14_0000_len=13341	4.85	3.22	4.13	0	0	0	0	0	0	0.00157901	0.00119231	0.00429602	0	0	0	0	0	0	>Cluster_3273
CL_VIRSorter_k127_74382_flag=1_multi=16_0000_len=1882	11.05	6.07	1.43	0	0	0	0	0	0	0.00359754	0.00224761	0.00148748	0	0	0	0	0	0	>Cluster_16824
CL_VIRSorter_k127_74735_flag=1_multi=5_0000_len=1714	4.1	2.53	1	0	0	0	0	0	0	0.00133483	0.000936812	0.0010402	0	0	0	0	0	0	>Cluster_17227
CL_VIRSorter_k127_74817_flag=0_multi=44_2449_len=8809	25.16	20.69	4.63	0	0	0	0	0	0	0.00819132	0.00766112	0.00481612	0	0	0	0	0	0	>Cluster_5337
CL_VIRSorter_k127_74829_flag=1_multi=7_0000_len=5206	4.88	1.77	1.14	0	0	0	0	0	0	0.00158878	0.000655398	0.00118583	0	0	0	0	0	0	>Cluster_10329
CL_VIRSorter_k127_75177_flag=1_multi=10_0000_len=8681	3.74	4.3	1.5	0	0	0	0	0	0	0.00121763	0.00159221	0.0015603	0	0	0	0	0	0	>Cluster_5441
CL_VIRSorter_k127_75583_flag=0_multi=15_8824_len=6180	16.56	1.87	1.91	0	0	0	0	0	0	0.00539143	0.000692426	0.00198678	0	0	0	0	0	0	>Cluster_8313
CL_VIRSorter_k127_75886_flag=0_multi=12_9825_len=6976	1.67	2.82	5.73	0	0	0	0	0	0	0.000543701	0.00104419	0.00596034	0	0	0	0	0	0	>Cluster_7182
CL_VIRSorter_k127_76127_flag=1_multi=10_9923_len=10542	7.09	6.29	1.91	0	0	0	0	0	0	0.00230829	0.00232907	0.00198678	0	0	0	0	0	0	>Cluster_4289
CL_VIRSorter_k127_76196_flag=0_multi=16_0000_len=2667	113.34	50.29	7.71	0	0	0	0	0	0	0.0369	0.0186215	0.00801993	0	0	0	0	0	0	>Cluster_14915
CL_VIRSorter_k127_76562_flag=1_multi=3_0000_len=2618	4.21	2.26	0	0	0	0	0	0	0	0.00137065	0.000836836	0	0	0	0	0	0	0	>Cluster_15033
CL_VIRSorter_k127_78061_flag=1_multi=6_0000_len=1128	3.6	6.83	1	0	0	0	0	0	0	0.00117205	0.00252902	0.0010402	0	0	0	0	0	0	>Cluster_18350
CL_VIRSorter_k127_78492_flag=1_multi=21_0000_len=11512	3.11	4.17	6.2	0	0	0	0	0	0	0.00101252	0.00154407	0.00644923	0	0	0	0	0	0	>Cluster_3891	VC_185_0
CL_VIRSorter_k127_79627_flag=1_multi=4_0000_len=1893	3.56	1.17	1	0	0	0	0	0	0	0.00115903	0.000433229	0.0010402	0	0	0	0	0	0	>Cluster_16802
CL_VIRSorter_k127_79742_flag=1_multi=5_0000_len=1447	1.67	1.59	1.68	0	0	0	0	0	0	0.000543701	0.000588748	0.00174753	0	0	0	0	0	0	>Cluster_17837
CL_VIRSorter_k127_80262_flag=0_multi=12_0000_len=3159	5.35	7.94	6.31	0	0	0	0	0	0	0.0017418	0.00294004	0.00656366	0	0	0	0	0	0	>Cluster_13825
CL_VIRSorter_k127_80356_flag=1_multi=7_0000_len=7012	5.9	1.95	1	0	0	0	0	0	0	0.00192086	0.000722049	0.0010402	0	0	0	0	0	0	>Cluster_7135
CL_VIRSorter_k127_80470_flag=0_multi=1_2351_len=3168	64.1	87.4	14.36	0	0	0	0	0	0	0.020869	0.0323626	0.0149373	0	0	0	0	0	0	>Cluster_12112
CL_VIRSorter_k127_80472_flag=0_multi=26_0000_len=25887	5.35	17.98	2.02	0	0	0	0	0	0	0.0017418	0.00665766	0.0021012	0	0	0	0	0	0	>Cluster_1539	VC_136_0
CL_VIRSorter_k127_80524_flag=0_multi=4_0000_len=1719	5.7	2.2	0	0	0	0	0	0	0	0.00185574	0.000814619	0	0	0	0	0	0	0	>Cluster_6995
CL_VIRSorter_k127_80743_flag=0_multi=23_9175_len=5706	9.98	19.09	8.07	0	0	0	0	0	0	0.00324918	0.00706867	0.00839441	0	0	0	0	0	0	>Cluster_15055
CL_VIRSorter_k127_81438_flag=0_multi=36_9356_len=5720	15.77	9.87	8.67	0	0	0	0	0	0	0.00513423	0.00365468	0.00901852	0	0	0	0	0	0	>Cluster_9165
CL_VIRSorter_k127_81809_flag=0_multi=7_9230_len=1127	11.15	5.06	1.48	0	0	0	0	0	0	0.0036301	0.00187362	0.00153949	0	0	0	0	0	0	>Cluster_17206
CL_VIRSorter_k127_82717_flag=1_multi=7_0000_len=6902	6.25	1.53	2.19	0	0	0	0	0	0	0.00203481	0.000566531	0.00227804	0	0	0	0	0	0	>Cluster_7289
CL_VIRSorter_k127_82765_flag=1_multi=32_0000_len=29730	9.23	6.28	5.71	0	0	0	0	0	0	0.003005	0.00232537	0.00593954	0	0	0	0	0	0	>Cluster_1299	VC_7_0
CL_VIRSorter_k127_82796_flag=1_multi=17_9984_len=57896	10.81	4.43	2.89	0	0	0	0	0	0	0.0035194	0.00164035	0.00300617	0	0	0	0	0	0	>Cluster_266
CL_VIRSorter_k127_82870_flag=0_multi=22_8782_len=1933	8.39	13.97	11.72	0	0	0	0	0	0	0.00273153	0.00517283	0.0121911	0	0	0	0	0	0	>Cluster_16705
CL_VIRSorter_k127_84190_flag=0_multi=2_1227_len=2287	4.41	5.01	7.56	0	0	0	0	0	0	0.00143576	0.00185511	0.0078639	0	0	0	0	0	0	>Cluster_4842
CL_VIRSorter_k127_84244_flag=1_multi=22_0000_len=9354	18.41	3.18	1.7	0	0	0	0	0	0	0.00599373	0.0011775	0.00176834	0	0	0	0	0	0	>Cluster_4953
CL_VIRSorter_k127_84475_flag=1_multi=6_0000_len=3856	4.16	1.94	0	0	0	0	0	0	0	0.00135437	0.000718346	0	0	0	0	0	0	0	>Cluster_12521
CL_VIRSorter_k127_84492_flag=1_multi=13_0000_len=26667	6.87	6.16	1.24	0	0	0	0	0	0	0.00223666	0.00228093	0.00128985	0	0	0	0	0	0	>Cluster_1488
CL_VIRSorter_k127_84624_flag=0_multi=15_9822_len=8550	8.48	6.03	7.5	0	0	0	0	0	0	0.00276083	0.0022328	0.00780149	0	0	0	0	0	0	>Cluster_5563
CL_VIRSorter_k127_84886_flag=0_multi=28_0000_len=6564	13.63	5.87	6.06	0	0	0	0	0	0	0.00443751	0.00217355	0.00630361	0	0	0	0	0	0	>Cluster_7732
CL_VIRSorter_k127_85021_flag=1_multi=8_0000_len=4543	1.41	5.43	1.42	0	0	0	0	0	0	0.000459053	0.00201063	0.00147708	0	0	0	0	0	0	>Cluster_11447
CL_VIRSorter_k127_85463_flag=0_multi=4_9859_len=3240	7.53	4.45	2.42	0	0	0	0	0	0	0.00245154	0.00164775	0.00251728	0	0	0	0	0	0	>Cluster_13649
CL_VIRSorter_k127_86113_flag=1_multi=13_0849_len=1859	56.42	40.03	4.25	0	0	0	0	0	0	0.0183686	0.0148224	0.00442085	0	0	0	0	0	0	>Cluster_13653
CL_VIRSorter_k127_86394_flag=1_multi=4_0000_len=1177	2.9	1.3	1.17	0	0	0	0	0	0	0.000944151	0.000481366	0.00121703	0	0	0	0	0	0	>Cluster_10269
CL_VIRSorter_k127_86478_flag=1_multi=6_0000_len=3152	2.32	2.61	1.79	0	0	0	0	0	0	0.000755321	0.000966435	0.00186196	0	0	0	0	0	0	>Cluster_13842
CL_VIRSorter_k127_87153_flag=1_multi=12_1432_len=1056	178.75	55.3	8.71	0	0	0	0	0	0	0.0581955	0.0204766	0.00906013	0	0	0	0	0	0	>Cluster_16157
CL_VIRSorter_k127_87414_flag=0_multi=13_0000_len=3633	7.43	2.71	1.31	0	0	0	0	0	0	0.00241898	0.00100346	0.00136266	0	0	0	0	0	0	>Cluster_12914
CL_VIRSorter_k127_87517_flag=1_multi=5_0000_len=4646	3.5	1.61	1.62	0	0	0	0	0	0	0.00113949	0.000596153	0.00168512	0	0	0	0	0	0	>Cluster_11301
CL_VIRSorter_k127_89768_flag=0_multi=11_9900_len=11170	6.16	4.86	2.84	0	0	0	0	0	0	0.00200551	0.00179957	0.00295416	0	0	0	0	0	0	>Cluster_4039	VC_185_0
CL_VIRSorter_k127_90133_flag=0_multi=12_9157_len=2973	3.81	8.32	2.04	0	0	0	0	0	0	0.00124042	0.00308074	0.00212201	0	0	0	0	0	0	>Cluster_14235
CL_VIRSorter_k127_90558_flag=0_multi=30_9927_len=41987	5.35	22.1	2.49	0	0	0	0	0	0	0.0017418	0.00818322	0.0025901	0	0	0	0	0	0	>Cluster_727
CL_VIRSorter_k127_90636_flag=0_multi=23_8979_len=4633	13.81	14.43	19.07	0	0	0	0	0	0	0.00449611	0.00534316	0.0198366	0	0	0	0	0	0	>Cluster_11316
CL_VIRSorter_k127_90820_flag=1_multi=10_0000_len=7813	1.23	7.63	1.33	0	0	0	0	0	0	0.00040045	0.00282525	0.00138346	0	0	0	0	0	0	>Cluster_6204
CL_VIRSorter_k127_90849_flag=1_multi=7_0000_len=1940	0	1.87	4.04	0	0	0	0	0	0	0	0.000692426	0.0042024	0	0	0	0	0	0	>Cluster_16687
CL_VIRSorter_k127_92448_flag=1_multi=7_0000_len=2375	1.37	3.66	1.32	0	0	0	0	0	0	0.00044603	0.00135523	0.00137306	0	0	0	0	0	0	>Cluster_15618
CL_VIRSorter_k127_92995_flag=1_multi=10_2702_len=11839	3.84	3.51	2.4	0	0	0	0	0	0	0.00125019	0.00129969	0.00249648	0	0	0	0	0	0	>Cluster_3781
CL_VIRSorter_k127_93009_flag=1_multi=9_0000_len=4336	2.69	2.59	2.17	0	0	0	0	0	0	0.000875781	0.000959029	0.00225723	0	0	0	0	0	0	>Cluster_11754
CL_VIRSorter_k127_93025_flag=1_multi=7_9978_len=3750	9.67	2.7	1	0	0	0	0	0	0	0.00314825	0.00099976	0.0010402	0	0	0	0	0	0	>Cluster_12705
CL_VIRSorter_k127_93677_flag=1_multi=11_0000_len=16236	6.08	2.29	1.63	0	0	0	0	0	0	0.00197946	0.000847945	0.00169552	0	0	0	0	0	0	>Cluster_2544
CL_VIRSorter_k127_93756_flag=0_multi=26_0000_len=4810	4.56	2.84	4.36	0	0	0	0	0	0	0.0014846	0.0010516	0.00453527	0	0	0	0	0	0	>Cluster_18280
CL_VIRSorter_k127_94317_flag=1_multi=5_0000_len=2567	1.97	2.74	1.1	0	0	0	0	0	0	0.000641371	0.00101457	0.00114422	0	0	0	0	0	0	>Cluster_15167
CL_VIRSorter_k127_94635_flag=1_multi=6_9069_len=3091	2.49	7.5	1	0	0	0	0	0	0	0.000810667	0.00277711	0.0010402	0	0	0	0	0	0	>Cluster_13972
CL_VIRSorter_k127_95313_flag=0_multi=16_0000_len=2565	22	8.71	1.66	0	0	0	0	0	0	0.00716252	0.00322515	0.00172673	0	0	0	0	0	0	>Cluster_15175
CL_VIRSorter_k127_95394_flag=0_multi=11_9861_len=8763	2.96	4.23	2.38	0	0	0	0	0	0	0.000963685	0.00156629	0.00247567	0	0	0	0	0	0	>Cluster_5376
CL_VIRSorter_k127_95523_flag=0_multi=23_0000_len=3798	26.69	8	1.11	0	0	0	0	0	0	0.00868944	0.00296225	0.00115462	0	0	0	0	0	0	>Cluster_12608
CL_VIRSorter_k127_95935_flag=1_multi=4_0000_len=3180	3.18	2.9	1.47	0	0	0	0	0	0	0.00103531	0.00107382	0.00152909	0	0	0	0	0	0	>Cluster_13781
CL_VIRSorter_k127_96671_flag=1_multi=7_0000_len=5434	5.66	2.1	1.03	0	0	0	0	0	0	0.00184272	0.000777591	0.0010714	0	0	0	0	0	0	>Cluster_9758
CL_VIRSorter_k127_96770_flag=0_multi=13_0000_len=1795	2.78	2.89	4.47	0	0	0	0	0	0	0.000905082	0.00107011	0.00464969	0	0	0	0	0	0	>Cluster_7819
CL_VIRSorter_k127_97016_flag=0_multi=13_0000_len=3504	2.66	6.14	3.36	0	0	0	0	0	0	0.000866014	0.00227353	0.00349507	0	0	0	0	0	0	>Cluster_13148
CL_VIRSorter_k127_98814_flag=0_multi=14_0000_len=4452	5.27	4.56	2.65	0	0	0	0	0	0	0.00171575	0.00168848	0.00275653	0	0	0	0	0	0	>Cluster_11584
CL_VIRSorter_k127_99147_flag=1_multi=15_0000_len=3798	8.89	4.66	6.49	0	0	0	0	0	0	0.00289431	0.00172551	0.00675089	0	0	0	0	0	0	>Cluster_12609
CL_VIRSorter_k127_99226_flag=1_multi=13_0000_len=7516	3.96	4.28	2.44	0	0	0	0	0	0	0.00128925	0.0015848	0.00253809	0	0	0	0	0	0	>Cluster_6520
CL_VIRSorter_k127_99280_flag=0_multi=18_9923_len=6629	5.46	10.05	2.96	0	0	0	0	0	0	0.00177761	0.00372133	0.00307899	0	0	0	0	0	0	>Cluster_7651
CL_VIRSorter_k127_99547_flag=0_multi=41_8848_len=20154	11.97	19.98	10.22	0	0	0	0	0	0	0.00389706	0.00739822	0.0106308	0	0	0	0	0	0	>Cluster_1983	VC_124_0
CL_VIRSorter_k127_99727_flag=1_multi=10_0000_len=3201	5.27	4.04	1.3	0	0	0	0	0	0	0.00171575	0.00149594	0.00135226	0	0	0	0	0	0	>Cluster_13735
CL_VIRSorter_k127_100781_flag=1_multi=11_0000_len=3203	1.94	8.05	1.66	0	0	0	0	0	0	0.000631604	0.00298077	0.00172673	0	0	0	0	0	0	>Cluster_13729
CL_VIRSorter_k127_100849_flag=0_multi=13_0000_len=12081	6.99	4.26	2.2	0	0	0	0	0	0	0.00227573	0.0015774	0.00228844	0	0	0	0	0	0	>Cluster_3701	VC_638_0
CL_VIRSorter_k127_100902_flag=0_multi=32_1148_len=24626	9.89	5.96	1.63	0	0	0	0	0	0	0.00321988	0.00220688	0.00169552	0	0	0	0	0	0	>Cluster_1610
CL_VIRSorter_k127_101046_flag=1_multi=3_0000_len=2518	6.45	7.52	1.99	0	0	0	0	0	0	0.00209992	0.00278452	0.00207	0	0	0	0	0	0	>Cluster_15276
CL_VIRSorter_k127_101503_flag=0_multi=529_2000_len=2767	245.4	108.07	22.3	0	0	0	0	0	0	0.0798947	0.0400163	0.0231964	0	0	0	0	0	0	>Cluster_14670
CL_VIRSorter_k127_101964_flag=1_multi=7_0000_len=5878	4.95	1.85	0	0	0	0	0	0	0	0.00161157	0.000685021	0	0	0	0	0	0	0	>Cluster_8871
CL_VIRSorter_k127_102079_flag=1_multi=10_8979_len=2576	9.65	11.47	1.13	0	0	0	0	0	0	0.00314174	0.00424713	0.00117542	0	0	0	0	0	0	>Cluster_15138
CL_VIRSorter_k127_102701_flag=1_multi=8_0000_len=4502	1.43	4.44	1.9	0	0	0	0	0	0	0.000465564	0.00164405	0.00197638	0	0	0	0	0	0	>Cluster_11518
CL_VIRSorter_k127_102821_flag=1_multi=7_7461_len=1907	5.65	6.06	4.13	0	0	0	0	0	0	0.00183947	0.00224391	0.00429602	0	0	0	0	0	0	>Cluster_16774
CL_VIRSorter_k127_103055_flag=1_multi=7_0000_len=4081	3.46	2.13	2.26	0	0	0	0	0	0	0.00112647	0.0007887	0.00235085	0	0	0	0	0	0	>Cluster_12140
CL_VIRSorter_k127_103151_flag=0_multi=10_0643_len=4033	47.29	18.09	2.74	0	0	0	0	0	0	0.0153962	0.00669839	0.00285014	0	0	0	0	0	0	>Cluster_12223
CL_VIRSorter_k127_103288_flag=0_multi=23_4114_len=4191	27.89	18.78	9.97	0	0	0	0	0	0	0.00908013	0.00695389	0.0103708	0	0	0	0	0	0	>Cluster_11980
CL_VIRSorter_k127_103467_flag=0_multi=14_5809_len=8786	7.35	5.66	1.46	0	0	0	0	0	0	0.00239293	0.00209579	0.00151869	0	0	0	0	0	0	>Cluster_5359
CL_VIRSorter_k127_103546_flag=0_multi=40_5567_len=5223	18.36	15.21	14.51	0	0	0	0	0	0	0.00597745	0.00563198	0.0150933	0	0	0	0	0	0	>Cluster_10272
CL_VIRSorter_k127_103861_flag=0_multi=9_7516_len=2011	11.07	10.55	13.66	0	0	0	0	0	0	0.00360405	0.00390647	0.0142091	0	0	0	0	0	0	>Cluster_13481
CL_VIRSorter_k127_104136_flag=0_multi=221_8424_len=17981	73.49	142.27	20.7	0	0	0	0	0	0	0.0239261	0.05268	0.0215321	0	0	0	0	0	0	>Cluster_2241	VC_234_0
CL_VIRSorter_k127_104227_flag=1_multi=5_0000_len=2291	5.38	1.39	1.08	0	0	0	0	0	0	0.00175156	0.000514691	0.00112341	0	0	0	0	0	0	>Cluster_15839
CL_VIRSorter_k127_104668_flag=0_multi=31_8830_len=5424	24.75	20.82	8.01	0	0	0	0	0	0	0.00805784	0.00770926	0.00833199	0	0	0	0	0	0	>Cluster_9777
CL_VIRSorter_k127_104755_flag=0_multi=171_8903_len=3227	91.42	42.69	19.11	0	0	0	0	0	0	0.0297635	0.0158073	0.0198782	0	0	0	0	0	0	>Cluster_13678
CL_VIRSorter_k127_104988_flag=0_multi=105_6341_len=5006	118.15	19.67	2.82	0	0	0	0	0	0	0.038466	0.00728344	0.00293336	0	0	0	0	0	0	>Cluster_10836
CL_VIRSorter_k127_105282_flag=0_multi=587_6715_len=17998	545.98	97.85	7.31	0	0	0	0	0	0	0.177754	0.036232	0.00760385	0	0	0	0	0	0	>Cluster_2237
CL_VIRSorter_k127_105803_flag=0_multi=29_9659_len=8641	27.73	9.9	3.53	0	0	0	0	0	0	0.00902803	0.00366579	0.0036719	0	0	0	0	0	0	>Cluster_5483
CL_VIRSorter_k127_105809_flag=0_multi=209_7449_len=8320	203.63	58.01	4.01	0	0	0	0	0	0	0.0662957	0.02148	0.0041712	0	0	0	0	0	0	>Cluster_5760
CL_VIRSorter_k127_105992_flag=1_multi=99_0000_len=55707	44.43	26.43	12.84	0	0	0	0	0	0	0.014465	0.00978654	0.0133562	0	0	0	0	0	0	>Cluster_299	VC_0_1
CL_VIRSorter_k127_106758_flag=0_multi=5_9602_len=1383	15.09	3.38	1.21	0	0	0	0	0	0	0.00491284	0.00125155	0.00125864	0	0	0	0	0	0	>Cluster_3914
CL_VIRSorter_k127_106908_flag=1_multi=13_0292_len=6952	18.1	2.83	1.46	0	0	0	0	0	0	0.0058928	0.0010479	0.00151869	0	0	0	0	0	0	>Cluster_7216
CL_VIRSorter_k127_106977_flag=0_multi=1727_5415_len=10084	986.13	343.43	174.34	0	0	0	0	0	0	0.321054	0.127166	0.181348	0	0	0	0	0	0	>Cluster_12190
CL_VIRSorter_k127_107607_flag=1_multi=7_0000_len=4426	1.42	5.2	0	0	0	0	0	0	0	0.000462308	0.00192546	0	0	0	0	0	0	0	>Cluster_11633
CL_VIRSorter_k127_107863_flag=0_multi=288_7790_len=13159	37.16	65.35	109.03	0	0	0	0	0	0	0.0120982	0.0241979	0.113413	0	0	0	0	0	0	>Cluster_3329	VC_19_0
CL_VIRSorter_k127_107957_flag=0_multi=28_0000_len=8363	9.76	9.97	2.62	0	0	0	0	0	0	0.00317756	0.00369171	0.00272532	0	0	0	0	0	0	>Cluster_5721
CL_VIRSorter_k127_108278_flag=1_multi=9_0000_len=6083	3.02	3.09	4.07	0	0	0	0	0	0	0.000983219	0.00114417	0.00423361	0	0	0	0	0	0	>Cluster_8484
CL_VIRSorter_k127_108331_flag=1_multi=13_0000_len=6268	2.08	2.34	2.56	0	0	0	0	0	0	0.000677184	0.000866459	0.00266291	0	0	0	0	0	0	>Cluster_8180
CL_VIRSorter_k127_108574_flag=0_multi=15_2383_len=12465	8.55	4.78	2.47	0	0	0	0	0	0	0.00278362	0.00176995	0.00256929	0	0	0	0	0	0	>Cluster_3555
CL_VIRSorter_k127_108726_flag=0_multi=83_2046_len=4961	22.43	31.7	30.17	0	0	0	0	0	0	0.00730252	0.0117379	0.0313828	0	0	0	0	0	0	>Cluster_10908
CL_VIRSorter_k127_108880_flag=0_multi=165_4936_len=5340	98.34	47.45	5	0	0	0	0	0	0	0.0320165	0.0175699	0.00520099	0	0	0	0	0	0	>Cluster_10001
CL_VIRSorter_k127_108980_flag=1_multi=5_0000_len=2226	1.61	2.07	2.34	0	0	0	0	0	0	0.000524166	0.000766483	0.00243407	0	0	0	0	0	0	>Cluster_16024
CL_VIRSorter_k127_109042_flag=1_multi=7_0000_len=2786	3.26	6.26	1.17	0	0	0	0	0	0	0.00106136	0.00231796	0.00121703	0	0	0	0	0	0	>Cluster_14635
CL_VIRSorter_k127_109086_flag=1_multi=81_0773_len=6042	39.72	40.81	20.81	0	0	0	0	0	0	0.0129316	0.0151112	0.0216465	0	0	0	0	0	0	>Cluster_8548
CL_VIRSorter_k127_109140_flag=0_multi=75_6118_len=2582	75.96	37.49	26.8	0	0	0	0	0	0	0.0247302	0.0138819	0.0278773	0	0	0	0	0	0	>Cluster_15123
CL_VIRSorter_k127_109397_flag=0_multi=39_7979_len=2027	204.09	63.81	8.64	0	0	0	0	0	0	0.0664454	0.0236277	0.00898732	0	0	0	0	0	0	>Cluster_16474
CL_VIRSorter_k127_109629_flag=0_multi=10_9857_len=7104	3.88	13.73	1.45	0	0	0	0	0	0	0.00126321	0.00508397	0.00150829	0	0	0	0	0	0	>Cluster_7021
CL_VIRSorter_k127_109819_flag=1_multi=8_0000_len=3790	5.59	4.64	1.86	0	0	0	0	0	0	0.00181993	0.00171811	0.00193477	0	0	0	0	0	0	>Cluster_12621
CL_VIRSorter_k127_109823_flag=1_multi=5_0000_len=2771	4.75	1.75	0	0	0	0	0	0	0	0.00154645	0.000647993	0	0	0	0	0	0	0	>Cluster_14664
CL_VIRSorter_k127_109905_flag=1_multi=6_9876_len=5450	9.25	2.62	1.03	0	0	0	0	0	0	0.00301152	0.000970138	0.0010714	0	0	0	0	0	0	>Cluster_9734
CL_VIRSorter_k127_109955_flag=0_multi=2056_8417_len=5081	845.81	827.47	67.76	0	0	0	0	0	0	0.27537	0.306397	0.0704839	0	0	0	0	0	0	>Cluster_10629
CL_VIRSorter_k127_110428_flag=0_multi=21_5949_len=1534	607.86	216.05	17.54	0	0	0	0	0	0	0.197901	0.0799993	0.0182451	0	0	0	0	0	0	>Cluster_4645
CL_VIRSorter_k127_110472_flag=1_multi=8_0000_len=3803	2.36	2.21	1.97	0	0	0	0	0	0	0.000768343	0.000818322	0.00204919	0	0	0	0	0	0	>Cluster_12605
CL_VIRSorter_k127_110526_flag=1_multi=56_9845_len=39910	15.61	14.38	24.93	0	0	0	0	0	0	0.00508214	0.00532465	0.0259322	0	0	0	0	0	0	>Cluster_862	VC_7_0
CL_VIRSorter_k127_110540_flag=1_multi=7_0000_len=2189	1.8	4.36	1.94	0	0	0	0	0	0	0.000586025	0.00161443	0.00201799	0	0	0	0	0	0	>Cluster_16100
CL_VIRSorter_k127_110546_flag=1_multi=9_5752_len=4595	4.91	2.83	1.57	0	0	0	0	0	0	0.00159854	0.0010479	0.00163311	0	0	0	0	0	0	>Cluster_11369
CL_VIRSorter_k127_110627_flag=0_multi=4265_0000_len=10583	1925.05	1506.71	48.28	0	0	0	0	0	0	0.626737	0.557907	0.0502208	0	0	0	0	0	0	>Cluster_4273
CL_VIRSorter_k127_110964_flag=1_multi=19_0000_len=4921	8.46	18.64	2.12	0	0	0	0	0	0	0.00275432	0.00690205	0.00220522	0	0	0	0	0	0	>Cluster_641
CL_VIRSorter_k127_111050_flag=1_multi=39_9479_len=8358	12.46	15.6	7.3	0	0	0	0	0	0	0.00405659	0.00577639	0.00759345	0	0	0	0	0	0	>Cluster_5727
CL_VIRSorter_k127_111620_flag=0_multi=23_3041_len=5888	19.08	5.73	1.55	0	0	0	0	0	0	0.00621186	0.00212171	0.00161231	0	0	0	0	0	0	>Cluster_8850
CL_VIRSorter_k127_111977_flag=0_multi=157_0225_len=1725	207.65	264.3	18.13	0	0	0	0	0	0	0.0676045	0.0978654	0.0188588	0	0	0	0	0	0	>Cluster_17194
CL_VIRSorter_k127_112026_flag=0_multi=27_0125_len=9006	15.39	3.4	1.85	0	0	0	0	0	0	0.00501051	0.00125896	0.00192437	0	0	0	0	0	0	>Cluster_5195
CL_VIRSorter_k127_112189_flag=0_multi=83_6256_len=2344	40.63	62.12	4.51	0	0	0	0	0	0	0.0132279	0.0230019	0.0046913	0	0	0	0	0	0	>Cluster_15693
CL_VIRSorter_k127_112220_flag=0_multi=11_8519_len=6145	3.99	2.79	4.33	0	0	0	0	0	0	0.00129902	0.00103309	0.00450406	0	0	0	0	0	0	>Cluster_8365
CL_VIRSorter_k127_112347_flag=0_multi=36_5607_len=1841	233.49	185.55	5.6	0	0	0	0	0	0	0.0760172	0.0687057	0.00582511	0	0	0	0	0	0	>Cluster_16927
CL_VIRSorter_k127_112453_flag=0_multi=99_6304_len=15727	113.09	2.98	1	0	0	0	0	0	0	0.0368186	0.00110344	0.0010402	0	0	0	0	0	0	>Cluster_2648	VC_99_0
CL_VIRSorter_k127_112745_flag=0_multi=52_9447_len=2946	39.69	51.03	13.65	0	0	0	0	0	0	0.0129218	0.0188955	0.0141987	0	0	0	0	0	0	>Cluster_14291
CL_VIRSorter_k127_113499_flag=0_multi=87_4536_len=16768	57.28	53.61	3.55	0	0	0	0	0	0	0.0186486	0.0198508	0.00369271	0	0	0	0	0	0	>Cluster_2446
CL_VIRSorter_k127_114335_flag=0_multi=7_5407_len=1945	9.47	14.09	1.81	0	0	0	0	0	0	0.00308314	0.00521727	0.00188276	0	0	0	0	0	0	>Cluster_15982
CL_VIRSorter_k127_114605_flag=0_multi=9_9826_len=5303	13.92	3.32	1.73	0	0	0	0	0	0	0.00453192	0.00122933	0.00179954	0	0	0	0	0	0	>Cluster_10092
CL_VIRSorter_k127_114638_flag=0_multi=9_4314_len=3555	17.88	12.21	1.79	0	0	0	0	0	0	0.00582118	0.00452114	0.00186196	0	0	0	0	0	0	>Cluster_13047
CL_VIRSorter_k127_114837_flag=1_multi=3_0000_len=1521	2.12	2.76	0	0	0	0	0	0	0	0.000690207	0.00102198	0	0	0	0	0	0	0	>Cluster_7410
CL_VIRSorter_k127_114939_flag=0_multi=81_4368_len=3211	71.25	38.45	3.71	0	0	0	0	0	0	0.0231968	0.0142373	0.00385914	0	0	0	0	0	0	>Cluster_13714
CL_VIRSorter_k127_115015_flag=0_multi=11_9727_len=4152	13.15	1.93	1.27	0	0	0	0	0	0	0.00428124	0.000714643	0.00132105	0	0	0	0	0	0	>Cluster_12034
CL_VIRSorter_k127_115124_flag=0_multi=14_5402_len=8869	9.96	4.55	1.64	0	0	0	0	0	0	0.00324267	0.00168478	0.00170593	0	0	0	0	0	0	>Cluster_5298
CL_VIRSorter_k127_115382_flag=0_multi=57_7633_len=9851	45.83	15.31	1.64	0	0	0	0	0	0	0.0149208	0.00566901	0.00170593	0	0	0	0	0	0	>Cluster_4668
CL_VIRSorter_k127_115383_flag=0_multi=29_8752_len=4774	62.12	18.83	2.05	0	0	0	0	0	0	0.0202244	0.0069724	0.00213241	0	0	0	0	0	0	>Cluster_11137
CL_VIRSorter_k127_115907_flag=1_multi=8_8033_len=5591	7.14	5.26	1.53	0	0	0	0	0	0	0.00232456	0.00194768	0.0015915	0	0	0	0	0	0	>Cluster_9423
CL_VIRSorter_k127_115992_flag=0_multi=362_2165_len=7936	81.9	114.71	83.88	0	0	0	0	0	0	0.0266641	0.042475	0.0872519	0	0	0	0	0	0	>Cluster_18066
CL_VIRSorter_k127_116919_flag=1_multi=8_9826_len=1678	3.11	6.83	1	0	0	0	0	0	0	0.00101252	0.00252902	0.0010402	0	0	0	0	0	0	>Cluster_17317
CL_VIRSorter_k127_116941_flag=0_multi=77_1464_len=3379	7.35	11.48	17.96	0	0	0	0	0	0	0.00239293	0.00425083	0.018682	0	0	0	0	0	0	>Cluster_13371
CL_VIRSorter_k127_117158_flag=1_multi=7_0000_len=3525	4.91	1.46	1.3	0	0	0	0	0	0	0.00159854	0.000540611	0.00135226	0	0	0	0	0	0	>Cluster_13112
CL_VIRSorter_k127_117326_flag=0_multi=13_9749_len=5311	3.87	11.34	1.58	0	0	0	0	0	0	0.00125995	0.00419899	0.00164351	0	0	0	0	0	0	>Cluster_10075
CL_VIRSorter_k127_117398_flag=0_multi=7_9607_len=1907	8.76	6.26	1.79	0	0	0	0	0	0	0.00285199	0.00231796	0.00186196	0	0	0	0	0	0	>Cluster_16775
CL_VIRSorter_k127_117425_flag=0_multi=141_8844_len=12326	37.96	41.6	41.73	0	0	0	0	0	0	0.0123586	0.0154037	0.0434075	0	0	0	0	0	0	>Cluster_3618	VC_55_0
CL_VIRSorter_k127_117518_flag=0_multi=94_5336_len=4417	69.77	49.56	47.57	0	0	0	0	0	0	0.022715	0.0183512	0.0494823	0	0	0	0	0	0	>Cluster_11646
CL_VIRSorter_k127_117611_flag=0_multi=17_0000_len=14629	8.76	5.9	2.81	0	0	0	0	0	0	0.00285199	0.00218466	0.00292296	0	0	0	0	0	0	>Cluster_2903	VC_66_0
CL_VIRSorter_k127_117982_flag=1_multi=113_0967_len=8630	29.22	35.19	30.02	0	0	0	0	0	0	0.00951313	0.0130302	0.0312268	0	0	0	0	0	0	>Cluster_5493
CL_VIRSorter_k127_118086_flag=0_multi=896_0460_len=2780	1431.61	1499.86	40.69	0	0	0	0	0	0	0.466088	0.55537	0.0423257	0	0	0	0	0	0	>Cluster_3287	VC_361_0
CL_VIRSorter_k127_118207_flag=0_multi=116_4587_len=4627	160.68	131.82	6.09	0	0	0	0	0	0	0.0523125	0.0488105	0.00633481	0	0	0	0	0	0	>Cluster_11326
CL_VIRSorter_k127_118562_flag=1_multi=6_0000_len=2288	4.26	3.62	1.79	0	0	0	0	0	0	0.00138692	0.00134042	0.00186196	0	0	0	0	0	0	>Cluster_15295
CL_VIRSorter_k127_118622_flag=0_multi=79_8387_len=5025	15.5	19.38	31.67	0	0	0	0	0	0	0.00504632	0.00717606	0.0329431	0	0	0	0	0	0	>Cluster_10783
CL_VIRSorter_k127_118649_flag=0_multi=8_9467_len=1627	14.97	9.72	0	0	0	0	0	0	0	0.00487377	0.00359914	0	0	0	0	0	0	0	>Cluster_17425
CL_VIRSorter_k127_118705_flag=0_multi=14_9316_len=4632	21.21	7.4	1.77	0	0	0	0	0	0	0.00690532	0.00274008	0.00184115	0	0	0	0	0	0	>Cluster_11317
CL_VIRSorter_k127_118968_flag=0_multi=7_4293_len=2335	4.4	3.91	3.5	0	0	0	0	0	0	0.0014325	0.0014478	0.0036407	0	0	0	0	0	0	>Cluster_15718
CL_VIRSorter_k127_118982_flag=1_multi=5_9902_len=5235	9.3	3.53	1	0	0	0	0	0	0	0.00302779	0.00130709	0.0010402	0	0	0	0	0	0	>Cluster_10236
CL_VIRSorter_k127_119050_flag=0_multi=25_9263_len=3517	7.61	10.13	2.23	0	0	0	0	0	0	0.00247758	0.00375095	0.00231964	0	0	0	0	0	0	>Cluster_13127
CL_VIRSorter_k127_119347_flag=1_multi=20_3091_len=4714	47.38	12.01	3.2	0	0	0	0	0	0	0.0154255	0.00444708	0.00332864	0	0	0	0	0	0	>Cluster_11209
CL_VIRSorter_k127_120016_flag=0_multi=68_2316_len=4726	67.1	19.67	5.91	0	0	0	0	0	0	0.0218457	0.00728344	0.00614758	0	0	0	0	0	0	>Cluster_9546
CL_VIRSorter_k127_120159_flag=0_multi=113_8179_len=6334	80.34	19.22	7.03	0	0	0	0	0	0	0.0261562	0.00711681	0.0073126	0	0	0	0	0	0	>Cluster_8074
CL_VIRSorter_k127_120337_flag=1_multi=10_0000_len=4334	17.19	5.97	4.74	0	0	0	0	0	0	0.00559654	0.00221058	0.00493054	0	0	0	0	0	0	>Cluster_17066
CL_VIRSorter_k127_120490_flag=0_multi=31_0000_len=26662	26.55	1.51	1.41	0	0	0	0	0	0	0.00864386	0.000559125	0.00146668	0	0	0	0	0	0	>Cluster_1490
CL_VIRSorter_k127_120970_flag=0_multi=919_0000_len=1521	984.06	58.28	9.33	0	0	0	0	0	0	0.32038	0.02158	0.00970506	0	0	0	0	0	0	>Cluster_17664
CL_VIRSorter_k127_121198_flag=0_multi=241_7718_len=3309	122.54	91.51	12.59	0	0	0	0	0	0	0.0398953	0.0338845	0.0130961	0	0	0	0	0	0	>Cluster_13509
CL_VIRSorter_k127_121789_flag=0_multi=17_8386_len=5710	15.01	7.41	1	0	0	0	0	0	0	0.00488679	0.00274379	0.0010402	0	0	0	0	0	0	>Cluster_9188
CL_VIRSorter_k127_122205_flag=1_multi=4_0000_len=1076	2.75	1.7	0	0	0	0	0	0	0	0.000895315	0.000629479	0	0	0	0	0	0	0	>Cluster_18398
CL_VIRSorter_k127_122223_flag=0_multi=3_9165_len=3900	7.28	9.16	2.64	0	0	0	0	0	0	0.00237014	0.00339178	0.00274613	0	0	0	0	0	0	>Cluster_12451
CL_VIRSorter_k127_122373_flag=1_multi=7_0000_len=1762	5.18	2.06	1.46	0	0	0	0	0	0	0.00168645	0.00076278	0.00151869	0	0	0	0	0	0	>Cluster_17108
CL_VIRSorter_k127_122780_flag=1_multi=90_3668_len=17325	24.5	5.49	2.92	0	0	0	0	0	0	0.00797645	0.00203285	0.00303738	0	0	0	0	0	0	>Cluster_2352	VC_165_0
CL_VIRSorter_k127_122947_flag=1_multi=12_0000_len=9325	6.12	3.35	1.65	0	0	0	0	0	0	0.00199248	0.00124044	0.00171633	0	0	0	0	0	0	>Cluster_4962
CL_VIRSorter_k127_122986_flag=1_multi=18_6608_len=4372	14.74	3.29	2.28	0	0	0	0	0	0	0.00479889	0.00121823	0.00237165	0	0	0	0	0	0	>Cluster_11707
CL_VIRSorter_k127_122999_flag=1_multi=6_0000_len=4953	3.1	2.07	3.42	0	0	0	0	0	0	0.00100926	0.000766483	0.00355748	0	0	0	0	0	0	>Cluster_11707
CL_VIRSorter_k127_123412_flag=0_multi=9_9822_len=5170	5.9	1.33	4.41	0	0	0	0	0	0	0.00192086	0.000492474	0.00458728	0	0	0	0	0	0	>Cluster_10412
CL_VIRSorter_k127_123535_flag=0_multi=1429_0000_len=8325	307.33	397.82	13.05	0	0	0	0	0	0	0.100057	0.147305	0.0135746	0	0	0	0	0	0	>Cluster_5755
CL_VIRSorter_k127_124428_flag=0_multi=79_8396_len=1642	200.24	114.7	5.04	0	0	0	0	0	0	0.065192	0.0424713	0.0052426	0	0	0	0	0	0	>Cluster_5755
CL_VIRSorter_k127_125107_flag=0_multi=13_6751_len=6615	5.1	5.24	7.31	0	0	0	0	0	0	0.0016604	0.00194028	0.00760385	0	0	0	0	0	0	>Cluster_7674
CL_VIRSorter_k127_125292_flag=0_multi=56_3629_len=28183	15.24	23.53	7.22	0	0	0	0	0	0	0.00496168	0.00871272	0.00751024	0	0	0	0	0	0	>Cluster_1397	VC_93_0
CL_VIRSorter_k127_125368_flag=0_multi=16_9843_len=10340	13.65	8.17	1.42	0	0	0	0	0	0	0.00444402	0.0030252	0.00147708	0	0	0	0	0	0	>Cluster_4394
CL_VIRSorter_k127_125621_flag=1_multi=6_0000_len=8600	9.07	1.63	1	0	0	0	0	0	0	0.00295291	0.000603559	0.0010402	0	0	0	0	0	0	>Cluster_5518
CL_VIRSorter_k127_125713_flag=0_multi=812_6466_len=2702	285.7	469.3	252.49	0	0	0	0	0	0	0.0930151	0.173773	0.26264	0	0	0	0	0	0	>Cluster_5518
CL_VIRSorter_k127_125720_flag=1_multi=5_0000_len=1585	4.14	0	0	0	0	0	0	0	0	0.00134786	0	0	0	0	0	0	0	0	>Cluster_17520
CL_VIRSorter_k127_125905_flag=0_multi=121_6761_len=7599	65.73	60.96	13.51	0	0	0	0	0	0	0.0213997	0.0225724	0.0140531	0	0	0	0	0	0	>Cluster_6431
CL_VIRSorter_k127_126035_flag=0_multi=64_0000_len=10800	16.54	21.52	1.6	0	0	0	0	0	0	0.00538492	0.00796846	0.00166432	0	0	0	0	0	0	>Cluster_4188
CL_VIRSorter_k127_126047_flag=0_multi=11_9343_len=5929	6.92	8.09	3.77	0	0	0	0	0	0	0.00225294	0.00299558	0.00392155	0	0	0	0	0	0	>Cluster_8753
CL_VIRSorter_k127_126079_flag=1_multi=15_0000_len=19610	3.28	4.75	3.65	0	0	0	0	0	0	0.00106787	0.00175884	0.00379673	0	0	0	0	0	0	>Cluster_2047
CL_VIRSorter_k127_126204_flag=0_multi=9_9325_len=2792	5.22	1.53	5.66	0	0	0	0	0	0	0.00169947	0.000566531	0.00588753	0	0	0	0	0	0	>Cluster_14618
CL_VIRSorter_k127_126631_flag=0_multi=7_6258_len=1880	9.46	2.95	1.45	0	0	0	0	0	0	0.00307988	0.00109233	0.00150829	0	0	0	0	0	0	>Cluster_16826
CL_VIRSorter_k127_126648_flag=1_multi=6_0000_len=4329	5.4	0	0	0	0	0	0	0	0	0.00175807	0	0	0	0	0	0	0	0	>Cluster_11765
CL_VIRSorter_k127_126675_flag=0_multi=29_8678_len=5999	14.59	32.75	4.51	0	0	0	0	0	0	0.00475006	0.0121267	0.0046913	0	0	0	0	0	0	>Cluster_11765
CL_VIRSorter_k127_126768_flag=0_multi=15_0284_len=12355	5.47	5.21	5.08	0	0	0	0	0	0	0.00178086	0.00192917	0.00528421	0	0	0	0	0	0	>Cluster_3607
CL_VIRSorter_k127_126866_flag=0_multi=6_0000_len=2641	8.46	3.53	0	0	0	0	0	0	0	0.00275432	0.00130709	0	0	0	0	0	0	0	>Cluster_14973
CL_VIRSorter_k127_126896_flag=0_multi=44_8856_len=4358	365.68	522.94	41.28	0	0	0	0	0	0	0.119054	0.193635	0.0429394	0	0	0	0	0	0	>Cluster_11723
CL_VIRSorter_k127_126909_flag=1_multi=9_0000_len=1583	1.09	5.82	1.19	0	0	0	0	0	0	0.00035487	0.00215504	0.00123784	0	0	0	0	0	0	>Cluster_17523
CL_VIRSorter_k127_126913_flag=0_multi=97_6770_len=3130	96.92	111.89	3.97	0	0	0	0	0	0	0.0315542	0.0414308	0.00412959	0	0	0	0	0	0	>Cluster_13881
CL_VIRSorter_k127_127158_flag=0_multi=236_5463_len=1681	387.99	104.72	6.55	0	0	0	0	0	0	0.126318	0.0387759	0.0068133	0	0	0	0	0	0	>Cluster_5250
CL_VIRSorter_k127_127244_flag=1_multi=71_4350_len=2872	213.99	90.11	6.86	0	0	0	0	0	0	0.0696686	0.0333661	0.00713576	0	0	0	0	0	0	>Cluster_14423
CL_VIRSorter_k127_127389_flag=0_multi=18_0000_len=2278	6.86	11.74	2.08	0	0	0	0	0	0	0.0022334	0.00434711	0.00216361	0	0	0	0	0	0	>Cluster_15871
CL_VIRSorter_k127_127402_flag=0_multi=22_0000_len=2418	29.26	20.69	1.15	0	0	0	0	0	0	0.00952616	0.00766112	0.00119623	0	0	0	0	0	0	>Cluster_15871
CL_VIRSorter_k127_127492_flag=1_multi=2_8587_len=2731	21.42	4.25	1.73	0	0	0	0	0	0	0.00697369	0.0015737	0.00179954	0	0	0	0	0	0	>Cluster_14759
CL_VIRSorter_k127_127695_flag=1_multi=7_0000_len=1638	3.45	3.73	2.14	0	0	0	0	0	0	0.00112321	0.00138115	0.00222603	0	0	0	0	0	0	>Cluster_14759
CL_VIRSorter_k127_127848_flag=1_multi=7_0000_len=2177	6.34	8.38	1.69	0	0	0	0	0	0	0.00206411	0.00310296	0.00175794	0	0	0	0	0	0	>Cluster_16127
CL_VIRSorter_k127_127929_flag=1_multi=17_0000_len=11679	5.81	7.51	6.93	0	0	0	0	0	0	0.00189156	0.00278081	0.00720858	0	0	0	0	0	0	>Cluster_3833
CL_VIRSorter_k127_128041_flag=0_multi=29_4889_len=7802	8.42	15.38	3.33	0	0	0	0	0	0	0.00274129	0.00569493	0.00346386	0	0	0	0	0	0	>Cluster_6213
CL_VIRSorter_k127_128718_flag=1_multi=19_0000_len=8969	9.3	6.51	1.93	0	0	0	0	0	0	0.00302779	0.00241053	0.00200758	0	0	0	0	0	0	>Cluster_5222
CL_VIRSorter_k127_128961_flag=1_multi=3_0000_len=1443	3.47	2.87	1	0	0	0	0	0	0	0.00112973	0.00106271	0.0010402	0	0	0	0	0	0	>Cluster_17846
CL_VIRSorter_k127_129478_flag=0_multi=14_2237_len=3078	32.95	43.62	17.35	0	0	0	0	0	0	0.0107275	0.0161517	0.0180475	0	0	0	0	0	0	>Cluster_11296
CL_VIRSorter_k127_129539_flag=0_multi=199_5901_len=5358	73.5	30.9	26.04	0	0	0	0	0	0	0.0239293	0.0114417	0.0270868	0	0	0	0	0	0	>Cluster_11296
CL_VIRSorter_k127_129655_flag=0_multi=109_1732_len=9988	195.66	36.52	3.61	0	0	0	0	0	0	0.0637009	0.0135227	0.00375512	0	0	0	0	0	0	>Cluster_4578
CL_VIRSorter_k127_130133_flag=0_multi=25_0000_len=35731	14.75	9.45	2.19	0	0	0	0	0	0	0.00480215	0.00349916	0.00227804	0	0	0	0	0	0	>Cluster_1049
CL_VIRSorter_k127_130313_flag=0_multi=28_9706_len=9648	8.84	8.17	9.07	0	0	0	0	0	0	0.00287803	0.0030252	0.0094346	0	0	0	0	0	0	>Cluster_4779
CL_VIRSorter_k127_130471_flag=0_multi=23_9752_len=9800	11.66	5.4	4.82	0	0	0	0	0	0	0.00379614	0.00199952	0.00501376	0	0	0	0	0	0	>Cluster_4694
CL_VIRSorter_k127_130498_flag=1_multi=5_0000_len=2671	1.36	1.45	2.24	0	0	0	0	0	0	0.000442774	0.000536908	0.00233005	0	0	0	0	0	0	>Cluster_14906
CL_VIRSorter_k127_130828_flag=0_multi=16_9482_len=4757	19.59	3.7	1.06	0	0	0	0	0	0	0.0063779	0.00137004	0.00110261	0	0	0	0	0	0	>Cluster_11156
CL_VIRSorter_k127_130929_flag=0_multi=22_8268_len=28128	7.69	6.65	1.53	0	0	0	0	0	0	0.00250363	0.00246237	0.0015915	0	0	0	0	0	0	>Cluster_1400
CL_VIRSorter_k127_131158_flag=1_multi=6_0000_len=1489	2.83	4.66	0	0	0	0	0	0	0	0.000921361	0.00172551	0	0	0	0	0	0	0	>Cluster_17736
CL_VIRSorter_k127_131422_flag=1_multi=5_3807_len=1519	1.56	4.4	1.85	0	0	0	0	0	0	0.000507888	0.00162924	0.00192437	0	0	0	0	0	0	>Cluster_17668
CL_VIRSorter_k127_131495_flag=0_multi=14_7480_len=4731	5.43	10.59	1.21	0	0	0	0	0	0	0.00176784	0.00392128	0.00125864	0	0	0	0	0	0	>Cluster_11190
CL_VIRSorter_k127_131513_flag=0_multi=33_9460_len=6242	15.95	10.33	6.07	0	0	0	0	0	0	0.00519283	0.00382501	0.00631401	0	0	0	0	0	0	>Cluster_8220
CL_VIRSorter_k127_132378_flag=0_multi=9_9355_len=1522	13.4	1.59	0	0	0	0	0	0	0	0.00436263	0.000588748	0	0	0	0	0	0	0	>Cluster_17659
CL_VIRSorter_k127_132500_flag=1_multi=12_5152_len=6980	9.6	6.03	1.37	0	0	0	0	0	0	0.00312546	0.0022328	0.00142507	0	0	0	0	0	0	>Cluster_7172
CL_VIRSorter_k127_133171_flag=0_multi=8_9344_len=1346	4.84	4.29	2.2	0	0	0	0	0	0	0.00157576	0.00158851	0.00228844	0	0	0	0	0	0	>Cluster_18039
CL_VIRSorter_k127_133192_flag=1_multi=12858_4242_len=16630	2183.63	6575.55	240.5	0	0	0	0	0	0	0.710923	2.4348	0.250168	0	0	0	0	0	0	>Cluster_2473	VC_45_0
CL_VIRSorter_k127_133510_flag=1_multi=17_0000_len=7700	7.03	3.28	4.55	0	0	0	0	0	0	0.00228875	0.00121452	0.00473291	0	0	0	0	0	0	>Cluster_6326
CL_VIRSorter_k127_133935_flag=0_multi=6_9842_len=3918	14.92	4.45	1.46	0	0	0	0	0	0	0.00485749	0.00164775	0.00151869	0	0	0	0	0	0	>Cluster_12417
CL_VIRSorter_k127_134310_flag=0_multi=11_8486_len=3734	9.51	4.48	1.32	0	0	0	0	0	0	0.00309616	0.00165886	0.00137306	0	0	0	0	0	0	>Cluster_12730
CL_VIRSorter_k127_134589_flag=0_multi=10_5243_len=4689	8.08	4.91	4.72	0	0	0	0	0	0	0.0026306	0.00181808	0.00490974	0	0	0	0	0	0	>Cluster_11240
CL_VIRSorter_k127_134945_flag=1_multi=5_0000_len=3587	1.76	2.67	2.58	0	0	0	0	0	0	0.000573002	0.000988652	0.00268371	0	0	0	0	0	0	>Cluster_12995
CL_VIRSorter_k127_135077_flag=1_multi=6_9878_len=5057	12.01	6.36	2.04	0	0	0	0	0	0	0.00391009	0.00235499	0.00212201	0	0	0	0	0	0	>Cluster_10702
CL_VIRSorter_k127_135219_flag=0_multi=139_8631_len=2501	116.78	120.18	25.74	0	0	0	0	0	0	0.03802	0.0445004	0.0267747	0	0	0	0	0	0	>Cluster_15321
CL_VIRSorter_k127_135639_flag=1_multi=8_0000_len=2982	1.8	2.72	2.4	0	0	0	0	0	0	0.000586025	0.00100717	0.00249648	0	0	0	0	0	0	>Cluster_14219
CL_VIRSorter_k127_135738_flag=1_multi=24_4340_len=1233	121	74.68	13.33	0	0	0	0	0	0	0.0393939	0.0276526	0.0138659	0	0	0	0	0	0	>Cluster_18214
CL_VIRSorter_k127_135967_flag=1_multi=6_0000_len=1770	1.51	3.62	1	0	0	0	0	0	0	0.00049161	0.00134042	0.0010402	0	0	0	0	0	0	>Cluster_17086
CL_VIRSorter_k127_137268_flag=1_multi=1349_0100_len=10734	330.2	254.43	382.18	0	0	0	0	0	0	0.107503	0.0942107	0.397543	0	0	0	0	0	0	>Cluster_4203
CL_VIRSorter_k127_137349_flag=1_multi=8_6483_len=1324	2.77	2.33	2.9	0	0	0	0	0	0	0.000901827	0.000862756	0.00301658	0	0	0	0	0	0	>Cluster_18089
CL_VIRSorter_k127_137769_flag=0_multi=289_0596_len=4672	279.37	392.17	10.87	0	0	0	0	0	0	0.0909543	0.145213	0.011307	0	0	0	0	0	0	>Cluster_18089
CL_VIRSorter_k127_137853_flag=0_multi=14_9628_len=24613	13.21	4.57	1.67	0	0	0	0	0	0	0.00430077	0.00169219	0.00173713	0	0	0	0	0	0	>Cluster_1611	VC_63_0
CL_VIRSorter_k127_137859_flag=1_multi=6_0000_len=2761	4.39	2.28	1.37	0	0	0	0	0	0	0.00142925	0.000844242	0.00142507	0	0	0	0	0	0	>Cluster_14684
CL_VIRSorter_k127_138163_flag=0_multi=673_9057_len=4632	610.06	634.13	577.69	0	0	0	0	0	0	0.198617	0.234807	0.600913	0	0	0	0	0	0	>Cluster_14684
CL_VIRSorter_k127_138301_flag=1_multi=8_0000_len=2655	2.18	2.44	2.2	0	0	0	0	0	0	0.000709741	0.000903487	0.00228844	0	0	0	0	0	0	>Cluster_14942
CL_VIRSorter_k127_138316_flag=1_multi=8_8313_len=6322	8.79	2.64	1.68	0	0	0	0	0	0	0.00286175	0.000977543	0.00174753	0	0	0	0	0	0	>Cluster_8089
CL_VIRSorter_k127_138355_flag=1_multi=8_0000_len=3471	2.55	4.72	3.42	0	0	0	0	0	0	0.000830202	0.00174773	0.00355748	0	0	0	0	0	0	>Cluster_13203
CL_VIRSorter_k127_138387_flag=1_multi=116_2046_len=14160	137.19	19.18	2.3	0	0	0	0	0	0	0.0446648	0.007102	0.00239246	0	0	0	0	0	0	>Cluster_3045
CL_VIRSorter_k127_138704_flag=0_multi=7_9514_len=2475	8.26	6.44	7.67	0	0	0	0	0	0	0.0026892	0.00238461	0.00797833	0	0	0	0	0	0	>Cluster_11146
CL_VIRSorter_k127_138995_flag=1_multi=8_1442_len=4899	13.69	4.5	2.32	0	0	0	0	0	0	0.00445704	0.00166627	0.00241326	0	0	0	0	0	0	>Cluster_10999
CL_VIRSorter_k127_139058_flag=1_multi=6_6569_len=4916	3.54	4.71	1	0	0	0	0	0	0	0.00115252	0.00174403	0.0010402	0	0	0	0	0	0	>Cluster_10979
CL_VIRSorter_k127_139171_flag=0_multi=10_9484_len=2064	17.79	6.46	2.33	0	0	0	0	0	0	0.00579188	0.00239202	0.00242366	0	0	0	0	0	0	>Cluster_16389
CL_VIRSorter_k127_139210_flag=0_multi=244_2922_len=6206	109.87	244.84	39.99	0	0	0	0	0	0	0.0357703	0.0906597	0.0415976	0	0	0	0	0	0	>Cluster_8280
CL_VIRSorter_k127_139767_flag=0_multi=8_9931_len=11695	6.33	3.65	2.55	0	0	0	0	0	0	0.00206085	0.00135153	0.00265251	0	0	0	0	0	0	>Cluster_3829	VC_624_0
CL_VIRSorter_k127_140032_flag=1_multi=10_0000_len=9244	7.37	4.2	1.63	0	0	0	0	0	0	0.00239945	0.00155518	0.00169552	0	0	0	0	0	0	>Cluster_5023
CL_VIRSorter_k127_140416_flag=1_multi=7_0000_len=1808	2.54	2.56	2.2	0	0	0	0	0	0	0.000826946	0.000947921	0.00228844	0	0	0	0	0	0	>Cluster_16994
CL_VIRSorter_k127_140528_flag=0_multi=21_0000_len=3946	6.65	7.47	3.85	0	0	0	0	0	0	0.00216504	0.002766	0.00400477	0	0	0	0	0	0	>Cluster_12373
CL_VIRSorter_k127_140661_flag=1_multi=80_4781_len=8696	30.05	41.07	6.87	0	0	0	0	0	0	0.00978336	0.0152075	0.00714617	0	0	0	0	0	0	>Cluster_5426
CL_VIRSorter_k127_140940_flag=1_multi=30_8333_len=42817	24.89	2.87	3.58	0	0	0	0	0	0	0.00810342	0.00106271	0.00372391	0	0	0	0	0	0	>Cluster_673	VC_351_0
CL_VIRSorter_k127_141084_flag=0_multi=9_0000_len=2338	7.14	2.66	2.53	0	0	0	0	0	0	0.00232456	0.000984949	0.0026317	0	0	0	0	0	0	>Cluster_15706
CL_VIRSorter_k127_141529_flag=1_multi=8_0000_len=8234	5.99	4.75	1.26	0	0	0	0	0	0	0.00195016	0.00175884	0.00131065	0	0	0	0	0	0	>Cluster_5828
CL_VIRSorter_k127_141614_flag=0_multi=172_0000_len=7981	60.42	144.46	15.55	0	0	0	0	0	0	0.0196709	0.0534909	0.0161751	0	0	0	0	0	0	>Cluster_6050
CL_VIRSorter_k127_141698_flag=0_multi=25_8896_len=2391	12.54	28.6	3.37	0	0	0	0	0	0	0.00408264	0.0105901	0.00350547	0	0	0	0	0	0	>Cluster_15581
CL_VIRSorter_k127_141935_flag=1_multi=7_0000_len=3250	3.18	1.85	2.3	0	0	0	0	0	0	0.00103531	0.000685021	0.00239246	0	0	0	0	0	0	>Cluster_13630
CL_VIRSorter_k127_141975_flag=0_multi=58_6552_len=1809	146.38	103.22	17.79	0	0	0	0	0	0	0.0476568	0.0382205	0.0185051	0	0	0	0	0	0	>Cluster_16993
CL_VIRSorter_k127_142268_flag=1_multi=7_0000_len=3939	5.73	2.53	1.17	0	0	0	0	0	0	0.00186551	0.000936812	0.00121703	0	0	0	0	0	0	>Cluster_12385
CL_VIRSorter_k127_142428_flag=0_multi=26_6211_len=2080	3.18	29.78	2.26	0	0	0	0	0	0	0.00103531	0.011027	0.00235085	0	0	0	0	0	0	>Cluster_16357
CL_VIRSorter_k127_142699_flag=0_multi=9_2329_len=1883	18.41	6.69	0	0	0	0	0	0	0	0.00599373	0.00247718	0	0	0	0	0	0	0	>Cluster_16820
CL_VIRSorter_k127_143254_flag=1_multi=8_6262_len=6652	5.56	3.35	1.39	0	0	0	0	0	0	0.00181016	0.00124044	0.00144588	0	0	0	0	0	0	>Cluster_7621
CL_VIRSorter_k127_143512_flag=0_multi=13_7024_len=12654	10.3	4	2.16	0	0	0	0	0	0	0.00335336	0.00148113	0.00224683	0	0	0	0	0	0	>Cluster_3496
CL_VIRSorter_k127_144224_flag=0_multi=12_9864_len=8936	24.86	5.55	1.35	0	0	0	0	0	0	0.00809365	0.00205506	0.00140427	0	0	0	0	0	0	>Cluster_5242
CL_VIRSorter_k127_144321_flag=1_multi=14_3933_len=2817	16.19	40.4	1.39	0	0	0	0	0	0	0.00527097	0.0149594	0.00144588	0	0	0	0	0	0	>Cluster_14553
CL_VIRSorter_k127_144498_flag=0_multi=118_4284_len=4256	18.62	28.34	51.02	0	0	0	0	0	0	0.0060621	0.0104938	0.0530709	0	0	0	0	0	0	>Cluster_14553
CL_VIRSorter_k127_144669_flag=0_multi=23_1778_len=4817	22.75	2.73	1.14	0	0	0	0	0	0	0.0074067	0.00101087	0.00118583	0	0	0	0	0	0	>Cluster_11082
CL_VIRSorter_k127_144674_flag=0_multi=24_5842_len=7150	22.74	3.9	1.71	0	0	0	0	0	0	0.00740344	0.0014441	0.00177874	0	0	0	0	0	0	>Cluster_6962
CL_VIRSorter_k127_144776_flag=1_multi=11_2495_len=6723	6.42	5.9	1.57	0	0	0	0	0	0	0.00209015	0.00218466	0.00163311	0	0	0	0	0	0	>Cluster_7531
CL_VIRSorter_k127_145022_flag=0_multi=719_6562_len=2556	1120.16	131.52	5.49	0	0	0	0	0	0	0.36469	0.0486994	0.00571069	0	0	0	0	0	0	>Cluster_7531
CL_VIRSorter_k127_145042_flag=0_multi=28_8692_len=3652	23.36	12.75	15.65	0	0	0	0	0	0	0.0076053	0.00472109	0.0162791	0	0	0	0	0	0	>Cluster_7531
CL_VIRSorter_k127_145048_flag=0_multi=25_9574_len=5989	4.92	17.26	4.97	0	0	0	0	0	0	0.0016018	0.00639106	0.00516979	0	0	0	0	0	0	>Cluster_8639
CL_VIRSorter_k127_145496_flag=0_multi=92_0000_len=10730	41.59	56.37	4.68	0	0	0	0	0	0	0.0135404	0.0208728	0.00486813	0	0	0	0	0	0	>Cluster_4207	VC_128_0
CL_VIRSorter_k127_145509_flag=1_multi=16_0000_len=14881	9.26	8.44	1.6	0	0	0	0	0	0	0.00301477	0.00312518	0.00166432	0	0	0	0	0	0	>Cluster_2827	VC_116_0
CL_VIRSorter_k127_145893_flag=0_multi=23_0000_len=7559	12.54	16.27	3.54	0	0	0	0	0	0	0.00408264	0.00602448	0.0036823	0	0	0	0	0	0	>Cluster_6481
CL_VIRSorter_k127_146009_flag=1_multi=10_0000_len=4363	2.76	3.24	6.15	0	0	0	0	0	0	0.000898571	0.00119971	0.00639722	0	0	0	0	0	0	>Cluster_11719
CL_VIRSorter_k127_146089_flag=1_multi=7_0000_len=1956	2.11	5.91	1	0	0	0	0	0	0	0.000686951	0.00218836	0.0010402	0	0	0	0	0	0	>Cluster_16658
CL_VIRSorter_k127_146108_flag=0_multi=14_8614_len=5583	12.81	9.96	1.53	0	0	0	0	0	0	0.00417054	0.003688	0.0015915	0	0	0	0	0	0	>Cluster_9442
CL_VIRSorter_k127_146163_flag=1_multi=7_0000_len=1074	2.83	1.46	1.52	0	0	0	0	0	0	0.000921361	0.000540611	0.0015811	0	0	0	0	0	0	>Cluster_18401
CL_VIRSorter_k127_146188_flag=1_multi=25_0000_len=14495	7.02	7.23	5.96	0	0	0	0	0	0	0.0022855	0.00267714	0.00619959	0	0	0	0	0	0	>Cluster_2942	VC_116_0
CL_VIRSorter_k127_146319_flag=0_multi=2_9872_len=1691	16.43	5.62	1.47	0	0	0	0	0	0	0.0053491	0.00208098	0.00152909	0	0	0	0	0	0	>Cluster_2942	VC_116_0
CL_VIRSorter_k127_146888_flag=1_multi=6_0000_len=1385	4.58	1.16	0	0	0	0	0	0	0	0.00149111	0.000429527	0	0	0	0	0	0	0	>Cluster_17957
CL_VIRSorter_k127_146943_flag=0_multi=20_2515_len=4338	15.98	9.47	3.54	0	0	0	0	0	0	0.0052026	0.00350657	0.0036823	0	0	0	0	0	0	>Cluster_11750
CL_VIRSorter_k127_147325_flag=0_multi=810_0000_len=2828	173.33	139.44	62.13	0	0	0	0	0	0	0.0564309	0.0516321	0.0646276	0	0	0	0	0	0	>Cluster_4447
CL_VIRSorter_k127_147433_flag=0_multi=33_0000_len=1275	32.01	24.93	2.59	0	0	0	0	0	0	0.0104215	0.00923112	0.00269412	0	0	0	0	0	0	>Cluster_18156
CL_VIRSorter_k127_147639_flag=0_multi=11_9426_len=2045	15.53	29.78	3.89	0	0	0	0	0	0	0.00505609	0.011027	0.00404637	0	0	0	0	0	0	>Cluster_18156
CL_VIRSorter_k127_147710_flag=1_multi=12_0000_len=5592	3.49	7.18	1.29	0	0	0	0	0	0	0.00113624	0.00265862	0.00134186	0	0	0	0	0	0	>Cluster_9419
CL_VIRSorter_k127_147941_flag=0_multi=103_8537_len=11372	105.92	6.16	3.28	0	0	0	0	0	0	0.0344843	0.00228093	0.00341185	0	0	0	0	0	0	>Cluster_3946	VC_37_0
CL_VIRSorter_k127_148052_flag=0_multi=25_5557_len=9502	12.54	11.56	3.15	0	0	0	0	0	0	0.00408264	0.00428045	0.00327663	0	0	0	0	0	0	>Cluster_4858
CL_VIRSorter_k127_148860_flag=1_multi=9_0000_len=6077	1.64	1.23	4.96	0	0	0	0	0	0	0.000533934	0.000455446	0.00515939	0	0	0	0	0	0	>Cluster_8498
CL_VIRSorter_k127_149124_flag=0_multi=61_8618_len=9487	46.03	43.43	1.96	0	0	0	0	0	0	0.014986	0.0160813	0.00203879	0	0	0	0	0	0	>Cluster_8498
CL_VIRSorter_k127_149401_flag=1_multi=8_0000_len=2185	1.42	3.67	2.52	0	0	0	0	0	0	0.000462308	0.00135893	0.0026213	0	0	0	0	0	0	>Cluster_16109
CL_VIRSorter_k127_149565_flag=0_multi=4_9837_len=2579	7.63	8.14	1.53	0	0	0	0	0	0	0.00248409	0.00301409	0.0015915	0	0	0	0	0	0	>Cluster_15131
CL_VIRSorter_k127_149763_flag=0_multi=12_3643_len=5460	5.66	3.82	5.64	0	0	0	0	0	0	0.00184272	0.00141448	0.00586672	0	0	0	0	0	0	>Cluster_9709
CL_VIRSorter_k127_150101_flag=0_multi=31_7703_len=6582	33.61	25.69	5.34	0	0	0	0	0	0	0.0109424	0.00951253	0.00555466	0	0	0	0	0	0	>Cluster_7714
CL_VIRSorter_k127_150109_flag=1_multi=14_0000_len=8790	2.42	3.57	7.67	0	0	0	0	0	0	0.000787878	0.00132191	0.00797833	0	0	0	0	0	0	>Cluster_5352
CL_VIRSorter_k127_150121_flag=0_multi=13_9789_len=6763	4.37	6.15	2.29	0	0	0	0	0	0	0.00142274	0.00227723	0.00238206	0	0	0	0	0	0	>Cluster_7475
CL_VIRSorter_k127_150136_flag=1_multi=8_0000_len=4304	4.73	2.42	1.42	0	0	0	0	0	0	0.00153994	0.000896081	0.00147708	0	0	0	0	0	0	>Cluster_11816
CL_VIRSorter_k127_150395_flag=1_multi=7_0593_len=4426	8.19	3.52	1.39	0	0	0	0	0	0	0.00266641	0.00130339	0.00144588	0	0	0	0	0	0	>Cluster_11630
CL_VIRSorter_k127_150502_flag=0_multi=52_9120_len=6038	17.72	23.24	47.36	0	0	0	0	0	0	0.00576909	0.00860534	0.0492638	0	0	0	0	0	0	>Cluster_8555
CL_VIRSorter_k127_150608_flag=0_multi=13_9821_len=8829	8.5	11.09	2.19	0	0	0	0	0	0	0.00276734	0.00410642	0.00227804	0	0	0	0	0	0	>Cluster_5325
CL_VIRSorter_k127_150883_flag=1_multi=20_0000_len=16376	9.81	6.46	1.74	0	0	0	0	0	0	0.00319383	0.00239202	0.00180995	0	0	0	0	0	0	>Cluster_2517	VC_55_0
CL_VIRSorter_k127_151150_flag=1_multi=6_0000_len=2391	1.75	2.35	2.62	0	0	0	0	0	0	0.000569746	0.000870162	0.00272532	0	0	0	0	0	0	>Cluster_2517	VC_55_0
CL_VIRSorter_k127_151428_flag=1_multi=46_0000_len=39963	21.8	4.88	10.61	0	0	0	0	0	0	0.00709741	0.00180697	0.0110365	0	0	0	0	0	0	>Cluster_858
CL_VIRSorter_k127_151569_flag=0_multi=14_0000_len=3167	2.82	4.16	7.7	0	0	0	0	0	0	0.000918105	0.00154037	0.00800953	0	0	0	0	0	0	>Cluster_13808
CL_VIRSorter_k127_151601_flag=0_multi=20_0000_len=1963	17.14	22.81	1.09	0	0	0	0	0	0	0.00558026	0.00844612	0.00113382	0	0	0	0	0	0	>Cluster_16639
CL_VIRSorter_k127_151747_flag=1_multi=388_4104_len=4528	123.72	312.2	66.09	0	0	0	0	0	0	0.0402794	0.115602	0.0687467	0	0	0	0	0	0	>Cluster_11473
CL_VIRSorter_k127_152717_flag=0_multi=59_8527_len=4132	55.61	29.03	3.32	0	0	0	0	0	0	0.0181049	0.0107493	0.00345346	0	0	0	0	0	0	>Cluster_12064
CL_VIRSorter_k127_152821_flag=1_multi=11_0000_len=2755	1.37	6.64	1.32	0	0	0	0	0	0	0.00044603	0.00245867	0.00137306	0	0	0	0	0	0	>Cluster_14702
CL_VIRSorter_k127_153117_flag=1_multi=8_0000_len=6230	2.57	3.41	1.74	0	0	0	0	0	0	0.000836713	0.00126266	0.00180995	0	0	0	0	0	0	>Cluster_8246
CL_VIRSorter_k127_153214_flag=1_multi=6_0000_len=4241	2.06	3.25	1.61	0	0	0	0	0	0	0.000670673	0.00120341	0.00167472	0	0	0	0	0	0	>Cluster_11905
CL_VIRSorter_k127_153431_flag=0_multi=18_0000_len=7848	11.39	5.01	3.51	0	0	0	0	0	0	0.00370823	0.00185511	0.0036511	0	0	0	0	0	0	>Cluster_6170
CL_VIRSorter_k127_153799_flag=0_multi=86_3685_len=1625	72.01	101.34	38.91	0	0	0	0	0	0	0.0234442	0.0375243	0.0404741	0	0	0	0	0	0	>Cluster_6170
CL_VIRSorter_k127_153846_flag=1_multi=14_0000_len=4805	6.23	4.34	1.46	0	0	0	0	0	0	0.0020283	0.00160702	0.00151869	0	0	0	0	0	0	>Cluster_11098
CL_VIRSorter_k127_154102_flag=0_multi=9_9840_len=5762	2.82	3.07	4.25	0	0	0	0	0	0	0.000918105	0.00113676	0.00442085	0	0	0	0	0	0	>Cluster_9084
CL_VIRSorter_k127_154159_flag=1_multi=16_0000_len=26519	1.61	12.83	1.3	0	0	0	0	0	0	0.000524166	0.00475071	0.00135226	0	0	0	0	0	0	>Cluster_1497
CL_VIRSorter_k127_154382_flag=0_multi=1079_0000_len=3390	675.01	795.79	102.19	0	0	0	0	0	0	0.219762	0.294666	0.106298	0	0	0	0	0	0	>Cluster_13352
CL_VIRSorter_k127_154576_flag=0_multi=23_6244_len=2997	39.43	16.92	1.42	0	0	0	0	0	0	0.0128372	0.00626516	0.00147708	0	0	0	0	0	0	>Cluster_13352
CL_VIRSorter_k127_154781_flag=1_multi=26_0000_len=2784	1.65	11.04	4.94	0	0	0	0	0	0	0.000537189	0.00408791	0.00513858	0	0	0	0	0	0	>Cluster_14640
CL_VIRSorter_k127_154993_flag=1_multi=6_0000_len=1922	2	4.18	1	0	0	0	0	0	0	0.000651138	0.00154778	0.0010402	0	0	0	0	0	0	>Cluster_16740
CL_VIRSorter_k127_155014_flag=0_multi=12_0000_len=2983	5.67	3.39	7.41	0	0	0	0	0	0	0.00184598	0.00125525	0.00770787	0	0	0	0	0	0	>Cluster_14215
CL_VIRSorter_k127_155109_flag=0_multi=64_2530_len=42947	58.48	9.23	1.47	0	0	0	0	0	0	0.0190393	0.0034177	0.00152909	0	0	0	0	0	0	>Cluster_663	VC_38_0
CL_VIRSorter_k127_155467_flag=1_multi=11_9843_len=8558	10.17	7.56	1.34	0	0	0	0	0	0	0.00331104	0.00279933	0.00139387	0	0	0	0	0	0	>Cluster_5553
CL_VIRSorter_k127_156053_flag=1_multi=8_0000_len=1189	3.26	2.72	1.8	0	0	0	0	0	0	0.00106136	0.00100717	0.00187236	0	0	0	0	0	0	>Cluster_5553
CL_VIRSorter_k127_156094_flag=1_multi=5_0000_len=1162	2.45	2.54	1.06	0	0	0	0	0	0	0.000797645	0.000940515	0.00110261	0	0	0	0	0	0	>Cluster_18305
CL_VIRSorter_k127_156098_flag=1_multi=6_0000_len=5646	2.19	3.26	1.28	0	0	0	0	0	0	0.000712997	0.00120712	0.00133145	0	0	0	0	0	0	>Cluster_9316
CL_VIRSorter_k127_156124_flag=1_multi=11_0000_len=3479	6.83	3.42	4.8	0	0	0	0	0	0	0.00222364	0.00126636	0.00499295	0	0	0	0	0	0	>Cluster_13187
CL_VIRSorter_k127_156127_flag=1_multi=59_9893_len=59069	53.67	22.43	3.83	0	0	0	0	0	0	0.0174733	0.00830541	0.00398396	0	0	0	0	0	0	>Cluster_238	VC_169_0
CL_VIRSorter_k127_156137_flag=1_multi=15_0000_len=23410	5.92	5.07	2.51	0	0	0	0	0	0	0.00192737	0.00187733	0.0026109	0	0	0	0	0	0	>Cluster_1699	VC_53_0
CL_VIRSorter_k127_156141_flag=0_multi=62_0000_len=71260	22.87	20.46	2.09	0	0	0	0	0	0	0.00744577	0.00757596	0.00217402	0	0	0	0	0	0	>Cluster_118
CL_VIRSorter_k127_156641_flag=0_multi=25_5425_len=1526	33.05	3.26	0	0	0	0	0	0	0	0.0107601	0.00120712	0	0	0	0	0	0	0	>Cluster_118
CL_VIRSorter_k127_157526_flag=1_multi=2_0000_len=1201	2.13	2.37	2.02	0	0	0	0	0	0	0.000693462	0.000877567	0.0021012	0	0	0	0	0	0	>Cluster_18257
CL_VIRSorter_k127_158128_flag=0_multi=24_7839_len=2459	16.55	15.37	16.74	0	0	0	0	0	0	0.00538817	0.00569123	0.0174129	0	0	0	0	0	0	>Cluster_15426
CL_VIRSorter_k127_158225_flag=0_multi=50_3826_len=2145	52.81	39.64	2.06	0	0	0	0	0	0	0.0171933	0.014678	0.00214281	0	0	0	0	0	0	>Cluster_16192
CL_VIRSorter_k127_158358_flag=1_multi=143_0000_len=71988	78.65	44.31	4.38	0	0	0	0	0	0	0.025606	0.0164072	0.00455607	0	0	0	0	0	0	>Cluster_113	VC_28_0
CL_VIRSorter_k127_158396_flag=0_multi=30_2762_len=6976	17.7	10.11	2.33	0	0	0	0	0	0	0.00576258	0.00374355	0.00242366	0	0	0	0	0	0	>Cluster_7181
CL_VIRSorter_k127_158578_flag=0_multi=9_5802_len=1992	11.34	4.97	1	0	0	0	0	0	0	0.00369196	0.0018403	0.0010402	0	0	0	0	0	0	>Cluster_16559
CL_VIRSorter_k127_158676_flag=1_multi=16_0000_len=39981	13.35	1.68	1.58	0	0	0	0	0	0	0.00434635	0.000622073	0.00164351	0	0	0	0	0	0	>Cluster_856	VC_318_0
CL_VIRSorter_k127_158700_flag=0_multi=10_0000_len=5515	5.49	2.83	1.38	0	0	0	0	0	0	0.00178738	0.0010479	0.00143547	0	0	0	0	0	0	>Cluster_9595
CL_VIRSorter_k127_159528_flag=0_multi=20_0000_len=10921	3.57	5.66	3.05	0	0	0	0	0	0	0.00116228	0.00209579	0.00317261	0	0	0	0	0	0	>Cluster_4138	VC_99_0
CL_VIRSorter_k127_159600_flag=1_multi=9_0000_len=10976	8.21	1.95	1.1	0	0	0	0	0	0	0.00267292	0.000722049	0.00114422	0	0	0	0	0	0	>Cluster_4120
CL_VIRSorter_k127_159788_flag=0_multi=60_8005_len=6142	60.9	46.94	15.65	0	0	0	0	0	0	0.0198272	0.017381	0.0162791	0	0	0	0	0	0	>Cluster_8371
CL_VIRSorter_k127_159908_flag=1_multi=180_0000_len=18177	62.82	44.61	32.15	0	0	0	0	0	0	0.0204523	0.0165183	0.0334424	0	0	0	0	0	0	>Cluster_2213	VC_55_0
CL_VIRSorter_k127_159931_flag=0_multi=68_0000_len=2289	19.49	42.5	3.57	0	0	0	0	0	0	0.00634534	0.015737	0.00371351	0	0	0	0	0	0	>Cluster_15842
CL_VIRSorter_k127_160489_flag=0_multi=10_0000_len=3065	7.78	7.43	1.73	0	0	0	0	0	0	0.00253293	0.00275119	0.00179954	0	0	0	0	0	0	>Cluster_15842
CL_VIRSorter_k127_160635_flag=0_multi=45_7145_len=3619	80.51	39.39	5	0	0	0	0	0	0	0.0262116	0.0145854	0.00520099	0	0	0	0	0	0	>Cluster_12930
CL_VIRSorter_k127_160662_flag=0_multi=80_4128_len=2443	51.49	30.6	37.35	0	0	0	0	0	0	0.0167636	0.0113306	0.0388514	0	0	0	0	0	0	>Cluster_15467
CL_VIRSorter_k127_160810_flag=0_multi=77_7768_len=3577	75.83	46.38	45.78	0	0	0	0	0	0	0.0246879	0.0171737	0.0476203	0	0	0	0	0	0	>Cluster_13011
CL_VIRSorter_k127_160826_flag=1_multi=7_0000_len=3831	2.7	3.13	1.38	0	0	0	0	0	0	0.000879037	0.00115898	0.00143547	0	0	0	0	0	0	>Cluster_12568
CL_VIRSorter_k127_160928_flag=1_multi=19_2605_len=44865	7.53	6.04	3.18	0	0	0	0	0	0	0.00245154	0.0022365	0.00330783	0	0	0	0	0	0	>Cluster_571	VC_43_0
CL_VIRSorter_k127_160943_flag=0_multi=46_9066_len=5050	18.09	24.6	2.28	0	0	0	0	0	0	0.00588955	0.00910893	0.00237165	0	0	0	0	0	0	>Cluster_10726
CL_VIRSorter_k127_161226_flag=0_multi=21_9938_len=35548	11.97	8.28	1.94	0	0	0	0	0	0	0.00389706	0.00306593	0.00201799	0	0	0	0	0	0	>Cluster_1059	VC_49_0
CL_VIRSorter_k127_161508_flag=1_multi=6_0000_len=4535	2.71	2.66	2.05	0	0	0	0	0	0	0.000882293	0.000984949	0.00213241	0	0	0	0	0	0	>Cluster_11462
CL_VIRSorter_k127_161534_flag=1_multi=7_0000_len=2417	6.75	2.75	0	0	0	0	0	0	0	0.00219759	0.00101827	0	0	0	0	0	0	0	>Cluster_11462
CL_VIRSorter_k127_161564_flag=0_multi=4_9771_len=2313	10.42	2.98	1.34	0	0	0	0	0	0	0.00339243	0.00110344	0.00139387	0	0	0	0	0	0	>Cluster_15783
CL_VIRSorter_k127_161573_flag=0_multi=7_9739_len=2804	2.07	3.9	5.79	0	0	0	0	0	0	0.000673928	0.0014441	0.00602275	0	0	0	0	0	0	>Cluster_15783
CL_VIRSorter_k127_162158_flag=0_multi=29_0000_len=2984	14.67	23.58	5.95	0	0	0	0	0	0	0.0047761	0.00873124	0.00618918	0	0	0	0	0	0	>Cluster_14213
CL_VIRSorter_k127_162189_flag=0_multi=10_4971_len=3056	24.47	5.64	2.35	0	0	0	0	0	0	0.00796668	0.00208839	0.00244447	0	0	0	0	0	0	>Cluster_14060
CL_VIRSorter_k127_162205_flag=0_multi=54_6365_len=3098	16.02	22.68	17.66	0	0	0	0	0	0	0.00521562	0.00839799	0.0183699	0	0	0	0	0	0	>Cluster_13955
CL_VIRSorter_k127_162210_flag=1_multi=5_0000_len=2793	2.11	3.47	1.5	0	0	0	0	0	0	0.000686951	0.00128488	0.0015603	0	0	0	0	0	0	>Cluster_14615
CL_VIRSorter_k127_162524_flag=0_multi=14_9783_len=6569	2.35	6.76	4.26	0	0	0	0	0	0	0.000765088	0.0025031	0.00443125	0	0	0	0	0	0	>Cluster_7726
CL_VIRSorter_k127_162555_flag=0_multi=17_0000_len=7190	8.88	11.8	1.79	0	0	0	0	0	0	0.00289105	0.00436932	0.00186196	0	0	0	0	0	0	>Cluster_6921
CL_VIRSorter_k127_162968_flag=0_multi=31_9257_len=8474	12.12	8.06	11.74	0	0	0	0	0	0	0.0039459	0.00298447	0.0122119	0	0	0	0	0	0	>Cluster_5621
CL_VIRSorter_k127_163064_flag=1_multi=5_0000_len=1481	1.6	2.37	1.36	0	0	0	0	0	0	0.000520911	0.000877567	0.00141467	0	0	0	0	0	0	>Cluster_17759
CL_VIRSorter_k127_163230_flag=1_multi=12_0000_len=30793	10.21	1.92	1.12	0	0	0	0	0	0	0.00332406	0.000710941	0.00116502	0	0	0	0	0	0	>Cluster_1245	VC_103_0
CL_VIRSorter_k127_164105_flag=1_multi=12_0000_len=3463	2.15	3.06	6.09	0	0	0	0	0	0	0.000699974	0.00113306	0.00633481	0	0	0	0	0	0	>Cluster_13219
CL_VIRSorter_k127_164931_flag=1_multi=3_0000_len=3143	3.57	3.06	2.73	0	0	0	0	0	0	0.00116228	0.00113306	0.00283974	0	0	0	0	0	0	>Cluster_13219
CL_VIRSorter_k127_164964_flag=0_multi=42_4214_len=2329	40.58	15.31	2.72	0	0	0	0	0	0	0.0132116	0.00566901	0.00282934	0	0	0	0	0	0	>Cluster_15733
CL_VIRSorter_k127_165406_flag=0_multi=77_0000_len=2597	110.75	45.49	2.44	0	0	0	0	0	0	0.0360568	0.0168441	0.00253809	0	0	0	0	0	0	>Cluster_15091
CL_VIRSorter_k127_165648_flag=1_multi=28_3998_len=5064	5.82	22.41	17.13	0	0	0	0	0	0	0.00189481	0.00829801	0.0178186	0	0	0	0	0	0	>Cluster_10676
CL_VIRSorter_k127_165783_flag=1_multi=8_0000_len=2155	2.43	1.59	2.13	0	0	0	0	0	0	0.000791133	0.000588748	0.00221562	0	0	0	0	0	0	>Cluster_16163
CL_VIRSorter_k127_166036_flag=0_multi=8_9334_len=2649	214.55	117.04	19.86	0	0	0	0	0	0	0.0698509	0.0433378	0.0206584	0	0	0	0	0	0	>Cluster_14953
CL_VIRSorter_k127_166338_flag=1_multi=12_0000_len=6087	2.56	10.2	1.43	0	0	0	0	0	0	0.000833457	0.00377687	0.00148748	0	0	0	0	0	0	>Cluster_8473
CL_VIRSorter_k127_166415_flag=0_multi=203_4666_len=18353	151.87	10.31	5.44	0	0	0	0	0	0	0.0494442	0.0038176	0.00565868	0	0	0	0	0	0	>Cluster_2193	VC_37_0
CL_VIRSorter_k127_167089_flag=1_multi=16_5746_len=7999	4.94	5.52	5.54	0	0	0	0	0	0	0.00160831	0.00204395	0.0057627	0	0	0	0	0	0	>Cluster_6031
CL_VIRSorter_k127_167446_flag=0_multi=13_4155_len=2948	35.19	8.4	2.89	0	0	0	0	0	0	0.0114568	0.00311036	0.00300617	0	0	0	0	0	0	>Cluster_6031
CL_VIRSorter_k127_167923_flag=1_multi=4_0000_len=1500	4.66	2.6	1.47	0	0	0	0	0	0	0.00151715	0.000962732	0.00152909	0	0	0	0	0	0	>Cluster_17709
CL_VIRSorter_k127_168783_flag=0_multi=2_9915_len=2484	3.51	2.24	1.76	0	0	0	0	0	0	0.00114275	0.000829431	0.00183075	0	0	0	0	0	0	>Cluster_15358
CL_VIRSorter_k127_168832_flag=1_multi=38_0000_len=25704	20.41	8.44	3.3	0	0	0	0	0	0	0.00664487	0.00312518	0.00343266	0	0	0	0	0	0	>Cluster_1552	VC_73_0
CL_VIRSorter_k127_169042_flag=0_multi=26_9182_len=3306	57.71	7.71	1.28	0	0	0	0	0	0	0.0187886	0.00285487	0.00133145	0	0	0	0	0	0	>Cluster_13515
CL_VIRSorter_k127_169227_flag=1_multi=5_0000_len=1849	2.78	1.91	1.67	0	0	0	0	0	0	0.000905082	0.000707238	0.00173713	0	0	0	0	0	0	>Cluster_16909
CL_VIRSorter_k127_169603_flag=0_multi=1207_5792_len=8611	185.97	153.33	36.21	0	0	0	0	0	0	0.0605461	0.0567753	0.0376656	0	0	0	0	0	0	>Cluster_5510
CL_VIRSorter_k127_169758_flag=0_multi=10_9929_len=14246	6.67	4.45	1.41	0	0	0	0	0	0	0.00217155	0.00164775	0.00146668	0	0	0	0	0	0	>Cluster_3018
CL_VIRSorter_k127_169976_flag=1_multi=35_0000_len=30000	8.03	14.53	2.58	0	0	0	0	0	0	0.00261432	0.00538019	0.00268371	0	0	0	0	0	0	>Cluster_1290	VC_248_0
CL_VIRSorter_k127_170012_flag=0_multi=25_4914_len=5613	29.9	31.98	17.02	0	0	0	0	0	0	0.00973452	0.0118416	0.0177042	0	0	0	0	0	0	>Cluster_9379
CL_VIRSorter_k127_170657_flag=0_multi=41_9814_len=22123	23.09	16.88	1.63	0	0	0	0	0	0	0.00751739	0.00625035	0.00169552	0	0	0	0	0	0	>Cluster_1784	VC_53_0
CL_VIRSorter_k127_170867_flag=1_multi=3_9920_len=4261	5.78	5.88	1.63	0	0	0	0	0	0	0.00188179	0.00217726	0.00169552	0	0	0	0	0	0	>Cluster_11870
CL_VIRSorter_k127_170949_flag=0_multi=250_4508_len=4679	23.28	23.91	1.27	0	0	0	0	0	0	0.00757925	0.00885343	0.00132105	0	0	0	0	0	0	>Cluster_11259
CL_VIRSorter_k127_170952_flag=0_multi=71_5162_len=4970	47.11	67.58	3.27	0	0	0	0	0	0	0.0153376	0.0250236	0.00340145	0	0	0	0	0	0	>Cluster_10895
CL_VIRSorter_k127_171058_flag=0_multi=273_0103_len=11831	372.25	134.9	7.57	0	0	0	0	0	0	0.121193	0.049951	0.00787431	0	0	0	0	0	0	>Cluster_10895
CL_VIRSorter_k127_171411_flag=1_multi=5_0000_len=2118	3.14	3.05	1.43	0	0	0	0	0	0	0.00102229	0.00112936	0.00148748	0	0	0	0	0	0	>Cluster_16249
CL_VIRSorter_k127_171745_flag=0_multi=60_0000_len=13988	32.96	16.18	4.68	0	0	0	0	0	0	0.0107308	0.00599116	0.00486813	0	0	0	0	0	0	>Cluster_3077	VC_364_0
CL_VIRSorter_k127_171863_flag=0_multi=13_7770_len=3535	5.37	11.09	1.87	0	0	0	0	0	0	0.00174831	0.00410642	0.00194517	0	0	0	0	0	0	>Cluster_13092
CL_VIRSorter_k127_172106_flag=0_multi=423_1690_len=5217	29.18	65.43	13.4	0	0	0	0	0	0	0.00950011	0.0242275	0.0139387	0	0	0	0	0	0	>Cluster_10296
CL_VIRSorter_k127_172192_flag=1_multi=10_0000_len=2137	3.33	2.99	1.63	0	0	0	0	0	0	0.00108415	0.00110714	0.00169552	0	0	0	0	0	0	>Cluster_16209
CL_VIRSorter_k127_172725_flag=1_multi=22_0000_len=52803	19.03	2.05	1.59	0	0	0	0	0	0	0.00619558	0.000759077	0.00165392	0	0	0	0	0	0	>Cluster_352	VC_411_0
CL_VIRSorter_k127_173399_flag=0_multi=607_1684_len=2377	182.57	708.74	520.41	0	0	0	0	0	0	0.0594392	0.262433	0.54133	0	0	0	0	0	0	>Cluster_15614
CL_VIRSorter_k127_174496_flag=0_multi=6_9400_len=2295	11.58	2.55	0	0	0	0	0	0	0	0.00377009	0.000944218	0	0	0	0	0	0	0	>Cluster_15823
CL_VIRSorter_k127_175493_flag=0_multi=98_0000_len=5320	110.57	17.06	8.17	0	0	0	0	0	0	0.0359982	0.006317	0.00849843	0	0	0	0	0	0	>Cluster_10058
CL_VIRSorter_k127_175692_flag=1_multi=7_0000_len=2377	4.16	1.89	1.12	0	0	0	0	0	0	0.00135437	0.000699832	0.00116502	0	0	0	0	0	0	>Cluster_15613
CL_VIRSorter_k127_175990_flag=1_multi=6_0000_len=2978	1.83	2.98	1.24	0	0	0	0	0	0	0.000595792	0.00110344	0.00128985	0	0	0	0	0	0	>Cluster_14227
CL_VIRSorter_k127_176148_flag=0_multi=142_0000_len=30121	20.24	102.34	2.46	0	0	0	0	0	0	0.00658952	0.0378946	0.00255889	0	0	0	0	0	0	>Cluster_1284
CL_VIRSorter_k127_176494_flag=1_multi=2_0000_len=1550	2.38	3.63	4.13	0	0	0	0	0	0	0.000774855	0.00134412	0.00429602	0	0	0	0	0	0	>Cluster_17596
CL_VIRSorter_k127_176805_flag=1_multi=7_0000_len=3109	6.55	1.62	0	0	0	0	0	0	0	0.00213248	0.000599856	0	0	0	0	0	0	0	>Cluster_13928
CL_VIRSorter_k127_177205_flag=1_multi=6_0000_len=4930	2.63	2.15	1.71	0	0	0	0	0	0	0.000856247	0.000796105	0.00177874	0	0	0	0	0	0	>Cluster_10957
CL_VIRSorter_k127_177324_flag=0_multi=22_0000_len=23950	9.2	5.74	3.49	0	0	0	0	0	0	0.00299524	0.00212542	0.00363029	0	0	0	0	0	0	>Cluster_1656
CL_VIRSorter_k127_177452_flag=0_multi=10_9727_len=3785	7.35	10.72	10.15	0	0	0	0	0	0	0.00239293	0.00396942	0.010558	0	0	0	0	0	0	>Cluster_12635
CL_VIRSorter_k127_177473_flag=0_multi=10_0213_len=11463	1.49	2.41	5.69	0	0	0	0	0	0	0.000485098	0.000892378	0.00591873	0	0	0	0	0	0	>Cluster_3909	VC_737_0
CL_VIRSorter_k127_178155_flag=1_multi=4_0000_len=2860	2.53	1.21	4.24	0	0	0	0	0	0	0.00082369	0.000448041	0.00441044	0	0	0	0	0	0	>Cluster_14450
CL_VIRSorter_k127_178240_flag=0_multi=17_0000_len=10423	5.58	4.69	5.26	0	0	0	0	0	0	0.00181668	0.00173662	0.00547145	0	0	0	0	0	0	>Cluster_4351	VC_171_0
CL_VIRSorter_k127_178524_flag=1_multi=4_9121_len=1128	6.53	8.01	1.43	0	0	0	0	0	0	0.00212597	0.00296596	0.00148748	0	0	0	0	0	0	>Cluster_18351
CL_VIRSorter_k127_179144_flag=1_multi=6_0000_len=1328	2.07	1.85	1.85	0	0	0	0	0	0	0.000673928	0.000685021	0.00192437	0	0	0	0	0	0	>Cluster_18080
CL_VIRSorter_k127_179810_flag=1_multi=6_0000_len=4237	3.68	3.46	1.08	0	0	0	0	0	0	0.00119809	0.00128117	0.00112341	0	0	0	0	0	0	>Cluster_11920
CL_VIRSorter_k127_180182_flag=0_multi=22_9788_len=10495	5.91	5.01	7.98	0	0	0	0	0	0	0.00192411	0.00185511	0.00830079	0	0	0	0	0	0	>Cluster_4312
CL_VIRSorter_k127_180221_flag=1_multi=4_0000_len=1323	2.84	1.44	1	0	0	0	0	0	0	0.000924617	0.000533205	0.0010402	0	0	0	0	0	0	>Cluster_18093
CL_VIRSorter_k127_180247_flag=0_multi=38_9811_len=20247	32.96	2.81	3.14	0	0	0	0	0	0	0.0107308	0.00104049	0.00326622	0	0	0	0	0	0	>Cluster_1977	VC_256_0
CL_VIRSorter_k127_180334_flag=0_multi=45_3589_len=4136	15.68	33.51	1.57	0	0	0	0	0	0	0.00510493	0.0124081	0.00163311	0	0	0	0	0	0	>Cluster_12055
CL_VIRSorter_k127_180563_flag=1_multi=5_0000_len=3165	2.35	2.72	0	0	0	0	0	0	0	0.000765088	0.00100717	0	0	0	0	0	0	0	>Cluster_13811
CL_VIRSorter_k127_180627_flag=1_multi=7_0000_len=3325	2.82	1.83	2.48	0	0	0	0	0	0	0.000918105	0.000677615	0.00257969	0	0	0	0	0	0	>Cluster_13486
CL_VIRSorter_k127_180659_flag=0_multi=30_0000_len=6476	4.21	14.43	1.11	0	0	0	0	0	0	0.00137065	0.00534316	0.00115462	0	0	0	0	0	0	>Cluster_7863
CL_VIRSorter_k127_180701_flag=1_multi=4_0000_len=1641	2.59	2.05	0	0	0	0	0	0	0	0.000843224	0.000759077	0	0	0	0	0	0	0	>Cluster_17397
CL_VIRSorter_k127_180983_flag=0_multi=770_0000_len=3808	65.09	33.87	19.67	0	0	0	0	0	0	0.0211913	0.0125414	0.0204607	0	0	0	0	0	0	>Cluster_12599
CL_VIRSorter_k127_181407_flag=1_multi=27_2575_len=11017	14.93	6.62	1.31	0	0	0	0	0	0	0.00486075	0.00245126	0.00136266	0	0	0	0	0	0	>Cluster_4100
CL_VIRSorter_k127_181417_flag=1_multi=6_0000_len=2608	2.09	3.25	0	0	0	0	0	0	0	0.00068044	0.00120341	0	0	0	0	0	0	0	>Cluster_15065
CL_VIRSorter_k127_181850_flag=0_multi=6_5686_len=2825	9.09	6.03	1	0	0	0	0	0	0	0.00295942	0.0022328	0.0010402	0	0	0	0	0	0	>Cluster_14537
CL_VIRSorter_k127_181969_flag=0_multi=6115_5704_len=11178	1331.78	1597.68	1925.31	0	0	0	0	0	0	0.433587	0.591591	2.00271	0	0	0	0	0	0	>Cluster_4035
CL_VIRSorter_k127_183119_flag=1_multi=7_0000_len=2369	3.09	3.3	1	0	0	0	0	0	0	0.00100601	0.00122193	0.0010402	0	0	0	0	0	0	>Cluster_15639
CL_VIRSorter_k127_183202_flag=1_multi=419_1172_len=2516	112.49	238.05	15.98	0	0	0	0	0	0	0.0366233	0.0881455	0.0166224	0	0	0	0	0	0	>Cluster_15279
CL_VIRSorter_k127_183205_flag=0_multi=48_9688_len=15513	29.1	19.87	3.26	0	0	0	0	0	0	0.00947406	0.00735749	0.00339105	0	0	0	0	0	0	>Cluster_2691	VC_197_0
CL_VIRSorter_k127_183250_flag=0_multi=200_6821_len=6840	228.86	31.17	13.98	0	0	0	0	0	0	0.0745098	0.0115417	0.014542	0	0	0	0	0	0	>Cluster_7373
CL_VIRSorter_k127_183610_flag=0_multi=17_5361_len=2261	7.44	9.16	1.55	0	0	0	0	0	0	0.00242224	0.00339178	0.00161231	0	0	0	0	0	0	>Cluster_15920
CL_VIRSorter_k127_183683_flag=0_multi=125_6664_len=4249	333.76	12.73	1.88	0	0	0	0	0	0	0.108662	0.00471368	0.00195557	0	0	0	0	0	0	>Cluster_11887
CL_VIRSorter_k127_183878_flag=0_multi=7_6085_len=1210	25.8	48.52	30.61	0	0	0	0	0	0	0.00839969	0.0179661	0.0318405	0	0	0	0	0	0	>Cluster_11887
CL_VIRSorter_k127_184209_flag=0_multi=70_7286_len=2706	41.18	58.72	16.03	0	0	0	0	0	0	0.0134069	0.0217429	0.0166744	0	0	0	0	0	0	>Cluster_14825
CL_VIRSorter_k127_185309_flag=1_multi=4_0000_len=1810	2.05	3	0	0	0	0	0	0	0	0.000667417	0.00111084	0	0	0	0	0	0	0	>Cluster_16990
CL_VIRSorter_k127_185529_flag=1_multi=15_0000_len=43646	14.24	2.07	1.59	0	0	0	0	0	0	0.00463611	0.000766483	0.00165392	0	0	0	0	0	0	>Cluster_626
CL_VIRSorter_k127_185535_flag=0_multi=37_9506_len=6974	14.33	2.9	18.45	0	0	0	0	0	0	0.00466541	0.00107382	0.0191917	0	0	0	0	0	0	>Cluster_7187
CL_VIRSorter_k127_185728_flag=0_multi=24_5197_len=3558	27.95	4.05	1.05	0	0	0	0	0	0	0.00909966	0.00149964	0.00109221	0	0	0	0	0	0	>Cluster_13036
CL_VIRSorter_k127_185829_flag=1_multi=17_3767_len=74478	11.85	4.57	1.3	0	0	0	0	0	0	0.003858	0.00169219	0.00135226	0	0	0	0	0	0	>Cluster_103	VC_434_0
CL_VIRSorter_k127_185846_flag=0_multi=133_2168_len=10542	106.78	84.29	6.88	0	0	0	0	0	0	0.0347643	0.031211	0.00715657	0	0	0	0	0	0	>Cluster_4288
CL_VIRSorter_k127_186693_flag=0_multi=225_9512_len=4222	175.81	83.65	40.16	0	0	0	0	0	0	0.0572383	0.0309741	0.0417744	0	0	0	0	0	0	>Cluster_11943
CL_VIRSorter_k127_186697_flag=0_multi=17_8911_len=3250	8.26	8.12	5.29	0	0	0	0	0	0	0.0026892	0.00300669	0.00550265	0	0	0	0	0	0	>Cluster_11943
CL_VIRSorter_k127_186766_flag=0_multi=12_9163_len=2994	3.71	4.17	7.45	0	0	0	0	0	0	0.00120786	0.00154407	0.00774948	0	0	0	0	0	0	>Cluster_14191
CL_VIRSorter_k127_186802_flag=0_multi=47_6650_len=2933	19.33	9.85	18.59	0	0	0	0	0	0	0.00629325	0.00364727	0.0193373	0	0	0	0	0	0	>Cluster_14191
CL_VIRSorter_k127_186835_flag=1_multi=6_0000_len=1499	2.11	2.72	1.3	0	0	0	0	0	0	0.000686951	0.00100717	0.00135226	0	0	0	0	0	0	>Cluster_17711
CL_VIRSorter_k127_187395_flag=1_multi=11_0000_len=26527	7.58	8.68	1.32	0	0	0	0	0	0	0.00246781	0.00321404	0.00137306	0	0	0	0	0	0	>Cluster_1496	VC_49_0
CL_VIRSorter_k127_187532_flag=0_multi=32_9548_len=7199	1.43	28.5	1.49	0	0	0	0	0	0	0.000465564	0.010553	0.0015499	0	0	0	0	0	0	>Cluster_6907
CL_VIRSorter_k127_187805_flag=0_multi=699_4890_len=4023	263.2	291.57	196.06	0	0	0	0	0	0	0.0856898	0.107963	0.203941	0	0	0	0	0	0	>Cluster_12239
CL_VIRSorter_k127_187897_flag=0_multi=23_9125_len=5647	11.48	13.39	4.04	0	0	0	0	0	0	0.00373753	0.00495807	0.0042024	0	0	0	0	0	0	>Cluster_12239
CL_VIRSorter_k127_188573_flag=0_multi=4_1073_len=1385	34.88	60.5	14.04	0	0	0	0	0	0	0.0113559	0.022402	0.0146044	0	0	0	0	0	0	>Cluster_17961
CL_VIRSorter_k127_188691_flag=1_multi=7_9908_len=4930	5.82	6.35	2.26	0	0	0	0	0	0	0.00189481	0.00235129	0.00235085	0	0	0	0	0	0	>Cluster_10960
CL_VIRSorter_k127_189258_flag=1_multi=12_0000_len=2963	4.19	3.84	5.93	0	0	0	0	0	0	0.00136414	0.00142188	0.00616838	0	0	0	0	0	0	>Cluster_14255
CL_VIRSorter_k127_190173_flag=1_multi=3_0000_len=3353	4.63	3.02	1	0	0	0	0	0	0	0.00150739	0.00111825	0.0010402	0	0	0	0	0	0	>Cluster_13427
CL_VIRSorter_k127_190280_flag=0_multi=90_4672_len=12092	36.43	24.53	30.56	0	0	0	0	0	0	0.0118605	0.00908301	0.0317885	0	0	0	0	0	0	>Cluster_3692	VC_92_0
CL_VIRSorter_k127_190530_flag=1_multi=6_0000_len=3676	5.29	2.6	1.09	0	0	0	0	0	0	0.00172226	0.000962732	0.00113382	0	0	0	0	0	0	>Cluster_12835
CL_VIRSorter_k127_191366_flag=0_multi=9_9640_len=5649	14.44	7.37	7.56	0	0	0	0	0	0	0.00470122	0.00272897	0.0078639	0	0	0	0	0	0	>Cluster_9308
CL_VIRSorter_k127_191561_flag=1_multi=8_9703_len=2821	25.78	12.58	36.34	0	0	0	0	0	0	0.00839317	0.00465814	0.0378008	0	0	0	0	0	0	>Cluster_14545
CL_VIRSorter_k127_192148_flag=1_multi=10_0000_len=8193	1.31	7.03	1.24	0	0	0	0	0	0	0.000426496	0.00260308	0.00128985	0	0	0	0	0	0	>Cluster_5864
CL_VIRSorter_k127_192251_flag=0_multi=12_9319_len=5415	9.07	4.33	3.27	0	0	0	0	0	0	0.00295291	0.00160332	0.00340145	0	0	0	0	0	0	>Cluster_9804
CL_VIRSorter_k127_193913_flag=1_multi=7_0000_len=1795	1.2	6.54	0	0	0	0	0	0	0	0.000390683	0.00242164	0	0	0	0	0	0	0	>Cluster_17029
CL_VIRSorter_k127_193975_flag=1_multi=3_0000_len=1651	3.09	2.36	0	0	0	0	0	0	0	0.00100601	0.000873864	0	0	0	0	0	0	0	>Cluster_17372
CL_VIRSorter_k127_194736_flag=1_multi=6_0000_len=2327	2.17	2.89	1.4	0	0	0	0	0	0	0.000706485	0.00107011	0.00145628	0	0	0	0	0	0	>Cluster_15738
CL_VIRSorter_k127_195000_flag=0_multi=31_9150_len=3773	4.55	5.57	12.47	0	0	0	0	0	0	0.00148134	0.00206247	0.0129713	0	0	0	0	0	0	>Cluster_12658
CL_VIRSorter_k127_195059_flag=1_multi=8_0000_len=3210	2.52	4.35	2.01	0	0	0	0	0	0	0.000820434	0.00161072	0.0020908	0	0	0	0	0	0	>Cluster_13716
CL_VIRSorter_k127_195488_flag=1_multi=6_0000_len=8419	4.13	2.02	1.97	0	0	0	0	0	0	0.0013446	0.000747969	0.00204919	0	0	0	0	0	0	>Cluster_5673
CL_VIRSorter_k127_195496_flag=0_multi=40_6829_len=5148	9.81	19.03	3.14	0	0	0	0	0	0	0.00319383	0.00704646	0.00326622	0	0	0	0	0	0	>Cluster_10469
CL_VIRSorter_k127_195750_flag=1_multi=6_0000_len=4382	4.13	5.41	1.3	0	0	0	0	0	0	0.0013446	0.00200322	0.00135226	0	0	0	0	0	0	>Cluster_11696
CL_VIRSorter_k127_196698_flag=1_multi=6_6075_len=2438	3.18	2	1.81	0	0	0	0	0	0	0.00103531	0.000740563	0.00188276	0	0	0	0	0	0	>Cluster_15481
CL_VIRSorter_k127_196767_flag=1_multi=3_0000_len=1169	5.34	2.04	0	0	0	0	0	0	0	0.00173854	0.000755374	0	0	0	0	0	0	0	>Cluster_18294
CL_VIRSorter_k127_197306_flag=0_multi=30_6029_len=6096	25.4	5.53	5.29	0	0	0	0	0	0	0.00826946	0.00204766	0.00550265	0	0	0	0	0	0	>Cluster_8455
CL_VIRSorter_k127_197656_flag=1_multi=7_0000_len=1729	5.3	6.19	0	0	0	0	0	0	0	0.00172552	0.00229204	0	0	0	0	0	0	0	>Cluster_17183
CL_VIRSorter_k127_198198_flag=1_multi=12_0000_len=9046	6.11	4.46	1.32	0	0	0	0	0	0	0.00198923	0.00165146	0.00137306	0	0	0	0	0	0	>Cluster_5164
CL_VIRSorter_k127_198356_flag=1_multi=13_0000_len=10187	9.2	2.89	2.31	0	0	0	0	0	0	0.00299524	0.00107011	0.00240286	0	0	0	0	0	0	>Cluster_4475
CL_VIRSorter_k127_198585_flag=1_multi=2_6364_len=1282	5.94	3.14	0	0	0	0	0	0	0	0.00193388	0.00116268	0	0	0	0	0	0	0	>Cluster_18149
CL_VIRSorter_k127_199588_flag=0_multi=77_0000_len=15809	39.61	25.27	2.22	0	0	0	0	0	0	0.0128958	0.00935701	0.00230924	0	0	0	0	0	0	>Cluster_2626
CL_VIRSorter_k127_199606_flag=0_multi=10_5065_len=3199	12.8	25.51	10.49	0	0	0	0	0	0	0.00416729	0.00944588	0.0109117	0	0	0	0	0	0	>Cluster_13741
CL_VIRSorter_k127_200119_flag=0_multi=2_9898_len=2095	11.39	9.41	1.57	0	0	0	0	0	0	0.00370823	0.00348435	0.00163311	0	0	0	0	0	0	>Cluster_16322
CL_VIRSorter_k127_201085_flag=1_multi=5_0000_len=1497	4.68	1.95	0	0	0	0	0	0	0	0.00152366	0.000722049	0	0	0	0	0	0	0	>Cluster_17719
CL_VIRSorter_k127_201450_flag=1_multi=15_0000_len=6415	3.19	9.19	4	0	0	0	0	0	0	0.00103857	0.00340289	0.0041608	0	0	0	0	0	0	>Cluster_7957
CL_VIRSorter_k127_201693_flag=1_multi=4_2169_len=1072	7.94	3.99	1.02	0	0	0	0	0	0	0.00258502	0.00147742	0.001061	0	0	0	0	0	0	>Cluster_7957
CL_VIRSorter_k127_201755_flag=0_multi=4_9810_len=2234	7.14	4.62	1.79	0	0	0	0	0	0	0.00232456	0.0017107	0.00186196	0	0	0	0	0	0	>Cluster_15996
CL_VIRSorter_k127_202810_flag=0_multi=22_8223_len=7731	11.95	13.78	1.94	0	0	0	0	0	0	0.00389055	0.00510248	0.00201799	0	0	0	0	0	0	>Cluster_6286
CL_VIRSorter_k127_202906_flag=0_multi=8_0183_len=2144	12.04	4.38	5.22	0	0	0	0	0	0	0.00391985	0.00162183	0.00542984	0	0	0	0	0	0	>Cluster_6286
CL_VIRSorter_k127_203101_flag=0_multi=8_0000_len=1963	3.05	2.35	1.57	0	0	0	0	0	0	0.000992986	0.000870162	0.00163311	0	0	0	0	0	0	>Cluster_16638
CL_VIRSorter_k127_203413_flag=1_multi=5_0000_len=2632	5.65	1.43	1	0	0	0	0	0	0	0.00183947	0.000529503	0.0010402	0	0	0	0	0	0	>Cluster_14998
CL_VIRSorter_k127_203774_flag=0_multi=21_9737_len=8502	18.81	3.37	1.32	0	0	0	0	0	0	0.00612396	0.00124785	0.00137306	0	0	0	0	0	0	>Cluster_5595
CL_VIRSorter_k127_203784_flag=1_multi=15_9960_len=40909	7.33	7.49	1.73	0	0	0	0	0	0	0.00238642	0.00277341	0.00179954	0	0	0	0	0	0	>Cluster_797	VC_5_0
CL_VIRSorter_k127_204257_flag=1_multi=5_0000_len=2525	1.55	3.19	2.04	0	0	0	0	0	0	0.000504632	0.0011812	0.00212201	0	0	0	0	0	0	>Cluster_15253
CL_VIRSorter_k127_204429_flag=0_multi=47_0996_len=5787	14.32	18.07	35.68	0	0	0	0	0	0	0.00466215	0.00669099	0.0371143	0	0	0	0	0	0	>Cluster_9032
CL_VIRSorter_k127_205110_flag=0_multi=16_0000_len=1488	3.38	2.9	4.05	0	0	0	0	0	0	0.00110042	0.00107382	0.00421281	0	0	0	0	0	0	>Cluster_17737
CL_VIRSorter_k127_205242_flag=3_multi=155_0000_len=61295-circular	88.49	46.49	2.19	0	0	0	0	0	0	0.0288096	0.0172144	0.00227804	0	0	0	0	0	0	>Cluster_211	VC_5_0
CL_VIRSorter_k127_205264_flag=0_multi=5_3295_len=1074	4.18	1.66	1.86	0	0	0	0	0	0	0.00136088	0.000614667	0.00193477	0	0	0	0	0	0	>Cluster_18399
CL_VIRSorter_k127_205400_flag=0_multi=40_0000_len=26439	10.84	2.86	15.98	0	0	0	0	0	0	0.00352917	0.00105901	0.0166224	0	0	0	0	0	0	>Cluster_1502
CL_VIRSorter_k127_205717_flag=0_multi=17_4164_len=3556	160.06	91.92	10.94	0	0	0	0	0	0	0.0521106	0.0340363	0.0113798	0	0	0	0	0	0	>Cluster_13045
CL_VIRSorter_k127_205734_flag=0_multi=8_6929_len=2732	12.65	5.04	3.86	0	0	0	0	0	0	0.00411845	0.00186622	0.00401517	0	0	0	0	0	0	>Cluster_13045
CL_VIRSorter_k127_205789_flag=0_multi=25_9534_len=5490	35.09	9.79	2.55	0	0	0	0	0	0	0.0114242	0.00362506	0.00265251	0	0	0	0	0	0	>Cluster_9635
CL_VIRSorter_k127_205831_flag=0_multi=61_0192_len=2621	59.57	17.93	2.21	0	0	0	0	0	0	0.0193942	0.00663915	0.00229884	0	0	0	0	0	0	>Cluster_15021
CL_VIRSorter_k127_205896_flag=0_multi=5_6278_len=4426	4.24	1.4	2.93	0	0	0	0	0	0	0.00138041	0.000518394	0.00304778	0	0	0	0	0	0	>Cluster_11631
CL_VIRSorter_k127_206001_flag=0_multi=6_7020_len=4556	14.51	4.71	2.54	0	0	0	0	0	0	0.00472401	0.00174403	0.00264211	0	0	0	0	0	0	>Cluster_11425
CL_VIRSorter_k127_206276_flag=0_multi=277_0000_len=5126	101.1	119.08	70.37	0	0	0	0	0	0	0.032915	0.0440931	0.0731988	0	0	0	0	0	0	>Cluster_10540
CL_VIRSorter_k127_206302_flag=1_multi=146_6338_len=2429	281.3	229.96	28.2	0	0	0	0	0	0	0.0915826	0.0851499	0.0293336	0	0	0	0	0	0	>Cluster_15500
CL_VIRSorter_k127_206401_flag=0_multi=10_9746_len=25708	9.34	2.23	1.74	0	0	0	0	0	0	0.00304082	0.000825728	0.00180995	0	0	0	0	0	0	>Cluster_1551	VC_434_0
CL_VIRSorter_k127_206752_flag=1_multi=43_0000_len=3368	29.87	10.5	1.5	0	0	0	0	0	0	0.00972475	0.00388796	0.0015603	0	0	0	0	0	0	>Cluster_13390
CL_VIRSorter_k127_206896_flag=0_multi=30_2201_len=5924	23.84	10.18	2.26	0	0	0	0	0	0	0.00776157	0.00376947	0.00235085	0	0	0	0	0	0	>Cluster_8767
CL_VIRSorter_k127_206985_flag=0_multi=8_0809_len=2921	11.78	9.19	6.27	0	0	0	0	0	0	0.00383521	0.00340289	0.00652205	0	0	0	0	0	0	>Cluster_14339
CL_VIRSorter_k127_207139_flag=0_multi=103_5504_len=3599	57.71	58.31	32.31	0	0	0	0	0	0	0.0187886	0.0215911	0.0336088	0	0	0	0	0	0	>Cluster_14339
CL_VIRSorter_k127_207498_flag=0_multi=9_6240_len=4686	6.11	5.03	5.59	0	0	0	0	0	0	0.00198923	0.00186252	0.00581471	0	0	0	0	0	0	>Cluster_14339
CL_VIRSorter_k127_207570_flag=0_multi=1443_1198_len=3984	1790.07	92.66	7.87	0	0	0	0	0	0	0.582792	0.0343103	0.00818637	0	0	0	0	0	0	>Cluster_12311
CL_VIRSorter_k127_207854_flag=1_multi=102_0000_len=11813	22.5	27.36	5.28	0	0	0	0	0	0	0.00732531	0.0101309	0.00549225	0	0	0	0	0	0	>Cluster_3787	VC_655_0
CL_VIRSorter_k127_207959_flag=1_multi=7_0000_len=4008	4.68	1.52	2.26	0	0	0	0	0	0	0.00152366	0.000562828	0.00235085	0	0	0	0	0	0	>Cluster_12276
CL_VIRSorter_k127_208070_flag=0_multi=62_9573_len=29164	32.55	18.44	12.89	0	0	0	0	0	0	0.0105973	0.00682799	0.0134082	0	0	0	0	0	0	>Cluster_1337
CL_VIRSorter_k127_208087_flag=0_multi=11_9358_len=3553	25.56	5.41	1.26	0	0	0	0	0	0	0.00832155	0.00200322	0.00131065	0	0	0	0	0	0	>Cluster_13053
CL_VIRSorter_k127_208266_flag=1_multi=30_0000_len=6866	8.72	9.19	5.15	0	0	0	0	0	0	0.00283896	0.00340289	0.00535702	0	0	0	0	0	0	>Cluster_7332
CL_VIRSorter_k127_208301_flag=0_multi=455_9619_len=4348	125.26	97.45	78.44	0	0	0	0	0	0	0.0407808	0.0360839	0.0815932	0	0	0	0	0	0	>Cluster_11737
CL_VIRSorter_k127_208304_flag=0_multi=35_9402_len=5977	18.34	12.53	1.95	0	0	0	0	0	0	0.00597094	0.00463963	0.00202839	0	0	0	0	0	0	>Cluster_8669
CL_VIRSorter_k127_208392_flag=0_multi=9_8937_len=4455	1.49	4.96	4.21	0	0	0	0	0	0	0.000485098	0.0018366	0.00437924	0	0	0	0	0	0	>Cluster_11574
CL_VIRSorter_k127_208627_flag=0_multi=10_3687_len=1486	34.95	9.12	1.63	0	0	0	0	0	0	0.0113786	0.00337697	0.00169552	0	0	0	0	0	0	>Cluster_11574
CL_VIRSorter_k127_208719_flag=0_multi=41_9190_len=5191	12.26	5.8	8.87	0	0	0	0	0	0	0.00399148	0.00214763	0.00922656	0	0	0	0	0	0	>Cluster_10365
CL_VIRSorter_k127_208953_flag=0_multi=439_3182_len=3685	127.52	176.46	130.6	0	0	0	0	0	0	0.0415166	0.0653399	0.13585	0	0	0	0	0	0	>Cluster_12819
CL_VIRSorter_k127_209233_flag=1_multi=24_0000_len=2308	10	3.7	7.92	0	0	0	0	0	0	0.00325569	0.00137004	0.00823838	0	0	0	0	0	0	>Cluster_15796
CL_VIRSorter_k127_209371_flag=1_multi=5_0000_len=1740	4.31	3.7	1	0	0	0	0	0	0	0.0014032	0.00137004	0.0010402	0	0	0	0	0	0	>Cluster_17152
CL_VIRSorter_k127_209421_flag=0_multi=127_9233_len=8967	134.95	7.31	1.34	0	0	0	0	0	0	0.0439356	0.00270676	0.00139387	0	0	0	0	0	0	>Cluster_5224
CL_VIRSorter_k127_209429_flag=0_multi=42_6571_len=1807	42.42	41.06	6.84	0	0	0	0	0	0	0.0138106	0.0152038	0.00711496	0	0	0	0	0	0	>Cluster_16996
CL_VIRSorter_k127_209433_flag=0_multi=28_6875_len=2092	220.42	77.37	34.99	0	0	0	0	0	0	0.071762	0.0286487	0.0363966	0	0	0	0	0	0	>Cluster_16329
CL_VIRSorter_k127_209537_flag=0_multi=39_0000_len=19369	10.34	7.7	3.58	0	0	0	0	0	0	0.00336639	0.00285117	0.00372391	0	0	0	0	0	0	>Cluster_2064	VC_37_0
CL_VIRSorter_k127_209783_flag=0_multi=14_9685_len=4569	5.64	5.11	3.88	0	0	0	0	0	0	0.00183621	0.00189214	0.00403597	0	0	0	0	0	0	>Cluster_11408
CL_VIRSorter_k127_209921_flag=0_multi=14_6785_len=3082	17.41	8.84	4.12	0	0	0	0	0	0	0.00566816	0.00327329	0.00428562	0	0	0	0	0	0	>Cluster_11408
CL_VIRSorter_k127_210126_flag=0_multi=27_4586_len=3747	17.64	13.13	2.9	0	0	0	0	0	0	0.00574304	0.0048618	0.00301658	0	0	0	0	0	0	>Cluster_11408
CL_VIRSorter_k127_210167_flag=0_multi=20_3658_len=11394	11.14	9.1	3.76	0	0	0	0	0	0	0.00362684	0.00336956	0.00391115	0	0	0	0	0	0	>Cluster_11408
CL_VIRSorter_k127_210209_flag=0_multi=12_1802_len=4272	27.21	36.83	2.76	0	0	0	0	0	0	0.00885874	0.0136375	0.00287095	0	0	0	0	0	0	>Cluster_11855
CL_VIRSorter_k127_210464_flag=0_multi=7_3814_len=2707	23.36	9.68	2.25	0	0	0	0	0	0	0.0076053	0.00358433	0.00234045	0	0	0	0	0	0	>Cluster_11855
CL_VIRSorter_k127_210781_flag=0_multi=95_3109_len=1703	28.44	67.28	25.83	0	0	0	0	0	0	0.00925919	0.0249125	0.0268683	0	0	0	0	0	0	>Cluster_17257
CL_VIRSorter_k127_211196_flag=0_multi=38_0000_len=3059	7.98	13.55	2.48	0	0	0	0	0	0	0.00259804	0.00501731	0.00257969	0	0	0	0	0	0	>Cluster_14052
CL_VIRSorter_k127_211214_flag=1_multi=8_0000_len=3528	2.42	2.33	2.71	0	0	0	0	0	0	0.000787878	0.000862756	0.00281894	0	0	0	0	0	0	>Cluster_13106
CL_VIRSorter_k127_211412_flag=1_multi=6_9713_len=2426	8.25	6.3	2.55	0	0	0	0	0	0	0.00268595	0.00233277	0.00265251	0	0	0	0	0	0	>Cluster_15503
CL_VIRSorter_k127_211956_flag=0_multi=20_1633_len=2233	5.88	6.29	3.06	0	0	0	0	0	0	0.00191435	0.00232907	0.00318301	0	0	0	0	0	0	>Cluster_15503
CL_VIRSorter_k127_211957_flag=0_multi=20_8167_len=3188	10.94	6.43	7.65	0	0	0	0	0	0	0.00356173	0.00238091	0.00795752	0	0	0	0	0	0	>Cluster_13761
CL_VIRSorter_k127_212314_flag=0_multi=34_8709_len=5393	3.44	3.22	8.94	0	0	0	0	0	0	0.00111996	0.00119231	0.00929938	0	0	0	0	0	0	>Cluster_9863
CL_VIRSorter_k127_212730_flag=1_multi=10_0000_len=3212	13.79	5.52	1.55	0	0	0	0	0	0	0.0044896	0.00204395	0.00161231	0	0	0	0	0	0	>Cluster_13712
CL_VIRSorter_k127_212763_flag=0_multi=35_9090_len=3071	59.77	21.9	6.7	0	0	0	0	0	0	0.0194593	0.00810917	0.00696933	0	0	0	0	0	0	>Cluster_13712
CL_VIRSorter_k127_213067_flag=0_multi=23_0510_len=1851	57.5	30.93	2.59	0	0	0	0	0	0	0.0187202	0.0114528	0.00269412	0	0	0	0	0	0	>Cluster_16906
CL_VIRSorter_k127_213086_flag=0_multi=25_0000_len=6883	2.83	1.66	5.2	0	0	0	0	0	0	0.000921361	0.000614667	0.00540903	0	0	0	0	0	0	>Cluster_7310
CL_VIRSorter_k127_213275_flag=1_multi=7_0000_len=2836	2.88	3.26	1.27	0	0	0	0	0	0	0.000937639	0.00120712	0.00132105	0	0	0	0	0	0	>Cluster_14513
CL_VIRSorter_k127_213337_flag=0_multi=28_0000_len=22891	10.55	18.86	1.87	0	0	0	0	0	0	0.00343476	0.00698351	0.00194517	0	0	0	0	0	0	>Cluster_1730	VC_207_0
CL_VIRSorter_k127_213340_flag=0_multi=17_4357_len=2647	31.73	69.44	5.03	0	0	0	0	0	0	0.0103303	0.0257123	0.0052322	0	0	0	0	0	0	>Cluster_14958
CL_VIRSorter_k127_213601_flag=1_multi=1_9908_len=1215	7.05	11.5	0	0	0	0	0	0	0	0.00229526	0.00425824	0	0	0	0	0	0	0	>Cluster_18236
CL_VIRSorter_k127_213840_flag=0_multi=332_0910_len=7797	298.27	71.62	2.29	0	0	0	0	0	0	0.0971075	0.0265196	0.00238206	0	0	0	0	0	0	>Cluster_6219
CL_VIRSorter_k127_214107_flag=0_multi=9_6083_len=2399	3.73	9.06	1.99	0	0	0	0	0	0	0.00121437	0.00335475	0.00207	0	0	0	0	0	0	>Cluster_15563
CL_VIRSorter_k127_214262_flag=1_multi=7_0000_len=2883	5.19	5.59	3.2	0	0	0	0	0	0	0.0016897	0.00206987	0.00332864	0	0	0	0	0	0	>Cluster_14408
CL_VIRSorter_k127_214652_flag=0_multi=10566_3554_len=7618	4389.59	3900.97	756.83	0	0	0	0	0	0	1.42912	1.44446	0.787254	0	0	0	0	0	0	>Cluster_6416
CL_VIRSorter_k127_215189_flag=0_multi=11_9925_len=14795	5.34	6.51	2.4	0	0	0	0	0	0	0.00173854	0.00241053	0.00249648	0	0	0	0	0	0	>Cluster_2851	VC_129_0
CL_VIRSorter_k127_215238_flag=1_multi=23_0000_len=6210	3.66	5.63	7.74	0	0	0	0	0	0	0.00119158	0.00208469	0.00805114	0	0	0	0	0	0	>Cluster_8276
CL_VIRSorter_k127_215309_flag=1_multi=20_0000_len=22074	4.23	3.26	6.54	0	0	0	0	0	0	0.00137716	0.00120712	0.0068029	0	0	0	0	0	0	>Cluster_1790	VC_638_0
CL_VIRSorter_k127_215484_flag=0_multi=1336_7555_len=5580	6.72	37.57	242.95	0	0	0	0	0	0	0.00218783	0.0139115	0.252716	0	0	0	0	0	0	>Cluster_9449
CL_VIRSorter_k127_215858_flag=1_multi=4_0000_len=1735	2.61	1.48	0	0	0	0	0	0	0	0.000849736	0.000548017	0	0	0	0	0	0	0	>Cluster_17171
CL_VIRSorter_k127_215880_flag=0_multi=34_6394_len=3394	84.1	19.27	3.8	0	0	0	0	0	0	0.0273804	0.00713533	0.00395276	0	0	0	0	0	0	>Cluster_13342
CL_VIRSorter_k127_215903_flag=0_multi=129_6711_len=28313	64.56	35.97	13.49	0	0	0	0	0	0	0.0210187	0.013319	0.0140323	0	0	0	0	0	0	>Cluster_1385
CL_VIRSorter_k127_216098_flag=0_multi=295_0000_len=7135	66.98	188.41	14.02	0	0	0	0	0	0	0.0218066	0.0697647	0.0145836	0	0	0	0	0	0	>Cluster_6976
CL_VIRSorter_k127_216187_flag=0_multi=157_8200_len=1466	385.24	170.92	28.97	0	0	0	0	0	0	0.125422	0.0632885	0.0301346	0	0	0	0	0	0	>Cluster_17792
CL_VIRSorter_k127_216750_flag=0_multi=44_0000_len=15074	4.36	7.57	16.51	0	0	0	0	0	0	0.00141948	0.00280303	0.0171737	0	0	0	0	0	0	>Cluster_2780
CL_VIRSorter_k127_216804_flag=0_multi=10_9682_len=7705	10.38	3.18	1.04	0	0	0	0	0	0	0.00337941	0.0011775	0.00108181	0	0	0	0	0	0	>Cluster_6318
CL_VIRSorter_k127_216912_flag=0_multi=31_9505_len=6386	48.85	24.38	3.47	0	0	0	0	0	0	0.0159041	0.00902746	0.00360949	0	0	0	0	0	0	>Cluster_7999
CL_VIRSorter_k127_216978_flag=1_multi=18_1225_len=8570	11.13	4.31	1.23	0	0	0	0	0	0	0.00362359	0.00159591	0.00127944	0	0	0	0	0	0	>Cluster_5546
CL_VIRSorter_k127_217004_flag=1_multi=7_0000_len=2270	2.26	3	2.18	0	0	0	0	0	0	0.000735786	0.00111084	0.00226763	0	0	0	0	0	0	>Cluster_15895
CL_VIRSorter_k127_217157_flag=0_multi=53_4336_len=5164	37.55	43.45	3.28	0	0	0	0	0	0	0.0122251	0.0160887	0.00341185	0	0	0	0	0	0	>Cluster_10423
CL_VIRSorter_k127_217546_flag=0_multi=225_0000_len=2460	109.65	121.85	8.13	0	0	0	0	0	0	0.0356987	0.0451188	0.00845682	0	0	0	0	0	0	>Cluster_15425
CL_VIRSorter_k127_217973_flag=0_multi=12_6636_len=1625	19.36	26.21	13.49	0	0	0	0	0	0	0.00630302	0.00970508	0.0140323	0	0	0	0	0	0	>Cluster_17434
CL_VIRSorter_k127_218253_flag=1_multi=5_0000_len=1170	4.15	2.49	3.73	0	0	0	0	0	0	0.00135111	0.000922001	0.00387994	0	0	0	0	0	0	>Cluster_18293
CL_VIRSorter_k127_219038_flag=1_multi=8_0000_len=3412	3.8	6.49	1	0	0	0	0	0	0	0.00123716	0.00240313	0.0010402	0	0	0	0	0	0	>Cluster_13319
CL_VIRSorter_k127_219107_flag=0_multi=46_3863_len=9867	24.04	22.3	3.81	0	0	0	0	0	0	0.00782668	0.00825728	0.00396316	0	0	0	0	0	0	>Cluster_4655
CL_VIRSorter_k127_219391_flag=0_multi=26_9766_len=11234	37.19	2.21	1.59	0	0	0	0	0	0	0.0121079	0.000818322	0.00165392	0	0	0	0	0	0	>Cluster_4003	VC_425_0
CL_VIRSorter_k127_219446_flag=0_multi=127_9519_len=5365	68.05	131.61	23.64	0	0	0	0	0	0	0.022155	0.0487328	0.0245903	0	0	0	0	0	0	>Cluster_9944
CL_VIRSorter_k127_219774_flag=0_multi=18_8194_len=6506	5.14	9.32	3.94	0	0	0	0	0	0	0.00167343	0.00345102	0.00409838	0	0	0	0	0	0	>Cluster_7811
CL_VIRSorter_k127_220111_flag=1_multi=8_9792_len=4311	8.26	10.45	1.46	0	0	0	0	0	0	0.0026892	0.00386944	0.00151869	0	0	0	0	0	0	>Cluster_11803
CL_VIRSorter_k127_220114_flag=0_multi=50_0000_len=5814	18.55	9.41	19.1	0	0	0	0	0	0	0.00603931	0.00348435	0.0198678	0	0	0	0	0	0	>Cluster_8987
CL_VIRSorter_k127_220360_flag=1_multi=10_0000_len=3684	1.14	8.9	1.27	0	0	0	0	0	0	0.000371149	0.00329551	0.00132105	0	0	0	0	0	0	>Cluster_12822
CL_VIRSorter_k127_220389_flag=0_multi=50_0000_len=42393-circular	12.31	35.1	1.71	0	0	0	0	0	0	0.00400776	0.0129969	0.00177874	0	0	0	0	0	0	>Cluster_708
CL_VIRSorter_k127_220421_flag=1_multi=6_0000_len=2268	3.76	3.14	1.36	0	0	0	0	0	0	0.00122414	0.00116268	0.00141467	0	0	0	0	0	0	>Cluster_15900
CL_VIRSorter_k127_221083_flag=0_multi=25_3512_len=8324	9.2	13.71	2.09	0	0	0	0	0	0	0.00299524	0.00507656	0.00217402	0	0	0	0	0	0	>Cluster_5756
CL_VIRSorter_k127_221292_flag=0_multi=144_0000_len=4800	18.42	50.76	73.7	0	0	0	0	0	0	0.00599699	0.0187955	0.0766627	0	0	0	0	0	0	>Cluster_11104
CL_VIRSorter_k127_221465_flag=0_multi=74_6597_len=4506	209.43	135.94	11.77	0	0	0	0	0	0	0.068184	0.0503361	0.0122431	0	0	0	0	0	0	>Cluster_11509
CL_VIRSorter_k127_221577_flag=1_multi=7_0000_len=2047	7.8	3.44	1.61	0	0	0	0	0	0	0.00253944	0.00127377	0.00167472	0	0	0	0	0	0	>Cluster_11509
CL_VIRSorter_k127_221823_flag=0_multi=638_0712_len=6753	515.25	155.09	18.61	0	0	0	0	0	0	0.16775	0.057427	0.0193581	0	0	0	0	0	0	>Cluster_7489
CL_VIRSorter_k127_222083_flag=1_multi=5_0000_len=1740	2.31	2.17	0	0	0	0	0	0	0	0.000752065	0.000803511	0	0	0	0	0	0	0	>Cluster_17153
CL_VIRSorter_k127_222089_flag=1_multi=5_0000_len=2633	5.96	1.62	1	0	0	0	0	0	0	0.00194039	0.000599856	0.0010402	0	0	0	0	0	0	>Cluster_14997
CL_VIRSorter_k127_222482_flag=0_multi=10_6564_len=8022	12.13	6.76	1.17	0	0	0	0	0	0	0.00394915	0.0025031	0.00121703	0	0	0	0	0	0	>Cluster_6013
CL_VIRSorter_k127_222622_flag=1_multi=5_0000_len=2156	5.19	2.46	1.42	0	0	0	0	0	0	0.0016897	0.000910893	0.00147708	0	0	0	0	0	0	>Cluster_16161
CL_VIRSorter_k127_222931_flag=1_multi=43_8047_len=3209	43.67	63.27	35.61	0	0	0	0	0	0	0.0142176	0.0234277	0.0370415	0	0	0	0	0	0	>Cluster_2826	VC_364_0
CL_VIRSorter_k127_222959_flag=0_multi=11_0000_len=7708	8.21	3.2	1.77	0	0	0	0	0	0	0.00267292	0.0011849	0.00184115	0	0	0	0	0	0	>Cluster_6313
CL_VIRSorter_k127_222964_flag=0_multi=91_5640_len=2290	83.3	89.3	3.34	0	0	0	0	0	0	0.0271199	0.0330661	0.00347426	0	0	0	0	0	0	>Cluster_6313
CL_VIRSorter_k127_223020_flag=1_multi=14_9206_len=2016	3.68	14.93	0	0	0	0	0	0	0	0.00119809	0.0055283	0	0	0	0	0	0	0	>Cluster_6313
CL_VIRSorter_k127_223088_flag=1_multi=6_7581_len=1913	7.78	7.65	1.09	0	0	0	0	0	0	0.00253293	0.00283265	0.00113382	0	0	0	0	0	0	>Cluster_6313
CL_VIRSorter_k127_223141_flag=0_multi=10_9497_len=2114	9.28	10.58	0	0	0	0	0	0	0	0.00302128	0.00391758	0	0	0	0	0	0	0	>Cluster_6313
CL_VIRSorter_k127_223722_flag=1_multi=6_0000_len=3732	4.24	2.16	1.45	0	0	0	0	0	0	0.00138041	0.000799808	0.00150829	0	0	0	0	0	0	>Cluster_12741
CL_VIRSorter_k127_223884_flag=1_multi=5_0000_len=3909	6.06	2.18	1.47	0	0	0	0	0	0	0.00197295	0.000807214	0.00152909	0	0	0	0	0	0	>Cluster_12741
CL_VIRSorter_k127_223907_flag=0_multi=25_4986_len=4417	43.38	2.89	0	0	0	0	0	0	0	0.0141232	0.00107011	0	0	0	0	0	0	0	>Cluster_11647
CL_VIRSorter_k127_224012_flag=1_multi=48_0000_len=4196	7.94	10.17	15.31	0	0	0	0	0	0	0.00258502	0.00376576	0.0159254	0	0	0	0	0	0	>Cluster_11970
CL_VIRSorter_k127_224423_flag=0_multi=85_8006_len=4389	47.81	26.06	33.24	0	0	0	0	0	0	0.0155655	0.00964954	0.0345762	0	0	0	0	0	0	>Cluster_11684
CL_VIRSorter_k127_224535_flag=1_multi=4_8193_len=2346	2.68	2.48	2.36	0	0	0	0	0	0	0.000872526	0.000918298	0.00245487	0	0	0	0	0	0	>Cluster_11684
CL_VIRSorter_k127_224541_flag=0_multi=7_8078_len=2344	22.43	11.77	6.79	0	0	0	0	0	0	0.00730252	0.00435821	0.00706295	0	0	0	0	0	0	>Cluster_11684
CL_VIRSorter_k127_224656_flag=0_multi=48_4489_len=17103	22.54	41.06	4.78	0	0	0	0	0	0	0.00733833	0.0152038	0.00497215	0	0	0	0	0	0	>Cluster_2395	VC_63_0
CL_VIRSorter_k127_224914_flag=0_multi=8_1433_len=5132	9.45	5.26	1.16	0	0	0	0	0	0	0.00307663	0.00194768	0.00120663	0	0	0	0	0	0	>Cluster_10526
CL_VIRSorter_k127_225064_flag=0_multi=208_8535_len=14323	76.69	117.45	8.21	0	0	0	0	0	0	0.0249679	0.0434896	0.00854003	0	0	0	0	0	0	>Cluster_2994
CL_VIRSorter_k127_225257_flag=1_multi=12_4709_len=3869	10.56	31.6	1.44	0	0	0	0	0	0	0.00343801	0.0117009	0.00149789	0	0	0	0	0	0	>Cluster_2994
CL_VIRSorter_k127_225784_flag=0_multi=213_5401_len=3230	188.17	86.3	6.2	0	0	0	0	0	0	0.0612624	0.0319553	0.00644923	0	0	0	0	0	0	>Cluster_2994
CL_VIRSorter_k127_225808_flag=0_multi=67_4731_len=16798	54.94	17.9	2.96	0	0	0	0	0	0	0.0178868	0.00662804	0.00307899	0	0	0	0	0	0	>Cluster_2436	VC_63_0
CL_VIRSorter_k127_226333_flag=1_multi=7_0000_len=3583	2.88	6.12	2.36	0	0	0	0	0	0	0.000937639	0.00226612	0.00245487	0	0	0	0	0	0	>Cluster_13000
CL_VIRSorter_k127_226410_flag=0_multi=62_5833_len=1615	18.65	20.97	15.18	0	0	0	0	0	0	0.00607187	0.0077648	0.0157902	0	0	0	0	0	0	>Cluster_17452
CL_VIRSorter_k127_226443_flag=0_multi=27_9748_len=10823	6.09	10.16	8.72	0	0	0	0	0	0	0.00198272	0.00376206	0.00907053	0	0	0	0	0	0	>Cluster_4179	VC_53_0
CL_VIRSorter_k127_226535_flag=0_multi=4_9718_len=1686	5.27	2.45	1	0	0	0	0	0	0	0.00171575	0.00090719	0.0010402	0	0	0	0	0	0	>Cluster_4179	VC_53_0
CL_VIRSorter_k127_227166_flag=1_multi=11_0000_len=15688	3.58	4.32	2.03	0	0	0	0	0	0	0.00116554	0.00159962	0.0021116	0	0	0	0	0	0	>Cluster_2659
CL_VIRSorter_k127_227338_flag=0_multi=40_6774_len=1367	46	29.86	1.69	0	0	0	0	0	0	0.0149762	0.0110566	0.00175794	0	0	0	0	0	0	>Cluster_17998
CL_VIRSorter_k127_227763_flag=0_multi=53_5569_len=1323	207.7	60.47	4.76	0	0	0	0	0	0	0.0676207	0.0223909	0.00495135	0	0	0	0	0	0	>Cluster_18091
CL_VIRSorter_k127_227774_flag=1_multi=20_0000_len=57440	13.63	3.89	1.35	0	0	0	0	0	0	0.00443751	0.0014404	0.00140427	0	0	0	0	0	0	>Cluster_272	VC_95_0
CL_VIRSorter_k127_227852_flag=1_multi=13_4492_len=10333	16.27	11.76	2.01	0	0	0	0	0	0	0.00529701	0.00435451	0.0020908	0	0	0	0	0	0	>Cluster_4399
CL_VIRSorter_k127_227921_flag=1_multi=6_0000_len=1780	1.49	1.45	2.7	0	0	0	0	0	0	0.000485098	0.000536908	0.00280854	0	0	0	0	0	0	>Cluster_17069
CL_VIRSorter_k127_228382_flag=0_multi=24_5166_len=1120	13.48	19.61	1.72	0	0	0	0	0	0	0.00438867	0.00726122	0.00178914	0	0	0	0	0	0	>Cluster_18361
CL_VIRSorter_k127_228409_flag=0_multi=13_8487_len=1845	30.14	19.52	1.97	0	0	0	0	0	0	0.00981266	0.0072279	0.00204919	0	0	0	0	0	0	>Cluster_16921
CL_VIRSorter_k127_228534_flag=1_multi=6_0000_len=4027	4.36	1.45	1	0	0	0	0	0	0	0.00141948	0.000536908	0.0010402	0	0	0	0	0	0	>Cluster_12234
CL_VIRSorter_k127_228601_flag=0_multi=47_1374_len=33829	49.33	8.75	1.5	0	0	0	0	0	0	0.0160603	0.00323996	0.0015603	0	0	0	0	0	0	>Cluster_1135
CL_VIRSorter_k127_228707_flag=1_multi=7_9847_len=5162	7.52	1.43	2	0	0	0	0	0	0	0.00244828	0.000529503	0.0020804	0	0	0	0	0	0	>Cluster_10427
CL_VIRSorter_k127_229004_flag=0_multi=33_0000_len=29274	2.79	20.77	2.8	0	0	0	0	0	0	0.000908338	0.00769075	0.00291256	0	0	0	0	0	0	>Cluster_1329	VC_267_0
CL_VIRSorter_k127_229153_flag=0_multi=87_7826_len=60396-circular	46.63	28.22	3.12	0	0	0	0	0	0	0.0151813	0.0104493	0.00324542	0	0	0	0	0	0	>Cluster_223	VC_5_0
CL_VIRSorter_k127_229171_flag=0_multi=4_8988_len=1915	12.04	9.27	1.01	0	0	0	0	0	0	0.00391985	0.00343251	0.0010506	0	0	0	0	0	0	>Cluster_16760
CL_VIRSorter_k127_229302_flag=1_multi=9_5729_len=7524	4.75	3.32	3.45	0	0	0	0	0	0	0.00154645	0.00122933	0.00358869	0	0	0	0	0	0	>Cluster_6517
CL_VIRSorter_k127_229358_flag=0_multi=7_8679_len=1187	3.6	2.54	2.67	0	0	0	0	0	0	0.00117205	0.000940515	0.00277733	0	0	0	0	0	0	>Cluster_18276
CL_VIRSorter_k127_229369_flag=0_multi=61_8995_len=12264	25.45	19.42	13.76	0	0	0	0	0	0	0.00828574	0.00719087	0.0143131	0	0	0	0	0	0	>Cluster_3640
CL_VIRSorter_k127_229516_flag=1_multi=10_0000_len=3122	11.76	1.67	0	0	0	0	0	0	0	0.00382869	0.00061837	0	0	0	0	0	0	0	>Cluster_13898
CL_VIRSorter_k127_230003_flag=1_multi=7_0000_len=4945	4.09	3.57	4.05	0	0	0	0	0	0	0.00133158	0.00132191	0.00421281	0	0	0	0	0	0	>Cluster_13898
CL_VIRSorter_k127_230222_flag=0_multi=251_0000_len=3478	113.36	75.97	42.61	0	0	0	0	0	0	0.0369065	0.0281303	0.0443229	0	0	0	0	0	0	>Cluster_13191
CL_VIRSorter_k127_230363_flag=1_multi=4_8174_len=3106	2.79	3.44	1.91	0	0	0	0	0	0	0.000908338	0.00127377	0.00198678	0	0	0	0	0	0	>Cluster_13934
CL_VIRSorter_k127_230365_flag=0_multi=28_7043_len=2968	23.26	14.58	4.88	0	0	0	0	0	0	0.00757274	0.0053987	0.00507617	0	0	0	0	0	0	>Cluster_14248
CL_VIRSorter_k127_230894_flag=0_multi=9_9413_len=1660	4.28	1.54	6.05	0	0	0	0	0	0	0.00139344	0.000570234	0.0062932	0	0	0	0	0	0	>Cluster_13353
CL_VIRSorter_k127_230977_flag=0_multi=13_9620_len=3551	16.53	9.36	2.98	0	0	0	0	0	0	0.00538166	0.00346584	0.00309979	0	0	0	0	0	0	>Cluster_13056
CL_VIRSorter_k127_231308_flag=0_multi=30_9898_len=29679	4.57	3.87	10.94	0	0	0	0	0	0	0.00148785	0.00143299	0.0113798	0	0	0	0	0	0	>Cluster_1304	VC_95_0
CL_VIRSorter_k127_232295_flag=1_multi=13_0000_len=24911	6.95	5.01	1.26	0	0	0	0	0	0	0.00226271	0.00185511	0.00131065	0	0	0	0	0	0	>Cluster_1594	VC_30_0
CL_VIRSorter_k127_232908_flag=1_multi=7_0000_len=3246	4.41	2.67	1.53	0	0	0	0	0	0	0.00143576	0.000988652	0.0015915	0	0	0	0	0	0	>Cluster_13638
CL_VIRSorter_k127_232917_flag=1_multi=9_0742_len=3821	10.73	2.87	0	0	0	0	0	0	0	0.00349336	0.00106271	0	0	0	0	0	0	0	>Cluster_13638
CL_VIRSorter_k127_232952_flag=0_multi=12_0000_len=4651	4.16	2.56	2.93	0	0	0	0	0	0	0.00135437	0.000947921	0.00304778	0	0	0	0	0	0	>Cluster_11295
CL_VIRSorter_k127_233041_flag=0_multi=16_9623_len=8618	4.61	5.68	6.41	0	0	0	0	0	0	0.00150087	0.0021032	0.00666767	0	0	0	0	0	0	>Cluster_5504
CL_VIRSorter_k127_233062_flag=0_multi=297_7433_len=11698	79.43	186.77	2.86	0	0	0	0	0	0	0.02586	0.0691575	0.00297497	0	0	0	0	0	0	>Cluster_3828	VC_66_0
CL_VIRSorter_k127_233101_flag=0_multi=233_0000_len=5562	156.58	55.49	15.77	0	0	0	0	0	0	0.0509776	0.0205469	0.0164039	0	0	0	0	0	0	>Cluster_9485
CL_VIRSorter_k127_233369_flag=1_multi=13_0000_len=2322	3.86	3.12	5.28	0	0	0	0	0	0	0.0012567	0.00115528	0.00549225	0	0	0	0	0	0	>Cluster_15757
CL_VIRSorter_k127_233371_flag=1_multi=10_0000_len=26535	1.9	5.5	2.3	0	0	0	0	0	0	0.000618582	0.00203655	0.00239246	0	0	0	0	0	0	>Cluster_1495
CL_VIRSorter_k127_233408_flag=1_multi=12_0000_len=2337	3.15	2.26	3.17	0	0	0	0	0	0	0.00102554	0.000836836	0.00329743	0	0	0	0	0	0	>Cluster_1495
CL_VIRSorter_k127_233492_flag=0_multi=112_6946_len=5327	94.93	113.51	18.67	0	0	0	0	0	0	0.0309063	0.0420307	0.0194205	0	0	0	0	0	0	>Cluster_10040
CL_VIRSorter_k127_233645_flag=1_multi=11_0000_len=2489	7.17	9.2	3.24	0	0	0	0	0	0	0.00233433	0.00340659	0.00337024	0	0	0	0	0	0	>Cluster_15344
CL_VIRSorter_k127_234473_flag=0_multi=85_0000_len=5969	62.53	27.48	2.9	0	0	0	0	0	0	0.0203578	0.0101753	0.00301658	0	0	0	0	0	0	>Cluster_8689
CL_VIRSorter_k127_234769_flag=1_multi=17_0000_len=3657	4.45	6.94	8.45	0	0	0	0	0	0	0.00144878	0.00256975	0.00878968	0	0	0	0	0	0	>Cluster_8689
CL_VIRSorter_k127_235404_flag=0_multi=435_8562_len=3939	74.84	103.2	160.95	0	0	0	0	0	0	0.0243656	0.0382131	0.16742	0	0	0	0	0	0	>Cluster_12384
CL_VIRSorter_k127_236297_flag=0_multi=199_7934_len=2707	236.95	41.69	3.31	0	0	0	0	0	0	0.0771436	0.015437	0.00344306	0	0	0	0	0	0	>Cluster_12384
CL_VIRSorter_k127_236385_flag=0_multi=37_9929_len=52090	19.48	13.2	1.98	0	0	0	0	0	0	0.00634209	0.00488772	0.00205959	0	0	0	0	0	0	>Cluster_369
CL_VIRSorter_k127_238039_flag=1_multi=7_0000_len=3545	3.64	3	1.08	0	0	0	0	0	0	0.00118507	0.00111084	0.00112341	0	0	0	0	0	0	>Cluster_13071
CL_VIRSorter_k127_238195_flag=1_multi=11_0000_len=3973	9.1	1.25	0	0	0	0	0	0	0	0.00296268	0.000462852	0	0	0	0	0	0	0	>Cluster_12332
CL_VIRSorter_k127_238374_flag=0_multi=37_8122_len=59687-circular	23.33	13.28	2.32	0	0	0	0	0	0	0.00759553	0.00491734	0.00241326	0	0	0	0	0	0	>Cluster_233	VC_5_0
CL_VIRSorter_k127_238746_flag=0_multi=20_5604_len=13565	5.65	14.53	1.96	0	0	0	0	0	0	0.00183947	0.00538019	0.00203879	0	0	0	0	0	0	>Cluster_3205
CL_VIRSorter_k127_238827_flag=1_multi=5_0000_len=1484	1.36	2.55	1.53	0	0	0	0	0	0	0.000442774	0.000944218	0.0015915	0	0	0	0	0	0	>Cluster_17750
CL_VIRSorter_k127_239061_flag=0_multi=16_1465_len=4945	22.77	10.26	6.03	0	0	0	0	0	0	0.00741321	0.00379909	0.0062724	0	0	0	0	0	0	>Cluster_10933
CL_VIRSorter_k127_239074_flag=0_multi=40_8633_len=5979	22.36	18.46	4.63	0	0	0	0	0	0	0.00727973	0.0068354	0.00481612	0	0	0	0	0	0	>Cluster_8664
CL_VIRSorter_k127_239236_flag=0_multi=13_9709_len=19456	3.12	4.65	3.4	0	0	0	0	0	0	0.00101578	0.00172181	0.00353668	0	0	0	0	0	0	>Cluster_2058	VC_737_0
CL_VIRSorter_k127_239379_flag=0_multi=2_8354_len=1160	8.95	22.89	4.23	0	0	0	0	0	0	0.00291384	0.00847574	0.00440004	0	0	0	0	0	0	>Cluster_2058	VC_737_0
CL_VIRSorter_k127_239739_flag=1_multi=9_0000_len=4909	4.19	1.67	3.37	0	0	0	0	0	0	0.00136414	0.00061837	0.00350547	0	0	0	0	0	0	>Cluster_10983
CL_VIRSorter_k127_239840_flag=0_multi=16_9800_len=8130	3.93	3.49	4.06	0	0	0	0	0	0	0.00127949	0.00129228	0.00422321	0	0	0	0	0	0	>Cluster_5920
CL_VIRSorter_k127_241126_flag=1_multi=23_3204_len=5071	22.27	7.87	1.2	0	0	0	0	0	0	0.00725043	0.00291412	0.00124824	0	0	0	0	0	0	>Cluster_10661
CL_VIRSorter_k127_241345_flag=1_multi=7_0000_len=11102	6.3	1.58	2.11	0	0	0	0	0	0	0.00205109	0.000585045	0.00219482	0	0	0	0	0	0	>Cluster_4068
CL_VIRSorter_k127_241495_flag=0_multi=13_9909_len=3749	6.09	7.51	1.83	0	0	0	0	0	0	0.00198272	0.00278081	0.00190356	0	0	0	0	0	0	>Cluster_12707
CL_VIRSorter_k127_241731_flag=1_multi=10_0000_len=2667	7.08	1.76	0	0	0	0	0	0	0	0.00230503	0.000651695	0	0	0	0	0	0	0	>Cluster_14914
CL_VIRSorter_k127_241735_flag=1_multi=6_0000_len=2887	3.47	2.36	1.27	0	0	0	0	0	0	0.00112973	0.000873864	0.00132105	0	0	0	0	0	0	>Cluster_14404
CL_VIRSorter_k127_242539_flag=1_multi=8_0000_len=2837	4.72	1.47	0	0	0	0	0	0	0	0.00153669	0.000544314	0	0	0	0	0	0	0	>Cluster_14506
CL_VIRSorter_k127_242586_flag=1_multi=7_0000_len=1290	4.25	6.08	1	0	0	0	0	0	0	0.00138367	0.00225131	0.0010402	0	0	0	0	0	0	>Cluster_18138
CL_VIRSorter_k127_243083_flag=1_multi=7_0000_len=5965	3.56	2.22	1.98	0	0	0	0	0	0	0.00115903	0.000822025	0.00205959	0	0	0	0	0	0	>Cluster_8691
CL_VIRSorter_k127_243109_flag=0_multi=7_8222_len=6844	4.23	3.88	4.07	0	0	0	0	0	0	0.00137716	0.00143669	0.00423361	0	0	0	0	0	0	>Cluster_7363
CL_VIRSorter_k127_243140_flag=0_multi=14_0000_len=4351	14.24	22.36	1.65	0	0	0	0	0	0	0.00463611	0.0082795	0.00171633	0	0	0	0	0	0	>Cluster_11731
CL_VIRSorter_k127_243240_flag=0_multi=10_0578_len=6685	4.52	7.59	1.75	0	0	0	0	0	0	0.00147157	0.00281044	0.00182035	0	0	0	0	0	0	>Cluster_7577
CL_VIRSorter_k127_243430_flag=1_multi=6_0000_len=4249	4.55	2.31	1.12	0	0	0	0	0	0	0.00148134	0.00085535	0.00116502	0	0	0	0	0	0	>Cluster_11889
CL_VIRSorter_k127_243482_flag=0_multi=39_9005_len=4047	12.75	10.42	11.68	0	0	0	0	0	0	0.00415101	0.00385833	0.0121495	0	0	0	0	0	0	>Cluster_12194
CL_VIRSorter_k127_243641_flag=3_multi=213_0000_len=59044-circular	3.95	3.08	118.81	0	0	0	0	0	0	0.001286	0.00114047	0.123586	0	0	0	0	0	0	>Cluster_245
CL_VIRSorter_k127_243667_flag=0_multi=188_8385_len=6543	127.5	6.47	1.32	0	0	0	0	0	0	0.0415101	0.00239572	0.00137306	0	0	0	0	0	0	>Cluster_7760
CL_VIRSorter_k127_243973_flag=0_multi=19_4615_len=4643	11.04	13.03	2.09	0	0	0	0	0	0	0.00359428	0.00482477	0.00217402	0	0	0	0	0	0	>Cluster_11305
CL_VIRSorter_k127_245072_flag=1_multi=5_0000_len=5999	1.9	2.53	1.47	0	0	0	0	0	0	0.000618582	0.000936812	0.00152909	0	0	0	0	0	0	>Cluster_8619
CL_VIRSorter_k127_245190_flag=1_multi=2_6489_len=1611	1.72	13.59	6.76	0	0	0	0	0	0	0.000559979	0.00503213	0.00703174	0	0	0	0	0	0	>Cluster_8619
CL_VIRSorter_k127_245721_flag=0_multi=26_5944_len=10718	2.78	6.7	11.49	0	0	0	0	0	0	0.000905082	0.00248089	0.0119519	0	0	0	0	0	0	>Cluster_4214	VC_423_0
CL_VIRSorter_k127_246167_flag=1_multi=7_1733_len=8217	5.13	4.57	3.21	0	0	0	0	0	0	0.00167017	0.00169219	0.00333904	0	0	0	0	0	0	>Cluster_5843
CL_VIRSorter_k127_247494_flag=1_multi=30_0000_len=16674	23.37	5.25	1.87	0	0	0	0	0	0	0.00760855	0.00194398	0.00194517	0	0	0	0	0	0	>Cluster_2462
CL_VIRSorter_k127_248606_flag=0_multi=10_0000_len=5599	3.06	2.74	2.88	0	0	0	0	0	0	0.000996242	0.00101457	0.00299577	0	0	0	0	0	0	>Cluster_9407
CL_VIRSorter_k127_249722_flag=0_multi=4_9569_len=3557	8.11	5.12	1.39	0	0	0	0	0	0	0.00264037	0.00189584	0.00144588	0	0	0	0	0	0	>Cluster_9407
CL_VIRSorter_k127_249930_flag=1_multi=11_0000_len=22456	8.63	2.54	1.18	0	0	0	0	0	0	0.00280966	0.000940515	0.00122743	0	0	0	0	0	0	>Cluster_1758	VC_164_0
CL_VIRSorter_k127_250196_flag=0_multi=8_9257_len=1203	17.46	4.61	1.63	0	0	0	0	0	0	0.00568444	0.001707	0.00169552	0	0	0	0	0	0	>Cluster_18256
CL_VIRSorter_k127_250307_flag=1_multi=7_0000_len=9926	6.3	1.72	1.64	0	0	0	0	0	0	0.00205109	0.000636884	0.00170593	0	0	0	0	0	0	>Cluster_4617
CL_VIRSorter_k127_250414_flag=0_multi=10_0000_len=3184	12.02	3.17	1.47	0	0	0	0	0	0	0.00391334	0.00117379	0.00152909	0	0	0	0	0	0	>Cluster_13772
CL_VIRSorter_k127_250627_flag=0_multi=34_9832_len=20306	12.85	6.3	8.71	0	0	0	0	0	0	0.00418356	0.00233277	0.00906013	0	0	0	0	0	0	>Cluster_1967
CL_VIRSorter_k127_250920_flag=1_multi=21_0000_len=14766	3.13	3.36	7.47	0	0	0	0	0	0	0.00101903	0.00124415	0.00777029	0	0	0	0	0	0	>Cluster_2857	VC_185_0
CL_VIRSorter_k127_251159_flag=0_multi=49_0000_len=24030	5.7	9.93	17.94	0	0	0	0	0	0	0.00185574	0.0036769	0.0186612	0	0	0	0	0	0	>Cluster_1647	VC_185_0
CL_VIRSorter_k127_251267_flag=0_multi=233_7799_len=1204	238.5	207.01	8.72	0	0	0	0	0	0	0.0776483	0.076652	0.00907053	0	0	0	0	0	0	>Cluster_18252
CL_VIRSorter_k127_251317_flag=0_multi=17_9945_len=21833	7.69	4.43	1.52	0	0	0	0	0	0	0.00250363	0.00164035	0.0015811	0	0	0	0	0	0	>Cluster_1823	VC_49_0
CL_VIRSorter_k127_252070_flag=0_multi=46_0610_len=4830	67.2	48.61	7.8	0	0	0	0	0	0	0.0218783	0.0179994	0.00811355	0	0	0	0	0	0	>Cluster_11077
CL_VIRSorter_k127_252568_flag=1_multi=8_0000_len=3803	3.86	2.74	2	0	0	0	0	0	0	0.0012567	0.00101457	0.0020804	0	0	0	0	0	0	>Cluster_12606
CL_VIRSorter_k127_252746_flag=0_multi=56_4886_len=7065	32.43	25.5	3.06	0	0	0	0	0	0	0.0105582	0.00944218	0.00318301	0	0	0	0	0	0	>Cluster_7070
CL_VIRSorter_k127_252783_flag=1_multi=7_0000_len=3547	6.46	2.51	0	0	0	0	0	0	0	0.00210318	0.000929407	0	0	0	0	0	0	0	>Cluster_13066
CL_VIRSorter_k127_252992_flag=1_multi=10_0000_len=9149	7.79	2.77	1.15	0	0	0	0	0	0	0.00253618	0.00102568	0.00119623	0	0	0	0	0	0	>Cluster_5089
CL_VIRSorter_k127_253910_flag=1_multi=8_0000_len=6171	8.43	1.53	0	0	0	0	0	0	0	0.00274455	0.000566531	0	0	0	0	0	0	0	>Cluster_5089
CL_VIRSorter_k127_254008_flag=1_multi=13_4712_len=3408	5.56	5.46	3.33	0	0	0	0	0	0	0.00181016	0.00202174	0.00346386	0	0	0	0	0	0	>Cluster_5089
CL_VIRSorter_k127_254093_flag=1_multi=137_0000_len=15793	27.69	27.91	45.55	0	0	0	0	0	0	0.00901501	0.0103346	0.0473811	0	0	0	0	0	0	>Cluster_2630	VC_55_0
CL_VIRSorter_k127_254632_flag=1_multi=8_0000_len=4505	4.01	2.98	2.67	0	0	0	0	0	0	0.00130553	0.00110344	0.00277733	0	0	0	0	0	0	>Cluster_11510
CL_VIRSorter_k127_255262_flag=0_multi=17_9980_len=88373-circular	13.33	3.43	1.51	0	0	0	0	0	0	0.00433984	0.00127007	0.0015707	0	0	0	0	0	0	>Cluster_76	VC_95_0
CL_VIRSorter_k127_255951_flag=0_multi=9_9572_len=4540	6.23	3.28	2.33	0	0	0	0	0	0	0.0020283	0.00121452	0.00242366	0	0	0	0	0	0	>Cluster_11455
CL_VIRSorter_k127_256158_flag=0_multi=19_9545_len=8477	13.37	10.35	3.94	0	0	0	0	0	0	0.00435286	0.00383241	0.00409838	0	0	0	0	0	0	>Cluster_5619
CL_VIRSorter_k127_257098_flag=0_multi=347_9632_len=3554	8.72	16.82	1.36	0	0	0	0	0	0	0.00283896	0.00622814	0.00141467	0	0	0	0	0	0	>Cluster_13050
CL_VIRSorter_k127_257452_flag=1_multi=3_8495_len=2061	6.02	3.6	3.12	0	0	0	0	0	0	0.00195993	0.00133301	0.00324542	0	0	0	0	0	0	>Cluster_16397
CL_VIRSorter_k127_257867_flag=0_multi=22_9677_len=6931	7.08	3.28	5.17	0	0	0	0	0	0	0.00230503	0.00121452	0.00537783	0	0	0	0	0	0	>Cluster_7247
CL_VIRSorter_k127_258034_flag=1_multi=6_1574_len=5845	7.67	5.57	1.4	0	0	0	0	0	0	0.00249712	0.00206247	0.00145628	0	0	0	0	0	0	>Cluster_8929
CL_VIRSorter_k127_258129_flag=0_multi=32_8410_len=5359	13.78	5.88	3.7	0	0	0	0	0	0	0.00448634	0.00217726	0.00384874	0	0	0	0	0	0	>Cluster_9954
CL_VIRSorter_k127_258350_flag=0_multi=12_9745_len=4838	7.4	4.74	3.45	0	0	0	0	0	0	0.00240921	0.00175513	0.00358869	0	0	0	0	0	0	>Cluster_9954
CL_VIRSorter_k127_258492_flag=1_multi=10_0000_len=4215	7.2	11.13	1.27	0	0	0	0	0	0	0.0023441	0.00412123	0.00132105	0	0	0	0	0	0	>Cluster_9954
CL_VIRSorter_k127_259257_flag=0_multi=17_9820_len=9554	13.52	7.09	1.35	0	0	0	0	0	0	0.0044017	0.0026253	0.00140427	0	0	0	0	0	0	>Cluster_4829
CL_VIRSorter_k127_259630_flag=0_multi=29_9765_len=26027	7.36	12.39	8.21	0	0	0	0	0	0	0.00239619	0.00458779	0.00854003	0	0	0	0	0	0	>Cluster_1527
CL_VIRSorter_k127_260316_flag=0_multi=39_0000_len=12047	29.6	9.32	5.43	0	0	0	0	0	0	0.00963685	0.00345102	0.00564828	0	0	0	0	0	0	>Cluster_3711	VC_165_0
CL_VIRSorter_k127_260825_flag=1_multi=16_0000_len=8870	9.45	6.32	2.58	0	0	0	0	0	0	0.00307663	0.00234018	0.00268371	0	0	0	0	0	0	>Cluster_5295
CL_VIRSorter_k127_260975_flag=1_multi=12_9947_len=12400	9.2	3.71	2.09	0	0	0	0	0	0	0.00299524	0.00137374	0.00217402	0	0	0	0	0	0	>Cluster_3578	VC_228_0
CL_VIRSorter_k127_261036_flag=1_multi=6_0000_len=2027	5.29	1.33	0	0	0	0	0	0	0	0.00172226	0.000492474	0	0	0	0	0	0	0	>Cluster_16470
CL_VIRSorter_k127_261659_flag=1_multi=30_0000_len=7909	15.01	7.51	10.49	0	0	0	0	0	0	0.00488679	0.00278081	0.0109117	0	0	0	0	0	0	>Cluster_6116
CL_VIRSorter_k127_261893_flag=1_multi=1_2249_len=2101	16.1	9.48	1.16	0	0	0	0	0	0	0.00524166	0.00351027	0.00120663	0	0	0	0	0	0	>Cluster_6116
CL_VIRSorter_k127_261968_flag=0_multi=45_9185_len=5646	32.2	19.14	2.45	0	0	0	0	0	0	0.0104833	0.00708719	0.00254849	0	0	0	0	0	0	>Cluster_9317
CL_VIRSorter_k127_262247_flag=1_multi=11_0000_len=5078	2.85	4.03	4.33	0	0	0	0	0	0	0.000927872	0.00149223	0.00450406	0	0	0	0	0	0	>Cluster_10637
CL_VIRSorter_k127_262485_flag=1_multi=12_9683_len=3907	9.25	9.99	1.49	0	0	0	0	0	0	0.00301152	0.00369911	0.0015499	0	0	0	0	0	0	>Cluster_10637
CL_VIRSorter_k127_262606_flag=1_multi=5_0000_len=2725	3.72	2.44	1.65	0	0	0	0	0	0	0.00121112	0.000903487	0.00171633	0	0	0	0	0	0	>Cluster_14773
CL_VIRSorter_k127_263092_flag=1_multi=6_0000_len=2768	1.02	2	2.34	0	0	0	0	0	0	0.000332081	0.000740563	0.00243407	0	0	0	0	0	0	>Cluster_14773
CL_VIRSorter_k127_263232_flag=1_multi=10_0000_len=3906	2.39	5.34	1.76	0	0	0	0	0	0	0.00077811	0.0019773	0.00183075	0	0	0	0	0	0	>Cluster_12443
CL_VIRSorter_k127_263363_flag=1_multi=6_0000_len=2898	5.24	2.51	1.74	0	0	0	0	0	0	0.00170598	0.000929407	0.00180995	0	0	0	0	0	0	>Cluster_14379
CL_VIRSorter_k127_263373_flag=0_multi=19_8827_len=3453	8.53	9.85	3.27	0	0	0	0	0	0	0.00277711	0.00364727	0.00340145	0	0	0	0	0	0	>Cluster_13233
CL_VIRSorter_k127_264136_flag=1_multi=6_0000_len=3197	3.83	3.59	1.31	0	0	0	0	0	0	0.00124693	0.00132931	0.00136266	0	0	0	0	0	0	>Cluster_13746
CL_VIRSorter_k127_264227_flag=0_multi=31_9403_len=10510	19.77	22.41	2.11	0	0	0	0	0	0	0.0064365	0.00829801	0.00219482	0	0	0	0	0	0	>Cluster_13746
CL_VIRSorter_k127_264336_flag=1_multi=19_0000_len=20100	1.65	3.39	7.88	0	0	0	0	0	0	0.000537189	0.00125525	0.00819677	0	0	0	0	0	0	>Cluster_1989	VC_195_0
CL_VIRSorter_k127_264337_flag=0_multi=5_9799_len=2612	8.16	8.26	1.79	0	0	0	0	0	0	0.00265664	0.00305853	0.00186196	0	0	0	0	0	0	>Cluster_15051
CL_VIRSorter_k127_264390_flag=1_multi=11_0000_len=7601	4.44	5.49	1.99	0	0	0	0	0	0	0.00144553	0.00203285	0.00207	0	0	0	0	0	0	>Cluster_6427
CL_VIRSorter_k127_264608_flag=0_multi=25_9609_len=6529	10.97	14.24	7.49	0	0	0	0	0	0	0.00357149	0.00527281	0.00779109	0	0	0	0	0	0	>Cluster_7782
CL_VIRSorter_k127_264835_flag=0_multi=12_9407_len=2151	10.81	6.89	1.36	0	0	0	0	0	0	0.0035194	0.00255124	0.00141467	0	0	0	0	0	0	>Cluster_16179
CL_VIRSorter_k127_265145_flag=0_multi=7_9553_len=1694	11.86	2.56	0	0	0	0	0	0	0	0.00386125	0.000947921	0	0	0	0	0	0	0	>Cluster_12532
CL_VIRSorter_k127_265172_flag=1_multi=11_0000_len=26350	9.06	2.34	1.15	0	0	0	0	0	0	0.00294966	0.000866459	0.00119623	0	0	0	0	0	0	>Cluster_1506	VC_434_0
CL_VIRSorter_k127_265175_flag=1_multi=16_0000_len=7098	7.04	5.74	1.67	0	0	0	0	0	0	0.00229201	0.00212542	0.00173713	0	0	0	0	0	0	>Cluster_7031
CL_VIRSorter_k127_265214_flag=1_multi=7_0000_len=2268	3.19	3.32	1.66	0	0	0	0	0	0	0.00103857	0.00122933	0.00172673	0	0	0	0	0	0	>Cluster_15902
CL_VIRSorter_k127_265772_flag=0_multi=19_9454_len=7081	38.99	2.07	0	0	0	0	0	0	0	0.0126939	0.000766483	0	0	0	0	0	0	0	>Cluster_15902
CL_VIRSorter_k127_266700_flag=1_multi=54_0000_len=20628	20.67	20.96	4.36	0	0	0	0	0	0	0.00672952	0.0077611	0.00453527	0	0	0	0	0	0	>Cluster_1941	VC_114_0
CL_VIRSorter_k127_266892_flag=0_multi=3_9873_len=2480	1	12.13	0	0	0	0	0	0	0	0.000325569	0.00449151	0	0	0	0	0	0	0	>Cluster_15373
CL_VIRSorter_k127_267431_flag=1_multi=5_5961_len=2504	3.18	2.05	6.39	0	0	0	0	0	0	0.00103531	0.000759077	0.00664687	0	0	0	0	0	0	>Cluster_15310
CL_VIRSorter_k127_267969_flag=1_multi=5_0000_len=4240	4.08	2.42	1	0	0	0	0	0	0	0.00132832	0.000896081	0.0010402	0	0	0	0	0	0	>Cluster_11911
CL_VIRSorter_k127_269042_flag=1_multi=11_0000_len=1913	5.41	3.65	1.56	0	0	0	0	0	0	0.00176133	0.00135153	0.00162271	0	0	0	0	0	0	>Cluster_16764
CL_VIRSorter_k127_269098_flag=1_multi=4_0000_len=1055	4.15	2.75	1	0	0	0	0	0	0	0.00135111	0.00101827	0.0010402	0	0	0	0	0	0	>Cluster_18412
CL_VIRSorter_k127_269142_flag=0_multi=12_5814_len=5352	7.77	4.54	3.07	0	0	0	0	0	0	0.00252967	0.00168108	0.00319341	0	0	0	0	0	0	>Cluster_9972
CL_VIRSorter_k127_269151_flag=1_multi=4_0000_len=1790	365.11	369.29	57.79	0	0	0	0	0	0	0.118869	0.136741	0.0601131	0	0	0	0	0	0	>Cluster_17036
CL_VIRSorter_k127_269224_flag=1_multi=31_0000_len=14847	8.43	5.93	4.75	0	0	0	0	0	0	0.00274455	0.00219577	0.00494094	0	0	0	0	0	0	>Cluster_2835	VC_116_0
CL_VIRSorter_k127_269229_flag=0_multi=126_4588_len=4048	87.56	49.26	2.69	0	0	0	0	0	0	0.0285068	0.0182401	0.00279814	0	0	0	0	0	0	>Cluster_12191
CL_VIRSorter_k127_269276_flag=1_multi=1_0000_len=1226	2.1	16.14	6.91	0	0	0	0	0	0	0.000683695	0.00597634	0.00718777	0	0	0	0	0	0	>Cluster_18226
CL_VIRSorter_k127_269584_flag=0_multi=17_9049_len=3701	18.64	12.17	2.25	0	0	0	0	0	0	0.00606861	0.00450633	0.00234045	0	0	0	0	0	0	>Cluster_18226
CL_VIRSorter_k127_269631_flag=1_multi=73_0674_len=5924	23.07	9.57	1.56	0	0	0	0	0	0	0.00751088	0.00354359	0.00162271	0	0	0	0	0	0	>Cluster_8765
CL_VIRSorter_k127_269755_flag=1_multi=3_2219_len=2574	33.13	31.83	2.64	0	0	0	0	0	0	0.0107861	0.0117861	0.00274613	0	0	0	0	0	0	>Cluster_15147
CL_VIRSorter_k127_270970_flag=1_multi=10_0000_len=2618	4.88	4.4	1.81	0	0	0	0	0	0	0.00158878	0.00162924	0.00188276	0	0	0	0	0	0	>Cluster_15034
CL_VIRSorter_k127_270974_flag=0_multi=61_8663_len=14141	103.69	72.4	17.12	0	0	0	0	0	0	0.0337583	0.0268084	0.0178082	0	0	0	0	0	0	>Cluster_3048
CL_VIRSorter_k127_271162_flag=1_multi=7_0000_len=1681	1.83	2.12	1.83	0	0	0	0	0	0	0.000595792	0.000784997	0.00190356	0	0	0	0	0	0	>Cluster_17311
CL_VIRSorter_k127_271621_flag=1_multi=9_9965_len=28592	6.3	3.6	1.59	0	0	0	0	0	0	0.00205109	0.00133301	0.00165392	0	0	0	0	0	0	>Cluster_1365	VC_248_0
CL_VIRSorter_k127_272007_flag=1_multi=9_0000_len=5176	4.92	3.55	1.26	0	0	0	0	0	0	0.0016018	0.0013145	0.00131065	0	0	0	0	0	0	>Cluster_10392
CL_VIRSorter_k127_273391_flag=1_multi=6_0000_len=4612	5.82	0	0	0	0	0	0	0	0	0.00189481	0	0	0	0	0	0	0	0	>Cluster_11345
CL_VIRSorter_k127_273447_flag=1_multi=10_0000_len=7218	1.85	7.54	1.56	0	0	0	0	0	0	0.000602303	0.00279192	0.00162271	0	0	0	0	0	0	>Cluster_6884
CL_VIRSorter_k127_273710_flag=1_multi=7_0000_len=2401	5.43	2.68	0	0	0	0	0	0	0	0.00176784	0.000992355	0	0	0	0	0	0	0	>Cluster_15560
CL_VIRSorter_k127_273876_flag=0_multi=45_9214_len=7572	39.01	9.23	2.04	0	0	0	0	0	0	0.0127005	0.0034177	0.00212201	0	0	0	0	0	0	>Cluster_6469
CL_VIRSorter_k127_274043_flag=1_multi=5_0000_len=2795	2.78	2.66	1.38	0	0	0	0	0	0	0.000905082	0.000984949	0.00143547	0	0	0	0	0	0	>Cluster_14607
CL_VIRSorter_k127_274649_flag=0_multi=16_9685_len=5214	18.41	13.57	12.3	0	0	0	0	0	0	0.00599373	0.00502472	0.0127944	0	0	0	0	0	0	>Cluster_10314
CL_VIRSorter_k127_274788_flag=1_multi=54_0000_len=14226	12.72	13.53	14.88	0	0	0	0	0	0	0.00414124	0.00500991	0.0154782	0	0	0	0	0	0	>Cluster_3022	VC_92_0
CL_VIRSorter_k127_275280_flag=0_multi=64_9572_len=15065	9.02	12.35	33.72	0	0	0	0	0	0	0.00293663	0.00457298	0.0350755	0	0	0	0	0	0	>Cluster_2781	VC_92_0
CL_VIRSorter_k127_275549_flag=1_multi=12_0000_len=2927	2.51	6.92	2.08	0	0	0	0	0	0	0.000817179	0.00256235	0.00216361	0	0	0	0	0	0	>Cluster_14330
CL_VIRSorter_k127_275742_flag=0_multi=16_9222_len=2183	8.31	17.06	2.51	0	0	0	0	0	0	0.00270548	0.006317	0.0026109	0	0	0	0	0	0	>Cluster_14330
CL_VIRSorter_k127_275924_flag=1_multi=7_0000_len=1987	2.43	3.61	1.83	0	0	0	0	0	0	0.000791133	0.00133672	0.00190356	0	0	0	0	0	0	>Cluster_16574
CL_VIRSorter_k127_276230_flag=1_multi=6_0000_len=1787	4.73	2.33	1.49	0	0	0	0	0	0	0.00153994	0.000862756	0.0015499	0	0	0	0	0	0	>Cluster_17047
CL_VIRSorter_k127_276983_flag=0_multi=27_9599_len=13592	11.42	4.91	5.47	0	0	0	0	0	0	0.003718	0.00181808	0.00568989	0	0	0	0	0	0	>Cluster_3194	VC_7_0
CL_VIRSorter_k127_277813_flag=1_multi=22_0000_len=37384	23.85	1.94	1.34	0	0	0	0	0	0	0.00776483	0.000718346	0.00139387	0	0	0	0	0	0	>Cluster_990	VC_176_0
CL_VIRSorter_k127_278233_flag=0_multi=11_0000_len=3784	4.73	3.91	2.23	0	0	0	0	0	0	0.00153994	0.0014478	0.00231964	0	0	0	0	0	0	>Cluster_12637
CL_VIRSorter_k127_278272_flag=0_multi=17_8005_len=4930	8.78	5.39	3.09	0	0	0	0	0	0	0.0028585	0.00199582	0.00321421	0	0	0	0	0	0	>Cluster_10958
CL_VIRSorter_k127_278410_flag=1_multi=9_0000_len=8171	4.28	3.6	1.43	0	0	0	0	0	0	0.00139344	0.00133301	0.00148748	0	0	0	0	0	0	>Cluster_5885
CL_VIRSorter_k127_278436_flag=1_multi=3_0000_len=1596	3.42	1.46	0	0	0	0	0	0	0	0.00111345	0.000540611	0	0	0	0	0	0	0	>Cluster_17490
CL_VIRSorter_k127_279008_flag=1_multi=13_0000_len=14719	6.71	2.27	3.9	0	0	0	0	0	0	0.00218457	0.000840539	0.00405678	0	0	0	0	0	0	>Cluster_2869
CL_VIRSorter_k127_279496_flag=1_multi=36_0000_len=15963	18.57	15.48	1.72	0	0	0	0	0	0	0.00604582	0.00573196	0.00178914	0	0	0	0	0	0	>Cluster_2594	VC_116_0
CL_VIRSorter_k127_279611_flag=1_multi=31_0000_len=14910	38.71	6.26	1.89	0	0	0	0	0	0	0.0126028	0.00231796	0.00196598	0	0	0	0	0	0	>Cluster_2819	VC_34_0
CL_VIRSorter_k127_279700_flag=1_multi=4_0000_len=1157	0	1.78	2.4	0	0	0	0	0	0	0	0.000659101	0.00249648	0	0	0	0	0	0	>Cluster_18316
CL_VIRSorter_k127_280020_flag=1_multi=5_0000_len=1659	0	3.86	0	0	0	0	0	0	0	0	0.00142929	0	0	0	0	0	0	0	>Cluster_17357
CL_VIRSorter_k127_280318_flag=0_multi=109_5026_len=4510	27.04	59.2	5.44	0	0	0	0	0	0	0.00880339	0.0219207	0.00565868	0	0	0	0	0	0	>Cluster_11504
CL_VIRSorter_k127_280434_flag=1_multi=2_9074_len=1704	4.83	7.22	1	0	0	0	0	0	0	0.0015725	0.00267343	0.0010402	0	0	0	0	0	0	>Cluster_17256
CL_VIRSorter_k127_280641_flag=1_multi=50_0634_len=14459	8.39	11.05	14.31	0	0	0	0	0	0	0.00273153	0.00409161	0.0148852	0	0	0	0	0	0	>Cluster_2954
CL_VIRSorter_k127_280702_flag=0_multi=9_9268_len=19260	5.45	3.18	1.38	0	0	0	0	0	0	0.00177435	0.0011775	0.00143547	0	0	0	0	0	0	>Cluster_2078
CL_VIRSorter_k127_280829_flag=0_multi=10_2311_len=9283	5.09	11.29	3.01	0	0	0	0	0	0	0.00165715	0.00418048	0.003131	0	0	0	0	0	0	>Cluster_4996
CL_VIRSorter_k127_280831_flag=0_multi=20_9096_len=4917	7.45	9.36	5.56	0	0	0	0	0	0	0.00242549	0.00346584	0.00578351	0	0	0	0	0	0	>Cluster_10977
CL_VIRSorter_k127_281171_flag=1_multi=6_0000_len=1877	2.04	3.81	0	0	0	0	0	0	0	0.000664161	0.00141077	0	0	0	0	0	0	0	>Cluster_16833
CL_VIRSorter_k127_281617_flag=1_multi=64_0000_len=17110	17.52	15.39	17.21	0	0	0	0	0	0	0.00570397	0.00569863	0.0179018	0	0	0	0	0	0	>Cluster_2393	VC_55_0
CL_VIRSorter_k127_281709_flag=0_multi=15_0000_len=15734	13.61	1.54	0	0	0	0	0	0	0	0.004431	0.000570234	0	0	0	0	0	0	0	>Cluster_2646
CL_VIRSorter_k127_281876_flag=0_multi=53_9696_len=17539	31.42	21.17	1.31	0	0	0	0	0	0	0.0102294	0.00783886	0.00136266	0	0	0	0	0	0	>Cluster_2311	VC_93_0
CL_VIRSorter_k127_281889_flag=1_multi=4_0000_len=1460	2.75	1.55	2.2	0	0	0	0	0	0	0.000895315	0.000573936	0.00228844	0	0	0	0	0	0	>Cluster_17806
CL_VIRSorter_k127_282168_flag=1_multi=16_0000_len=5687	6.85	8.13	1.88	0	0	0	0	0	0	0.00223015	0.00301039	0.00195557	0	0	0	0	0	0	>Cluster_9234
CL_VIRSorter_k127_282169_flag=0_multi=3_9498_len=1680	22.96	18.97	2.11	0	0	0	0	0	0	0.00747507	0.00702424	0.00219482	0	0	0	0	0	0	>Cluster_17314
CL_VIRSorter_k127_283111_flag=1_multi=16_0000_len=9118	6.07	3.55	4.18	0	0	0	0	0	0	0.00197621	0.0013145	0.00434803	0	0	0	0	0	0	>Cluster_5109
CL_VIRSorter_k127_283417_flag=1_multi=10_9991_len=12358	4.23	6.7	1.4	0	0	0	0	0	0	0.00137716	0.00248089	0.00145628	0	0	0	0	0	0	>Cluster_3604	VC_66_0
CL_VIRSorter_k127_283485_flag=1_multi=8_0000_len=4338	2.76	1.97	2.94	0	0	0	0	0	0	0.000898571	0.000729455	0.00305818	0	0	0	0	0	0	>Cluster_11749
CL_VIRSorter_k127_284082_flag=0_multi=14_9532_len=6708	10.18	6.05	1.57	0	0	0	0	0	0	0.00331429	0.0022402	0.00163311	0	0	0	0	0	0	>Cluster_7546
CL_VIRSorter_k127_284545_flag=0_multi=28_9732_len=10588	9.79	7.05	6.68	0	0	0	0	0	0	0.00318732	0.00261048	0.00694853	0	0	0	0	0	0	>Cluster_4271	VC_7_0
CL_VIRSorter_k127_285331_flag=1_multi=6_0000_len=2936	3.3	2.6	1.37	0	0	0	0	0	0	0.00107438	0.000962732	0.00142507	0	0	0	0	0	0	>Cluster_14306
CL_VIRSorter_k127_285441_flag=0_multi=4_9293_len=1371	5.42	4.81	0	0	0	0	0	0	0	0.00176459	0.00178105	0	0	0	0	0	0	0	>Cluster_14306
CL_VIRSorter_k127_285598_flag=1_multi=35_0000_len=37300	38.22	2.67	1.67	0	0	0	0	0	0	0.0124433	0.000988652	0.00173713	0	0	0	0	0	0	>Cluster_997
CL_VIRSorter_k127_285661_flag=1_multi=5_0000_len=2301	5.13	2.27	1.79	0	0	0	0	0	0	0.00167017	0.000840539	0.00186196	0	0	0	0	0	0	>Cluster_15806
CL_VIRSorter_k127_286320_flag=0_multi=9_0000_len=2123	14.49	10.26	2.21	0	0	0	0	0	0	0.0047175	0.00379909	0.00229884	0	0	0	0	0	0	>Cluster_15806
CL_VIRSorter_k127_286402_flag=1_multi=13_0000_len=8851	6.13	2.99	2.76	0	0	0	0	0	0	0.00199574	0.00110714	0.00287095	0	0	0	0	0	0	>Cluster_5308
CL_VIRSorter_k127_286730_flag=1_multi=3_0000_len=2181	3.42	1.79	0	0	0	0	0	0	0	0.00111345	0.000662804	0	0	0	0	0	0	0	>Cluster_16118
CL_VIRSorter_k127_287528_flag=1_multi=12_0000_len=16868	3.25	7.1	1.4	0	0	0	0	0	0	0.0010581	0.002629	0.00145628	0	0	0	0	0	0	>Cluster_2426
CL_VIRSorter_k127_287562_flag=0_multi=4_8604_len=3523	7.9	6.25	3.27	0	0	0	0	0	0	0.002572	0.00231426	0.00340145	0	0	0	0	0	0	>Cluster_13118
CL_VIRSorter_k127_288018_flag=0_multi=12_0000_len=5049	3.31	6.14	1.67	0	0	0	0	0	0	0.00107763	0.00227353	0.00173713	0	0	0	0	0	0	>Cluster_10730
CL_VIRSorter_k127_288099_flag=0_multi=4_9930_len=5872	5.75	2.73	3.11	0	0	0	0	0	0	0.00187202	0.00101087	0.00323502	0	0	0	0	0	0	>Cluster_8886
CL_VIRSorter_k127_288399_flag=0_multi=22_9642_len=6306	3.71	6.89	7.46	0	0	0	0	0	0	0.00120786	0.00255124	0.00775988	0	0	0	0	0	0	>Cluster_8122
CL_VIRSorter_k127_288451_flag=1_multi=6_0000_len=3535	4.93	1.27	0	0	0	0	0	0	0	0.00160506	0.000470258	0	0	0	0	0	0	0	>Cluster_13094
CL_VIRSorter_k127_288539_flag=0_multi=34_9871_len=26470	14.16	7.66	11.61	0	0	0	0	0	0	0.00461006	0.00283636	0.0120767	0	0	0	0	0	0	>Cluster_1500	VC_313_0
CL_VIRSorter_k127_288612_flag=0_multi=16_8056_len=14122	15.54	2.56	1.28	0	0	0	0	0	0	0.00505935	0.000947921	0.00133145	0	0	0	0	0	0	>Cluster_3054
CL_VIRSorter_k127_288616_flag=1_multi=13_0000_len=9461	5.4	5.54	1.48	0	0	0	0	0	0	0.00175807	0.00205136	0.00153949	0	0	0	0	0	0	>Cluster_4883
CL_VIRSorter_k127_288809_flag=1_multi=5_0000_len=3150	1.46	3.91	1.22	0	0	0	0	0	0	0.000475331	0.0014478	0.00126904	0	0	0	0	0	0	>Cluster_13843
CL_VIRSorter_k127_288915_flag=1_multi=9_0000_len=13266	8.77	1.41	1.46	0	0	0	0	0	0	0.00285524	0.000522097	0.00151869	0	0	0	0	0	0	>Cluster_3294	VC_387_0
CL_VIRSorter_k127_289232_flag=1_multi=7_0000_len=5331	5.45	1.96	1.46	0	0	0	0	0	0	0.00177435	0.000725752	0.00151869	0	0	0	0	0	0	>Cluster_10028
CL_VIRSorter_k127_289475_flag=1_multi=6_0000_len=2422	2.66	1.88	2.33	0	0	0	0	0	0	0.000866014	0.000696129	0.00242366	0	0	0	0	0	0	>Cluster_15514
CL_VIRSorter_k127_290630_flag=0_multi=14_8840_len=29814	6.34	5.06	5.8	0	0	0	0	0	0	0.00206411	0.00187362	0.00603315	0	0	0	0	0	0	>Cluster_1295
CL_VIRSorter_k127_290824_flag=1_multi=77_0000_len=15522	9.47	17.02	26.81	0	0	0	0	0	0	0.00308314	0.00630219	0.0278877	0	0	0	0	0	0	>Cluster_2690	VC_116_0
CL_VIRSorter_k127_291399_flag=0_multi=7_9669_len=2244	3.67	1.22	2.86	0	0	0	0	0	0	0.00119484	0.000451743	0.00297497	0	0	0	0	0	0	>Cluster_15970
CL_VIRSorter_k127_291645_flag=1_multi=27_0000_len=16997	7.58	11.37	3.39	0	0	0	0	0	0	0.00246781	0.0042101	0.00352627	0	0	0	0	0	0	>Cluster_2410	VC_55_0
CL_VIRSorter_k127_292044_flag=0_multi=25_9720_len=9051	29.55	8.3	1.21	0	0	0	0	0	0	0.00962057	0.00307334	0.00125864	0	0	0	0	0	0	>Cluster_5161
CL_VIRSorter_k127_292249_flag=1_multi=48_0000_len=15834	11.23	4.44	1.51	0	0	0	0	0	0	0.00365614	0.00164405	0.0015707	0	0	0	0	0	0	>Cluster_2615	VC_279_0
CL_VIRSorter_k127_292353_flag=1_multi=6_0000_len=4399	4.26	3.72	1.39	0	0	0	0	0	0	0.00138692	0.00137745	0.00144588	0	0	0	0	0	0	>Cluster_11668
CL_VIRSorter_k127_292570_flag=1_multi=13_0000_len=4708	12.4	1.73	1.27	0	0	0	0	0	0	0.00403706	0.000640587	0.00132105	0	0	0	0	0	0	>Cluster_11217
CL_VIRSorter_k127_292571_flag=1_multi=6_0000_len=4328	1.31	2.19	4.53	0	0	0	0	0	0	0.000426496	0.000810917	0.0047121	0	0	0	0	0	0	>Cluster_11769
CL_VIRSorter_k127_292629_flag=1_multi=9_9433_len=9014	3.03	4.92	1.72	0	0	0	0	0	0	0.000986475	0.00182179	0.00178914	0	0	0	0	0	0	>Cluster_5186
CL_VIRSorter_k127_292823_flag=1_multi=3_0000_len=1974	5.79	2.95	1.69	0	0	0	0	0	0	0.00188505	0.00109233	0.00175794	0	0	0	0	0	0	>Cluster_16615
CL_VIRSorter_k127_293589_flag=1_multi=29_1421_len=12765	10.04	12.32	1.92	0	0	0	0	0	0	0.00326872	0.00456187	0.00199718	0	0	0	0	0	0	>Cluster_3460
CL_VIRSorter_k127_293989_flag=1_multi=12_0000_len=2722	4.75	5.1	1.31	0	0	0	0	0	0	0.00154645	0.00188844	0.00136266	0	0	0	0	0	0	>Cluster_14785
CL_VIRSorter_k127_293997_flag=0_multi=11_0000_len=2489	4.9	4.06	4.87	0	0	0	0	0	0	0.00159529	0.00150334	0.00506577	0	0	0	0	0	0	>Cluster_15346
CL_VIRSorter_k127_294330_flag=1_multi=59_0000_len=21533	25.71	15.55	7.08	0	0	0	0	0	0	0.00837039	0.00575788	0.00736461	0	0	0	0	0	0	>Cluster_1849	VC_53_0
CL_VIRSorter_k127_294331_flag=1_multi=13_0000_len=28395	1.73	9.83	1.14	0	0	0	0	0	0	0.000563235	0.00363987	0.00118583	0	0	0	0	0	0	>Cluster_1380	VC_60_0
CL_VIRSorter_k127_294417_flag=1_multi=1_0000_len=1152	4.1	3.52	1.08	0	0	0	0	0	0	0.00133483	0.00130339	0.00112341	0	0	0	0	0	0	>Cluster_1380	VC_60_0
CL_VIRSorter_k127_294579_flag=1_multi=8_0000_len=1883	2.94	2.08	1.7	0	0	0	0	0	0	0.000957174	0.000770186	0.00176834	0	0	0	0	0	0	>Cluster_16823
CL_VIRSorter_k127_295101_flag=1_multi=12_0000_len=10095	1.59	9.29	1.9	0	0	0	0	0	0	0.000517655	0.00343992	0.00197638	0	0	0	0	0	0	>Cluster_4517
CL_VIRSorter_k127_295427_flag=1_multi=4_0000_len=1032	3.05	1.8	1.12	0	0	0	0	0	0	0.000992986	0.000666507	0.00116502	0	0	0	0	0	0	>Cluster_18430
CL_VIRSorter_k127_295446_flag=1_multi=6_0000_len=1849	3.31	1.77	1	0	0	0	0	0	0	0.00107763	0.000655398	0.0010402	0	0	0	0	0	0	>Cluster_16912
CL_VIRSorter_k127_295504_flag=0_multi=15_0000_len=4455	22.09	4.59	1.34	0	0	0	0	0	0	0.00719182	0.00169959	0.00139387	0	0	0	0	0	0	>Cluster_11575
CL_VIRSorter_k127_295668_flag=1_multi=9_0000_len=4500	3.18	3.18	1.62	0	0	0	0	0	0	0.00103531	0.0011775	0.00168512	0	0	0	0	0	0	>Cluster_11519
CL_VIRSorter_k127_295686_flag=1_multi=6_0000_len=3241	1.91	2.53	1.62	0	0	0	0	0	0	0.000621837	0.000936812	0.00168512	0	0	0	0	0	0	>Cluster_13647
CL_VIRSorter_k127_297816_flag=0_multi=36_2862_len=4672	19.59	4.16	1.38	0	0	0	0	0	0	0.0063779	0.00154037	0.00143547	0	0	0	0	0	0	>Cluster_11269
CL_VIRSorter_k127_298488_flag=1_multi=3_5645_len=1158	1.64	2.07	3.26	0	0	0	0	0	0	0.000533934	0.000766483	0.00339105	0	0	0	0	0	0	>Cluster_18315
CL_VIRSorter_k127_298615_flag=1_multi=5_0000_len=1804	3.72	4.41	2.14	0	0	0	0	0	0	0.00121112	0.00163294	0.00222603	0	0	0	0	0	0	>Cluster_17003
CL_VIRSorter_k127_298779_flag=1_multi=6_0000_len=1208	7.78	3.29	1	0	0	0	0	0	0	0.00253293	0.00121823	0.0010402	0	0	0	0	0	0	>Cluster_17003
CL_VIRSorter_k127_299224_flag=0_multi=10_9668_len=6122	6.96	6.75	2.95	0	0	0	0	0	0	0.00226596	0.0024994	0.00306859	0	0	0	0	0	0	>Cluster_8411
CL_VIRSorter_k127_299572_flag=1_multi=8_0000_len=2882	4.18	4.14	1.68	0	0	0	0	0	0	0.00136088	0.00153297	0.00174753	0	0	0	0	0	0	>Cluster_14409
CL_VIRSorter_k127_300116_flag=0_multi=15_9861_len=10920	8.49	4.28	2.48	0	0	0	0	0	0	0.00276408	0.0015848	0.00257969	0	0	0	0	0	0	>Cluster_4140
CL_VIRSorter_k127_300643_flag=1_multi=7_0000_len=2717	1.02	1	3.97	0	0	0	0	0	0	0.000332081	0.000370282	0.00412959	0	0	0	0	0	0	>Cluster_14796
CL_VIRSorter_k127_300814_flag=1_multi=55_0000_len=32185	16.89	32.11	2.2	0	0	0	0	0	0	0.00549886	0.0118897	0.00228844	0	0	0	0	0	0	>Cluster_1188	VC_77_0
CL_VIRSorter_k127_301275_flag=1_multi=7_0000_len=3635	2.47	2.28	2.32	0	0	0	0	0	0	0.000804156	0.000844242	0.00241326	0	0	0	0	0	0	>Cluster_12911
CL_VIRSorter_k127_301538_flag=1_multi=66_0000_len=14662	19.69	25.86	9.32	0	0	0	0	0	0	0.00641046	0.00957548	0.00969465	0	0	0	0	0	0	>Cluster_2886	VC_116_0
CL_VIRSorter_k127_301706_flag=1_multi=6_7883_len=3765	6.52	1.89	1	0	0	0	0	0	0	0.00212271	0.000699832	0.0010402	0	0	0	0	0	0	>Cluster_12673
CL_VIRSorter_k127_302074_flag=0_multi=11_9822_len=6319	1.84	10.81	1.99	0	0	0	0	0	0	0.000599047	0.00400274	0.00207	0	0	0	0	0	0	>Cluster_8100
CL_VIRSorter_k127_303504_flag=0_multi=27_0000_len=5244	12.31	5.24	3.86	0	0	0	0	0	0	0.00400776	0.00194028	0.00401517	0	0	0	0	0	0	>Cluster_10215
CL_VIRSorter_k127_304163_flag=1_multi=4_0000_len=2826	3.55	5.18	1	0	0	0	0	0	0	0.00115577	0.00191806	0.0010402	0	0	0	0	0	0	>Cluster_14535
CL_VIRSorter_k127_304313_flag=1_multi=10_0000_len=3845	1.88	7.67	2.24	0	0	0	0	0	0	0.00061207	0.00284006	0.00233005	0	0	0	0	0	0	>Cluster_12541
CL_VIRSorter_k127_305081_flag=1_multi=1089_1091_len=27013	166.17	15.61	1.42	0	0	0	0	0	0	0.0540998	0.00578009	0.00147708	0	0	0	0	0	0	>Cluster_1462	VC_100_0
CL_VIRSorter_k127_305138_flag=0_multi=68_4106_len=6703	86.91	10.86	1.64	0	0	0	0	0	0	0.0282952	0.00402126	0.00170593	0	0	0	0	0	0	>Cluster_7550
CL_VIRSorter_k127_305519_flag=0_multi=8_7458_len=5415	6.22	5.27	5.22	0	0	0	0	0	0	0.00202504	0.00195138	0.00542984	0	0	0	0	0	0	>Cluster_7550
CL_VIRSorter_k127_305538_flag=0_multi=248_0109_len=9495	105.51	120.54	11.53	0	0	0	0	0	0	0.0343508	0.0446337	0.0119935	0	0	0	0	0	0	>Cluster_4863
CL_VIRSorter_k127_305591_flag=0_multi=5_8350_len=1309	2.54	2.71	2.06	0	0	0	0	0	0	0.000826946	0.00100346	0.00214281	0	0	0	0	0	0	>Cluster_18111
CL_VIRSorter_k127_305694_flag=0_multi=18_7388_len=3255	12.87	19.52	16.1	0	0	0	0	0	0	0.00419008	0.0072279	0.0167472	0	0	0	0	0	0	>Cluster_13617
CL_VIRSorter_k127_306131_flag=1_multi=6_0000_len=1407	3.91	1.98	0	0	0	0	0	0	0	0.00127298	0.000733157	0	0	0	0	0	0	0	>Cluster_17913
CL_VIRSorter_k127_306165_flag=0_multi=76_9513_len=15745	64.8	27.34	1.29	0	0	0	0	0	0	0.0210969	0.0101235	0.00134186	0	0	0	0	0	0	>Cluster_2641	VC_34_0
CL_VIRSorter_k127_306177_flag=0_multi=298_6434_len=2331	259.39	75.62	19.47	0	0	0	0	0	0	0.0844494	0.0280007	0.0202527	0	0	0	0	0	0	>Cluster_2641	VC_34_0
CL_VIRSorter_k127_306265_flag=0_multi=104_7453_len=4619	117.71	30	3.49	0	0	0	0	0	0	0.0383228	0.0111084	0.00363029	0	0	0	0	0	0	>Cluster_2641	VC_34_0
CL_VIRSorter_k127_306401_flag=0_multi=69_9262_len=12759	2.95	61.69	1.83	0	0	0	0	0	0	0.000960429	0.0228427	0.00190356	0	0	0	0	0	0	>Cluster_3462
CL_VIRSorter_k127_306557_flag=1_multi=7_0000_len=3621	7.43	0	1	0	0	0	0	0	0	0.00241898	0	0.0010402	0	0	0	0	0	0	>Cluster_12926
CL_VIRSorter_k127_306590_flag=0_multi=77_5950_len=2028	8.87	7.81	8.24	0	0	0	0	0	0	0.0028878	0.0028919	0.00857124	0	0	0	0	0	0	>Cluster_16465
CL_VIRSorter_k127_306693_flag=0_multi=154_0000_len=18907	58.81	78.55	3.05	0	0	0	0	0	0	0.0191467	0.0290856	0.00317261	0	0	0	0	0	0	>Cluster_2122	VC_128_0
CL_VIRSorter_k127_306832_flag=0_multi=28_6037_len=1540	55.55	30.78	4.92	0	0	0	0	0	0	0.0180854	0.0113973	0.00511778	0	0	0	0	0	0	>Cluster_17618
CL_VIRSorter_k127_306864_flag=0_multi=114_1190_len=7150	65.81	30.71	13.27	0	0	0	0	0	0	0.0214257	0.0113713	0.0138034	0	0	0	0	0	0	>Cluster_6961
CL_VIRSorter_k127_307011_flag=1_multi=6_0000_len=2299	2.52	2.35	1.62	0	0	0	0	0	0	0.000820434	0.000870162	0.00168512	0	0	0	0	0	0	>Cluster_15811
CL_VIRSorter_k127_307038_flag=1_multi=11_0000_len=1197	3.52	7.36	1.71	0	0	0	0	0	0	0.001146	0.00272527	0.00177874	0	0	0	0	0	0	>Cluster_18266
CL_VIRSorter_k127_307449_flag=0_multi=28_0051_len=2670	29.15	10.38	6.03	0	0	0	0	0	0	0.00949034	0.00384352	0.0062724	0	0	0	0	0	0	>Cluster_14908
CL_VIRSorter_k127_307583_flag=0_multi=38_2850_len=4973	87.48	88.36	6.64	0	0	0	0	0	0	0.0284808	0.0327181	0.00690692	0	0	0	0	0	0	>Cluster_10889
CL_VIRSorter_k127_307785_flag=0_multi=412_8663_len=3770	475.51	165.69	4.1	0	0	0	0	0	0	0.154811	0.0613519	0.00426482	0	0	0	0	0	0	>Cluster_12665
CL_VIRSorter_k127_308140_flag=0_multi=76_0298_len=41326	33.44	24.72	8.44	0	0	0	0	0	0	0.010887	0.00915336	0.00877928	0	0	0	0	0	0	>Cluster_768	VC_7_0
CL_VIRSorter_k127_308583_flag=0_multi=44_6480_len=3133	108.1	234.22	14.18	0	0	0	0	0	0	0.035194	0.0867273	0.01475	0	0	0	0	0	0	>Cluster_13875
CL_VIRSorter_k127_308698_flag=0_multi=61_7702_len=3047	80.83	13.98	2.72	0	0	0	0	0	0	0.0263158	0.00517654	0.00282934	0	0	0	0	0	0	>Cluster_14074
CL_VIRSorter_k127_308850_flag=1_multi=9_0000_len=3652	3.86	1.7	2.06	0	0	0	0	0	0	0.0012567	0.000629479	0.00214281	0	0	0	0	0	0	>Cluster_12875
CL_VIRSorter_k127_308903_flag=1_multi=31_0000_len=1659	5.85	2.93	0	0	0	0	0	0	0	0.00190458	0.00108492	0	0	0	0	0	0	0	>Cluster_17358
CL_VIRSorter_k127_309052_flag=1_multi=3549_9388_len=9243	1815.83	2217.22	200.52	0	0	0	0	0	0	0.591178	0.820996	0.208581	0	0	0	0	0	0	>Cluster_5024
CL_VIRSorter_k127_309090_flag=0_multi=12_7834_len=12036	3.28	3.88	5.01	0	0	0	0	0	0	0.00106787	0.00143669	0.0052114	0	0	0	0	0	0	>Cluster_3714	VC_152_0
CL_VIRSorter_k127_309243_flag=1_multi=4_0000_len=2362	2.32	2.3	3.56	0	0	0	0	0	0	0.000755321	0.000851648	0.00370311	0	0	0	0	0	0	>Cluster_15655
CL_VIRSorter_k127_309436_flag=0_multi=23_7696_len=3885	11.05	4.92	3.36	0	0	0	0	0	0	0.00359754	0.00182179	0.00349507	0	0	0	0	0	0	>Cluster_12472
CL_VIRSorter_k127_309487_flag=0_multi=152_9308_len=2686	68.26	121.12	14.9	0	0	0	0	0	0	0.0222234	0.0448485	0.015499	0	0	0	0	0	0	>Cluster_14870
CL_VIRSorter_k127_309517_flag=0_multi=45_9558_len=10315	18.21	11.22	6.37	0	0	0	0	0	0	0.00592862	0.00415456	0.00662607	0	0	0	0	0	0	>Cluster_4413	VC_624_0
CL_VIRSorter_k127_309540_flag=0_multi=8_1222_len=2492	7.06	3.38	2.58	0	0	0	0	0	0	0.00229852	0.00125155	0.00268371	0	0	0	0	0	0	>Cluster_15334
CL_VIRSorter_k127_309803_flag=0_multi=82_3897_len=1605	35.1	71.17	17.95	0	0	0	0	0	0	0.0114275	0.0263529	0.0186716	0	0	0	0	0	0	>Cluster_15334
CL_VIRSorter_k127_310150_flag=1_multi=189_0000_len=13416	17.14	12.51	2.67	0	0	0	0	0	0	0.00558026	0.00463222	0.00277733	0	0	0	0	0	0	>Cluster_3249	VC_151_0
CL_VIRSorter_k127_310408_flag=0_multi=4_0039_len=2437	1.51	2.6	6.53	0	0	0	0	0	0	0.00049161	0.000962732	0.0067925	0	0	0	0	0	0	>Cluster_15488
CL_VIRSorter_k127_310555_flag=0_multi=114_8019_len=5881	51.44	24.88	31.08	0	0	0	0	0	0	0.0167473	0.0092126	0.0323294	0	0	0	0	0	0	>Cluster_8865
CL_VIRSorter_k127_310876_flag=0_multi=1138_9020_len=4096	1138.24	826.58	44.13	0	0	0	0	0	0	0.370576	0.306067	0.045904	0	0	0	0	0	0	>Cluster_12124
CL_VIRSorter_k127_310917_flag=1_multi=86_8059_len=1606	365.15	71.86	7.78	0	0	0	0	0	0	0.118882	0.0266084	0.00809275	0	0	0	0	0	0	>Cluster_17467
CL_VIRSorter_k127_310989_flag=0_multi=13_9018_len=1583	37.92	33.15	4.96	0	0	0	0	0	0	0.0123456	0.0122748	0.00515939	0	0	0	0	0	0	>Cluster_17527
CL_VIRSorter_k127_311143_flag=0_multi=41_0000_len=5175	47.75	14.77	1.93	0	0	0	0	0	0	0.0155459	0.00546906	0.00200758	0	0	0	0	0	0	>Cluster_10395
CL_VIRSorter_k127_311212_flag=0_multi=1021_1313_len=5596	885.25	122.04	6.19	0	0	0	0	0	0	0.28821	0.0451892	0.00643883	0	0	0	0	0	0	>Cluster_9411
CL_VIRSorter_k127_311620_flag=0_multi=380_9803_len=30378	394.32	49.06	4.25	0	0	0	0	0	0	0.128378	0.018166	0.00442085	0	0	0	0	0	0	>Cluster_1266	VC_38_0
CL_VIRSorter_k127_311683_flag=0_multi=8_9860_len=5854	8	5.4	1.48	0	0	0	0	0	0	0.00260455	0.00199952	0.00153949	0	0	0	0	0	0	>Cluster_8914
CL_VIRSorter_k127_311908_flag=1_multi=12_0000_len=1468	5.83	3.16	4.2	0	0	0	0	0	0	0.00189807	0.00117009	0.00436884	0	0	0	0	0	0	>Cluster_17789
CL_VIRSorter_k127_312014_flag=1_multi=21_0000_len=19144	8.46	8.46	1.6	0	0	0	0	0	0	0.00275432	0.00313258	0.00166432	0	0	0	0	0	0	>Cluster_2084	VC_361_0
CL_VIRSorter_k127_312144_flag=1_multi=6_0000_len=2326	5.72	1.57	0	0	0	0	0	0	0	0.00186226	0.000581342	0	0	0	0	0	0	0	>Cluster_15744
CL_VIRSorter_k127_312181_flag=0_multi=17_3667_len=29148	14.85	1.71	1.29	0	0	0	0	0	0	0.0048347	0.000633181	0.00134186	0	0	0	0	0	0	>Cluster_1338	VC_160_0
CL_VIRSorter_k127_312209_flag=1_multi=3_0000_len=1264	2.68	2.09	2	0	0	0	0	0	0	0.000872526	0.000773888	0.0020804	0	0	0	0	0	0	>Cluster_18165
CL_VIRSorter_k127_312384_flag=0_multi=420_0000_len=8474	196.13	48.63	95.15	0	0	0	0	0	0	0.0638539	0.0180068	0.0989749	0	0	0	0	0	0	>Cluster_5622
CL_VIRSorter_k127_312931_flag=1_multi=172_0000_len=62239	30.92	3.42	1.38	0	0	0	0	0	0	0.0100666	0.00126636	0.00143547	0	0	0	0	0	0	>Cluster_196	VC_100_0
CL_VIRSorter_k127_312981_flag=0_multi=42_3420_len=9002	21.5	27.29	7.21	0	0	0	0	0	0	0.00699974	0.010105	0.00749983	0	0	0	0	0	0	>Cluster_5198
CL_VIRSorter_k127_313093_flag=0_multi=31_4126_len=6988	21.08	10.98	1.76	0	0	0	0	0	0	0.006863	0.00406569	0.00183075	0	0	0	0	0	0	>Cluster_7162
CL_VIRSorter_k127_313102_flag=0_multi=37_0747_len=13851	2.36	17.68	7	0	0	0	0	0	0	0.000768343	0.00654658	0.00728139	0	0	0	0	0	0	>Cluster_3130
CL_VIRSorter_k127_313302_flag=1_multi=7_0000_len=5539	5.4	2.29	1	0	0	0	0	0	0	0.00175807	0.000847945	0.0010402	0	0	0	0	0	0	>Cluster_9529
CL_VIRSorter_k127_313450_flag=1_multi=9_0000_len=6788	6.9	2.03	1.33	0	0	0	0	0	0	0.00224643	0.000751672	0.00138346	0	0	0	0	0	0	>Cluster_7443
CL_VIRSorter_k127_313502_flag=0_multi=810_5320_len=5597	201.82	429.62	239.15	0	0	0	0	0	0	0.0657064	0.15908	0.248764	0	0	0	0	0	0	>Cluster_9409
CL_VIRSorter_k127_313513_flag=0_multi=8_2298_len=1411	87.8	47.5	4.13	0	0	0	0	0	0	0.028585	0.0175884	0.00429602	0	0	0	0	0	0	>Cluster_9409
CL_VIRSorter_k127_314167_flag=0_multi=18_0000_len=12086	3.93	5.56	4.2	0	0	0	0	0	0	0.00127949	0.00205877	0.00436884	0	0	0	0	0	0	>Cluster_3698
CL_VIRSorter_k127_314184_flag=1_multi=12_0000_len=6085	3.31	1.6	8.83	0	0	0	0	0	0	0.00107763	0.00059245	0.00918496	0	0	0	0	0	0	>Cluster_8481
CL_VIRSorter_k127_314282_flag=1_multi=8_0000_len=2471	7.04	3.53	1	0	0	0	0	0	0	0.00229201	0.00130709	0.0010402	0	0	0	0	0	0	>Cluster_15391
CL_VIRSorter_k127_314331_flag=0_multi=325_0530_len=42973	241.02	45.88	1.36	0	0	0	0	0	0	0.0784687	0.0169885	0.00141467	0	0	0	0	0	0	>Cluster_661	VC_30_0
CL_VIRSorter_k127_314396_flag=1_multi=6_0000_len=2338	5.08	0	1	0	0	0	0	0	0	0.00165389	0	0.0010402	0	0	0	0	0	0	>Cluster_15710
CL_VIRSorter_k127_314499_flag=1_multi=11_0000_len=3481	5.37	2.3	1.68	0	0	0	0	0	0	0.00174831	0.000851648	0.00174753	0	0	0	0	0	0	>Cluster_13183
CL_VIRSorter_k127_314508_flag=0_multi=47_9848_len=31083	5.07	31.44	3.97	0	0	0	0	0	0	0.00165064	0.0116417	0.00412959	0	0	0	0	0	0	>Cluster_1233
CL_VIRSorter_k127_314752_flag=0_multi=154_4549_len=2952	98.05	97.99	32.67	0	0	0	0	0	0	0.0319221	0.0362839	0.0339833	0	0	0	0	0	0	>Cluster_1233
CL_VIRSorter_k127_314757_flag=0_multi=21_0000_len=32848	12.13	2.07	4.04	0	0	0	0	0	0	0.00394915	0.000766483	0.0042024	0	0	0	0	0	0	>Cluster_1162
CL_VIRSorter_k127_315026_flag=0_multi=16_6455_len=11173	8.7	16.11	2.28	0	0	0	0	0	0	0.00283245	0.00596524	0.00237165	0	0	0	0	0	0	>Cluster_4037	VC_66_0
CL_VIRSorter_k127_315548_flag=0_multi=47_8520_len=3620	88.99	19.84	4	0	0	0	0	0	0	0.0289724	0.00734639	0.0041608	0	0	0	0	0	0	>Cluster_4037	VC_66_0
CL_VIRSorter_k127_315676_flag=0_multi=77_4096_len=2727	84.64	32.76	4.98	0	0	0	0	0	0	0.0275562	0.0121304	0.00518019	0	0	0	0	0	0	>Cluster_14768
CL_VIRSorter_k127_315680_flag=0_multi=329_4304_len=4542	529.68	493.82	8.96	0	0	0	0	0	0	0.172448	0.182852	0.00932018	0	0	0	0	0	0	>Cluster_11451
CL_VIRSorter_k127_315893_flag=1_multi=20_9601_len=5645	15.51	9.22	2.13	0	0	0	0	0	0	0.00504958	0.003414	0.00221562	0	0	0	0	0	0	>Cluster_9320
CL_VIRSorter_k127_316133_flag=0_multi=282_8818_len=23975	96.62	107.64	25.91	0	0	0	0	0	0	0.0314565	0.0398571	0.0269516	0	0	0	0	0	0	>Cluster_1653
CL_VIRSorter_k127_316324_flag=1_multi=8_1841_len=2799	11.5	1.75	1.97	0	0	0	0	0	0	0.00374405	0.000647993	0.00204919	0	0	0	0	0	0	>Cluster_14597
CL_VIRSorter_k127_316574_flag=1_multi=6_0000_len=3539	4.18	2.25	1.42	0	0	0	0	0	0	0.00136088	0.000833133	0.00147708	0	0	0	0	0	0	>Cluster_13081
CL_VIRSorter_k127_316617_flag=0_multi=515_1122_len=1295	228.15	604.33	108.24	0	0	0	0	0	0	0.0742786	0.223772	0.112591	0	0	0	0	0	0	>Cluster_13081
CL_VIRSorter_k127_316983_flag=0_multi=249_4046_len=8444	180.2	66.24	2.31	0	0	0	0	0	0	0.0586676	0.0245274	0.00240286	0	0	0	0	0	0	>Cluster_5655
CL_VIRSorter_k127_317061_flag=0_multi=11_9098_len=1690	18.43	6.02	2.3	0	0	0	0	0	0	0.00600024	0.00222909	0.00239246	0	0	0	0	0	0	>Cluster_17289
CL_VIRSorter_k127_317062_flag=3_multi=146_0000_len=52348-circular	42.96	36.35	36.2	0	0	0	0	0	0	0.0139865	0.0134597	0.0376552	0	0	0	0	0	0	>Cluster_365	VC_45_0
CL_VIRSorter_k127_317264_flag=0_multi=64_4389_len=4638	4.31	4.29	9.65	0	0	0	0	0	0	0.0014032	0.00158851	0.0100379	0	0	0	0	0	0	>Cluster_11309
CL_VIRSorter_k127_317409_flag=1_multi=5_0000_len=3222	4.52	2.62	1.22	0	0	0	0	0	0	0.00147157	0.000970138	0.00126904	0	0	0	0	0	0	>Cluster_13684
CL_VIRSorter_k127_317433_flag=0_multi=13_0000_len=5819	13.91	3.17	1	0	0	0	0	0	0	0.00452867	0.00117379	0.0010402	0	0	0	0	0	0	>Cluster_8977
CL_VIRSorter_k127_317584_flag=0_multi=18_0000_len=15804	6.58	9.99	1.5	0	0	0	0	0	0	0.00214225	0.00369911	0.0015603	0	0	0	0	0	0	>Cluster_2628	VC_165_0
CL_VIRSorter_k127_317891_flag=0_multi=20_9396_len=3771	27.48	10.66	3.05	0	0	0	0	0	0	0.00894664	0.0039472	0.00317261	0	0	0	0	0	0	>Cluster_12662
CL_VIRSorter_k127_318149_flag=0_multi=1368_5196_len=3443	276.88	538.7	21.64	0	0	0	0	0	0	0.0901436	0.199471	0.0225099	0	0	0	0	0	0	>Cluster_12662
CL_VIRSorter_k127_318310_flag=1_multi=9_0000_len=5062	3.32	3.41	1.66	0	0	0	0	0	0	0.00108089	0.00126266	0.00172673	0	0	0	0	0	0	>Cluster_10683
CL_VIRSorter_k127_318447_flag=0_multi=24_9216_len=3188	20.11	11.06	1.41	0	0	0	0	0	0	0.0065472	0.00409531	0.00146668	0	0	0	0	0	0	>Cluster_13762
CL_VIRSorter_k127_318548_flag=0_multi=19_4906_len=1731	47.8	51.01	3.6	0	0	0	0	0	0	0.0155622	0.0188881	0.00374472	0	0	0	0	0	0	>Cluster_13762
CL_VIRSorter_k127_318552_flag=0_multi=118_9171_len=18973	43.35	62.66	13.54	0	0	0	0	0	0	0.0141134	0.0232018	0.0140843	0	0	0	0	0	0	>Cluster_2115	VC_484_0
CL_VIRSorter_k127_318658_flag=1_multi=9_9917_len=3757	14.23	8.25	1.95	0	0	0	0	0	0	0.00463285	0.00305482	0.00202839	0	0	0	0	0	0	>Cluster_12694
CL_VIRSorter_k127_318771_flag=1_multi=8_0000_len=5990	3.04	2.45	2.09	0	0	0	0	0	0	0.00098973	0.00090719	0.00217402	0	0	0	0	0	0	>Cluster_8637
CL_VIRSorter_k127_318818_flag=0_multi=598_0000_len=4315	306.61	384.19	7.84	0	0	0	0	0	0	0.0998228	0.142258	0.00815516	0	0	0	0	0	0	>Cluster_11796
CL_VIRSorter_k127_319184_flag=1_multi=28_9690_len=64251-circular	22.74	2.76	1.64	0	0	0	0	0	0	0.00740344	0.00102198	0.00170593	0	0	0	0	0	0	>Cluster_169	VC_107_1
CL_VIRSorter_k127_319218_flag=1_multi=10_0000_len=10410	4.07	3.05	1.83	0	0	0	0	0	0	0.00132507	0.00112936	0.00190356	0	0	0	0	0	0	>Cluster_4356
CL_VIRSorter_k127_319323_flag=1_multi=11_0000_len=18420	7.6	3.43	1.6	0	0	0	0	0	0	0.00247433	0.00127007	0.00166432	0	0	0	0	0	0	>Cluster_2184	VC_38_0
CL_VIRSorter_k127_319368_flag=0_multi=83_6156_len=2286	64.19	118.52	6.99	0	0	0	0	0	0	0.0208983	0.0438858	0.00727099	0	0	0	0	0	0	>Cluster_2184	VC_38_0
CL_VIRSorter_k127_319519_flag=1_multi=10_0000_len=5355	7.79	4.67	1.48	0	0	0	0	0	0	0.00253618	0.00172921	0.00153949	0	0	0	0	0	0	>Cluster_9964
CL_VIRSorter_k127_319857_flag=1_multi=54_0000_len=50002	28.61	18.14	1.51	0	0	0	0	0	0	0.00931454	0.00671691	0.0015707	0	0	0	0	0	0	>Cluster_424	VC_101_0
CL_VIRSorter_k127_319938_flag=0_multi=8_5420_len=2044	20.86	20.92	1.45	0	0	0	0	0	0	0.00679137	0.00774629	0.00150829	0	0	0	0	0	0	>Cluster_16425
CL_VIRSorter_k127_319989_flag=0_multi=7_6228_len=2614	20.14	12.01	6.01	0	0	0	0	0	0	0.00655696	0.00444708	0.0062516	0	0	0	0	0	0	>Cluster_15048
CL_VIRSorter_k127_320019_flag=1_multi=6_0000_len=2008	2.55	2.16	1.59	0	0	0	0	0	0	0.000830202	0.000799808	0.00165392	0	0	0	0	0	0	>Cluster_16521
CL_VIRSorter_k127_320144_flag=0_multi=322_1617_len=4097	102.69	148.35	156.42	0	0	0	0	0	0	0.0334327	0.0549313	0.162708	0	0	0	0	0	0	>Cluster_12120
CL_VIRSorter_k127_320215_flag=0_multi=180_7253_len=6679	97.26	58.65	7.16	0	0	0	0	0	0	0.0316649	0.021717	0.00744782	0	0	0	0	0	0	>Cluster_7581
CL_VIRSorter_k127_320305_flag=0_multi=103_1098_len=4473	105.89	34.69	12.53	0	0	0	0	0	0	0.0344745	0.0128451	0.0130337	0	0	0	0	0	0	>Cluster_11548
CL_VIRSorter_k127_320394_flag=0_multi=5_9663_len=1910	3.63	3.61	1.5	0	0	0	0	0	0	0.00118182	0.00133672	0.0015603	0	0	0	0	0	0	>Cluster_16769
CL_VIRSorter_k127_320448_flag=1_multi=56_9324_len=8635	23.63	34.99	5.56	0	0	0	0	0	0	0.0076932	0.0129562	0.00578351	0	0	0	0	0	0	>Cluster_5489
CL_VIRSorter_k127_320667_flag=0_multi=32_0000_len=9605	9.94	8.14	10.61	0	0	0	0	0	0	0.00323616	0.00301409	0.0110365	0	0	0	0	0	0	>Cluster_4805
CL_VIRSorter_k127_320829_flag=0_multi=17_0000_len=4203	3.95	12.08	4.91	0	0	0	0	0	0	0.001286	0.004473	0.00510738	0	0	0	0	0	0	>Cluster_4805
CL_VIRSorter_k127_320949_flag=0_multi=27_0000_len=2379	3.64	8.24	1.55	0	0	0	0	0	0	0.00118507	0.00305112	0.00161231	0	0	0	0	0	0	>Cluster_15607
CL_VIRSorter_k127_321077_flag=0_multi=39_7950_len=2029	38.59	21.34	30.43	0	0	0	0	0	0	0.0125637	0.00790181	0.0316533	0	0	0	0	0	0	>Cluster_16462
CL_VIRSorter_k127_321398_flag=1_multi=13_0000_len=6128	5.54	3.33	1.96	0	0	0	0	0	0	0.00180365	0.00123304	0.00203879	0	0	0	0	0	0	>Cluster_8402
CL_VIRSorter_k127_322111_flag=1_multi=7_0000_len=2011	3.36	3.5	1.5	0	0	0	0	0	0	0.00109391	0.00129599	0.0015603	0	0	0	0	0	0	>Cluster_16513
CL_VIRSorter_k127_322382_flag=1_multi=6_0000_len=1716	2.61	2.28	1.71	0	0	0	0	0	0	0.000849736	0.000844242	0.00177874	0	0	0	0	0	0	>Cluster_17223
CL_VIRSorter_k127_322546_flag=1_multi=3089_3839_len=3425	191.53	245.45	296.63	0	0	0	0	0	0	0.0623563	0.0908856	0.308554	0	0	0	0	0	0	>Cluster_13286
CL_VIRSorter_k127_322664_flag=0_multi=6_5837_len=2404	3.85	3.97	2.87	0	0	0	0	0	0	0.00125344	0.00147002	0.00298537	0	0	0	0	0	0	>Cluster_15553
CL_VIRSorter_k127_322771_flag=0_multi=95_8501_len=6466	12.56	22.13	8.79	0	0	0	0	0	0	0.00408915	0.00819433	0.00914335	0	0	0	0	0	0	>Cluster_7886
CL_VIRSorter_k127_322784_flag=1_multi=13_9598_len=3357	2.77	13.66	1.12	0	0	0	0	0	0	0.000901827	0.00505805	0.00116502	0	0	0	0	0	0	>Cluster_13412
CL_VIRSorter_k127_322885_flag=1_multi=1108_2905_len=4154	225.24	583.91	320.48	0	0	0	0	0	0	0.0733312	0.216211	0.333363	0	0	0	0	0	0	>Cluster_12031
CL_VIRSorter_k127_323276_flag=0_multi=13_9807_len=13592	6.93	4.32	1.7	0	0	0	0	0	0	0.00225619	0.00159962	0.00176834	0	0	0	0	0	0	>Cluster_3195
CL_VIRSorter_k127_323311_flag=0_multi=8_9617_len=2214	4.42	4.48	1.73	0	0	0	0	0	0	0.00143902	0.00165886	0.00179954	0	0	0	0	0	0	>Cluster_16045
CL_VIRSorter_k127_323777_flag=0_multi=8_0000_len=1257	0	20.77	0	0	0	0	0	0	0	0	0.00769075	0	0	0	0	0	0	0	>Cluster_18178
CL_VIRSorter_k127_323871_flag=1_multi=10_0000_len=15551	3.61	5.45	1	0	0	0	0	0	0	0.0011753	0.00201803	0.0010402	0	0	0	0	0	0	>Cluster_2685
CL_VIRSorter_k127_323914_flag=1_multi=5_0000_len=4119	2.95	2.07	1.7	0	0	0	0	0	0	0.000960429	0.000766483	0.00176834	0	0	0	0	0	0	>Cluster_12086
CL_VIRSorter_k127_323934_flag=0_multi=6_9710_len=1992	18.79	21.51	3.53	0	0	0	0	0	0	0.00611745	0.00796476	0.0036719	0	0	0	0	0	0	>Cluster_16558
CL_VIRSorter_k127_323957_flag=0_multi=367_9064_len=2519	68.81	65.69	155.03	0	0	0	0	0	0	0.0224024	0.0243238	0.161262	0	0	0	0	0	0	>Cluster_15274
CL_VIRSorter_k127_324255_flag=0_multi=18_5625_len=4129	35.86	9.79	2.1	0	0	0	0	0	0	0.0116749	0.00362506	0.00218442	0	0	0	0	0	0	>Cluster_12066
CL_VIRSorter_k127_324376_flag=1_multi=5_0000_len=3534	5	1	1.03	0	0	0	0	0	0	0.00162785	0.000370282	0.0010714	0	0	0	0	0	0	>Cluster_13095
CL_VIRSorter_k127_324453_flag=1_multi=8_0000_len=8470	4.76	3.53	3.47	0	0	0	0	0	0	0.00154971	0.00130709	0.00360949	0	0	0	0	0	0	>Cluster_5627
CL_VIRSorter_k127_324632_flag=0_multi=12_9873_len=9596	6.92	4.04	2.11	0	0	0	0	0	0	0.00225294	0.00149594	0.00219482	0	0	0	0	0	0	>Cluster_4810
CL_VIRSorter_k127_324698_flag=0_multi=129_8385_len=8117	41.14	82.11	10.66	0	0	0	0	0	0	0.0133939	0.0304038	0.0110885	0	0	0	0	0	0	>Cluster_4810
CL_VIRSorter_k127_325156_flag=0_multi=21_8995_len=1798	277.19	125.19	48.46	0	0	0	0	0	0	0.0902445	0.0463555	0.050408	0	0	0	0	0	0	>Cluster_17023
CL_VIRSorter_k127_325323_flag=0_multi=35_6710_len=6379	22.72	16.61	21.48	0	0	0	0	0	0	0.00739693	0.00615038	0.0223435	0	0	0	0	0	0	>Cluster_8012
CL_VIRSorter_k127_325520_flag=0_multi=125_0000_len=7368	68.22	48.86	2.81	0	0	0	0	0	0	0.0222103	0.018092	0.00292296	0	0	0	0	0	0	>Cluster_6681
CL_VIRSorter_k127_325542_flag=0_multi=21_9787_len=10008	10.12	15.34	1.44	0	0	0	0	0	0	0.00329476	0.00568012	0.00149789	0	0	0	0	0	0	>Cluster_4562	VC_118_0
CL_VIRSorter_k127_325839_flag=0_multi=30_0000_len=14266	12.09	16.37	1.97	0	0	0	0	0	0	0.00393613	0.00606151	0.00204919	0	0	0	0	0	0	>Cluster_3012	VC_66_0
CL_VIRSorter_k127_325888_flag=1_multi=10_0000_len=3104	3.67	4.07	1.64	0	0	0	0	0	0	0.00119484	0.00150705	0.00170593	0	0	0	0	0	0	>Cluster_13942
CL_VIRSorter_k127_325982_flag=0_multi=21_8189_len=2004	35.99	50.51	8.73	0	0	0	0	0	0	0.0117172	0.0187029	0.00908094	0	0	0	0	0	0	>Cluster_16535
CL_VIRSorter_k127_326162_flag=0_multi=280_8547_len=3025	76.44	216.64	152.21	0	0	0	0	0	0	0.0248865	0.0802178	0.158329	0	0	0	0	0	0	>Cluster_14120
CL_VIRSorter_k127_326203_flag=1_multi=5_6917_len=3695	3.48	2.17	2.49	0	0	0	0	0	0	0.00113298	0.000803511	0.0025901	0	0	0	0	0	0	>Cluster_12805
CL_VIRSorter_k127_326713_flag=0_multi=102_0485_len=21164	51.88	29.42	7	0	0	0	0	0	0	0.0168905	0.0108937	0.00728139	0	0	0	0	0	0	>Cluster_1886	VC_114_0
CL_VIRSorter_k127_327245_flag=0_multi=318_8788_len=3558	311.9	153.39	38.46	0	0	0	0	0	0	0.101545	0.0567975	0.040006	0	0	0	0	0	0	>Cluster_13040
CL_VIRSorter_k127_327264_flag=0_multi=7_7777_len=2025	42.28	23.04	24.33	0	0	0	0	0	0	0.0137651	0.00853129	0.025308	0	0	0	0	0	0	>Cluster_4662
CL_VIRSorter_k127_327303_flag=0_multi=44_1264_len=14582	18.57	19.91	2.58	0	0	0	0	0	0	0.00604582	0.00737231	0.00268371	0	0	0	0	0	0	>Cluster_2917
CL_VIRSorter_k127_327527_flag=0_multi=2934_1114_len=10291	524.4	923.35	1127.4	0	0	0	0	0	0	0.170729	0.341899	1.17272	0	0	0	0	0	0	>Cluster_4422
CL_VIRSorter_k127_327580_flag=0_multi=48_6726_len=1593	67.05	90.92	1.46	0	0	0	0	0	0	0.0218294	0.033666	0.00151869	0	0	0	0	0	0	>Cluster_4422
CL_VIRSorter_k127_327776_flag=0_multi=42_9680_len=13242	25.11	11.47	3.06	0	0	0	0	0	0	0.00817504	0.00424713	0.00318301	0	0	0	0	0	0	>Cluster_3303	VC_588_0
CL_VIRSorter_k127_327989_flag=1_multi=5_0000_len=2642	3.57	1.69	1	0	0	0	0	0	0	0.00116228	0.000625776	0.0010402	0	0	0	0	0	0	>Cluster_14971
CL_VIRSorter_k127_328125_flag=0_multi=14_6858_len=1661	11.77	9.31	10.74	0	0	0	0	0	0	0.00383195	0.00344732	0.0111717	0	0	0	0	0	0	>Cluster_14971
CL_VIRSorter_k127_329015_flag=1_multi=9_0000_len=9426	2.85	5.32	0	0	0	0	0	0	0	0.000927872	0.0019699	0	0	0	0	0	0	0	>Cluster_4911
CL_VIRSorter_k127_329064_flag=1_multi=43_4261_len=2380	87.5	24.51	2.68	0	0	0	0	0	0	0.0284873	0.0090756	0.00278773	0	0	0	0	0	0	>Cluster_4911
CL_VIRSorter_k127_329136_flag=0_multi=17_9685_len=5516	1.97	4.15	13.92	0	0	0	0	0	0	0.000641371	0.00153667	0.0144796	0	0	0	0	0	0	>Cluster_4911
CL_VIRSorter_k127_329863_flag=0_multi=53_8869_len=4812	40.17	12.05	9.33	0	0	0	0	0	0	0.0130781	0.00446189	0.00970506	0	0	0	0	0	0	>Cluster_11087
CL_VIRSorter_k127_329894_flag=1_multi=40_0000_len=3488	124.88	47.67	6.35	0	0	0	0	0	0	0.0406571	0.0176513	0.00660526	0	0	0	0	0	0	>Cluster_13172
CL_VIRSorter_k127_330078_flag=0_multi=200_0961_len=2561	63.79	109.48	104.9	0	0	0	0	0	0	0.0207681	0.0405384	0.109117	0	0	0	0	0	0	>Cluster_15183
CL_VIRSorter_k127_330605_flag=0_multi=355_0000_len=40118	117.73	83.29	78.23	0	0	0	0	0	0	0.0383293	0.0308407	0.0813748	0	0	0	0	0	0	>Cluster_846	VC_105_0
CL_VIRSorter_k127_330683_flag=1_multi=3_0000_len=1382	1.58	2.3	0	0	0	0	0	0	0	0.000514399	0.000851648	0	0	0	0	0	0	0	>Cluster_17972
CL_VIRSorter_k127_331054_flag=0_multi=144_7847_len=2394	74.47	43.22	4.03	0	0	0	0	0	0	0.0242451	0.0160036	0.004192	0	0	0	0	0	0	>Cluster_17972
CL_VIRSorter_k127_331561_flag=1_multi=3_9060_len=1690	5.4	3.7	1.74	0	0	0	0	0	0	0.00175807	0.00137004	0.00180995	0	0	0	0	0	0	>Cluster_17287
CL_VIRSorter_k127_332060_flag=1_multi=9_0000_len=16280	8.57	1.29	1.59	0	0	0	0	0	0	0.00279013	0.000477663	0.00165392	0	0	0	0	0	0	>Cluster_2536
CL_VIRSorter_k127_332086_flag=1_multi=5_0000_len=1527	2.33	2.86	1	0	0	0	0	0	0	0.000758576	0.00105901	0.0010402	0	0	0	0	0	0	>Cluster_17644
CL_VIRSorter_k127_332643_flag=0_multi=2_6403_len=2045	27.71	7.72	2.1	0	0	0	0	0	0	0.00902152	0.00285857	0.00218442	0	0	0	0	0	0	>Cluster_16423
CL_VIRSorter_k127_332706_flag=1_multi=9_2336_len=4022	5.23	2.78	3.59	0	0	0	0	0	0	0.00170273	0.00102938	0.00373431	0	0	0	0	0	0	>Cluster_16423
CL_VIRSorter_k127_333004_flag=1_multi=5_0000_len=3221	2.12	3.09	4.34	0	0	0	0	0	0	0.000690207	0.00114417	0.00451446	0	0	0	0	0	0	>Cluster_13685
CL_VIRSorter_k127_333083_flag=1_multi=8_9737_len=3478	11.47	4.25	1.53	0	0	0	0	0	0	0.00373428	0.0015737	0.0015915	0	0	0	0	0	0	>Cluster_13189
CL_VIRSorter_k127_333304_flag=0_multi=4_9894_len=3884	3.98	3.78	4.92	0	0	0	0	0	0	0.00129577	0.00139966	0.00511778	0	0	0	0	0	0	>Cluster_12477
CL_VIRSorter_k127_333488_flag=1_multi=9_0000_len=5198	2.05	3.94	1.94	0	0	0	0	0	0	0.000667417	0.00145891	0.00201799	0	0	0	0	0	0	>Cluster_10347
CL_VIRSorter_k127_333545_flag=1_multi=129_2226_len=9122	95.16	119.72	5.79	0	0	0	0	0	0	0.0309812	0.0443301	0.00602275	0	0	0	0	0	0	>Cluster_5106
CL_VIRSorter_k127_333625_flag=0_multi=59_9241_len=7903	15.04	18.5	28.24	0	0	0	0	0	0	0.00489656	0.00685021	0.0293752	0	0	0	0	0	0	>Cluster_6122
CL_VIRSorter_k127_333864_flag=1_multi=5_0000_len=2567	4.66	2.04	1.67	0	0	0	0	0	0	0.00151715	0.000755374	0.00173713	0	0	0	0	0	0	>Cluster_15169
CL_VIRSorter_k127_334013_flag=3_multi=112_0000_len=55716-circular	58.3	22.55	11.65	0	0	0	0	0	0	0.0189807	0.00834985	0.0121183	0	0	0	0	0	0	>Cluster_303	VC_95_0
CL_VIRSorter_k127_334103_flag=1_multi=17_0000_len=5367	2.08	1.29	8.53	0	0	0	0	0	0	0.000677184	0.000477663	0.0088729	0	0	0	0	0	0	>Cluster_9940
CL_VIRSorter_k127_334865_flag=0_multi=32_8542_len=4518	11.81	11.01	8.06	0	0	0	0	0	0	0.00384497	0.0040768	0.008384	0	0	0	0	0	0	>Cluster_11489
CL_VIRSorter_k127_335113_flag=0_multi=102_3795_len=15047	16.8	23.09	61.77	0	0	0	0	0	0	0.00546956	0.0085498	0.0642531	0	0	0	0	0	0	>Cluster_2786	VC_152_0
CL_VIRSorter_k127_335185_flag=0_multi=100_8895_len=18232	99.31	10.41	1.46	0	0	0	0	0	0	0.0323323	0.00385463	0.00151869	0	0	0	0	0	0	>Cluster_2209	VC_471_0
CL_VIRSorter_k127_335371_flag=0_multi=62_7729_len=2857	78.5	69.41	1.98	0	0	0	0	0	0	0.0255572	0.0257012	0.00205959	0	0	0	0	0	0	>Cluster_2209	VC_471_0
CL_VIRSorter_k127_335615_flag=1_multi=7_7904_len=5595	4.64	2.98	3.2	0	0	0	0	0	0	0.00151064	0.00110344	0.00332864	0	0	0	0	0	0	>Cluster_9413
CL_VIRSorter_k127_335841_flag=1_multi=10_0000_len=12316	2.97	4.5	1.64	0	0	0	0	0	0	0.000966941	0.00166627	0.00170593	0	0	0	0	0	0	>Cluster_3622
CL_VIRSorter_k127_336701_flag=1_multi=21_0000_len=15458	8.55	8.9	1.26	0	0	0	0	0	0	0.00278362	0.00329551	0.00131065	0	0	0	0	0	0	>Cluster_2701	VC_116_0
CL_VIRSorter_k127_336766_flag=0_multi=86_6394_len=3943	16.04	15.66	2.33	0	0	0	0	0	0	0.00522213	0.00579861	0.00242366	0	0	0	0	0	0	>Cluster_12379
CL_VIRSorter_k127_336987_flag=1_multi=11_0000_len=20060	4.77	4.28	1.88	0	0	0	0	0	0	0.00155297	0.0015848	0.00195557	0	0	0	0	0	0	>Cluster_1997	VC_28_0
CL_VIRSorter_k127_337071_flag=1_multi=4_7983_len=2785	10.15	2.19	1.51	0	0	0	0	0	0	0.00330453	0.000810917	0.0015707	0	0	0	0	0	0	>Cluster_1997	VC_28_0
CL_VIRSorter_k127_337190_flag=0_multi=145_0000_len=10444	22.36	25.8	64.56	0	0	0	0	0	0	0.00727973	0.00955326	0.0671552	0	0	0	0	0	0	>Cluster_4339	VC_362_0
CL_VIRSorter_k127_337270_flag=0_multi=738_9621_len=16217	677.09	50.37	6.72	0	0	0	0	0	0	0.22044	0.0186511	0.00699014	0	0	0	0	0	0	>Cluster_2547	VC_394_0
CL_VIRSorter_k127_337436_flag=0_multi=31_9117_len=3638	21.83	13.32	7.31	0	0	0	0	0	0	0.00710718	0.00493215	0.00760385	0	0	0	0	0	0	>Cluster_9782
CL_VIRSorter_k127_338619_flag=0_multi=13_9470_len=2579	17.6	18.8	1.21	0	0	0	0	0	0	0.00573002	0.00696129	0.00125864	0	0	0	0	0	0	>Cluster_15129
CL_VIRSorter_k127_338634_flag=1_multi=7_0000_len=4459	3.19	2.12	4	0	0	0	0	0	0	0.00103857	0.000784997	0.0041608	0	0	0	0	0	0	>Cluster_11569
CL_VIRSorter_k127_338776_flag=0_multi=47_9370_len=4383	77.47	17.8	2.65	0	0	0	0	0	0	0.0252218	0.00659101	0.00275653	0	0	0	0	0	0	>Cluster_11569
CL_VIRSorter_k127_338986_flag=0_multi=28_7821_len=47419	10.64	8.55	3.28	0	0	0	0	0	0	0.00346406	0.00316591	0.00341185	0	0	0	0	0	0	>Cluster_492	VC_277_1
CL_VIRSorter_k127_339445_flag=1_multi=9_0000_len=3639	5.35	2.7	1.26	0	0	0	0	0	0	0.0017418	0.00099976	0.00131065	0	0	0	0	0	0	>Cluster_12902
CL_VIRSorter_k127_339463_flag=1_multi=4_0000_len=2973	4.27	3.03	1	0	0	0	0	0	0	0.00139018	0.00112195	0.0010402	0	0	0	0	0	0	>Cluster_14240
CL_VIRSorter_k127_339976_flag=1_multi=9_0000_len=18314	8.99	1.37	1.13	0	0	0	0	0	0	0.00292687	0.000507286	0.00117542	0	0	0	0	0	0	>Cluster_2198
CL_VIRSorter_k127_340021_flag=1_multi=5_0000_len=1183	2.52	3.46	1	0	0	0	0	0	0	0.000820434	0.00128117	0.0010402	0	0	0	0	0	0	>Cluster_18281
CL_VIRSorter_k127_340288_flag=1_multi=19_0000_len=4577	23.05	15.09	2.14	0	0	0	0	0	0	0.00750437	0.00558755	0.00222603	0	0	0	0	0	0	>Cluster_11396
CL_VIRSorter_k127_340579_flag=1_multi=26_0000_len=27653	9.13	10.99	1.2	0	0	0	0	0	0	0.00297245	0.00406939	0.00124824	0	0	0	0	0	0	>Cluster_1426
CL_VIRSorter_k127_340638_flag=1_multi=6_0000_len=2931	5.03	2.59	0	0	0	0	0	0	0	0.00163761	0.000959029	0	0	0	0	0	0	0	>Cluster_14316
CL_VIRSorter_k127_341694_flag=1_multi=8_0000_len=4169	1.99	4.4	1.78	0	0	0	0	0	0	0.000647883	0.00162924	0.00185155	0	0	0	0	0	0	>Cluster_12014
CL_VIRSorter_k127_342015_flag=0_multi=278_9928_len=5667	143.84	144.6	14.09	0	0	0	0	0	0	0.0468299	0.0535427	0.0146564	0	0	0	0	0	0	>Cluster_9273
CL_VIRSorter_k127_342141_flag=0_multi=33_8661_len=2592	53.63	37.02	6.68	0	0	0	0	0	0	0.0174603	0.0137078	0.00694853	0	0	0	0	0	0	>Cluster_15098
CL_VIRSorter_k127_342348_flag=1_multi=47_0000_len=1520	1.83	3.2	2.63	0	0	0	0	0	0	0.000595792	0.0011849	0.00273572	0	0	0	0	0	0	>Cluster_17666
CL_VIRSorter_k127_342365_flag=0_multi=75_7227_len=2832	47.27	35.26	3.55	0	0	0	0	0	0	0.0153897	0.0130561	0.00369271	0	0	0	0	0	0	>Cluster_14520
CL_VIRSorter_k127_342397_flag=0_multi=16_9204_len=4349	48.16	14.75	3.76	0	0	0	0	0	0	0.0156794	0.00546165	0.00391115	0	0	0	0	0	0	>Cluster_11735
CL_VIRSorter_k127_343357_flag=0_multi=44_6859_len=3438	43.1	29.79	6.27	0	0	0	0	0	0	0.014032	0.0110307	0.00652205	0	0	0	0	0	0	>Cluster_13258
CL_VIRSorter_k127_343465_flag=1_multi=7_0000_len=12377	5.93	1.73	1.16	0	0	0	0	0	0	0.00193063	0.000640587	0.00120663	0	0	0	0	0	0	>Cluster_3587
CL_VIRSorter_k127_343778_flag=0_multi=716_7828_len=6026	610.58	164.77	6.55	0	0	0	0	0	0	0.198786	0.0610113	0.0068133	0	0	0	0	0	0	>Cluster_8568
CL_VIRSorter_k127_343859_flag=0_multi=17_9606_len=4443	6.26	1.52	9.61	0	0	0	0	0	0	0.00203806	0.000562828	0.00999631	0	0	0	0	0	0	>Cluster_11596
CL_VIRSorter_k127_343959_flag=0_multi=22_7142_len=2258	227.31	66.14	2.43	0	0	0	0	0	0	0.0740051	0.0244904	0.00252768	0	0	0	0	0	0	>Cluster_11596
CL_VIRSorter_k127_344233_flag=0_multi=1718_9058_len=6420	1253.72	1420.97	318.8	0	0	0	0	0	0	0.408173	0.526159	0.331615	0	0	0	0	0	0	>Cluster_7951
CL_VIRSorter_k127_344651_flag=1_multi=6_0000_len=2238	3.78	4.65	0	0	0	0	0	0	0	0.00123065	0.00172181	0	0	0	0	0	0	0	>Cluster_15984
CL_VIRSorter_k127_344691_flag=0_multi=80_0000_len=3230	12.07	18.02	6.87	0	0	0	0	0	0	0.00392962	0.00667247	0.00714617	0	0	0	0	0	0	>Cluster_13664
CL_VIRSorter_k127_345369_flag=1_multi=18_9828_len=4731	9.03	12.31	13.06	0	0	0	0	0	0	0.00293989	0.00455817	0.013585	0	0	0	0	0	0	>Cluster_13664
CL_VIRSorter_k127_345549_flag=0_multi=41_8374_len=23542	56.63	12.38	7.24	0	0	0	0	0	0	0.018437	0.00458409	0.00753104	0	0	0	0	0	0	>Cluster_1693	VC_288_0
CL_VIRSorter_k127_345728_flag=0_multi=10_0000_len=2811	2.02	4.55	2.9	0	0	0	0	0	0	0.00065765	0.00168478	0.00301658	0	0	0	0	0	0	>Cluster_14567
CL_VIRSorter_k127_346257_flag=3_multi=145_9561_len=43035-circular	62.81	37.52	26.97	0	0	0	0	0	0	0.020449	0.013893	0.0280542	0	0	0	0	0	0	>Cluster_669	VC_281_0
CL_VIRSorter_k127_346314_flag=0_multi=239_5467_len=5399	164.87	55.33	13.62	0	0	0	0	0	0	0.0536766	0.0204877	0.0141675	0	0	0	0	0	0	>Cluster_9843
CL_VIRSorter_k127_346435_flag=1_multi=3_0000_len=2336	4.18	3.42	1.28	0	0	0	0	0	0	0.00136088	0.00126636	0.00133145	0	0	0	0	0	0	>Cluster_9843
CL_VIRSorter_k127_346481_flag=0_multi=51_9768_len=22116	19.88	25.63	3.38	0	0	0	0	0	0	0.00647232	0.00949032	0.00351587	0	0	0	0	0	0	>Cluster_1786
CL_VIRSorter_k127_346502_flag=1_multi=10_1453_len=19687	9.11	1.8	1.19	0	0	0	0	0	0	0.00296594	0.000666507	0.00123784	0	0	0	0	0	0	>Cluster_2038	VC_412_0
CL_VIRSorter_k127_346520_flag=0_multi=9_0000_len=4561	5.59	6.82	5.63	0	0	0	0	0	0	0.00181993	0.00252532	0.00585632	0	0	0	0	0	0	>Cluster_11419
CL_VIRSorter_k127_346964_flag=1_multi=2_0000_len=1240	3	1.4	0	0	0	0	0	0	0	0.000976708	0.000518394	0	0	0	0	0	0	0	>Cluster_18198
CL_VIRSorter_k127_348073_flag=0_multi=45_9013_len=4685	21.88	16.47	8.04	0	0	0	0	0	0	0.00712345	0.00609854	0.0083632	0	0	0	0	0	0	>Cluster_11248
CL_VIRSorter_k127_348121_flag=1_multi=6_0000_len=3580	1.43	4.25	1.07	0	0	0	0	0	0	0.000465564	0.0015737	0.00111301	0	0	0	0	0	0	>Cluster_13005
CL_VIRSorter_k127_348262_flag=0_multi=10_9875_len=8111	7.28	6.29	2.14	0	0	0	0	0	0	0.00237014	0.00232907	0.00222603	0	0	0	0	0	0	>Cluster_5940
CL_VIRSorter_k127_348783_flag=1_multi=7_0000_len=2154	2.39	6.25	1	0	0	0	0	0	0	0.00077811	0.00231426	0.0010402	0	0	0	0	0	0	>Cluster_16169
CL_VIRSorter_k127_348877_flag=0_multi=914_0231_len=1985	537.18	359.41	19.21	0	0	0	0	0	0	0.174889	0.133083	0.0199822	0	0	0	0	0	0	>Cluster_16579
CL_VIRSorter_k127_349146_flag=1_multi=41_0000_len=2243	9.59	3.88	3.29	0	0	0	0	0	0	0.00312221	0.00143669	0.00342225	0	0	0	0	0	0	>Cluster_16579
CL_VIRSorter_k127_349280_flag=0_multi=144_1447_len=3195	21.83	72.95	11.44	0	0	0	0	0	0	0.00710718	0.027012	0.0118999	0	0	0	0	0	0	>Cluster_13751
CL_VIRSorter_k127_349295_flag=1_multi=130_0000_len=17802	8.12	10.36	5.49	0	0	0	0	0	0	0.00264362	0.00383612	0.00571069	0	0	0	0	0	0	>Cluster_2268
CL_VIRSorter_k127_349429_flag=0_multi=83_0065_len=8095	47.81	34.95	5.23	0	0	0	0	0	0	0.0155655	0.0129413	0.00544024	0	0	0	0	0	0	>Cluster_5954
CL_VIRSorter_k127_349542_flag=0_multi=124_9058_len=13285	64.33	49.52	6.81	0	0	0	0	0	0	0.0209439	0.0183363	0.00708375	0	0	0	0	0	0	>Cluster_3286
CL_VIRSorter_k127_349655_flag=1_multi=8_0000_len=3032	3.65	9.54	1.61	0	0	0	0	0	0	0.00118833	0.00353249	0.00167472	0	0	0	0	0	0	>Cluster_14099
CL_VIRSorter_k127_349836_flag=1_multi=10_0000_len=6900	0	8.04	1	0	0	0	0	0	0	0	0.00297706	0.0010402	0	0	0	0	0	0	>Cluster_7290
CL_VIRSorter_k127_349970_flag=0_multi=217_9111_len=2129	228.11	177.15	8.52	0	0	0	0	0	0	0.0742656	0.0655954	0.00886249	0	0	0	0	0	0	>Cluster_16222
CL_VIRSorter_k127_349980_flag=1_multi=4_0000_len=1567	1	1.43	2.2	0	0	0	0	0	0	0.000325569	0.000529503	0.00228844	0	0	0	0	0	0	>Cluster_17557
CL_VIRSorter_k127_350213_flag=1_multi=3_0000_len=2809	3.67	2	1.11	0	0	0	0	0	0	0.00119484	0.000740563	0.00115462	0	0	0	0	0	0	>Cluster_14572
CL_VIRSorter_k127_350383_flag=1_multi=53_8964_len=17324	52.4	8.29	2.5	0	0	0	0	0	0	0.0170598	0.00306963	0.0026005	0	0	0	0	0	0	>Cluster_2353	VC_34_0
CL_VIRSorter_k127_350546_flag=1_multi=4_0000_len=1576	1.38	1.59	1.35	0	0	0	0	0	0	0.000449286	0.000588748	0.00140427	0	0	0	0	0	0	>Cluster_17537
CL_VIRSorter_k127_350564_flag=1_multi=12_0000_len=7596	2.93	4.95	1.75	0	0	0	0	0	0	0.000953918	0.00183289	0.00182035	0	0	0	0	0	0	>Cluster_6434
CL_VIRSorter_k127_350727_flag=1_multi=10_0000_len=8238	5.42	3.43	1.36	0	0	0	0	0	0	0.00176459	0.00127007	0.00141467	0	0	0	0	0	0	>Cluster_5825
CL_VIRSorter_k127_351076_flag=0_multi=70_6275_len=1963	98.33	169.48	16.37	0	0	0	0	0	0	0.0320132	0.0627553	0.0170281	0	0	0	0	0	0	>Cluster_16641
CL_VIRSorter_k127_351447_flag=1_multi=11_0000_len=11230	2.15	3.9	3.24	0	0	0	0	0	0	0.000699974	0.0014441	0.00337024	0	0	0	0	0	0	>Cluster_4004
CL_VIRSorter_k127_352190_flag=0_multi=72_4477_len=5342	56.2	10.4	7.68	0	0	0	0	0	0	0.018297	0.00385093	0.00798873	0	0	0	0	0	0	>Cluster_9994
CL_VIRSorter_k127_352523_flag=0_multi=18_0000_len=2651	9.27	13.35	1.74	0	0	0	0	0	0	0.00301803	0.00494326	0.00180995	0	0	0	0	0	0	>Cluster_14950
CL_VIRSorter_k127_352828_flag=1_multi=10_0000_len=4248	2.44	2.31	3.17	0	0	0	0	0	0	0.000794389	0.00085535	0.00329743	0	0	0	0	0	0	>Cluster_11891
CL_VIRSorter_k127_353108_flag=1_multi=35_0000_len=2632	4.73	12.96	12.7	0	0	0	0	0	0	0.00153994	0.00479885	0.0132105	0	0	0	0	0	0	>Cluster_14999
CL_VIRSorter_k127_353233_flag=0_multi=21_9771_len=9311	5.99	13.63	2.31	0	0	0	0	0	0	0.00195016	0.00504694	0.00240286	0	0	0	0	0	0	>Cluster_4973
CL_VIRSorter_k127_353247_flag=0_multi=106_9691_len=34473	14.98	17.36	1.79	0	0	0	0	0	0	0.00487703	0.00642809	0.00186196	0	0	0	0	0	0	>Cluster_1111	VC_5_0
CL_VIRSorter_k127_354043_flag=0_multi=144_9472_len=27387	81.58	40.48	6.5	0	0	0	0	0	0	0.0265599	0.014989	0.00676129	0	0	0	0	0	0	>Cluster_1434	VC_119_0
CL_VIRSorter_k127_354435_flag=1_multi=5_9896_len=4933	4.99	3.96	3.77	0	0	0	0	0	0	0.00162459	0.00146631	0.00392155	0	0	0	0	0	0	>Cluster_10954
CL_VIRSorter_k127_354447_flag=1_multi=8_0000_len=1396	1.07	4.39	1.19	0	0	0	0	0	0	0.000348359	0.00162554	0.00123784	0	0	0	0	0	0	>Cluster_17931
CL_VIRSorter_k127_354759_flag=0_multi=181_0000_len=23651	101.54	51.64	4.2	0	0	0	0	0	0	0.0330583	0.0191213	0.00436884	0	0	0	0	0	0	>Cluster_1679
CL_VIRSorter_k127_355118_flag=0_multi=72_8494_len=4908	32.55	28.48	6.81	0	0	0	0	0	0	0.0105973	0.0105456	0.00708375	0	0	0	0	0	0	>Cluster_1679
CL_VIRSorter_k127_355189_flag=0_multi=795_9027_len=7381	166.86	265.09	22.37	0	0	0	0	0	0	0.0543245	0.0981579	0.0232692	0	0	0	0	0	0	>Cluster_6666
CL_VIRSorter_k127_355347_flag=0_multi=2_8849_len=1456	8.31	7.38	1	0	0	0	0	0	0	0.00270548	0.00273268	0.0010402	0	0	0	0	0	0	>Cluster_16393
CL_VIRSorter_k127_355374_flag=1_multi=6_0000_len=2788	3.95	1.41	1.4	0	0	0	0	0	0	0.001286	0.000522097	0.00145628	0	0	0	0	0	0	>Cluster_14630
CL_VIRSorter_k127_355444_flag=0_multi=8_9638_len=2335	11.52	16.94	2.11	0	0	0	0	0	0	0.00375056	0.00627257	0.00219482	0	0	0	0	0	0	>Cluster_15717
CL_VIRSorter_k127_355539_flag=1_multi=56_0000_len=34919	12.82	21.55	8.78	0	0	0	0	0	0	0.0041738	0.00797957	0.00913295	0	0	0	0	0	0	>Cluster_1083	VC_0_1
CL_VIRSorter_k127_355574_flag=1_multi=7_0000_len=2973	5.65	7.74	1.24	0	0	0	0	0	0	0.00183947	0.00286598	0.00128985	0	0	0	0	0	0	>Cluster_14236
CL_VIRSorter_k127_355596_flag=1_multi=6_0000_len=2564	4.32	2.65	1.88	0	0	0	0	0	0	0.00140646	0.000981246	0.00195557	0	0	0	0	0	0	>Cluster_14236
CL_VIRSorter_k127_355703_flag=1_multi=502_8467_len=11362	429.32	113.8	25.16	0	0	0	0	0	0	0.139773	0.042138	0.0261714	0	0	0	0	0	0	>Cluster_3953	VC_63_0
CL_VIRSorter_k127_355897_flag=1_multi=5_0000_len=2277	1.5	4.15	0	0	0	0	0	0	0	0.000488354	0.00153667	0	0	0	0	0	0	0	>Cluster_15873
CL_VIRSorter_k127_355970_flag=0_multi=10_9780_len=4669	18.72	2.59	1.27	0	0	0	0	0	0	0.00609466	0.000959029	0.00132105	0	0	0	0	0	0	>Cluster_11273
CL_VIRSorter_k127_356006_flag=0_multi=119_1618_len=3088	41.63	51.04	41.81	0	0	0	0	0	0	0.0135534	0.0188992	0.0434907	0	0	0	0	0	0	>Cluster_13981
CL_VIRSorter_k127_356330_flag=1_multi=15_0000_len=25807	11.56	2.59	1.46	0	0	0	0	0	0	0.00376358	0.000959029	0.00151869	0	0	0	0	0	0	>Cluster_1543	VC_73_0
CL_VIRSorter_k127_356783_flag=1_multi=8_7382_len=2381	2.74	7.11	1.5	0	0	0	0	0	0	0.00089206	0.0026327	0.0015603	0	0	0	0	0	0	>Cluster_15603
CL_VIRSorter_k127_356921_flag=1_multi=3_0000_len=1616	2.77	3.16	1.57	0	0	0	0	0	0	0.000901827	0.00117009	0.00163311	0	0	0	0	0	0	>Cluster_17451
CL_VIRSorter_k127_357452_flag=1_multi=7_0000_len=2388	3.92	3.73	1.44	0	0	0	0	0	0	0.00127623	0.00138115	0.00149789	0	0	0	0	0	0	>Cluster_15591
CL_VIRSorter_k127_357613_flag=0_multi=38_9282_len=22360	22.93	22.87	6.2	0	0	0	0	0	0	0.0074653	0.00846834	0.00644923	0	0	0	0	0	0	>Cluster_1765
CL_VIRSorter_k127_357787_flag=0_multi=366_1515_len=2839	312.07	241.75	3.16	0	0	0	0	0	0	0.1016	0.0895156	0.00328703	0	0	0	0	0	0	>Cluster_14499
CL_VIRSorter_k127_357800_flag=0_multi=48_9463_len=19810	28.63	18.02	1.67	0	0	0	0	0	0	0.00932105	0.00667247	0.00173713	0	0	0	0	0	0	>Cluster_2023	VC_77_0
CL_VIRSorter_k127_357962_flag=1_multi=10_0000_len=2955	1.3	1.89	5.69	0	0	0	0	0	0	0.00042324	0.000699832	0.00591873	0	0	0	0	0	0	>Cluster_14273
CL_VIRSorter_k127_358161_flag=0_multi=21_0000_len=3788	12.18	24.16	1.35	0	0	0	0	0	0	0.00396543	0.008946	0.00140427	0	0	0	0	0	0	>Cluster_12629
CL_VIRSorter_k127_358261_flag=0_multi=9_0000_len=4171	4.59	1.92	1.28	0	0	0	0	0	0	0.00149436	0.000710941	0.00133145	0	0	0	0	0	0	>Cluster_12013
CL_VIRSorter_k127_358513_flag=1_multi=9_0000_len=1639	2.6	6.53	2.13	0	0	0	0	0	0	0.00084648	0.00241794	0.00221562	0	0	0	0	0	0	>Cluster_17403
CL_VIRSorter_k127_358535_flag=1_multi=7_0000_len=1903	5.05	2.16	1	0	0	0	0	0	0	0.00164412	0.000799808	0.0010402	0	0	0	0	0	0	>Cluster_16785
CL_VIRSorter_k127_358792_flag=0_multi=49_0000_len=18025	23.46	17.59	1.6	0	0	0	0	0	0	0.00763785	0.00651325	0.00166432	0	0	0	0	0	0	>Cluster_2232	VC_77_0
CL_VIRSorter_k127_358915_flag=1_multi=8_0000_len=3285	1.69	2.39	3.64	0	0	0	0	0	0	0.000550212	0.000884973	0.00378632	0	0	0	0	0	0	>Cluster_2232	VC_77_0
CL_VIRSorter_k127_359388_flag=1_multi=2_8692_len=1977	11.81	8.79	1.57	0	0	0	0	0	0	0.00384497	0.00325477	0.00163311	0	0	0	0	0	0	>Cluster_16605
CL_VIRSorter_k127_359936_flag=1_multi=22_0000_len=29005	14.96	10.64	2.61	0	0	0	0	0	0	0.00487052	0.0039398	0.00271492	0	0	0	0	0	0	>Cluster_1343	VC_28_0
CL_VIRSorter_k127_360645_flag=0_multi=16_0000_len=2384	8.33	1.88	7.28	0	0	0	0	0	0	0.00271199	0.000696129	0.00757265	0	0	0	0	0	0	>Cluster_15600
CL_VIRSorter_k127_360939_flag=0_multi=5589_9290_len=27124	1725.4	2651.01	142.27	0	0	0	0	0	0	0.561737	0.98162	0.147989	0	0	0	0	0	0	>Cluster_1455	VC_100_0
CL_VIRSorter_k127_361534_flag=1_multi=4_6853_len=3273	5.31	9.26	1.33	0	0	0	0	0	0	0.00172877	0.00342881	0.00138346	0	0	0	0	0	0	>Cluster_1455	VC_100_0
CL_VIRSorter_k127_362620_flag=1_multi=11_8837_len=5355	7.11	16.1	7.66	0	0	0	0	0	0	0.0023148	0.00596153	0.00796792	0	0	0	0	0	0	>Cluster_9965
CL_VIRSorter_k127_362822_flag=1_multi=9_0000_len=2634	3.69	3.54	1.76	0	0	0	0	0	0	0.00120135	0.0013108	0.00183075	0	0	0	0	0	0	>Cluster_14994
CL_VIRSorter_k127_362970_flag=1_multi=4_0000_len=1324	2.11	2.1	1.16	0	0	0	0	0	0	0.000686951	0.000777591	0.00120663	0	0	0	0	0	0	>Cluster_18088
CL_VIRSorter_k127_363022_flag=0_multi=6_9854_len=4241	3.02	4.8	2.12	0	0	0	0	0	0	0.000983219	0.00177735	0.00220522	0	0	0	0	0	0	>Cluster_11903
CL_VIRSorter_k127_363234_flag=1_multi=6_0000_len=1342	9.83	6.83	1.21	0	0	0	0	0	0	0.00320035	0.00252902	0.00125864	0	0	0	0	0	0	>Cluster_18046
CL_VIRSorter_k127_363725_flag=1_multi=7_0000_len=3885	3.06	3.77	1.38	0	0	0	0	0	0	0.000996242	0.00139596	0.00143547	0	0	0	0	0	0	>Cluster_12469
CL_VIRSorter_k127_363794_flag=0_multi=161_9012_len=16417	156.44	16.13	3.8	0	0	0	0	0	0	0.0509321	0.00597264	0.00395276	0	0	0	0	0	0	>Cluster_2513	VC_93_0
CL_VIRSorter_k127_363992_flag=1_multi=15_3573_len=2811	47.24	6.3	1.19	0	0	0	0	0	0	0.0153799	0.00233277	0.00123784	0	0	0	0	0	0	>Cluster_14566
CL_VIRSorter_k127_364334_flag=0_multi=38_8799_len=6773	35.17	17.08	25.78	0	0	0	0	0	0	0.0114503	0.00632441	0.0268163	0	0	0	0	0	0	>Cluster_7466
CL_VIRSorter_k127_364542_flag=0_multi=7_9737_len=2788	10.55	5.77	1.68	0	0	0	0	0	0	0.00343476	0.00213652	0.00174753	0	0	0	0	0	0	>Cluster_14631
CL_VIRSorter_k127_364950_flag=1_multi=122_0000_len=11746	38.43	46.65	40.18	0	0	0	0	0	0	0.0125116	0.0172736	0.0417952	0	0	0	0	0	0	>Cluster_3815	VC_116_0
CL_VIRSorter_k127_365014_flag=0_multi=10_0000_len=6412	7.79	11.61	1.81	0	0	0	0	0	0	0.00253618	0.00429897	0.00188276	0	0	0	0	0	0	>Cluster_7962
CL_VIRSorter_k127_365136_flag=1_multi=6_0000_len=2546	2.54	4.62	1.03	0	0	0	0	0	0	0.000826946	0.0017107	0.0010714	0	0	0	0	0	0	>Cluster_15210
CL_VIRSorter_k127_365411_flag=0_multi=9_1016_len=6405	11.93	1.75	1	0	0	0	0	0	0	0.00388404	0.000647993	0.0010402	0	0	0	0	0	0	>Cluster_7968
CL_VIRSorter_k127_365442_flag=0_multi=2099_6391_len=3915	547.98	904.44	93.79	0	0	0	0	0	0	0.178405	0.334897	0.0975603	0	0	0	0	0	0	>Cluster_12423
CL_VIRSorter_k127_366353_flag=1_multi=5_0000_len=1892	6.95	4.11	1.32	0	0	0	0	0	0	0.00226271	0.00152186	0.00137306	0	0	0	0	0	0	>Cluster_16805
CL_VIRSorter_k127_366365_flag=1_multi=3_0000_len=2576	2.9	12.21	1	0	0	0	0	0	0	0.000944151	0.00452114	0.0010402	0	0	0	0	0	0	>Cluster_15140
CL_VIRSorter_k127_366434_flag=1_multi=2_8727_len=1502	5.14	4.11	2.52	0	0	0	0	0	0	0.00167343	0.00152186	0.0026213	0	0	0	0	0	0	>Cluster_15140
CL_VIRSorter_k127_366639_flag=0_multi=15_3849_len=5876	6.31	11.62	1.7	0	0	0	0	0	0	0.00205434	0.00430267	0.00176834	0	0	0	0	0	0	>Cluster_8876
CL_VIRSorter_k127_367175_flag=0_multi=34_7244_len=2631	66	24.35	5.4	0	0	0	0	0	0	0.0214876	0.00901636	0.00561707	0	0	0	0	0	0	>Cluster_15004
CL_VIRSorter_k127_367455_flag=1_multi=77_9810_len=44612	63.21	7.07	3.31	0	0	0	0	0	0	0.0205792	0.00261789	0.00344306	0	0	0	0	0	0	>Cluster_580	VC_70_0
CL_VIRSorter_k127_367483_flag=0_multi=11_0000_len=8808	6.76	3.53	1.1	0	0	0	0	0	0	0.00220085	0.00130709	0.00114422	0	0	0	0	0	0	>Cluster_5338
CL_VIRSorter_k127_367722_flag=0_multi=44_9589_len=10841	25.63	19.01	1.72	0	0	0	0	0	0	0.00834434	0.00703905	0.00178914	0	0	0	0	0	0	>Cluster_4171
CL_VIRSorter_k127_367830_flag=0_multi=22_9097_len=2564	7.49	4.41	8.45	0	0	0	0	0	0	0.00243851	0.00163294	0.00878968	0	0	0	0	0	0	>Cluster_15176
CL_VIRSorter_k127_367981_flag=1_multi=38_9718_len=5520	41.32	49.3	31.26	0	0	0	0	0	0	0.0134525	0.0182549	0.0325166	0	0	0	0	0	0	>Cluster_9580
CL_VIRSorter_k127_367999_flag=0_multi=26_0000_len=4880	19.97	7.54	1.86	0	0	0	0	0	0	0.00650162	0.00279192	0.00193477	0	0	0	0	0	0	>Cluster_11019
CL_VIRSorter_k127_368067_flag=0_multi=192_3782_len=1391	200.27	221.53	32.45	0	0	0	0	0	0	0.0652018	0.0820285	0.0337545	0	0	0	0	0	0	>Cluster_17945
CL_VIRSorter_k127_368133_flag=1_multi=7_0000_len=9966	3.15	2.8	1.37	0	0	0	0	0	0	0.00102554	0.00103679	0.00142507	0	0	0	0	0	0	>Cluster_4592
CL_VIRSorter_k127_368165_flag=1_multi=10_0000_len=4234	3.38	2.33	4.81	0	0	0	0	0	0	0.00110042	0.000862756	0.00500336	0	0	0	0	0	0	>Cluster_11924
CL_VIRSorter_k127_368549_flag=1_multi=15_0000_len=4406	2.89	3.76	5.74	0	0	0	0	0	0	0.000940895	0.00139226	0.00597074	0	0	0	0	0	0	>Cluster_11660
CL_VIRSorter_k127_368830_flag=1_multi=3_9896_len=3018	7.68	3.55	3.52	0	0	0	0	0	0	0.00250037	0.0013145	0.0036615	0	0	0	0	0	0	>Cluster_14140
CL_VIRSorter_k127_369866_flag=1_multi=21_0000_len=50085	2.38	15.05	1.64	0	0	0	0	0	0	0.000774855	0.00557274	0.00170593	0	0	0	0	0	0	>Cluster_421	VC_101_0
CL_VIRSorter_k127_370254_flag=0_multi=4_9468_len=1818	3.93	3.42	2.04	0	0	0	0	0	0	0.00127949	0.00126636	0.00212201	0	0	0	0	0	0	>Cluster_16971
CL_VIRSorter_k127_371044_flag=1_multi=40_7880_len=4725	18.03	21.73	7.93	0	0	0	0	0	0	0.00587001	0.00804622	0.00824878	0	0	0	0	0	0	>Cluster_11196
CL_VIRSorter_k127_371824_flag=1_multi=10_0000_len=8476	3.79	6.83	1.84	0	0	0	0	0	0	0.00123391	0.00252902	0.00191397	0	0	0	0	0	0	>Cluster_5620
CL_VIRSorter_k127_371845_flag=0_multi=11_9912_len=12616	3.91	2.79	2.73	0	0	0	0	0	0	0.00127298	0.00103309	0.00283974	0	0	0	0	0	0	>Cluster_3507
CL_VIRSorter_k127_372049_flag=0_multi=7_5372_len=3742	1.63	3.7	3.43	0	0	0	0	0	0	0.000530678	0.00137004	0.00356788	0	0	0	0	0	0	>Cluster_12718
CL_VIRSorter_k127_372077_flag=0_multi=8753_3298_len=28361	4447.17	2085.51	330.99	0	0	0	0	0	0	1.44786	0.772226	0.344295	0	0	0	0	0	0	>Cluster_1383
CL_VIRSorter_k127_372698_flag=0_multi=36_7902_len=2024	16.4	26.75	1.81	0	0	0	0	0	0	0.00533934	0.00990503	0.00188276	0	0	0	0	0	0	>Cluster_16482
CL_VIRSorter_k127_372758_flag=1_multi=11_0000_len=13516	1.68	2.3	3.42	0	0	0	0	0	0	0.000546956	0.000851648	0.00355748	0	0	0	0	0	0	>Cluster_3217
CL_VIRSorter_k127_372937_flag=1_multi=8_4141_len=2774	6.16	5.5	1.02	0	0	0	0	0	0	0.00200551	0.00203655	0.001061	0	0	0	0	0	0	>Cluster_14656
CL_VIRSorter_k127_373214_flag=0_multi=14_8417_len=3337	11	8.8	1.57	0	0	0	0	0	0	0.00358126	0.00325848	0.00163311	0	0	0	0	0	0	>Cluster_4744
CL_VIRSorter_k127_373258_flag=1_multi=21_9634_len=6437	9.64	1.58	1.89	0	0	0	0	0	0	0.00313849	0.000585045	0.00196598	0	0	0	0	0	0	>Cluster_7932
CL_VIRSorter_k127_373309_flag=1_multi=7_0000_len=2638	3.9	4.69	1	0	0	0	0	0	0	0.00126972	0.00173662	0.0010402	0	0	0	0	0	0	>Cluster_14984
CL_VIRSorter_k127_374018_flag=1_multi=105_6482_len=2793	119.16	47.5	3.89	0	0	0	0	0	0	0.0387948	0.0175884	0.00404637	0	0	0	0	0	0	>Cluster_14984
CL_VIRSorter_k127_374662_flag=0_multi=19_1900_len=9794	4.19	4.02	5.95	0	0	0	0	0	0	0.00136414	0.00148853	0.00618918	0	0	0	0	0	0	>Cluster_4696
CL_VIRSorter_k127_375378_flag=1_multi=4_0000_len=1949	1.35	6.03	1.7	0	0	0	0	0	0	0.000439518	0.0022328	0.00176834	0	0	0	0	0	0	>Cluster_4696
CL_VIRSorter_k127_376255_flag=0_multi=110_8224_len=12514	105.11	10.22	1	0	0	0	0	0	0	0.0342206	0.00378428	0.0010402	0	0	0	0	0	0	>Cluster_3541	VC_38_0
CL_VIRSorter_k127_376667_flag=0_multi=4_9582_len=2041	7.24	11.14	2.06	0	0	0	0	0	0	0.00235712	0.00412494	0.00214281	0	0	0	0	0	0	>Cluster_3541	VC_38_0
CL_VIRSorter_k127_376983_flag=1_multi=15_0000_len=15359	4.61	4.11	4.06	0	0	0	0	0	0	0.00150087	0.00152186	0.00422321	0	0	0	0	0	0	>Cluster_2724	VC_194_0
CL_VIRSorter_k127_377931_flag=1_multi=10_0000_len=5799	3.7	5.86	2.54	0	0	0	0	0	0	0.00120461	0.00216985	0.00264211	0	0	0	0	0	0	>Cluster_9009
CL_VIRSorter_k127_378009_flag=0_multi=17_0000_len=4421	4.59	4.77	4.03	0	0	0	0	0	0	0.00149436	0.00176624	0.004192	0	0	0	0	0	0	>Cluster_11638
CL_VIRSorter_k127_378182_flag=1_multi=22_2802_len=21460	11.62	7.45	3.09	0	0	0	0	0	0	0.00378311	0.0027586	0.00321421	0	0	0	0	0	0	>Cluster_1857
CL_VIRSorter_k127_378890_flag=0_multi=19_9370_len=3145	5.01	6.04	10.14	0	0	0	0	0	0	0.0016311	0.0022365	0.0105476	0	0	0	0	0	0	>Cluster_7265
CL_VIRSorter_k127_380312_flag=1_multi=11_0000_len=2946	3.18	2.67	4	0	0	0	0	0	0	0.00103531	0.000988652	0.0041608	0	0	0	0	0	0	>Cluster_14290
CL_VIRSorter_k127_380531_flag=0_multi=101_8265_len=5949	26.85	47.1	20.14	0	0	0	0	0	0	0.00874153	0.0174403	0.0209496	0	0	0	0	0	0	>Cluster_8719
CL_VIRSorter_k127_380534_flag=1_multi=9_0000_len=6940	1.71	5.15	1.44	0	0	0	0	0	0	0.000556723	0.00190695	0.00149789	0	0	0	0	0	0	>Cluster_7233
CL_VIRSorter_k127_381163_flag=0_multi=694_7785_len=14792	161.72	128.78	5.44	0	0	0	0	0	0	0.0526511	0.0476849	0.00565868	0	0	0	0	0	0	>Cluster_2853
CL_VIRSorter_k127_381319_flag=0_multi=23_0000_len=27050	13.73	5.53	2.72	0	0	0	0	0	0	0.00447007	0.00204766	0.00282934	0	0	0	0	0	0	>Cluster_1461
CL_VIRSorter_k127_381364_flag=1_multi=6_0000_len=2731	5.25	1.51	0	0	0	0	0	0	0	0.00170924	0.000559125	0	0	0	0	0	0	0	>Cluster_14757
CL_VIRSorter_k127_381595_flag=0_multi=12_3471_len=5874	2.93	4.64	4.5	0	0	0	0	0	0	0.000953918	0.00171811	0.0046809	0	0	0	0	0	0	>Cluster_8880
CL_VIRSorter_k127_381982_flag=0_multi=15_9801_len=7653	9.77	4.35	2.56	0	0	0	0	0	0	0.00318081	0.00161072	0.00266291	0	0	0	0	0	0	>Cluster_6368
CL_VIRSorter_k127_382605_flag=1_multi=9_0000_len=10227	5.55	2.81	1.44	0	0	0	0	0	0	0.00180691	0.00104049	0.00149789	0	0	0	0	0	0	>Cluster_4454	VC_351_0
CL_VIRSorter_k127_383347_flag=1_multi=6_0000_len=4730	5.67	1.94	1.68	0	0	0	0	0	0	0.00184598	0.000718346	0.00174753	0	0	0	0	0	0	>Cluster_11191
CL_VIRSorter_k127_383425_flag=0_multi=22_0000_len=4586	11.51	5.71	10.13	0	0	0	0	0	0	0.0037473	0.00211431	0.0105372	0	0	0	0	0	0	>Cluster_11383
CL_VIRSorter_k127_384550_flag=0_multi=88_9325_len=5340	63.29	19.47	8.56	0	0	0	0	0	0	0.0206053	0.00720938	0.0089041	0	0	0	0	0	0	>Cluster_10003
CL_VIRSorter_k127_384577_flag=0_multi=61_9144_len=7256	35.16	2.82	1.18	0	0	0	0	0	0	0.011447	0.00104419	0.00122743	0	0	0	0	0	0	>Cluster_6822
CL_VIRSorter_k127_384966_flag=0_multi=18_9823_len=10306	4.37	7.36	7.11	0	0	0	0	0	0	0.00142274	0.00272527	0.00739581	0	0	0	0	0	0	>Cluster_4416	VC_185_0
CL_VIRSorter_k127_385161_flag=0_multi=17_9812_len=9181	17.23	9.04	5.15	0	0	0	0	0	0	0.00560956	0.00334735	0.00535702	0	0	0	0	0	0	>Cluster_5060
CL_VIRSorter_k127_386200_flag=0_multi=17_9874_len=13568	10.71	7.69	3.52	0	0	0	0	0	0	0.00348685	0.00284746	0.0036615	0	0	0	0	0	0	>Cluster_3204	VC_185_0
CL_VIRSorter_k127_386340_flag=1_multi=9_0000_len=2997	4.31	1.85	1.52	0	0	0	0	0	0	0.0014032	0.000685021	0.0015811	0	0	0	0	0	0	>Cluster_14186
CL_VIRSorter_k127_387372_flag=1_multi=5_0000_len=3567	4.37	2.92	0	0	0	0	0	0	0	0.00142274	0.00108122	0	0	0	0	0	0	0	>Cluster_13023
CL_VIRSorter_k127_387844_flag=1_multi=13_0000_len=16043	3.76	4.05	5.27	0	0	0	0	0	0	0.00122414	0.00149964	0.00548185	0	0	0	0	0	0	>Cluster_2572	VC_184_0
CL_VIRSorter_k127_388198_flag=0_multi=153_0000_len=10339	85.66	40.22	4.4	0	0	0	0	0	0	0.0278883	0.0148927	0.00457688	0	0	0	0	0	0	>Cluster_4397
CL_VIRSorter_k127_388577_flag=1_multi=5_0000_len=2664	1.68	1.72	2.16	0	0	0	0	0	0	0.000546956	0.000636884	0.00224683	0	0	0	0	0	0	>Cluster_14927
CL_VIRSorter_k127_389656_flag=0_multi=13_6315_len=11519	14.35	1.8	1.37	0	0	0	0	0	0	0.00467192	0.000666507	0.00142507	0	0	0	0	0	0	>Cluster_3889
CL_VIRSorter_k127_389900_flag=1_multi=28_0000_len=3600	4.6	11.5	7.76	0	0	0	0	0	0	0.00149762	0.00425824	0.00807194	0	0	0	0	0	0	>Cluster_12970
CL_VIRSorter_k127_390434_flag=1_multi=16_0000_len=20488	1.77	1.85	9.93	0	0	0	0	0	0	0.000576258	0.000685021	0.0103292	0	0	0	0	0	0	>Cluster_1948	VC_105_0
CL_VIRSorter_k127_391886_flag=0_multi=1_0000_len=1001	8.68	2.41	1	0	0	0	0	0	0	0.00282594	0.000892378	0.0010402	0	0	0	0	0	0	>Cluster_1948	VC_105_0
CL_VIRSorter_k127_391964_flag=1_multi=50_0000_len=8898	16.26	7.56	15.13	0	0	0	0	0	0	0.00529376	0.00279933	0.0157382	0	0	0	0	0	0	>Cluster_5268
CL_VIRSorter_k127_391996_flag=1_multi=30_0000_len=2439	6.68	7.04	1	0	0	0	0	0	0	0.0021748	0.00260678	0.0010402	0	0	0	0	0	0	>Cluster_15479
CL_VIRSorter_k127_392363_flag=1_multi=27_0000_len=1471	1.61	6.55	2.13	0	0	0	0	0	0	0.000524166	0.00242534	0.00221562	0	0	0	0	0	0	>Cluster_17782
CL_VIRSorter_k127_393035_flag=0_multi=3_9863_len=2312	6.1	12.71	1.86	0	0	0	0	0	0	0.00198597	0.00470628	0.00193477	0	0	0	0	0	0	>Cluster_15784
CL_VIRSorter_k127_393500_flag=1_multi=10_0000_len=2276	3.43	2.37	3.49	0	0	0	0	0	0	0.0011167	0.000877567	0.00363029	0	0	0	0	0	0	>Cluster_15877
CL_VIRSorter_k127_394478_flag=0_multi=16_0000_len=6529	7.08	7.62	1.84	0	0	0	0	0	0	0.00230503	0.00282155	0.00191397	0	0	0	0	0	0	>Cluster_7781
CL_VIRSorter_k127_394787_flag=1_multi=3_0000_len=2103	5.35	2.36	0	0	0	0	0	0	0	0.0017418	0.000873864	0	0	0	0	0	0	0	>Cluster_16290
CL_VIRSorter_k127_395302_flag=0_multi=14_0000_len=9210	8.13	4.72	2.09	0	0	0	0	0	0	0.00264688	0.00174773	0.00217402	0	0	0	0	0	0	>Cluster_5046
CL_VIRSorter_k127_395431_flag=1_multi=4_0000_len=1431	3.51	1.87	0	0	0	0	0	0	0	0.00114275	0.000692426	0	0	0	0	0	0	0	>Cluster_17873
CL_VIRSorter_k127_395588_flag=1_multi=50_8782_len=51046	29.92	17.32	2.76	0	0	0	0	0	0	0.00974103	0.00641328	0.00287095	0	0	0	0	0	0	>Cluster_391	VC_0_1
CL_VIRSorter_k127_396074_flag=1_multi=10_0000_len=2838	12.02	2.16	1.18	0	0	0	0	0	0	0.00391334	0.000799808	0.00122743	0	0	0	0	0	0	>Cluster_14503
CL_VIRSorter_k127_397789_flag=0_multi=5_0000_len=2843	3.58	6.73	2.11	0	0	0	0	0	0	0.00116554	0.00249199	0.00219482	0	0	0	0	0	0	>Cluster_14491
CL_VIRSorter_k127_397862_flag=1_multi=63_0000_len=35188	7.66	10.07	24.06	0	0	0	0	0	0	0.00249386	0.00372874	0.0250272	0	0	0	0	0	0	>Cluster_1077	VC_66_0
CL_VIRSorter_k127_398242_flag=1_multi=52_0000_len=32060	6.21	36.91	2.24	0	0	0	0	0	0	0.00202178	0.0136671	0.00233005	0	0	0	0	0	0	>Cluster_1194	VC_118_0
CL_VIRSorter_k127_398971_flag=0_multi=5_9796_len=2573	4.51	3.51	1.61	0	0	0	0	0	0	0.00146832	0.00129969	0.00167472	0	0	0	0	0	0	>Cluster_15153
CL_VIRSorter_k127_400200_flag=1_multi=5_5913_len=2143	10.01	3.82	1	0	0	0	0	0	0	0.00325895	0.00141448	0.0010402	0	0	0	0	0	0	>Cluster_16197
CL_VIRSorter_k127_400768_flag=0_multi=21_9128_len=2534	4.96	5.15	7.22	0	0	0	0	0	0	0.00161482	0.00190695	0.00751024	0	0	0	0	0	0	>Cluster_15235
CL_VIRSorter_k127_400841_flag=1_multi=5_0000_len=1418	6.08	1.88	1	0	0	0	0	0	0	0.00197946	0.000696129	0.0010402	0	0	0	0	0	0	>Cluster_17893
CL_VIRSorter_k127_400939_flag=1_multi=8_0000_len=2604	1.64	4.38	2.13	0	0	0	0	0	0	0.000533934	0.00162183	0.00221562	0	0	0	0	0	0	>Cluster_15075
CL_VIRSorter_k127_401099_flag=0_multi=3_6795_len=1868	7.04	9.26	2.92	0	0	0	0	0	0	0.00229201	0.00342881	0.00303738	0	0	0	0	0	0	>Cluster_16855
CL_VIRSorter_k127_401154_flag=1_multi=11_0000_len=9280	4.47	2.9	2.34	0	0	0	0	0	0	0.00145529	0.00107382	0.00243407	0	0	0	0	0	0	>Cluster_5002
CL_VIRSorter_k127_402359_flag=1_multi=6_0034_len=1319	4.18	0	0	0	0	0	0	0	0	0.00136088	0	0	0	0	0	0	0	0	>Cluster_18100
CL_VIRSorter_k127_403075_flag=1_multi=5_0000_len=2662	3.37	3.1	1.75	0	0	0	0	0	0	0.00109717	0.00114787	0.00182035	0	0	0	0	0	0	>Cluster_14930
CL_VIRSorter_k127_403293_flag=1_multi=8_0000_len=4021	5.3	3.45	1.46	0	0	0	0	0	0	0.00172552	0.00127747	0.00151869	0	0	0	0	0	0	>Cluster_12245
CL_VIRSorter_k127_404125_flag=0_multi=65_0000_len=3556	48.1	21.13	1.61	0	0	0	0	0	0	0.0156599	0.00782405	0.00167472	0	0	0	0	0	0	>Cluster_13044
CL_VIRSorter_k127_404157_flag=0_multi=1_8938_len=1426	14.15	6.26	1.79	0	0	0	0	0	0	0.0046068	0.00231796	0.00186196	0	0	0	0	0	0	>Cluster_17880
CL_VIRSorter_k127_404331_flag=1_multi=9_0000_len=7305	4.53	4.37	4.18	0	0	0	0	0	0	0.00147483	0.00161813	0.00434803	0	0	0	0	0	0	>Cluster_6762
CL_VIRSorter_k127_404661_flag=0_multi=2_9684_len=1646	10.34	4.99	1.74	0	0	0	0	0	0	0.00336639	0.0018477	0.00180995	0	0	0	0	0	0	>Cluster_17380
CL_VIRSorter_k127_405134_flag=0_multi=6_9598_len=1620	2.27	4.18	1.85	0	0	0	0	0	0	0.000739042	0.00154778	0.00192437	0	0	0	0	0	0	>Cluster_17444
CL_VIRSorter_k127_405325_flag=0_multi=13_9775_len=5914	10.3	3.15	1.78	0	0	0	0	0	0	0.00335336	0.00116639	0.00185155	0	0	0	0	0	0	>Cluster_8794
CL_VIRSorter_k127_405396_flag=0_multi=3_9080_len=2213	37.18	10.51	1.24	0	0	0	0	0	0	0.0121047	0.00389166	0.00128985	0	0	0	0	0	0	>Cluster_16047
CL_VIRSorter_k127_405735_flag=1_multi=13_0000_len=4142	5.13	3.33	2.12	0	0	0	0	0	0	0.00167017	0.00123304	0.00220522	0	0	0	0	0	0	>Cluster_12048
CL_VIRSorter_k127_405776_flag=1_multi=8_0000_len=8058	3.31	6.07	1.28	0	0	0	0	0	0	0.00107763	0.00224761	0.00133145	0	0	0	0	0	0	>Cluster_5987
CL_VIRSorter_k127_405986_flag=1_multi=12_0000_len=34804	9	3.25	1.39	0	0	0	0	0	0	0.00293012	0.00120341	0.00144588	0	0	0	0	0	0	>Cluster_1089	VC_311_0
CL_VIRSorter_k127_406363_flag=1_multi=11_0000_len=4434	3.98	9.51	3.44	0	0	0	0	0	0	0.00129577	0.00352138	0.00357828	0	0	0	0	0	0	>Cluster_11613
CL_VIRSorter_k127_406553_flag=1_multi=291_7790_len=14302	135.69	163	2.5	0	0	0	0	0	0	0.0441765	0.0603559	0.0026005	0	0	0	0	0	0	>Cluster_3002	VC_151_0
CL_VIRSorter_k127_406736_flag=0_multi=640_9152_len=75566-circular	226.69	173.94	4.28	0	0	0	0	0	0	0.0738033	0.0644068	0.00445205	0	0	0	0	0	0	>Cluster_99	VC_95_0
CL_VIRSorter_k127_407071_flag=0_multi=17_8861_len=13221	10.14	4.35	2.05	0	0	0	0	0	0	0.00330127	0.00161072	0.00213241	0	0	0	0	0	0	>Cluster_3309
CL_VIRSorter_k127_407113_flag=1_multi=4_0000_len=3110	7.01	2.72	1	0	0	0	0	0	0	0.00228224	0.00100717	0.0010402	0	0	0	0	0	0	>Cluster_3309
CL_VIRSorter_k127_407804_flag=0_multi=88_0000_len=13842	13.99	17.25	29.72	0	0	0	0	0	0	0.00455471	0.00638736	0.0309147	0	0	0	0	0	0	>Cluster_3134
CL_VIRSorter_k127_407949_flag=0_multi=12_9714_len=4318	15.55	9.1	2.55	0	0	0	0	0	0	0.0050626	0.00336956	0.00265251	0	0	0	0	0	0	>Cluster_11791
CL_VIRSorter_k127_408016_flag=0_multi=18_9571_len=4324	11.83	6.72	1.97	0	0	0	0	0	0	0.00385148	0.00248829	0.00204919	0	0	0	0	0	0	>Cluster_11783
CL_VIRSorter_k127_408025_flag=0_multi=47_1395_len=5274	93.02	39.68	8.87	0	0	0	0	0	0	0.0302845	0.0146928	0.00922656	0	0	0	0	0	0	>Cluster_10144
CL_VIRSorter_k127_408134_flag=0_multi=40_9045_len=4418	35.43	53.28	3.13	0	0	0	0	0	0	0.0115349	0.0197286	0.00325582	0	0	0	0	0	0	>Cluster_11642
CL_VIRSorter_k127_408423_flag=0_multi=15_0000_len=15178	5.93	7.58	1.65	0	0	0	0	0	0	0.00193063	0.00280673	0.00171633	0	0	0	0	0	0	>Cluster_2757	VC_53_0
CL_VIRSorter_k127_408449_flag=1_multi=3_9936_len=2466	1.99	9.73	0	0	0	0	0	0	0	0.000647883	0.00360284	0	0	0	0	0	0	0	>Cluster_15408
CL_VIRSorter_k127_408486_flag=0_multi=336_6737_len=2361	116.72	340.96	7.18	0	0	0	0	0	0	0.0380004	0.126251	0.00746863	0	0	0	0	0	0	>Cluster_15657
CL_VIRSorter_k127_408747_flag=1_multi=11_0000_len=21536	6.58	3.57	1.46	0	0	0	0	0	0	0.00214225	0.00132191	0.00151869	0	0	0	0	0	0	>Cluster_1848	VC_235_0
CL_VIRSorter_k127_409002_flag=0_multi=18_6442_len=3739	18.41	15.55	1.33	0	0	0	0	0	0	0.00599373	0.00575788	0.00138346	0	0	0	0	0	0	>Cluster_12722
CL_VIRSorter_k127_409368_flag=1_multi=6_0000_len=4655	4.31	2.24	1.18	0	0	0	0	0	0	0.0014032	0.000829431	0.00122743	0	0	0	0	0	0	>Cluster_11287
CL_VIRSorter_k127_409380_flag=1_multi=27_9741_len=11311	7.27	8.29	1.56	0	0	0	0	0	0	0.00236689	0.00306963	0.00162271	0	0	0	0	0	0	>Cluster_3973	VC_165_0
CL_VIRSorter_k127_409472_flag=0_multi=226_9946_len=57626-circular	49.8	45.15	16.96	0	0	0	0	0	0	0.0162133	0.0167182	0.0176418	0	0	0	0	0	0	>Cluster_271	VC_0_1
CL_VIRSorter_k127_409518_flag=0_multi=12_9438_len=4397	16.41	7.12	1.75	0	0	0	0	0	0	0.00534259	0.0026364	0.00182035	0	0	0	0	0	0	>Cluster_11672
CL_VIRSorter_k127_409668_flag=0_multi=10_8423_len=3526	24.37	5.8	3.79	0	0	0	0	0	0	0.00793412	0.00214763	0.00394235	0	0	0	0	0	0	>Cluster_13108
CL_VIRSorter_k127_409712_flag=0_multi=132_9933_len=1775	3.98	5.09	2.92	0	0	0	0	0	0	0.00129577	0.00188473	0.00303738	0	0	0	0	0	0	>Cluster_13108
CL_VIRSorter_k127_409942_flag=1_multi=7_0000_len=3863	4.34	1.76	1.66	0	0	0	0	0	0	0.00141297	0.000651695	0.00172673	0	0	0	0	0	0	>Cluster_12508
CL_VIRSorter_k127_409948_flag=1_multi=13_0000_len=2231	12.16	4.41	1.97	0	0	0	0	0	0	0.00395892	0.00163294	0.00204919	0	0	0	0	0	0	>Cluster_16006
CL_VIRSorter_k127_410105_flag=0_multi=42_9912_len=47757	12.08	12.04	9.68	0	0	0	0	0	0	0.00393288	0.00445819	0.0100691	0	0	0	0	0	0	>Cluster_484	VC_7_0
CL_VIRSorter_k127_410301_flag=0_multi=319_0181_len=5481	423.53	329.92	16.45	0	0	0	0	0	0	0.137888	0.122163	0.0171113	0	0	0	0	0	0	>Cluster_9655
CL_VIRSorter_k127_410312_flag=0_multi=196_5944_len=4959	196.71	36.31	2.87	0	0	0	0	0	0	0.0640427	0.0134449	0.00298537	0	0	0	0	0	0	>Cluster_10911
CL_VIRSorter_k127_410624_flag=0_multi=21_9555_len=4843	14.97	16.55	3.96	0	0	0	0	0	0	0.00487377	0.00612816	0.00411919	0	0	0	0	0	0	>Cluster_11059
CL_VIRSorter_k127_410738_flag=0_multi=13_5755_len=18249	9.23	2.71	1.75	0	0	0	0	0	0	0.003005	0.00100346	0.00182035	0	0	0	0	0	0	>Cluster_2207
CL_VIRSorter_k127_410789_flag=1_multi=13_7530_len=4589	31.17	6.49	1.94	0	0	0	0	0	0	0.010148	0.00240313	0.00201799	0	0	0	0	0	0	>Cluster_11379
CL_VIRSorter_k127_410900_flag=1_multi=23_8473_len=1784	4.34	10.35	9.55	0	0	0	0	0	0	0.00141297	0.00383241	0.0099339	0	0	0	0	0	0	>Cluster_17060
CL_VIRSorter_k127_411192_flag=1_multi=18_0000_len=26704	7.25	4.4	3.44	0	0	0	0	0	0	0.00236038	0.00162924	0.00357828	0	0	0	0	0	0	>Cluster_1485	VC_9_0
CL_VIRSorter_k127_411414_flag=1_multi=93_0000_len=17320	50.15	29.07	2.57	0	0	0	0	0	0	0.0163273	0.0107641	0.00267331	0	0	0	0	0	0	>Cluster_2354	VC_55_0
CL_VIRSorter_k127_411650_flag=1_multi=5_0000_len=1444	2.17	2.44	1.39	0	0	0	0	0	0	0.000706485	0.000903487	0.00144588	0	0	0	0	0	0	>Cluster_17844
CL_VIRSorter_k127_411983_flag=0_multi=31_7679_len=10975	7.22	9.14	17.23	0	0	0	0	0	0	0.00235061	0.00338437	0.0179226	0	0	0	0	0	0	>Cluster_4121	VC_185_0
CL_VIRSorter_k127_412083_flag=0_multi=103_0000_len=21387	32.79	31.28	22.65	0	0	0	0	0	0	0.0106754	0.0115824	0.0235605	0	0	0	0	0	0	>Cluster_1865
CL_VIRSorter_k127_412214_flag=0_multi=3_2699_len=1865	21.51	4.11	1.73	0	0	0	0	0	0	0.00700299	0.00152186	0.00179954	0	0	0	0	0	0	>Cluster_16864
CL_VIRSorter_k127_412642_flag=1_multi=327_5180_len=14817	56.81	71.96	155.83	0	0	0	0	0	0	0.0184956	0.0266455	0.162094	0	0	0	0	0	0	>Cluster_2842	VC_92_0
CL_VIRSorter_k127_412873_flag=1_multi=5_0000_len=2843	2.59	1.56	1.47	0	0	0	0	0	0	0.000843224	0.000577639	0.00152909	0	0	0	0	0	0	>Cluster_14490
CL_VIRSorter_k127_413184_flag=1_multi=30_0000_len=39679	16.57	6.38	3.09	0	0	0	0	0	0	0.00539468	0.0023624	0.00321421	0	0	0	0	0	0	>Cluster_874	VC_164_0
CL_VIRSorter_k127_413289_flag=0_multi=701_0000_len=10268	460.16	311.76	174.43	0	0	0	0	0	0	0.149814	0.115439	0.181442	0	0	0	0	0	0	>Cluster_4433	VC_37_0
CL_VIRSorter_k127_413700_flag=0_multi=149_6583_len=2363	58	34.97	31.72	0	0	0	0	0	0	0.018883	0.0129487	0.0329951	0	0	0	0	0	0	>Cluster_15652
CL_VIRSorter_k127_413762_flag=0_multi=96_2203_len=20795	38.04	16.96	19.35	0	0	0	0	0	0	0.0123847	0.00627997	0.0201278	0	0	0	0	0	0	>Cluster_1919	VC_344_0
CL_VIRSorter_k127_413860_flag=0_multi=17_8415_len=12356	16.62	3.83	1.22	0	0	0	0	0	0	0.00541096	0.00141818	0.00126904	0	0	0	0	0	0	>Cluster_3605	VC_66_0
CL_VIRSorter_k127_413929_flag=0_multi=433_0000_len=2066	108.11	162.1	106.78	0	0	0	0	0	0	0.0351973	0.0600226	0.111072	0	0	0	0	0	0	>Cluster_16383
CL_VIRSorter_k127_413998_flag=0_multi=8_9817_len=4504	1.98	4.64	3.99	0	0	0	0	0	0	0.000644627	0.00171811	0.00415039	0	0	0	0	0	0	>Cluster_11513
CL_VIRSorter_k127_414114_flag=0_multi=484_0115_len=11105	142.42	150.67	182.91	0	0	0	0	0	0	0.0463676	0.0557903	0.190263	0	0	0	0	0	0	>Cluster_4066	VC_70_0
CL_VIRSorter_k127_414200_flag=0_multi=11_0000_len=11859	3.69	2.77	3.32	0	0	0	0	0	0	0.00120135	0.00102568	0.00345346	0	0	0	0	0	0	>Cluster_3774	VC_529_0
CL_VIRSorter_k127_414256_flag=0_multi=1352_6468_len=2242	1450.45	258.75	102.95	0	0	0	0	0	0	0.472222	0.0958103	0.107088	0	0	0	0	0	0	>Cluster_3774	VC_529_0
CL_VIRSorter_k127_414515_flag=0_multi=20_9362_len=4309	10.53	6.46	2.79	0	0	0	0	0	0	0.00342824	0.00239202	0.00290215	0	0	0	0	0	0	>Cluster_11806
CL_VIRSorter_k127_414576_flag=0_multi=26_0000_len=45388	7.88	13.74	1.41	0	0	0	0	0	0	0.00256549	0.00508767	0.00146668	0	0	0	0	0	0	>Cluster_552	VC_487_0
CL_VIRSorter_k127_415247_flag=1_multi=61_0000_len=22461	3.53	8.85	22.62	0	0	0	0	0	0	0.00114926	0.00327699	0.0235293	0	0	0	0	0	0	>Cluster_1757	VC_234_0
CL_VIRSorter_k127_415389_flag=0_multi=164_4195_len=3865	128.58	88.4	8.08	0	0	0	0	0	0	0.0418617	0.0327329	0.00840481	0	0	0	0	0	0	>Cluster_12506
CL_VIRSorter_k127_415589_flag=0_multi=363_6576_len=1710	184.07	350.34	39.85	0	0	0	0	0	0	0.0599275	0.129724	0.0414519	0	0	0	0	0	0	>Cluster_12506
CL_VIRSorter_k127_415676_flag=1_multi=8_0000_len=2245	7.87	1.95	0	0	0	0	0	0	0	0.00256223	0.000722049	0	0	0	0	0	0	0	>Cluster_15967
CL_VIRSorter_k127_415863_flag=0_multi=987_0000_len=5383	469.76	299.73	66.05	0	0	0	0	0	0	0.152939	0.110984	0.0687051	0	0	0	0	0	0	>Cluster_9898
CL_VIRSorter_k127_416042_flag=1_multi=9_6593_len=3667	17.36	6.11	1.38	0	0	0	0	0	0	0.00565188	0.00226242	0.00143547	0	0	0	0	0	0	>Cluster_12850
CL_VIRSorter_k127_416200_flag=0_multi=14_9638_len=7870	4.37	5.6	5.05	0	0	0	0	0	0	0.00142274	0.00207358	0.005253	0	0	0	0	0	0	>Cluster_6152
CL_VIRSorter_k127_416219_flag=1_multi=4_0000_len=1925	2.6	1.98	1.8	0	0	0	0	0	0	0.00084648	0.000733157	0.00187236	0	0	0	0	0	0	>Cluster_6152
CL_VIRSorter_k127_416257_flag=0_multi=163_8064_len=3938	205.36	88.43	58.66	0	0	0	0	0	0	0.0668589	0.032744	0.0610181	0	0	0	0	0	0	>Cluster_6152
CL_VIRSorter_k127_416454_flag=1_multi=5_5293_len=1323	34.93	11.77	1	0	0	0	0	0	0	0.0113721	0.00435821	0.0010402	0	0	0	0	0	0	>Cluster_6152
CL_VIRSorter_k127_416558_flag=0_multi=7_9970_len=8086	6.58	5.89	1.33	0	0	0	0	0	0	0.00214225	0.00218096	0.00138346	0	0	0	0	0	0	>Cluster_5963
CL_VIRSorter_k127_416570_flag=1_multi=433_0000_len=11836	295.11	108.57	11.45	0	0	0	0	0	0	0.0960787	0.0402015	0.0119103	0	0	0	0	0	0	>Cluster_3782
CL_VIRSorter_k127_417264_flag=0_multi=4_9633_len=1900	1.87	4.49	4.21	0	0	0	0	0	0	0.000608814	0.00166256	0.00437924	0	0	0	0	0	0	>Cluster_16789
CL_VIRSorter_k127_417413_flag=0_multi=10_7041_len=6478	16.15	4.38	1.37	0	0	0	0	0	0	0.00525794	0.00162183	0.00142507	0	0	0	0	0	0	>Cluster_7859
CL_VIRSorter_k127_417764_flag=0_multi=59_5922_len=3202	60.07	66.92	36.2	0	0	0	0	0	0	0.0195569	0.0247792	0.0376552	0	0	0	0	0	0	>Cluster_13731
CL_VIRSorter_k127_417975_flag=1_multi=48_0000_len=3571	12.31	6.87	3.13	0	0	0	0	0	0	0.00400776	0.00254383	0.00325582	0	0	0	0	0	0	>Cluster_13018
CL_VIRSorter_k127_418218_flag=0_multi=12_9669_len=3753	13.14	10.84	2	0	0	0	0	0	0	0.00427798	0.00401385	0.0020804	0	0	0	0	0	0	>Cluster_12701
CL_VIRSorter_k127_418442_flag=0_multi=10_0752_len=2095	19.33	5.67	1.74	0	0	0	0	0	0	0.00629325	0.0020995	0.00180995	0	0	0	0	0	0	>Cluster_16319
CL_VIRSorter_k127_418623_flag=0_multi=817_5107_len=2559	108.89	435.24	321.74	0	0	0	0	0	0	0.0354512	0.161161	0.334674	0	0	0	0	0	0	>Cluster_16319
CL_VIRSorter_k127_418684_flag=1_multi=10_9877_len=9099	11.5	2.05	1.39	0	0	0	0	0	0	0.00374405	0.000759077	0.00144588	0	0	0	0	0	0	>Cluster_5121
CL_VIRSorter_k127_419276_flag=1_multi=9_6385_len=2171	2.7	6.53	1.27	0	0	0	0	0	0	0.000879037	0.00241794	0.00132105	0	0	0	0	0	0	>Cluster_16137
CL_VIRSorter_k127_419279_flag=0_multi=14_9092_len=1669	23.51	7.22	3.98	0	0	0	0	0	0	0.00765413	0.00267343	0.00413999	0	0	0	0	0	0	>Cluster_17341
CL_VIRSorter_k127_419283_flag=0_multi=30_4439_len=1224	48.58	7.88	1.46	0	0	0	0	0	0	0.0158162	0.00291782	0.00151869	0	0	0	0	0	0	>Cluster_17341
CL_VIRSorter_k127_419430_flag=0_multi=6_1182_len=4426	1.48	13.46	1	0	0	0	0	0	0	0.000481842	0.00498399	0.0010402	0	0	0	0	0	0	>Cluster_11629
CL_VIRSorter_k127_419468_flag=1_multi=10_0000_len=9945	5.95	6.36	1.38	0	0	0	0	0	0	0.00193714	0.00235499	0.00143547	0	0	0	0	0	0	>Cluster_4604
CL_VIRSorter_k127_419576_flag=0_multi=18_2319_len=4673	27.88	12.09	9.78	0	0	0	0	0	0	0.00907687	0.0044767	0.0101731	0	0	0	0	0	0	>Cluster_11266
CL_VIRSorter_k127_419733_flag=1_multi=14_5618_len=13973	17.11	2.42	2.07	0	0	0	0	0	0	0.00557049	0.000896081	0.00215321	0	0	0	0	0	0	>Cluster_3081	VC_607_0
CL_VIRSorter_k127_419941_flag=0_multi=79_2479_len=5229	135.43	336.46	83.39	0	0	0	0	0	0	0.0440918	0.124585	0.0867422	0	0	0	0	0	0	>Cluster_10255
CL_VIRSorter_k127_420022_flag=0_multi=23_2051_len=14470	19.17	3.14	0	0	0	0	0	0	0	0.00624116	0.00116268	0	0	0	0	0	0	0	>Cluster_2951
CL_VIRSorter_k127_420405_flag=0_multi=57_6857_len=3754	17.47	17	25.11	0	0	0	0	0	0	0.00568769	0.00629479	0.0261194	0	0	0	0	0	0	>Cluster_12699
CL_VIRSorter_k127_420453_flag=0_multi=446_9252_len=4286	121.27	76.36	6	0	0	0	0	0	0	0.0394818	0.0282747	0.00624119	0	0	0	0	0	0	>Cluster_11842
CL_VIRSorter_k127_420465_flag=0_multi=16_0000_len=18008	4.04	10.16	3.26	0	0	0	0	0	0	0.0013153	0.00376206	0.00339105	0	0	0	0	0	0	>Cluster_2234
CL_VIRSorter_k127_420475_flag=0_multi=612_7088_len=2998	505.17	269.62	16.61	0	0	0	0	0	0	0.164468	0.0998353	0.0172777	0	0	0	0	0	0	>Cluster_14181
CL_VIRSorter_k127_420493_flag=1_multi=5_0000_len=1855	3.92	2.21	0	0	0	0	0	0	0	0.00127623	0.000818322	0	0	0	0	0	0	0	>Cluster_16894
CL_VIRSorter_k127_420502_flag=0_multi=128_9345_len=23566	31.75	48.4	97.77	0	0	0	0	0	0	0.0103368	0.0179216	0.1017	0	0	0	0	0	0	>Cluster_1690	VC_171_0
CL_VIRSorter_k127_420528_flag=1_multi=5_0000_len=4173	2.98	5.89	1.79	0	0	0	0	0	0	0.000970196	0.00218096	0.00186196	0	0	0	0	0	0	>Cluster_12009
CL_VIRSorter_k127_420964_flag=0_multi=32_8344_len=3991	37.6	9.43	1.27	0	0	0	0	0	0	0.0122414	0.00349175	0.00132105	0	0	0	0	0	0	>Cluster_12301
CL_VIRSorter_k127_421210_flag=0_multi=56_4317_len=7584	42.05	24.12	6.13	0	0	0	0	0	0	0.0136902	0.00893119	0.00637642	0	0	0	0	0	0	>Cluster_12301
CL_VIRSorter_k127_421296_flag=0_multi=210_9671_len=7673	14.27	2.99	1.4	0	0	0	0	0	0	0.00464587	0.00110714	0.00145628	0	0	0	0	0	0	>Cluster_6351
CL_VIRSorter_k127_421393_flag=1_multi=3_9772_len=1575	6.47	4.23	1.77	0	0	0	0	0	0	0.00210643	0.00156629	0.00184115	0	0	0	0	0	0	>Cluster_6351
CL_VIRSorter_k127_421535_flag=0_multi=301_0000_len=5707	6.51	18.66	1.5	0	0	0	0	0	0	0.00211946	0.00690945	0.0015603	0	0	0	0	0	0	>Cluster_9197
CL_VIRSorter_k127_421559_flag=0_multi=3_9432_len=1236	40.47	22.29	1.79	0	0	0	0	0	0	0.0131758	0.00825358	0.00186196	0	0	0	0	0	0	>Cluster_18209
CL_VIRSorter_k127_421599_flag=0_multi=159_8629_len=2796	207.07	384.78	39.6	0	0	0	0	0	0	0.0674156	0.142477	0.0411919	0	0	0	0	0	0	>Cluster_14604
CL_VIRSorter_k127_421628_flag=0_multi=74_0000_len=14519	12.05	14.2	8.27	0	0	0	0	0	0	0.00392311	0.005258	0.00860244	0	0	0	0	0	0	>Cluster_2936
CL_VIRSorter_k127_421832_flag=0_multi=44_8385_len=2852	126.49	102.08	15.18	0	0	0	0	0	0	0.0411813	0.0377983	0.0157902	0	0	0	0	0	0	>Cluster_14470
CL_VIRSorter_k127_422015_flag=1_multi=7_0000_len=3306	5.17	2.14	1.52	0	0	0	0	0	0	0.00168319	0.000792402	0.0015811	0	0	0	0	0	0	>Cluster_13517
CL_VIRSorter_k127_422019_flag=1_multi=19_0000_len=7181	7.12	2.25	3.8	0	0	0	0	0	0	0.00231805	0.000833133	0.00395276	0	0	0	0	0	0	>Cluster_6932
CL_VIRSorter_k127_422105_flag=1_multi=51_0000_len=11128	10.94	4.8	4.82	0	0	0	0	0	0	0.00356173	0.00177735	0.00501376	0	0	0	0	0	0	>Cluster_4055
CL_VIRSorter_k127_422251_flag=0_multi=4_9886_len=3621	3.89	1.39	1.91	0	0	0	0	0	0	0.00126646	0.000514691	0.00198678	0	0	0	0	0	0	>Cluster_12928
CL_VIRSorter_k127_422633_flag=1_multi=7_0000_len=3604	4.51	4.54	1.71	0	0	0	0	0	0	0.00146832	0.00168108	0.00177874	0	0	0	0	0	0	>Cluster_12961
CL_VIRSorter_k127_422705_flag=0_multi=59_8974_len=11626	3.47	33.12	10.16	0	0	0	0	0	0	0.00112973	0.0122637	0.0105684	0	0	0	0	0	0	>Cluster_3854	VC_462_0
CL_VIRSorter_k127_422955_flag=0_multi=180_5162_len=7057	60.36	100.38	14.66	0	0	0	0	0	0	0.0196514	0.0371689	0.0152493	0	0	0	0	0	0	>Cluster_7081
CL_VIRSorter_k127_423001_flag=0_multi=9_3272_len=3174	3.66	3.85	4.18	0	0	0	0	0	0	0.00119158	0.00142558	0.00434803	0	0	0	0	0	0	>Cluster_13796
CL_VIRSorter_k127_423484_flag=0_multi=10_9870_len=7822	21.6	5.16	1.81	0	0	0	0	0	0	0.0070323	0.00191065	0.00188276	0	0	0	0	0	0	>Cluster_6198
CL_VIRSorter_k127_423553_flag=0_multi=409_0000_len=2575	117.78	133.42	29.91	0	0	0	0	0	0	0.0383455	0.049403	0.0311123	0	0	0	0	0	0	>Cluster_15141
CL_VIRSorter_k127_423557_flag=0_multi=19_7899_len=2659	49.9	26.02	2.49	0	0	0	0	0	0	0.0162459	0.00963473	0.0025901	0	0	0	0	0	0	>Cluster_14937
CL_VIRSorter_k127_423669_flag=1_multi=10_0000_len=7956	12.06	1.81	1.53	0	0	0	0	0	0	0.00392636	0.00067021	0.0015915	0	0	0	0	0	0	>Cluster_6076
CL_VIRSorter_k127_423744_flag=0_multi=86_9110_len=9794	92.79	23.08	2.64	0	0	0	0	0	0	0.0302096	0.0085461	0.00274613	0	0	0	0	0	0	>Cluster_4695
CL_VIRSorter_k127_423881_flag=3_multi=127_0000_len=85406-circular	55.69	47.26	6	0	0	0	0	0	0	0.018131	0.0174995	0.00624119	0	0	0	0	0	0	>Cluster_82	VC_95_0
CL_VIRSorter_k127_424017_flag=0_multi=16_4492_len=3698	80.47	44.63	5.57	0	0	0	0	0	0	0.0261986	0.0165257	0.00579391	0	0	0	0	0	0	>Cluster_12800
CL_VIRSorter_k127_424053_flag=1_multi=27_0000_len=6362	4.91	2.14	2.59	0	0	0	0	0	0	0.00159854	0.000792402	0.00269412	0	0	0	0	0	0	>Cluster_8037
CL_VIRSorter_k127_424459_flag=0_multi=62_2577_len=6348	37.04	26.23	37.21	0	0	0	0	0	0	0.0120591	0.00971248	0.0387058	0	0	0	0	0	0	>Cluster_8053
CL_VIRSorter_k127_424954_flag=1_multi=7_0000_len=9750	5.6	1.7	1.23	0	0	0	0	0	0	0.00182319	0.000629479	0.00127944	0	0	0	0	0	0	>Cluster_4727
CL_VIRSorter_k127_424958_flag=0_multi=7_6713_len=5187	13.57	1.42	1.27	0	0	0	0	0	0	0.00441797	0.0005258	0.00132105	0	0	0	0	0	0	>Cluster_10372
CL_VIRSorter_k127_425069_flag=1_multi=6_0000_len=2327	3.84	2.01	1.83	0	0	0	0	0	0	0.00125019	0.000744266	0.00190356	0	0	0	0	0	0	>Cluster_15742
CL_VIRSorter_k127_425207_flag=1_multi=5_0000_len=1837	3.93	2.46	0	0	0	0	0	0	0	0.00127949	0.000910893	0	0	0	0	0	0	0	>Cluster_16937
CL_VIRSorter_k127_425485_flag=0_multi=21_1115_len=6449	3.53	16.87	2.01	0	0	0	0	0	0	0.00114926	0.00624665	0.0020908	0	0	0	0	0	0	>Cluster_7917
CL_VIRSorter_k127_425822_flag=0_multi=22_9363_len=9180	21.07	11.16	2.3	0	0	0	0	0	0	0.00685974	0.00413234	0.00239246	0	0	0	0	0	0	>Cluster_5062
CL_VIRSorter_k127_425996_flag=1_multi=329_0000_len=2705	110.94	98.98	49.41	0	0	0	0	0	0	0.0361187	0.0366505	0.0513962	0	0	0	0	0	0	>Cluster_14826
CL_VIRSorter_k127_426045_flag=0_multi=8_7465_len=2490	13.96	5.94	1.41	0	0	0	0	0	0	0.00454495	0.00219947	0.00146668	0	0	0	0	0	0	>Cluster_15339
CL_VIRSorter_k127_426100_flag=1_multi=5_0000_len=1327	3.23	1.81	0	0	0	0	0	0	0	0.00105159	0.00067021	0	0	0	0	0	0	0	>Cluster_18081
CL_VIRSorter_k127_426223_flag=1_multi=10_0000_len=3419	2.88	5.61	2.37	0	0	0	0	0	0	0.000937639	0.00207728	0.00246527	0	0	0	0	0	0	>Cluster_13299
CL_VIRSorter_k127_426267_flag=0_multi=15_9234_len=4239	13.85	7.89	1.4	0	0	0	0	0	0	0.00450913	0.00292152	0.00145628	0	0	0	0	0	0	>Cluster_11912
CL_VIRSorter_k127_426333_flag=0_multi=20_0000_len=2897	14.26	7.13	2.17	0	0	0	0	0	0	0.00464262	0.00264011	0.00225723	0	0	0	0	0	0	>Cluster_14386
CL_VIRSorter_k127_426608_flag=1_multi=10_0000_len=7808	8.5	2.69	1.3	0	0	0	0	0	0	0.00276734	0.000996057	0.00135226	0	0	0	0	0	0	>Cluster_6209
CL_VIRSorter_k127_426744_flag=0_multi=48_9209_len=8171	27.4	50.26	16	0	0	0	0	0	0	0.0089206	0.0186103	0.0166432	0	0	0	0	0	0	>Cluster_5884
CL_VIRSorter_k127_426942_flag=0_multi=147_0303_len=1643	91.29	185.34	3.99	0	0	0	0	0	0	0.0297212	0.068628	0.00415039	0	0	0	0	0	0	>Cluster_17388
CL_VIRSorter_k127_426978_flag=0_multi=14_9916_len=16704	2.82	7.39	2.39	0	0	0	0	0	0	0.000918105	0.00273638	0.00248608	0	0	0	0	0	0	>Cluster_2457	VC_146_0
CL_VIRSorter_k127_427060_flag=1_multi=4_0000_len=1953	0	3.28	1	0	0	0	0	0	0	0	0.00121452	0.0010402	0	0	0	0	0	0	>Cluster_16661
CL_VIRSorter_k127_427219_flag=0_multi=11_9741_len=4368	17.23	8.9	1.76	0	0	0	0	0	0	0.00560956	0.00329551	0.00183075	0	0	0	0	0	0	>Cluster_11709
CL_VIRSorter_k127_427444_flag=1_multi=7_0000_len=5319	1.93	2.16	2.35	0	0	0	0	0	0	0.000628349	0.000799808	0.00244447	0	0	0	0	0	0	>Cluster_10062
CL_VIRSorter_k127_428070_flag=1_multi=8_0000_len=1903	1.25	2.66	3.53	0	0	0	0	0	0	0.000406962	0.000984949	0.0036719	0	0	0	0	0	0	>Cluster_16783
CL_VIRSorter_k127_428454_flag=0_multi=494_2119_len=6395	419.23	120.03	10.91	0	0	0	0	0	0	0.136488	0.0444449	0.0113486	0	0	0	0	0	0	>Cluster_7984
CL_VIRSorter_k127_428682_flag=0_multi=88_4570_len=3368	59.29	45.23	38.6	0	0	0	0	0	0	0.019303	0.0167478	0.0401517	0	0	0	0	0	0	>Cluster_7984
CL_VIRSorter_k127_428943_flag=1_multi=10_0000_len=10371	6.54	2.15	1.52	0	0	0	0	0	0	0.00212922	0.000796105	0.0015811	0	0	0	0	0	0	>Cluster_4369
CL_VIRSorter_k127_429349_flag=0_multi=240_8848_len=20954	112.1	60.74	40.56	0	0	0	0	0	0	0.0364963	0.0224909	0.0421905	0	0	0	0	0	0	>Cluster_1900	VC_19_0
CL_VIRSorter_k127_429613_flag=1_multi=9_0000_len=4048	5.72	5.31	1.77	0	0	0	0	0	0	0.00186226	0.00196619	0.00184115	0	0	0	0	0	0	>Cluster_12192
CL_VIRSorter_k127_429675_flag=1_multi=11_8203_len=6487	9.46	2.48	1.45	0	0	0	0	0	0	0.00307988	0.000918298	0.00150829	0	0	0	0	0	0	>Cluster_7838
CL_VIRSorter_k127_429786_flag=0_multi=22_9821_len=25902	10.35	8.4	2.53	0	0	0	0	0	0	0.00336964	0.00311036	0.0026317	0	0	0	0	0	0	>Cluster_1537	VC_34_0
CL_VIRSorter_k127_429936_flag=1_multi=14_7897_len=1972	9.54	6.37	4.78	0	0	0	0	0	0	0.00310593	0.00235869	0.00497215	0	0	0	0	0	0	>Cluster_16618
CL_VIRSorter_k127_430193_flag=0_multi=11_6767_len=7995	3.92	3.42	4.57	0	0	0	0	0	0	0.00127623	0.00126636	0.00475371	0	0	0	0	0	0	>Cluster_6035
CL_VIRSorter_k127_430237_flag=0_multi=20_8969_len=2242	24.1	64.4	11.37	0	0	0	0	0	0	0.00784622	0.0238461	0.0118271	0	0	0	0	0	0	>Cluster_15977
CL_VIRSorter_k127_430455_flag=0_multi=18_9278_len=2620	11.68	13.77	5.39	0	0	0	0	0	0	0.00380265	0.00509878	0.00560667	0	0	0	0	0	0	>Cluster_15027
CL_VIRSorter_k127_430949_flag=1_multi=29_0000_len=4947	18.58	4.4	4.54	0	0	0	0	0	0	0.00604908	0.00162924	0.0047225	0	0	0	0	0	0	>Cluster_10931
CL_VIRSorter_k127_431086_flag=0_multi=22_0392_len=22310	23.92	2.65	2.22	0	0	0	0	0	0	0.00778762	0.000981246	0.00230924	0	0	0	0	0	0	>Cluster_1767	VC_607_0
CL_VIRSorter_k127_431097_flag=0_multi=9_7343_len=2976	14.2	3.87	1.12	0	0	0	0	0	0	0.00462308	0.00143299	0.00116502	0	0	0	0	0	0	>Cluster_14231
CL_VIRSorter_k127_431334_flag=1_multi=3_0000_len=1001	4.82	4.54	1.01	0	0	0	0	0	0	0.00156924	0.00168108	0.0010506	0	0	0	0	0	0	>Cluster_18456
CL_VIRSorter_k127_431341_flag=0_multi=11_9838_len=6930	4.13	3.48	3.29	0	0	0	0	0	0	0.0013446	0.00128858	0.00342225	0	0	0	0	0	0	>Cluster_7249
CL_VIRSorter_k127_431493_flag=1_multi=4_0000_len=1871	2.45	1.76	2.35	0	0	0	0	0	0	0.000797645	0.000651695	0.00244447	0	0	0	0	0	0	>Cluster_16850
CL_VIRSorter_k127_431643_flag=0_multi=27_8887_len=8647	10.95	13.67	6.93	0	0	0	0	0	0	0.00356498	0.00506175	0.00720858	0	0	0	0	0	0	>Cluster_5475
CL_VIRSorter_k127_432108_flag=1_multi=5_0000_len=3642	7.95	3.12	1.3	0	0	0	0	0	0	0.00258828	0.00115528	0.00135226	0	0	0	0	0	0	>Cluster_12898
CL_VIRSorter_k127_432258_flag=1_multi=13_4626_len=2918	166.3	68.74	16.93	0	0	0	0	0	0	0.0541422	0.0254532	0.0176106	0	0	0	0	0	0	>Cluster_14343
CL_VIRSorter_k127_432348_flag=1_multi=18_9443_len=3679	15.49	21.67	11.03	0	0	0	0	0	0	0.00504307	0.008024	0.0114734	0	0	0	0	0	0	>Cluster_12832
CL_VIRSorter_k127_432442_flag=0_multi=15_5495_len=1754	171.83	61.3	7.47	0	0	0	0	0	0	0.0559426	0.0226983	0.00777029	0	0	0	0	0	0	>Cluster_12832
CL_VIRSorter_k127_432679_flag=1_multi=14_0000_len=2457	3.28	2.38	1.52	0	0	0	0	0	0	0.00106787	0.00088127	0.0015811	0	0	0	0	0	0	>Cluster_15439
CL_VIRSorter_k127_432945_flag=1_multi=291_5653_len=39486	16.69	187	46.39	0	0	0	0	0	0	0.00543375	0.0692426	0.0482548	0	0	0	0	0	0	>Cluster_887	VC_288_0
CL_VIRSorter_k127_432968_flag=1_multi=10_0000_len=9246	7.1	2.6	2.2	0	0	0	0	0	0	0.00231154	0.000962732	0.00228844	0	0	0	0	0	0	>Cluster_5020
CL_VIRSorter_k127_433061_flag=0_multi=10_8300_len=3416	39.9	10.97	13.12	0	0	0	0	0	0	0.0129902	0.00406199	0.0136474	0	0	0	0	0	0	>Cluster_13310
CL_VIRSorter_k127_433208_flag=0_multi=19_8526_len=2705	7.44	6.05	8.37	0	0	0	0	0	0	0.00242224	0.0022402	0.00870646	0	0	0	0	0	0	>Cluster_14828
CL_VIRSorter_k127_433319_flag=1_multi=12_0000_len=5865	2.56	3.4	4.42	0	0	0	0	0	0	0.000833457	0.00125896	0.00459768	0	0	0	0	0	0	>Cluster_8899
CL_VIRSorter_k127_433490_flag=1_multi=6_8332_len=7628	6.68	4.73	1.22	0	0	0	0	0	0	0.0021748	0.00175143	0.00126904	0	0	0	0	0	0	>Cluster_6400
CL_VIRSorter_k127_433661_flag=1_multi=54_0000_len=29691	3.8	6.79	23.56	0	0	0	0	0	0	0.00123716	0.00251421	0.0245071	0	0	0	0	0	0	>Cluster_1303	VC_185_0
CL_VIRSorter_k127_433770_flag=0_multi=13_9854_len=9039	4.31	6.41	2.95	0	0	0	0	0	0	0.0014032	0.0023735	0.00306859	0	0	0	0	0	0	>Cluster_5172
CL_VIRSorter_k127_434051_flag=0_multi=24_0000_len=11262	6.7	9.97	3.65	0	0	0	0	0	0	0.00218131	0.00369171	0.00379673	0	0	0	0	0	0	>Cluster_3994	VC_53_0
CL_VIRSorter_k127_434114_flag=1_multi=484_0000_len=5002	275.41	286.86	13.73	0	0	0	0	0	0	0.089665	0.106219	0.0142819	0	0	0	0	0	0	>Cluster_10850
CL_VIRSorter_k127_434238_flag=0_multi=71_9278_len=20765	35.05	49.71	5.5	0	0	0	0	0	0	0.0114112	0.0184067	0.00572109	0	0	0	0	0	0	>Cluster_1921
CL_VIRSorter_k127_434335_flag=0_multi=8_9164_len=4100	15.85	8.47	2.29	0	0	0	0	0	0	0.00516027	0.00313628	0.00238206	0	0	0	0	0	0	>Cluster_12115
CL_VIRSorter_k127_434585_flag=0_multi=313_8093_len=5401	135.01	178.79	14.64	0	0	0	0	0	0	0.0439551	0.0662026	0.0152285	0	0	0	0	0	0	>Cluster_9840
CL_VIRSorter_k127_434703_flag=0_multi=101_0000_len=19902	8.82	20.39	30.49	0	0	0	0	0	0	0.00287152	0.00755004	0.0317157	0	0	0	0	0	0	>Cluster_2015	VC_423_0
CL_VIRSorter_k127_434761_flag=0_multi=41_0000_len=4010	37.88	63.41	1.89	0	0	0	0	0	0	0.0123326	0.0234796	0.00196598	0	0	0	0	0	0	>Cluster_12270
CL_VIRSorter_k127_434916_flag=1_multi=5_0000_len=1154	3.62	2.5	0	0	0	0	0	0	0	0.00117856	0.000925704	0	0	0	0	0	0	0	>Cluster_18319
CL_VIRSorter_k127_435178_flag=1_multi=12_0000_len=5232	4.57	5.01	2.63	0	0	0	0	0	0	0.00148785	0.00185511	0.00273572	0	0	0	0	0	0	>Cluster_10245
CL_VIRSorter_k127_435428_flag=0_multi=152_5556_len=2150	76.43	179.87	11.56	0	0	0	0	0	0	0.0248833	0.0666025	0.0120247	0	0	0	0	0	0	>Cluster_16182
CL_VIRSorter_k127_435605_flag=0_multi=55_1988_len=4126	136.75	69.22	3.1	0	0	0	0	0	0	0.0445216	0.0256309	0.00322462	0	0	0	0	0	0	>Cluster_16182
CL_VIRSorter_k127_435610_flag=0_multi=44_7413_len=3073	18.99	8.14	1.42	0	0	0	0	0	0	0.00618256	0.00301409	0.00147708	0	0	0	0	0	0	>Cluster_14019
CL_VIRSorter_k127_435743_flag=0_multi=124_2298_len=1737	495.93	109.73	3.26	0	0	0	0	0	0	0.16146	0.040631	0.00339105	0	0	0	0	0	0	>Cluster_17163
CL_VIRSorter_k127_435780_flag=0_multi=14_0000_len=8786	8.94	13.09	3.84	0	0	0	0	0	0	0.00291059	0.00484699	0.00399436	0	0	0	0	0	0	>Cluster_5361
CL_VIRSorter_k127_435852_flag=1_multi=14_0000_len=5791	2.72	9.33	2.03	0	0	0	0	0	0	0.000885548	0.00345473	0.0021116	0	0	0	0	0	0	>Cluster_9020
CL_VIRSorter_k127_435876_flag=0_multi=77_8800_len=6546	85.49	7.59	2.1	0	0	0	0	0	0	0.0278329	0.00281044	0.00218442	0	0	0	0	0	0	>Cluster_7755
CL_VIRSorter_k127_435904_flag=1_multi=6_0000_len=2885	5.86	4.73	2.12	0	0	0	0	0	0	0.00190784	0.00175143	0.00220522	0	0	0	0	0	0	>Cluster_7755
CL_VIRSorter_k127_436143_flag=0_multi=1122_0000_len=33350	453.52	366.24	63.27	0	0	0	0	0	0	0.147652	0.135612	0.0658134	0	0	0	0	0	0	>Cluster_1150	VC_529_0
CL_VIRSorter_k127_436185_flag=1_multi=13_9874_len=5539	24.09	4.3	1.35	0	0	0	0	0	0	0.00784296	0.00159221	0.00140427	0	0	0	0	0	0	>Cluster_9530
CL_VIRSorter_k127_436315_flag=1_multi=12_0000_len=3992	3.51	4.28	3.24	0	0	0	0	0	0	0.00114275	0.0015848	0.00337024	0	0	0	0	0	0	>Cluster_12299
CL_VIRSorter_k127_436441_flag=1_multi=6_0000_len=2911	4.38	3.07	1.18	0	0	0	0	0	0	0.00142599	0.00113676	0.00122743	0	0	0	0	0	0	>Cluster_14361
CL_VIRSorter_k127_436465_flag=0_multi=16_3720_len=3162	12.67	14.69	2.12	0	0	0	0	0	0	0.00412496	0.00543944	0.00220522	0	0	0	0	0	0	>Cluster_13816
CL_VIRSorter_k127_436938_flag=1_multi=10_0000_len=10552	1.4	8.68	2.04	0	0	0	0	0	0	0.000455797	0.00321404	0.00212201	0	0	0	0	0	0	>Cluster_4284
CL_VIRSorter_k127_437142_flag=0_multi=191_0000_len=3658	246.44	41.57	4.02	0	0	0	0	0	0	0.0802333	0.0153926	0.0041816	0	0	0	0	0	0	>Cluster_12868
CL_VIRSorter_k127_437276_flag=0_multi=29_9337_len=4501	40.33	21.65	24.82	0	0	0	0	0	0	0.0131302	0.0080166	0.0258177	0	0	0	0	0	0	>Cluster_12868
CL_VIRSorter_k127_437331_flag=1_multi=14_9944_len=25023	6.59	5.07	1.98	0	0	0	0	0	0	0.0021455	0.00187733	0.00205959	0	0	0	0	0	0	>Cluster_1589	VC_344_0
CL_VIRSorter_k127_437528_flag=1_multi=17_0000_len=5782	11.61	14.09	6.56	0	0	0	0	0	0	0.00377986	0.00521727	0.0068237	0	0	0	0	0	0	>Cluster_9048
CL_VIRSorter_k127_437584_flag=0_multi=8_9793_len=3990	4.05	2.55	1.37	0	0	0	0	0	0	0.00131856	0.000944218	0.00142507	0	0	0	0	0	0	>Cluster_12303
CL_VIRSorter_k127_437941_flag=0_multi=54_8967_len=2237	19.16	20.08	2.47	0	0	0	0	0	0	0.00623791	0.00743525	0.00256929	0	0	0	0	0	0	>Cluster_15986
CL_VIRSorter_k127_438032_flag=0_multi=7_4013_len=4249	7.4	11.84	1.38	0	0	0	0	0	0	0.00240921	0.00438413	0.00143547	0	0	0	0	0	0	>Cluster_11886
CL_VIRSorter_k127_438157_flag=0_multi=11_7051_len=1585	16.2	12.96	4.06	0	0	0	0	0	0	0.00527422	0.00479885	0.00422321	0	0	0	0	0	0	>Cluster_17518
CL_VIRSorter_k127_438538_flag=1_multi=425_0000_len=6459	229.83	140.87	12.52	0	0	0	0	0	0	0.0748256	0.0521616	0.0130233	0	0	0	0	0	0	>Cluster_7901
CL_VIRSorter_k127_438610_flag=0_multi=18_4752_len=7736	5.41	8.88	5.84	0	0	0	0	0	0	0.00176133	0.0032881	0.00607476	0	0	0	0	0	0	>Cluster_6282
CL_VIRSorter_k127_438743_flag=0_multi=42_9747_len=16758	24.62	15.75	3.02	0	0	0	0	0	0	0.00801551	0.00583193	0.0031414	0	0	0	0	0	0	>Cluster_2447
CL_VIRSorter_k127_439043_flag=0_multi=976_4419_len=2363	259.04	443.4	308.35	0	0	0	0	0	0	0.0843355	0.164183	0.320745	0	0	0	0	0	0	>Cluster_15653
CL_VIRSorter_k127_439545_flag=0_multi=16_9200_len=4602	18.94	6.63	1.54	0	0	0	0	0	0	0.00616628	0.00245497	0.00160191	0	0	0	0	0	0	>Cluster_11356
CL_VIRSorter_k127_439603_flag=1_multi=8_0000_len=2869	4.07	5.08	1.38	0	0	0	0	0	0	0.00132507	0.00188103	0.00143547	0	0	0	0	0	0	>Cluster_14430
CL_VIRSorter_k127_439893_flag=0_multi=13_5609_len=1696	8.95	7.69	2.54	0	0	0	0	0	0	0.00291384	0.00284746	0.00264211	0	0	0	0	0	0	>Cluster_17268
CL_VIRSorter_k127_440067_flag=0_multi=239_0000_len=5626	9.73	147.73	1.91	0	0	0	0	0	0	0.00316779	0.0547017	0.00198678	0	0	0	0	0	0	>Cluster_9353
CL_VIRSorter_k127_440109_flag=1_multi=94_1366_len=16239	26.51	54.23	2.47	0	0	0	0	0	0	0.00863084	0.0200804	0.00256929	0	0	0	0	0	0	>Cluster_2541
CL_VIRSorter_k127_440268_flag=0_multi=81_0000_len=29645	36.63	42.69	3.05	0	0	0	0	0	0	0.0119256	0.0158073	0.00317261	0	0	0	0	0	0	>Cluster_1307	VC_38_0
CL_VIRSorter_k127_440338_flag=1_multi=5_0000_len=1370	4.81	3.28	2	0	0	0	0	0	0	0.00156599	0.00121452	0.0020804	0	0	0	0	0	0	>Cluster_17991
CL_VIRSorter_k127_440446_flag=0_multi=10_7052_len=1538	23.04	25.59	2.15	0	0	0	0	0	0	0.00750112	0.0094755	0.00223643	0	0	0	0	0	0	>Cluster_17620
CL_VIRSorter_k127_440521_flag=0_multi=50_8376_len=3205	57.99	45.52	3.1	0	0	0	0	0	0	0.0188798	0.0168552	0.00322462	0	0	0	0	0	0	>Cluster_13724
CL_VIRSorter_k127_440773_flag=0_multi=7_6700_len=2000	8.89	20.22	12.46	0	0	0	0	0	0	0.00289431	0.00748709	0.0129609	0	0	0	0	0	0	>Cluster_16540
CL_VIRSorter_k127_440931_flag=1_multi=31_0000_len=42759	20.8	6.58	2.1	0	0	0	0	0	0	0.00677184	0.00243645	0.00218442	0	0	0	0	0	0	>Cluster_675
CL_VIRSorter_k127_441116_flag=0_multi=16_0000_len=2997	2	13.17	1.46	0	0	0	0	0	0	0.000651138	0.00487661	0.00151869	0	0	0	0	0	0	>Cluster_14184
CL_VIRSorter_k127_441424_flag=0_multi=23_7241_len=3914	19.14	17.39	2.28	0	0	0	0	0	0	0.0062314	0.0064392	0.00237165	0	0	0	0	0	0	>Cluster_12425
CL_VIRSorter_k127_441946_flag=0_multi=16_0000_len=2365	3.95	11.23	1.36	0	0	0	0	0	0	0.001286	0.00415826	0.00141467	0	0	0	0	0	0	>Cluster_15645
CL_VIRSorter_k127_442735_flag=1_multi=12_0000_len=2788	6.06	7.37	1.97	0	0	0	0	0	0	0.00197295	0.00272897	0.00204919	0	0	0	0	0	0	>Cluster_14632
CL_VIRSorter_k127_442990_flag=0_multi=40_8760_len=3352	34.08	9.29	1.76	0	0	0	0	0	0	0.0110954	0.00343992	0.00183075	0	0	0	0	0	0	>Cluster_13429
CL_VIRSorter_k127_443044_flag=0_multi=14_9951_len=28922	14.07	1.75	1	0	0	0	0	0	0	0.00458076	0.000647993	0.0010402	0	0	0	0	0	0	>Cluster_1346
CL_VIRSorter_k127_443161_flag=1_multi=9_0000_len=1297	4.81	2.6	1.23	0	0	0	0	0	0	0.00156599	0.000962732	0.00127944	0	0	0	0	0	0	>Cluster_18127
CL_VIRSorter_k127_443763_flag=1_multi=25_0000_len=16575	9.98	2.53	1.24	0	0	0	0	0	0	0.00324918	0.000936812	0.00128985	0	0	0	0	0	0	>Cluster_2482	VC_77_0
CL_VIRSorter_k127_443780_flag=0_multi=29_7466_len=1958	3.22	8.82	15.76	0	0	0	0	0	0	0.00104833	0.00326588	0.0163935	0	0	0	0	0	0	>Cluster_16655
CL_VIRSorter_k127_444295_flag=0_multi=59_0000_len=4134	53.23	17.26	4.18	0	0	0	0	0	0	0.0173301	0.00639106	0.00434803	0	0	0	0	0	0	>Cluster_12061
CL_VIRSorter_k127_444469_flag=1_multi=10_1309_len=6424	8.6	4.18	1.54	0	0	0	0	0	0	0.0027999	0.00154778	0.00160191	0	0	0	0	0	0	>Cluster_7945
CL_VIRSorter_k127_444573_flag=0_multi=49_0000_len=12342	2.34	16.64	16.43	0	0	0	0	0	0	0.000761832	0.00616148	0.0170905	0	0	0	0	0	0	>Cluster_3611	VC_49_0
CL_VIRSorter_k127_444739_flag=0_multi=25_9420_len=3250	8.85	7.04	7.69	0	0	0	0	0	0	0.00288129	0.00260678	0.00799913	0	0	0	0	0	0	>Cluster_3611	VC_49_0
CL_VIRSorter_k127_445027_flag=0_multi=5_9744_len=2081	9.35	6.11	2.89	0	0	0	0	0	0	0.00304407	0.00226242	0.00300617	0	0	0	0	0	0	>Cluster_16356
CL_VIRSorter_k127_445374_flag=1_multi=30_0000_len=17578	1.22	1.61	17.42	0	0	0	0	0	0	0.000397194	0.000596153	0.0181203	0	0	0	0	0	0	>Cluster_2299
CL_VIRSorter_k127_445494_flag=0_multi=34_7146_len=2510	7.8	21.75	2.55	0	0	0	0	0	0	0.00253944	0.00805362	0.00265251	0	0	0	0	0	0	>Cluster_15286
CL_VIRSorter_k127_445680_flag=1_multi=12_8969_len=5132	8.73	4.75	1	0	0	0	0	0	0	0.00284222	0.00175884	0.0010402	0	0	0	0	0	0	>Cluster_10525
CL_VIRSorter_k127_445723_flag=1_multi=55_8059_len=48728	50.32	1.62	1.36	0	0	0	0	0	0	0.0163826	0.000599856	0.00141467	0	0	0	0	0	0	>Cluster_465	VC_103_0
CL_VIRSorter_k127_445845_flag=0_multi=21_2324_len=7764	13.15	9.91	1.53	0	0	0	0	0	0	0.00428124	0.00366949	0.0015915	0	0	0	0	0	0	>Cluster_6251
CL_VIRSorter_k127_445873_flag=0_multi=78_9295_len=23369	46.4	39.77	60.08	0	0	0	0	0	0	0.0151064	0.0147261	0.0624952	0	0	0	0	0	0	>Cluster_1701	VC_34_0
CL_VIRSorter_k127_446358_flag=1_multi=6_2459_len=2673	2.6	7.25	4.19	0	0	0	0	0	0	0.00084648	0.00268454	0.00435843	0	0	0	0	0	0	>Cluster_14901
CL_VIRSorter_k127_446975_flag=0_multi=7_9561_len=2361	9.72	5.7	1.31	0	0	0	0	0	0	0.00316453	0.0021106	0.00136266	0	0	0	0	0	0	>Cluster_15659
CL_VIRSorter_k127_447092_flag=0_multi=44_9787_len=41517-circular	28.58	12.12	2.06	0	0	0	0	0	0	0.00930477	0.00448781	0.00214281	0	0	0	0	0	0	>Cluster_761	VC_311_0
CL_VIRSorter_k127_447109_flag=0_multi=14_0000_len=11007	6.57	7.03	1.3	0	0	0	0	0	0	0.00213899	0.00260308	0.00135226	0	0	0	0	0	0	>Cluster_4106
CL_VIRSorter_k127_447165_flag=0_multi=5_9733_len=2372	2.13	3.25	1.55	0	0	0	0	0	0	0.000693462	0.00120341	0.00161231	0	0	0	0	0	0	>Cluster_15629
CL_VIRSorter_k127_447497_flag=0_multi=199_7654_len=1755	45.06	111.77	2.06	0	0	0	0	0	0	0.0146701	0.0413864	0.00214281	0	0	0	0	0	0	>Cluster_17119
CL_VIRSorter_k127_447733_flag=1_multi=5_0000_len=1345	3.66	4.47	1.36	0	0	0	0	0	0	0.00119158	0.00165516	0.00141467	0	0	0	0	0	0	>Cluster_18042
CL_VIRSorter_k127_447755_flag=1_multi=3_0000_len=1178	2.5	2.86	0	0	0	0	0	0	0	0.000813923	0.00105901	0	0	0	0	0	0	0	>Cluster_18042
CL_VIRSorter_k127_447801_flag=0_multi=11_8820_len=1992	6.9	14.64	1.53	0	0	0	0	0	0	0.00224643	0.00542092	0.0015915	0	0	0	0	0	0	>Cluster_16561
CL_VIRSorter_k127_447957_flag=1_multi=9_9967_len=27647	5.82	4.42	3.66	0	0	0	0	0	0	0.00189481	0.00163664	0.00380713	0	0	0	0	0	0	>Cluster_1428	VC_7_0
CL_VIRSorter_k127_448587_flag=0_multi=56_0501_len=3523	162.85	103.47	9.67	0	0	0	0	0	0	0.0530189	0.038313	0.0100587	0	0	0	0	0	0	>Cluster_13116
CL_VIRSorter_k127_448778_flag=0_multi=31_9636_len=8639	7.12	6.94	11.09	0	0	0	0	0	0	0.00231805	0.00256975	0.0115358	0	0	0	0	0	0	>Cluster_5484
CL_VIRSorter_k127_449007_flag=0_multi=70_1131_len=5264	46.36	36.85	17.82	0	0	0	0	0	0	0.0150934	0.0136449	0.0185363	0	0	0	0	0	0	>Cluster_10167
CL_VIRSorter_k127_449150_flag=0_multi=22_9831_len=13141	5.81	5.54	5.5	0	0	0	0	0	0	0.00189156	0.00205136	0.00572109	0	0	0	0	0	0	>Cluster_3335	VC_194_0
CL_VIRSorter_k127_449175_flag=1_multi=5_0000_len=1475	3.82	1.65	2.1	0	0	0	0	0	0	0.00124367	0.000610965	0.00218442	0	0	0	0	0	0	>Cluster_17773
CL_VIRSorter_k127_449225_flag=0_multi=6_9833_len=3728	8.77	4.94	1.65	0	0	0	0	0	0	0.00285524	0.00182919	0.00171633	0	0	0	0	0	0	>Cluster_12748
CL_VIRSorter_k127_449253_flag=0_multi=10_9654_len=3019	9.16	6.01	1.33	0	0	0	0	0	0	0.00298221	0.00222539	0.00138346	0	0	0	0	0	0	>Cluster_14135
CL_VIRSorter_k127_449256_flag=1_multi=9_0000_len=13374	2.8	2.62	2.78	0	0	0	0	0	0	0.000911594	0.000970138	0.00289175	0	0	0	0	0	0	>Cluster_3265
CL_VIRSorter_k127_449398_flag=0_multi=87_4721_len=3423	49.88	44.58	37.24	0	0	0	0	0	0	0.0162394	0.0165072	0.038737	0	0	0	0	0	0	>Cluster_13290
CL_VIRSorter_k127_449500_flag=0_multi=250_5818_len=8497	230	60.87	10.6	0	0	0	0	0	0	0.0748809	0.022539	0.0110261	0	0	0	0	0	0	>Cluster_5598
CL_VIRSorter_k127_449544_flag=1_multi=8_0000_len=3892	2.96	2.47	3.12	0	0	0	0	0	0	0.000963685	0.000914595	0.00324542	0	0	0	0	0	0	>Cluster_12458
CL_VIRSorter_k127_449576_flag=1_multi=6_0000_len=2387	2.38	1.89	2.6	0	0	0	0	0	0	0.000774855	0.000699832	0.00270452	0	0	0	0	0	0	>Cluster_15593
CL_VIRSorter_k127_450532_flag=0_multi=13_0608_len=14032	4.2	4.79	2.78	0	0	0	0	0	0	0.00136739	0.00177365	0.00289175	0	0	0	0	0	0	>Cluster_3070
CL_VIRSorter_k127_450908_flag=1_multi=1820_0045_len=2992	1290.47	1755.99	134.17	0	0	0	0	0	0	0.420137	0.650211	0.139563	0	0	0	0	0	0	>Cluster_14194
CL_VIRSorter_k127_451050_flag=0_multi=47_5764_len=2346	72.47	62.02	11.46	0	0	0	0	0	0	0.023594	0.0229649	0.0119207	0	0	0	0	0	0	>Cluster_15690
CL_VIRSorter_k127_451433_flag=0_multi=59_8862_len=5312	18.45	39.45	20.38	0	0	0	0	0	0	0.00600675	0.0146076	0.0211993	0	0	0	0	0	0	>Cluster_10073
CL_VIRSorter_k127_451633_flag=0_multi=511_1652_len=5346	338.65	381.1	8.55	0	0	0	0	0	0	0.110254	0.141114	0.0088937	0	0	0	0	0	0	>Cluster_9982
CL_VIRSorter_k127_451645_flag=0_multi=11_9340_len=12297	9.97	1.95	1.11	0	0	0	0	0	0	0.00324593	0.000722049	0.00115462	0	0	0	0	0	0	>Cluster_3627
CL_VIRSorter_k127_451846_flag=1_multi=11_0000_len=15980	4.11	4.36	1.75	0	0	0	0	0	0	0.00133809	0.00161443	0.00182035	0	0	0	0	0	0	>Cluster_2589	VC_53_0
CL_VIRSorter_k127_451949_flag=1_multi=6_0000_len=3959	4.22	5.23	1.5	0	0	0	0	0	0	0.0013739	0.00193657	0.0015603	0	0	0	0	0	0	>Cluster_12352
CL_VIRSorter_k127_452077_flag=0_multi=23_3850_len=2784	7.73	5.28	4.26	0	0	0	0	0	0	0.00251665	0.00195509	0.00443125	0	0	0	0	0	0	>Cluster_12352
CL_VIRSorter_k127_452295_flag=0_multi=62_9142_len=7355	26.97	12.2	24.08	0	0	0	0	0	0	0.0087806	0.00451743	0.025048	0	0	0	0	0	0	>Cluster_6698
CL_VIRSorter_k127_452299_flag=0_multi=11_9844_len=7180	3.82	4.12	2.53	0	0	0	0	0	0	0.00124367	0.00152556	0.0026317	0	0	0	0	0	0	>Cluster_6934
CL_VIRSorter_k127_452732_flag=0_multi=43_9173_len=5324	21.98	17.99	9.05	0	0	0	0	0	0	0.00715601	0.00666136	0.0094138	0	0	0	0	0	0	>Cluster_10048
CL_VIRSorter_k127_452838_flag=1_multi=15_0000_len=5487	5.17	2.56	4.34	0	0	0	0	0	0	0.00168319	0.000947921	0.00451446	0	0	0	0	0	0	>Cluster_9645
CL_VIRSorter_k127_452940_flag=1_multi=12_0000_len=10363	10.14	4.03	1.5	0	0	0	0	0	0	0.00330127	0.00149223	0.0015603	0	0	0	0	0	0	>Cluster_4376
CL_VIRSorter_k127_453006_flag=1_multi=7_0000_len=4452	6.75	1.31	1	0	0	0	0	0	0	0.00219759	0.000485069	0.0010402	0	0	0	0	0	0	>Cluster_11585
CL_VIRSorter_k127_453180_flag=0_multi=88_2988_len=2637	61.49	18.34	5.12	0	0	0	0	0	0	0.0200193	0.00679096	0.00532582	0	0	0	0	0	0	>Cluster_14985
CL_VIRSorter_k127_453281_flag=0_multi=17_4969_len=9248	11	6.15	8.72	0	0	0	0	0	0	0.00358126	0.00227723	0.00907053	0	0	0	0	0	0	>Cluster_5018
CL_VIRSorter_k127_453325_flag=0_multi=17_0097_len=1773	72.64	36.14	4.29	0	0	0	0	0	0	0.0236493	0.013382	0.00446245	0	0	0	0	0	0	>Cluster_17082
CL_VIRSorter_k127_453498_flag=1_multi=8_0000_len=2015	3.42	1.94	1.98	0	0	0	0	0	0	0.00111345	0.000718346	0.00205959	0	0	0	0	0	0	>Cluster_16497
CL_VIRSorter_k127_453883_flag=0_multi=16_8177_len=1531	50.01	59.65	14.54	0	0	0	0	0	0	0.0162817	0.0220873	0.0151245	0	0	0	0	0	0	>Cluster_3315	VC_68_0
CL_VIRSorter_k127_453957_flag=1_multi=8_9906_len=8598	9	2.51	1.16	0	0	0	0	0	0	0.00293012	0.000929407	0.00120663	0	0	0	0	0	0	>Cluster_5520
CL_VIRSorter_k127_454306_flag=0_multi=16_9934_len=48441	18.06	1.66	1.18	0	0	0	0	0	0	0.00587978	0.000614667	0.00122743	0	0	0	0	0	0	>Cluster_469	VC_52_0
CL_VIRSorter_k127_454360_flag=1_multi=7_0000_len=5438	10.16	1.67	1	0	0	0	0	0	0	0.00330778	0.00061837	0.0010402	0	0	0	0	0	0	>Cluster_9750
CL_VIRSorter_k127_454515_flag=1_multi=7_0000_len=2792	1.92	4.95	2.07	0	0	0	0	0	0	0.000625093	0.00183289	0.00215321	0	0	0	0	0	0	>Cluster_14617
CL_VIRSorter_k127_454605_flag=1_multi=30_0000_len=22038	8.23	18.1	2.15	0	0	0	0	0	0	0.00267943	0.0067021	0.00223643	0	0	0	0	0	0	>Cluster_1797	VC_53_0
CL_VIRSorter_k127_454628_flag=1_multi=5_0000_len=3874	7.78	0	2	0	0	0	0	0	0	0.00253293	0	0.0020804	0	0	0	0	0	0	>Cluster_12494
CL_VIRSorter_k127_454754_flag=0_multi=29_9879_len=48155	29.55	1.64	1.32	0	0	0	0	0	0	0.00962057	0.000607262	0.00137306	0	0	0	0	0	0	>Cluster_475	VC_52_0
CL_VIRSorter_k127_454876_flag=1_multi=10_0000_len=3697	3.27	3.07	2.92	0	0	0	0	0	0	0.00106461	0.00113676	0.00303738	0	0	0	0	0	0	>Cluster_12802
CL_VIRSorter_k127_454989_flag=1_multi=7_0000_len=2103	2.85	2.52	2.5	0	0	0	0	0	0	0.000927872	0.000933109	0.0026005	0	0	0	0	0	0	>Cluster_16291
CL_VIRSorter_k127_455551_flag=1_multi=8_0000_len=4744	5.11	3.74	1.04	0	0	0	0	0	0	0.00166366	0.00138485	0.00108181	0	0	0	0	0	0	>Cluster_11170
CL_VIRSorter_k127_455572_flag=0_multi=18_9677_len=5697	26.94	14.88	15.53	0	0	0	0	0	0	0.00877084	0.00550979	0.0161543	0	0	0	0	0	0	>Cluster_9219
CL_VIRSorter_k127_455741_flag=0_multi=14_1985_len=2928	8.54	22.35	2.11	0	0	0	0	0	0	0.00278036	0.00827579	0.00219482	0	0	0	0	0	0	>Cluster_14327
CL_VIRSorter_k127_455800_flag=0_multi=20_8357_len=2561	4.7	16.72	1.83	0	0	0	0	0	0	0.00153018	0.00619111	0.00190356	0	0	0	0	0	0	>Cluster_15184
CL_VIRSorter_k127_455857_flag=1_multi=9_0000_len=4988	4.39	8.08	1.21	0	0	0	0	0	0	0.00142925	0.00299187	0.00125864	0	0	0	0	0	0	>Cluster_10869
CL_VIRSorter_k127_455880_flag=1_multi=16_0000_len=3689	8.31	3	4.02	0	0	0	0	0	0	0.00270548	0.00111084	0.0041816	0	0	0	0	0	0	>Cluster_12814
CL_VIRSorter_k127_455945_flag=0_multi=1_9219_len=2265	8.69	7.64	1	0	0	0	0	0	0	0.0028292	0.00282895	0.0010402	0	0	0	0	0	0	>Cluster_15907
CL_VIRSorter_k127_456284_flag=1_multi=4_0000_len=1625	0	2.53	1.5	0	0	0	0	0	0	0	0.000936812	0.0015603	0	0	0	0	0	0	>Cluster_17433
CL_VIRSorter_k127_456515_flag=0_multi=5_9847_len=3390	5.93	1.98	1.63	0	0	0	0	0	0	0.00193063	0.000733157	0.00169552	0	0	0	0	0	0	>Cluster_13354
CL_VIRSorter_k127_456709_flag=1_multi=14_0000_len=10183	11.5	18.36	2.09	0	0	0	0	0	0	0.00374405	0.00679837	0.00217402	0	0	0	0	0	0	>Cluster_13354
CL_VIRSorter_k127_456871_flag=0_multi=6_1129_len=1784	5.34	6.25	1	0	0	0	0	0	0	0.00173854	0.00231426	0.0010402	0	0	0	0	0	0	>Cluster_17056
CL_VIRSorter_k127_457397_flag=1_multi=8_0000_len=2256	1.18	5.08	0	0	0	0	0	0	0	0.000384172	0.00188103	0	0	0	0	0	0	0	>Cluster_15936
CL_VIRSorter_k127_457518_flag=0_multi=32_6580_len=10060	50.44	42.22	11.18	0	0	0	0	0	0	0.0164217	0.0156333	0.0116294	0	0	0	0	0	0	>Cluster_4542
CL_VIRSorter_k127_457590_flag=0_multi=133_3920_len=3173	189.18	50.56	3.18	0	0	0	0	0	0	0.0615912	0.0187214	0.00330783	0	0	0	0	0	0	>Cluster_13798
CL_VIRSorter_k127_457697_flag=0_multi=10_0000_len=20413	5.38	2.89	3.47	0	0	0	0	0	0	0.00175156	0.00107011	0.00360949	0	0	0	0	0	0	>Cluster_1957	VC_313_0
CL_VIRSorter_k127_457992_flag=1_multi=12_0000_len=10916	2.46	2.18	4.32	0	0	0	0	0	0	0.0008009	0.000807214	0.00449366	0	0	0	0	0	0	>Cluster_4141	VC_73_0
CL_VIRSorter_k127_458322_flag=0_multi=20_5843_len=15639	4.88	4.3	4.81	0	0	0	0	0	0	0.00158878	0.00159221	0.00500336	0	0	0	0	0	0	>Cluster_2667	VC_73_0
CL_VIRSorter_k127_458462_flag=0_multi=1036_3690_len=54095	113.32	187.25	442.32	0	0	0	0	0	0	0.0368935	0.0693352	0.460101	0	0	0	0	0	0	>Cluster_332	VC_45_0
CL_VIRSorter_k127_458698_flag=1_multi=11_0000_len=16419	8.97	2.06	2.38	0	0	0	0	0	0	0.00292036	0.00076278	0.00247567	0	0	0	0	0	0	>Cluster_2511	VC_80_0
CL_VIRSorter_k127_458957_flag=0_multi=9_9704_len=5061	25.97	7.38	1.63	0	0	0	0	0	0	0.00845503	0.00273268	0.00169552	0	0	0	0	0	0	>Cluster_10691
CL_VIRSorter_k127_459388_flag=0_multi=10_0000_len=14039	11.23	2.46	1.65	0	0	0	0	0	0	0.00365614	0.000910893	0.00171633	0	0	0	0	0	0	>Cluster_3068
CL_VIRSorter_k127_459611_flag=1_multi=53_0000_len=25051	4.5	20.18	12.18	0	0	0	0	0	0	0.00146506	0.00747228	0.0126696	0	0	0	0	0	0	>Cluster_1587	VC_119_0
CL_VIRSorter_k127_459858_flag=1_multi=3_0000_len=1299	1.57	1.95	1.22	0	0	0	0	0	0	0.000511144	0.000722049	0.00126904	0	0	0	0	0	0	>Cluster_18122
CL_VIRSorter_k127_460143_flag=0_multi=33_9693_len=3611	31.1	8.7	1.48	0	0	0	0	0	0	0.0101252	0.00322145	0.00153949	0	0	0	0	0	0	>Cluster_17656
CL_VIRSorter_k127_460452_flag=0_multi=1_5976_len=1372	243.19	361.01	28.44	0	0	0	0	0	0	0.0791752	0.133675	0.0295833	0	0	0	0	0	0	>Cluster_17656
CL_VIRSorter_k127_460912_flag=0_multi=11_4224_len=5710	6.48	5.97	1.99	0	0	0	0	0	0	0.00210969	0.00221058	0.00207	0	0	0	0	0	0	>Cluster_9187
CL_VIRSorter_k127_460957_flag=0_multi=9_9955_len=20138	4.28	5.19	2.15	0	0	0	0	0	0	0.00139344	0.00192176	0.00223643	0	0	0	0	0	0	>Cluster_1986	VC_66_0
CL_VIRSorter_k127_461157_flag=1_multi=18_0000_len=26664	12.48	3.05	2.12	0	0	0	0	0	0	0.0040631	0.00112936	0.00220522	0	0	0	0	0	0	>Cluster_1489	VC_0_1
CL_VIRSorter_k127_461163_flag=0_multi=33_8278_len=13859	19.37	12.17	2.26	0	0	0	0	0	0	0.00630628	0.00450633	0.00235085	0	0	0	0	0	0	>Cluster_3128
CL_VIRSorter_k127_461341_flag=1_multi=12_0000_len=50873	10.55	2.66	1.39	0	0	0	0	0	0	0.00343476	0.000984949	0.00144588	0	0	0	0	0	0	>Cluster_397	VC_118_0
CL_VIRSorter_k127_461623_flag=0_multi=14_9036_len=2430	15.02	12.91	1.69	0	0	0	0	0	0	0.00489005	0.00478033	0.00175794	0	0	0	0	0	0	>Cluster_397	VC_118_0
CL_VIRSorter_k127_461702_flag=1_multi=4_0000_len=3094	4.84	3.7	1.33	0	0	0	0	0	0	0.00157576	0.00137004	0.00138346	0	0	0	0	0	0	>Cluster_13966
CL_VIRSorter_k127_461709_flag=1_multi=6_9900_len=2935	8.85	4.77	1.83	0	0	0	0	0	0	0.00288129	0.00176624	0.00190356	0	0	0	0	0	0	>Cluster_14309
CL_VIRSorter_k127_461828_flag=1_multi=34_0000_len=5785	12.39	7.24	9.95	0	0	0	0	0	0	0.0040338	0.00268084	0.01035	0	0	0	0	0	0	>Cluster_9041
CL_VIRSorter_k127_462048_flag=0_multi=83_5601_len=2014	15.77	16.3	37.05	0	0	0	0	0	0	0.00513423	0.00603559	0.0385394	0	0	0	0	0	0	>Cluster_16500
CL_VIRSorter_k127_462281_flag=0_multi=476_1424_len=1721	129.52	155.26	193.79	0	0	0	0	0	0	0.0421677	0.0574899	0.20158	0	0	0	0	0	0	>Cluster_17210
CL_VIRSorter_k127_462477_flag=1_multi=5_0000_len=1563	4.1	0	0	0	0	0	0	0	0	0.00133483	0	0	0	0	0	0	0	0	>Cluster_17571
CL_VIRSorter_k127_462705_flag=1_multi=12_0000_len=4561	5.37	6.49	1.08	0	0	0	0	0	0	0.00174831	0.00240313	0.00112341	0	0	0	0	0	0	>Cluster_11420
CL_VIRSorter_k127_462762_flag=1_multi=13_0000_len=5605	3.73	3.83	3.55	0	0	0	0	0	0	0.00121437	0.00141818	0.00369271	0	0	0	0	0	0	>Cluster_9391
CL_VIRSorter_k127_462921_flag=0_multi=39_7279_len=35539	21.12	22.99	3.11	0	0	0	0	0	0	0.00687602	0.00851277	0.00323502	0	0	0	0	0	0	>Cluster_1060	VC_197_0
CL_VIRSorter_k127_462989_flag=0_multi=36_6238_len=2041	11.61	22.74	29.78	0	0	0	0	0	0	0.00377986	0.0084202	0.0309771	0	0	0	0	0	0	>Cluster_1060	VC_197_0
CL_VIRSorter_k127_463065_flag=1_multi=30_4673_len=2620	4.77	4.31	6.1	0	0	0	0	0	0	0.00155297	0.00159591	0.00634521	0	0	0	0	0	0	>Cluster_15029
CL_VIRSorter_k127_463769_flag=1_multi=15_0000_len=5710	2.86	8.42	4.19	0	0	0	0	0	0	0.000931128	0.00311777	0.00435843	0	0	0	0	0	0	>Cluster_9189
CL_VIRSorter_k127_464117_flag=1_multi=15_0000_len=2940	4.65	2.37	4.89	0	0	0	0	0	0	0.0015139	0.000877567	0.00508657	0	0	0	0	0	0	>Cluster_14298
CL_VIRSorter_k127_464156_flag=1_multi=33_0000_len=14527	12.83	11.59	4.76	0	0	0	0	0	0	0.00417705	0.00429156	0.00495135	0	0	0	0	0	0	>Cluster_2933	VC_116_0
CL_VIRSorter_k127_464271_flag=0_multi=150_2183_len=2046	118.96	141.19	53.98	0	0	0	0	0	0	0.0387297	0.05228	0.0561499	0	0	0	0	0	0	>Cluster_16420
CL_VIRSorter_k127_464400_flag=0_multi=5_9428_len=1001	5.56	2.3	1.16	0	0	0	0	0	0	0.00181016	0.000851648	0.00120663	0	0	0	0	0	0	>Cluster_16420
CL_VIRSorter_k127_464690_flag=0_multi=7_0000_len=3244	7.24	2.52	1.16	0	0	0	0	0	0	0.00235712	0.000933109	0.00120663	0	0	0	0	0	0	>Cluster_13643
CL_VIRSorter_k127_465003_flag=1_multi=5_5310_len=2291	10.49	2.98	1	0	0	0	0	0	0	0.00341522	0.00110344	0.0010402	0	0	0	0	0	0	>Cluster_15838
CL_VIRSorter_k127_465295_flag=0_multi=5_9880_len=3207	4.15	3.33	2.56	0	0	0	0	0	0	0.00135111	0.00123304	0.00266291	0	0	0	0	0	0	>Cluster_13719
CL_VIRSorter_k127_465335_flag=0_multi=17_9337_len=5857	7.27	20.07	1.51	0	0	0	0	0	0	0.00236689	0.00743155	0.0015707	0	0	0	0	0	0	>Cluster_8910
CL_VIRSorter_k127_465355_flag=0_multi=10_5644_len=5077	5.23	9.7	1.73	0	0	0	0	0	0	0.00170273	0.00359173	0.00179954	0	0	0	0	0	0	>Cluster_10642
CL_VIRSorter_k127_465447_flag=1_multi=10_7703_len=4046	8.6	3.85	1.82	0	0	0	0	0	0	0.0027999	0.00142558	0.00189316	0	0	0	0	0	0	>Cluster_12197
CL_VIRSorter_k127_465504_flag=0_multi=7_0000_len=6969	5.51	2.62	1	0	0	0	0	0	0	0.00179389	0.000970138	0.0010402	0	0	0	0	0	0	>Cluster_7194
CL_VIRSorter_k127_465679_flag=0_multi=48_5313_len=3733	7.43	12.31	17.04	0	0	0	0	0	0	0.00241898	0.00455817	0.017725	0	0	0	0	0	0	>Cluster_12738
CL_VIRSorter_k127_465775_flag=1_multi=3_0000_len=1331	0	2.95	0	0	0	0	0	0	0	0	0.00109233	0	0	0	0	0	0	0	>Cluster_18072
CL_VIRSorter_k127_466345_flag=0_multi=46_9644_len=13041	8.66	9.19	2.71	0	0	0	0	0	0	0.00281943	0.00340289	0.00281894	0	0	0	0	0	0	>Cluster_3368	VC_124_0
CL_VIRSorter_k127_466365_flag=1_multi=13_0000_len=4636	2.05	10.65	1	0	0	0	0	0	0	0.000667417	0.0039435	0.0010402	0	0	0	0	0	0	>Cluster_11312
CL_VIRSorter_k127_466490_flag=0_multi=8_6811_len=4900	12.99	4.64	1.36	0	0	0	0	0	0	0.00422914	0.00171811	0.00141467	0	0	0	0	0	0	>Cluster_10996
CL_VIRSorter_k127_466559_flag=0_multi=74_9457_len=13752	19.15	18.15	22.33	0	0	0	0	0	0	0.00623465	0.00672061	0.0232276	0	0	0	0	0	0	>Cluster_3155	VC_171_0
CL_VIRSorter_k127_466657_flag=1_multi=3_0000_len=2095	4.19	1.76	0	0	0	0	0	0	0	0.00136414	0.000651695	0	0	0	0	0	0	0	>Cluster_16318
CL_VIRSorter_k127_466870_flag=0_multi=61_0000_len=8309	9.66	17.27	24.3	0	0	0	0	0	0	0.003145	0.00639476	0.0252768	0	0	0	0	0	0	>Cluster_5772
CL_VIRSorter_k127_467183_flag=1_multi=15_0000_len=8107	7.32	6.02	3.06	0	0	0	0	0	0	0.00238317	0.00222909	0.00318301	0	0	0	0	0	0	>Cluster_5943
CL_VIRSorter_k127_467214_flag=0_multi=119_2783_len=1521	25.94	47.31	9.81	0	0	0	0	0	0	0.00844527	0.017518	0.0102044	0	0	0	0	0	0	>Cluster_17665
CL_VIRSorter_k127_467217_flag=0_multi=136_8290_len=8079	85.13	112.3	10.62	0	0	0	0	0	0	0.0277157	0.0415826	0.0110469	0	0	0	0	0	0	>Cluster_5971
CL_VIRSorter_k127_467247_flag=0_multi=58_0000_len=12505	19.17	10.71	12.95	0	0	0	0	0	0	0.00624116	0.00396572	0.0134706	0	0	0	0	0	0	>Cluster_3543	VC_7_0
CL_VIRSorter_k127_467481_flag=0_multi=29_8330_len=1864	9.96	24.4	24.71	0	0	0	0	0	0	0.00324267	0.00903487	0.0257033	0	0	0	0	0	0	>Cluster_16868
CL_VIRSorter_k127_467650_flag=1_multi=4_0000_len=1469	3.35	2.13	1.21	0	0	0	0	0	0	0.00109066	0.0007887	0.00125864	0	0	0	0	0	0	>Cluster_17788
CL_VIRSorter_k127_467911_flag=1_multi=16_7785_len=22290	3.06	9.13	2.09	0	0	0	0	0	0	0.000996242	0.00338067	0.00217402	0	0	0	0	0	0	>Cluster_1769
CL_VIRSorter_k127_467959_flag=0_multi=196_7918_len=9542	63.96	63.91	64.2	0	0	0	0	0	0	0.0208234	0.0236647	0.0667808	0	0	0	0	0	0	>Cluster_4837
CL_VIRSorter_k127_468016_flag=0_multi=65_5979_len=5952	28.24	35.88	4.57	0	0	0	0	0	0	0.00919408	0.0132857	0.00475371	0	0	0	0	0	0	>Cluster_8712
CL_VIRSorter_k127_468085_flag=0_multi=14_5331_len=30148	3.56	4.58	3.4	0	0	0	0	0	0	0.00115903	0.00169589	0.00353668	0	0	0	0	0	0	>Cluster_1283
CL_VIRSorter_k127_468177_flag=1_multi=5_4434_len=2380	1.54	1.49	2.09	0	0	0	0	0	0	0.000501377	0.000551719	0.00217402	0	0	0	0	0	0	>Cluster_1283
CL_VIRSorter_k127_468384_flag=1_multi=316_0000_len=22077	74.5	112.27	38.52	0	0	0	0	0	0	0.0242549	0.0415715	0.0400685	0	0	0	0	0	0	>Cluster_1789	VC_53_0
CL_VIRSorter_k127_468635_flag=0_multi=14_8771_len=2405	20.4	3.95	1	0	0	0	0	0	0	0.00664161	0.00146261	0.0010402	0	0	0	0	0	0	>Cluster_15547
CL_VIRSorter_k127_468681_flag=0_multi=42_8433_len=2808	83.99	30.25	4.94	0	0	0	0	0	0	0.0273446	0.011201	0.00513858	0	0	0	0	0	0	>Cluster_14576
CL_VIRSorter_k127_468801_flag=0_multi=16_9027_len=3415	12.08	3.91	3.35	0	0	0	0	0	0	0.00393288	0.0014478	0.00348467	0	0	0	0	0	0	>Cluster_13312
CL_VIRSorter_k127_468880_flag=0_multi=28_2545_len=2591	41.96	43.69	19.13	0	0	0	0	0	0	0.0136609	0.0161776	0.019899	0	0	0	0	0	0	>Cluster_13312
CL_VIRSorter_k127_468893_flag=1_multi=221_4592_len=18331	121.58	159.46	40.02	0	0	0	0	0	0	0.0395827	0.0590451	0.0416288	0	0	0	0	0	0	>Cluster_2197	VC_181_0
CL_VIRSorter_k127_468896_flag=1_multi=6_2217_len=2491	3.11	2.56	2.6	0	0	0	0	0	0	0.00101252	0.000947921	0.00270452	0	0	0	0	0	0	>Cluster_15338
CL_VIRSorter_k127_468999_flag=0_multi=16_9664_len=4888	9.07	9.86	2.1	0	0	0	0	0	0	0.00295291	0.00365098	0.00218442	0	0	0	0	0	0	>Cluster_11010
CL_VIRSorter_k127_469130_flag=0_multi=76_0000_len=3075	31.86	6.9	1	0	0	0	0	0	0	0.0103726	0.00255494	0.0010402	0	0	0	0	0	0	>Cluster_14013
CL_VIRSorter_k127_469172_flag=0_multi=29_9210_len=4598	13.29	18.59	2.8	0	0	0	0	0	0	0.00432682	0.00688353	0.00291256	0	0	0	0	0	0	>Cluster_11364
CL_VIRSorter_k127_469217_flag=0_multi=19_3665_len=4416	12.44	10.56	2.57	0	0	0	0	0	0	0.00405008	0.00391017	0.00267331	0	0	0	0	0	0	>Cluster_11648
CL_VIRSorter_k127_469397_flag=0_multi=26_9338_len=4055	10.05	6.88	6.69	0	0	0	0	0	0	0.00327197	0.00254754	0.00695893	0	0	0	0	0	0	>Cluster_11648
CL_VIRSorter_k127_469640_flag=0_multi=42_6695_len=3957	12.51	2.17	1.24	0	0	0	0	0	0	0.00407287	0.000803511	0.00128985	0	0	0	0	0	0	>Cluster_12356
CL_VIRSorter_k127_469908_flag=1_multi=8_9411_len=2981	10.56	6.45	1.6	0	0	0	0	0	0	0.00343801	0.00238832	0.00166432	0	0	0	0	0	0	>Cluster_14224
CL_VIRSorter_k127_470098_flag=1_multi=4_0000_len=2335	6.72	5.29	1.9	0	0	0	0	0	0	0.00218783	0.00195879	0.00197638	0	0	0	0	0	0	>Cluster_14224
CL_VIRSorter_k127_470432_flag=1_multi=4_9760_len=1964	17.53	10.55	1.35	0	0	0	0	0	0	0.00570723	0.00390647	0.00140427	0	0	0	0	0	0	>Cluster_14224
CL_VIRSorter_k127_471069_flag=0_multi=17_9686_len=5536	36.1	18.2	9.99	0	0	0	0	0	0	0.011753	0.00673912	0.0103916	0	0	0	0	0	0	>Cluster_9541
CL_VIRSorter_k127_471998_flag=1_multi=3_0000_len=3218	10.7	2.83	0	0	0	0	0	0	0	0.00348359	0.0010479	0	0	0	0	0	0	0	>Cluster_13693
CL_VIRSorter_k127_472531_flag=0_multi=29_7429_len=2383	24.7	6.92	1.73	0	0	0	0	0	0	0.00804156	0.00256235	0.00179954	0	0	0	0	0	0	>Cluster_15601
CL_VIRSorter_k127_472681_flag=0_multi=36_0000_len=5044	18.77	12.8	1.33	0	0	0	0	0	0	0.00611093	0.0047396	0.00138346	0	0	0	0	0	0	>Cluster_10741
CL_VIRSorter_k127_473067_flag=0_multi=10_0987_len=3560	10.32	3.41	1.54	0	0	0	0	0	0	0.00335987	0.00126266	0.00160191	0	0	0	0	0	0	>Cluster_13033
CL_VIRSorter_k127_473172_flag=0_multi=7_6086_len=1826	15.66	7.71	2.3	0	0	0	0	0	0	0.00509841	0.00285487	0.00239246	0	0	0	0	0	0	>Cluster_16953
CL_VIRSorter_k127_473359_flag=0_multi=11_9854_len=7641	18.28	3.88	1.56	0	0	0	0	0	0	0.00595141	0.00143669	0.00162271	0	0	0	0	0	0	>Cluster_6383
CL_VIRSorter_k127_473387_flag=1_multi=1_9491_len=1562	12.55	5	2.86	0	0	0	0	0	0	0.00408589	0.00185141	0.00297497	0	0	0	0	0	0	>Cluster_17572
CL_VIRSorter_k127_473528_flag=0_multi=11_9290_len=1987	3.82	3.27	13.99	0	0	0	0	0	0	0.00124367	0.00121082	0.0145524	0	0	0	0	0	0	>Cluster_16573
CL_VIRSorter_k127_473555_flag=0_multi=12_2165_len=4737	7.07	4.5	6.84	0	0	0	0	0	0	0.00230177	0.00166627	0.00711496	0	0	0	0	0	0	>Cluster_11181
CL_VIRSorter_k127_473906_flag=1_multi=23_0000_len=2447	13.68	9.65	9.23	0	0	0	0	0	0	0.00445379	0.00357322	0.00960104	0	0	0	0	0	0	>Cluster_15456
CL_VIRSorter_k127_474530_flag=1_multi=16_0000_len=43187-circular	13.59	2.37	1.81	0	0	0	0	0	0	0.00442449	0.000877567	0.00188276	0	0	0	0	0	0	>Cluster_656
CL_VIRSorter_k127_474562_flag=1_multi=6_0000_len=1711	1.94	3.46	2.24	0	0	0	0	0	0	0.000631604	0.00128117	0.00233005	0	0	0	0	0	0	>Cluster_17237
CL_VIRSorter_k127_474712_flag=0_multi=89_6912_len=3009	26.53	39.59	20.21	0	0	0	0	0	0	0.00863735	0.0146594	0.0210224	0	0	0	0	0	0	>Cluster_14161
CL_VIRSorter_k127_474742_flag=0_multi=10_9160_len=2985	6.72	5.22	2.16	0	0	0	0	0	0	0.00218783	0.00193287	0.00224683	0	0	0	0	0	0	>Cluster_14161
CL_VIRSorter_k127_475030_flag=1_multi=7_0000_len=1960	3.01	3.4	2.26	0	0	0	0	0	0	0.000979963	0.00125896	0.00235085	0	0	0	0	0	0	>Cluster_16647
CL_VIRSorter_k127_475204_flag=1_multi=6_0000_len=2128	5.01	13.41	31.84	0	0	0	0	0	0	0.0016311	0.00496548	0.0331199	0	0	0	0	0	0	>Cluster_16225
CL_VIRSorter_k127_475429_flag=1_multi=5_7632_len=3844	5.08	3.56	1.58	0	0	0	0	0	0	0.00165389	0.0013182	0.00164351	0	0	0	0	0	0	>Cluster_12545
CL_VIRSorter_k127_475542_flag=1_multi=28_0000_len=37777	24.07	2.08	1.02	0	0	0	0	0	0	0.00783645	0.000770186	0.001061	0	0	0	0	0	0	>Cluster_971	VC_99_0
CL_VIRSorter_k127_475994_flag=1_multi=4_0000_len=2154	2.82	3.17	1.68	0	0	0	0	0	0	0.000918105	0.00117379	0.00174753	0	0	0	0	0	0	>Cluster_17691
CL_VIRSorter_k127_476329_flag=0_multi=987_7798_len=4583	477.94	318.71	94.56	0	0	0	0	0	0	0.155603	0.118012	0.0983612	0	0	0	0	0	0	>Cluster_11385
CL_VIRSorter_k127_476529_flag=0_multi=88_3741_len=7390	28.68	39.69	23.84	0	0	0	0	0	0	0.00933733	0.0146965	0.0247983	0	0	0	0	0	0	>Cluster_6651
CL_VIRSorter_k127_476699_flag=1_multi=7_0000_len=3777	4.16	1.96	1.22	0	0	0	0	0	0	0.00135437	0.000725752	0.00126904	0	0	0	0	0	0	>Cluster_12646
CL_VIRSorter_k127_477205_flag=1_multi=4_0000_len=3047	3.81	1.06	1.4	0	0	0	0	0	0	0.00124042	0.000392498	0.00145628	0	0	0	0	0	0	>Cluster_12646
CL_VIRSorter_k127_477773_flag=1_multi=6_9692_len=3563	8.96	2.84	2.2	0	0	0	0	0	0	0.0029171	0.0010516	0.00228844	0	0	0	0	0	0	>Cluster_12117
CL_VIRSorter_k127_477781_flag=1_multi=14_0000_len=14639	6.18	7.86	1.49	0	0	0	0	0	0	0.00201202	0.00291041	0.0015499	0	0	0	0	0	0	>Cluster_2899
CL_VIRSorter_k127_477784_flag=1_multi=11_0000_len=7674	2.3	2.23	4.1	0	0	0	0	0	0	0.000748809	0.000825728	0.00426482	0	0	0	0	0	0	>Cluster_6350
CL_VIRSorter_k127_478138_flag=0_multi=13_0000_len=38972	4.07	6.86	1.76	0	0	0	0	0	0	0.00132507	0.00254013	0.00183075	0	0	0	0	0	0	>Cluster_923
CL_VIRSorter_k127_478852_flag=1_multi=5_0000_len=2152	2.2	3.67	1.03	0	0	0	0	0	0	0.000716252	0.00135893	0.0010714	0	0	0	0	0	0	>Cluster_16172
CL_VIRSorter_k127_479453_flag=0_multi=96_0829_len=4626	97.71	5.41	3.15	0	0	0	0	0	0	0.0318114	0.00200322	0.00327663	0	0	0	0	0	0	>Cluster_11329
CL_VIRSorter_k127_479711_flag=0_multi=18_1589_len=22615	2.57	13.15	2.02	0	0	0	0	0	0	0.000836713	0.0048692	0.0021012	0	0	0	0	0	0	>Cluster_1745
CL_VIRSorter_k127_479831_flag=0_multi=15_1991_len=10463	20.15	3.59	1.57	0	0	0	0	0	0	0.00656022	0.00132931	0.00163311	0	0	0	0	0	0	>Cluster_4334
CL_VIRSorter_k127_479859_flag=0_multi=13_9610_len=3463	9.52	2.47	1.52	0	0	0	0	0	0	0.00309942	0.000914595	0.0015811	0	0	0	0	0	0	>Cluster_13220
CL_VIRSorter_k127_480160_flag=1_multi=2223_0000_len=3014	3.41	2.76	1	0	0	0	0	0	0	0.00111019	0.00102198	0.0010402	0	0	0	0	0	0	>Cluster_14148
CL_VIRSorter_k127_480216_flag=1_multi=6_0000_len=2125	3.54	2.85	3.94	0	0	0	0	0	0	0.00115252	0.0010553	0.00409838	0	0	0	0	0	0	>Cluster_16234
CL_VIRSorter_k127_480309_flag=1_multi=6_0000_len=1838	4.06	2.49	2.18	0	0	0	0	0	0	0.00132181	0.000922001	0.00226763	0	0	0	0	0	0	>Cluster_16935
CL_VIRSorter_k127_480372_flag=0_multi=21_9502_len=8558	10.26	6.51	8.19	0	0	0	0	0	0	0.00334034	0.00241053	0.00851923	0	0	0	0	0	0	>Cluster_5554
CL_VIRSorter_k127_480575_flag=1_multi=7_0000_len=3619	6.71	1.99	0	0	0	0	0	0	0	0.00218457	0.00073686	0	0	0	0	0	0	0	>Cluster_12931
CL_VIRSorter_k127_480603_flag=1_multi=21_0000_len=3876	20.34	17.39	7.23	0	0	0	0	0	0	0.00662208	0.0064392	0.00752064	0	0	0	0	0	0	>Cluster_12492
CL_VIRSorter_k127_480968_flag=1_multi=25_3435_len=14203	9.35	12.99	2.11	0	0	0	0	0	0	0.00304407	0.00480996	0.00219482	0	0	0	0	0	0	>Cluster_3028
CL_VIRSorter_k127_480992_flag=0_multi=141_4464_len=1041	271.88	25.71	25.05	0	0	0	0	0	0	0.0885158	0.00951994	0.026057	0	0	0	0	0	0	>Cluster_18425
CL_VIRSorter_k127_481269_flag=0_multi=2_6467_len=2165	2.92	3.46	7.12	0	0	0	0	0	0	0.000950662	0.00128117	0.00740622	0	0	0	0	0	0	>Cluster_18425
CL_VIRSorter_k127_481565_flag=1_multi=3_9912_len=2409	3327.32	3458.03	23888.4	0	0	0	0	0	0	1.08327	1.28044	24.8486	0	0	0	0	0	0	>Cluster_15539
CL_VIRSorter_k127_482255_flag=1_multi=7_0000_len=2222	1.31	1.41	4.22	0	0	0	0	0	0	0.000426496	0.000522097	0.00438964	0	0	0	0	0	0	>Cluster_15539
CL_VIRSorter_k127_482266_flag=1_multi=16_0000_len=32313	3.29	8.98	2.14	0	0	0	0	0	0	0.00107112	0.00332513	0.00222603	0	0	0	0	0	0	>Cluster_1182
CL_VIRSorter_k127_482739_flag=1_multi=10_0000_len=10446	7.28	4.41	1.95	0	0	0	0	0	0	0.00237014	0.00163294	0.00202839	0	0	0	0	0	0	>Cluster_4337
CL_VIRSorter_k127_483001_flag=1_multi=6_0000_len=3285	1.26	1.61	4.15	0	0	0	0	0	0	0.000410217	0.000596153	0.00431683	0	0	0	0	0	0	>Cluster_13557
CL_VIRSorter_k127_483056_flag=1_multi=5_0000_len=1843	3.96	6.16	1.76	0	0	0	0	0	0	0.00128925	0.00228093	0.00183075	0	0	0	0	0	0	>Cluster_16923
[truncated: 17,295 more rows]

## Sheet: Virus taxonomy
vOTU taxonomy in clean (C1-C3) and OCP-contaminated soils (Light contamination: S1-S3; Heavy contamination: S4-S6)
					Relative abundance (%)									Relative abundance (%)
vOTU	VC	Taxonomy	VCONTACT2	Majority-rules approach	C1	C2	C3	S1	S2	S3	S4	S5	S6	Clean	Light	Heavy
>Cluster_10204		Ackermannviridae		Ackermannviridae	0	0	0	0.00110274	0.000740176	0.00107829	0.00272719	0.00148121	0.00112082	0	0.000973735	0.00177641
>Cluster_10292		Ackermannviridae		Ackermannviridae	0	0	0	0.000273358	0.000832607	0.00164447	0.00323567	0.00220914	0.00223217	0	0.000916813	0.00255899
>Cluster_10369		Ackermannviridae		Ackermannviridae	0	0	0	0.00295737	0.00459777	0.00454305	0.00242216	0.00268153	0.00335385	0	0.00403273	0.00281918
>Cluster_11655		Ackermannviridae		Ackermannviridae	0.00474354	0.00329921	0.012472	0	0	0	0	0	0	0.00683825	0	0
>Cluster_13506		Ackermannviridae		Ackermannviridae	0.00119484	0.00122193	0.0015603	0	0	0	0	0	0	0.00132569	0	0
>Cluster_16097		Ackermannviridae		Ackermannviridae	0	0	0	0.000507087	0.00110768	0.00119789	0.00184133	0.00286663	0.000391583	0	0.000937555	0.00169985
>Cluster_16213		Ackermannviridae		Ackermannviridae	0	0	0	0.0010296	0.00148023	0.000791037	0.000527406	0.00185779	0.00156433	0	0.00110029	0.00131651
>Cluster_17859		Ackermannviridae		Ackermannviridae	0	0	0	0.000500396	0	0.000489012	0.00113805	0.00370858	0.000328001	0	0.000329803	0.00172488
>Cluster_18302		Ackermannviridae		Ackermannviridae	0	0	0	0.0048757	0	0.00490109	0.00756435	0.0073256	0.00240679	0	0.00325893	0.00576558
>Cluster_3316		Ackermannviridae		Ackermannviridae	0	0	0	0.0053706	0.0104242	0.00529708	0.00927741	0.00911839	0.00551117	0	0.00703062	0.00796899
>Cluster_3511	VC_752_0	Ackermannviridae		Ackermannviridae	0	0	0	0.000124063	3.66196e-05	1.17158e-05	0	0	0.00969083	0	5.74661e-05	0.00323028
>Cluster_4544	VC_715_0	Ackermannviridae		Ackermannviridae	0	0	0	0.00763165	0.00751426	0.0078359	0.013905	0.0116096	0.0111686	0	0.0076606	0.0122277
>Cluster_6440		Ackermannviridae		Ackermannviridae	0	0	0	0.00248768	0.00172319	0.00177149	0.00152653	0.00251322	0.00239596	0	0.00199412	0.00214524
>Cluster_6723		Ackermannviridae		Ackermannviridae	0	0	0	0.00224897	0.00327951	0.00233378	0.00311095	0.00380743	0.00298604	0	0.00262075	0.00330147
>Cluster_6828		Ackermannviridae		Ackermannviridae	0	0	0	0.00654459	0.00365572	0.00374588	0.00244807	0.00763248	0.00231848	0	0.00464873	0.00413301
>Cluster_7116		Ackermannviridae		Ackermannviridae	0	0	0	0.00173973	0.000540191	0.0033769	0.000332373	0.000856383	0.00204402	0	0.0018856	0.00107759
>Cluster_7425		Ackermannviridae		Ackermannviridae	0	0	0	0.0291461	0.0177418	0.0183776	0.0890766	0.0213632	0.0171231	0	0.0217552	0.042521
>Cluster_7496		Ackermannviridae		Ackermannviridae	0	0	0	0.00146575	0.000901701	0.00117805	0.0019368	0.00218916	0.00207097	0	0.00118183	0.00206564
>Cluster_7734		Ackermannviridae		Ackermannviridae	0	0	0	0.00311724	0.00469379	0.00331571	0.0103531	0.0120208	0.00261097	0	0.00370891	0.0083283
>Cluster_8042		Ackermannviridae		Ackermannviridae	0	0	0	0.00121502	0.00341135	0.00253447	0.00294619	0.00226468	0.00165536	0	0.00238695	0.00228874
>Cluster_8160		Ackermannviridae		Ackermannviridae	0	0	0	0.002519	0.00190498	0.0010285	0.00160315	0.00364586	0.00167518	0	0.00181749	0.00230806
>Cluster_8195		Ackermannviridae		Ackermannviridae	0	0	0	0.00145563	0.00130517	0.00119084	0.0016229	0.00122231	0.000919127	0	0.00131721	0.00125478
>Cluster_8418		Ackermannviridae		Ackermannviridae	0	0	0	0.00154624	0.00139886	0.00104053	0.00295999	0.00172875	0.00137813	0	0.00132854	0.00202229
>Cluster_8441		Ackermannviridae		Ackermannviridae	0	0	0	0.00585928	7.13448e-05	0.000352203	0.000734667	0.00114578	0.000654512	0	0.00209428	0.000844986
>Cluster_8464		Ackermannviridae		Ackermannviridae	0	0	0	0.00269617	0.00394164	0.00241077	0.00346591	0.00444584	0.00152353	0	0.00301619	0.00314509
>Cluster_9980		Ackermannviridae		Ackermannviridae	0	0	0	0.00108252	0.00301193	0.00136958	0.00151069	0.00134216	0.00339101	0	0.00182135	0.00208129
>Cluster_10169		Autographiviridae		Autographiviridae	0	0	0	0.00166311	0.00209735	0.000941353	0.00152201	0.00239304	0.00164769	0	0.00156727	0.00185424
>Cluster_10174		Autographiviridae		Autographiviridae	0	0	0	0.000243126	3.30916e-05	0.000224712	0.000144542	0.000126947	0.0103175	0	0.000166977	0.00352966
>Cluster_10225		Autographiviridae		Autographiviridae	0	0	0	0.000368396	0.00338836	0.000277436	0.00809278	0.000419471	0.000446278	0	0.00134473	0.00298618
>Cluster_10234		Autographiviridae		Autographiviridae	0	0	0	0.000917657	0.000807619	0.000885482	0.00323237	0.00159121	0.000680252	0	0.000870253	0.00183461
>Cluster_10235		Autographiviridae		Autographiviridae	0	0	0	0.00175475	0.00177897	0.00216633	0.0021819	0.00138135	0.00228508	0	0.00190002	0.00194945
>Cluster_10251		Autographiviridae		Autographiviridae	0	0	0	0.00723	0.00993444	0.00729411	0.0147351	0.00705497	0.00965848	0	0.00815285	0.0104829
>Cluster_10286		Autographiviridae		Autographiviridae	0	0	0	0.00199432	0.00207628	0.00183774	0.00190958	0.00246341	0.00242169	0	0.00196945	0.00226489
>Cluster_10288		Autographiviridae		Autographiviridae	0	0	0	0.00065051	0.00146727	0.0029181	0.0021397	0.00180675	0.00230468	0	0.00167863	0.00208371
>Cluster_10302		Autographiviridae		Autographiviridae	0	0	0	0.00054164	0.000928241	0.00086817	0.00287755	0.00154849	0.001042	0	0.00077935	0.00182268
>Cluster_10321		Autographiviridae		Autographiviridae	0	0	0	0.0104552	0.000681616	0.0011355	0.00214918	0.00118101	0.00102641	0	0.00409076	0.0014522
>Cluster_10452		Autographiviridae		Autographiviridae	0	0	0	0.000969884	0.00116688	0.00126067	0.00191776	0.00231397	0.000964524	0	0.00113248	0.00173208
>Cluster_10553		Autographiviridae		Autographiviridae	0	0	0	0.00152567	0.0021008	0.00147634	0.00232731	0.00214184	0.00248762	0	0.00170094	0.00231892
>Cluster_10814		Autographiviridae		Autographiviridae	0	0	0	0.00151827	0.0022735	0.00216378	0.00230913	0.00274574	0.00201117	0	0.00198518	0.00235535
>Cluster_10815		Autographiviridae		Autographiviridae	0	0	0	0.0058838	0.00412497	0.00626094	0.0144112	0.00979888	0.00494444	0	0.00542323	0.00971818
>Cluster_10832		Autographiviridae		Autographiviridae	0	0	0	0.00396263	0.00280232	0.00474099	0.00424289	0.00333552	0.00281159	0	0.00383531	0.00346333
>Cluster_10880		Autographiviridae		Autographiviridae	0	0	0	0.0013846	0.000455597	0.00357952	0.000827214	0.000623181	0.000803619	0	0.00180658	0.000751338
>Cluster_10885		Autographiviridae		Autographiviridae	0	0	0	0.0205976	4.6553e-05	0.000256814	0.00162651	0.000255844	0.000240673	0	0.006967	0.000707674
>Cluster_10995		Autographiviridae		Autographiviridae	0	0	0	0.00132928	0.00542411	0.00183554	0.00802138	0.0136695	0.00411931	0	0.00286298	0.0086034
>Cluster_11112		Autographiviridae		Autographiviridae	0	0	0	0.00117189	0.00372468	0.00143922	0.00109271	0.00115993	0.000915512	0	0.00211193	0.00105605
>Cluster_11257		Autographiviridae		Autographiviridae	0	0	0	0.00514725	0.00912714	0.00814138	0.00590164	0.00338349	0.00652558	0	0.00747192	0.00527024
>Cluster_11339		Autographiviridae		Autographiviridae	0	0	0	0.00829086	0.000239723	0.000444817	0.000270476	0.000268134	0.000162471	0	0.0029918	0.000233694
>Cluster_11400		Autographiviridae		Autographiviridae	0	0	0	0.0028852	0.00208399	0.00201746	0.00324635	0.00333474	0.00163563	0	0.00232888	0.00273891
>Cluster_11546		Autographiviridae		Autographiviridae	0	0	0	0.000442084	0	0	0	0.00125616	0.00967402	0	0.000147361	0.00364339
>Cluster_11562		Autographiviridae		Autographiviridae	0	0	0	0.000574355	0.00105046	0.000478223	0.00113473	0.0075846	0.00105969	0	0.000701013	0.00325968
>Cluster_11626		Autographiviridae		Autographiviridae	0	0	0	0.000793545	0.00040064	0.000465848	0.00296654	0.00174895	0.00199974	0	0.000553344	0.00223841
>Cluster_11727		Autographiviridae		Autographiviridae	0	0	0	0.000545885	0.000683702	0.00361607	0.00204743	0.00133326	0.000780195	0	0.00161522	0.00138696
>Cluster_11862		Autographiviridae		Autographiviridae	0	0	0	5.75246e-05	1.21904e-05	6.45196e-05	0	7.01263e-05	0.00608886	0	4.47449e-05	0.00205299
>Cluster_11864		Autographiviridae		Autographiviridae	0	0	0	0.00873663	0.00110616	0.00115781	0.00247462	0.00117273	0.00136064	0	0.00366687	0.00166933
>Cluster_11949		Autographiviridae		Autographiviridae	0	0	0	0	5.34391e-05	0	0	0	0.00730842	0	1.7813e-05	0.00243614
>Cluster_12052		Autographiviridae		Autographiviridae	0	0	0	0.00720786	0.000651453	0.00133336	0.00286338	0.00123903	0.00169512	0	0.00306422	0.00193251
>Cluster_12406		Autographiviridae		Autographiviridae	0	0	0	0.000555921	0.000977877	0.000846309	0.000463143	0.00473652	0.00018106	0	0.000793369	0.00179357
>Cluster_12433		Autographiviridae		Autographiviridae	0	0	0	0.00189511	0.000395693	0.000417098	0.00787843	0.00105432	0.000338878	0	0.000902633	0.00309054
>Cluster_12445		Autographiviridae		Autographiviridae	0	0	0	0.00141104	0.00186023	0.00145343	0.00160027	0.00176106	0.00198257	0	0.0015749	0.0017813
>Cluster_12456		Autographiviridae		Autographiviridae	0	0	0	0.00155342	0.00264408	0.00183411	0.00275682	0.00168082	0.00105075	0	0.00201054	0.00182946
>Cluster_12512		Autographiviridae		Autographiviridae	0	0	0	0.00103696	0.000636738	0.000506063	0.000645686	0.00114546	0.00343863	0	0.000726588	0.00174326
>Cluster_12572		Autographiviridae		Autographiviridae	0	0	0	0.00230141	0.0011443	0.000993211	0.00262028	0.00319928	0.00222103	0	0.00147964	0.0026802
>Cluster_12599		Autographiviridae		Autographiviridae	0.0211913	0.0125414	0.0204607	0	0	0	0	0	0	0.0180645	0	0
>Cluster_12607		Autographiviridae		Autographiviridae	0	0	0	0.000311134	0.000114907	0.000146006	6.81943e-05	0.000281611	0.00730333	0	0.000190682	0.00255104
>Cluster_12656		Autographiviridae		Autographiviridae	0	0	0	0.000844829	0.00188315	0.000928987	0.00224026	0.00434128	0.00100926	0	0.00121899	0.00253027
>Cluster_12890		Autographiviridae		Autographiviridae	0	0	0	0.000992745	0.00142035	0.00189576	0.00120797	0.00122976	0.001111	0	0.00143628	0.00118291
>Cluster_13049		Autographiviridae		Autographiviridae	0	0	0	0.0018551	0.00182562	0.0100983	0.00391163	0.00214317	0.00377414	0	0.00459302	0.00327631
>Cluster_13211		Autographiviridae		Autographiviridae	0	0	0	0.00839158	0.00113644	0.00218516	0.000612554	0.00512737	0.00189022	0	0.00390439	0.00254338
>Cluster_13239		Autographiviridae		Autographiviridae	0	0	0	0.00181167	0.00100148	0.00145549	0.00196151	0.00132984	0.00213888	0	0.00142288	0.00181008
>Cluster_13316		Autographiviridae		Autographiviridae	0	0	0	0.00238393	0.000767904	0.000907969	0.00132649	0.000457296	0.00083571	0	0.00135327	0.000873166
>Cluster_13376		Autographiviridae		Autographiviridae	0	0	0	0.0116822	0.0157629	0.0139827	0.0173918	0.0167653	0.0138619	0	0.0138093	0.0160063
>Cluster_13441		Autographiviridae		Autographiviridae	0	0	0	0.000942225	0.00130579	0.00114831	0.00120791	0.000904013	0.00120731	0	0.00113211	0.00110641
>Cluster_13543		Autographiviridae		Autographiviridae	0	0	0	0.00415984	0.00574131	0.00273683	0.00699318	0.00763219	0.00452389	0	0.00421266	0.00638309
>Cluster_13648		Autographiviridae		Autographiviridae	0	0	0	0.00212374	0.00168789	0.00069708	0.00187255	0.00179838	0.00148797	0	0.0015029	0.00171963
>Cluster_13780		Autographiviridae		Autographiviridae	0	0	0	0.00216487	0.000340867	0.000252152	0.00196652	0.00100962	0.00135449	0	0.000919295	0.00144355
>Cluster_13790		Autographiviridae		Autographiviridae	0	0	0	0.0169823	0.00698963	0.0004977	0.00344376	0.00144488	0.000404712	0	0.00815654	0.00176445
>Cluster_13795		Autographiviridae		Autographiviridae	0	0	0	0.00617388	0.000529559	0.000576771	0.00110897	0.00098043	0.000628759	0	0.00242674	0.000906054
>Cluster_13904		Autographiviridae		Autographiviridae	0	0	0	0.0013857	0.00123949	0.00200169	0.00252528	0.00191598	0.00128428	0	0.00154229	0.00190851
>Cluster_13909		Autographiviridae		Autographiviridae	0	0	0	0.000386899	0.00125749	0.000309423	0.00159327	0.00279412	0.000249386	0	0.000651269	0.00154559
>Cluster_14053		Autographiviridae		Autographiviridae	0.000638116	0.00270306	0	0	0	0	0	0	0	0.00111372	0	0
>Cluster_1409	VC_365_0	Autographiviridae		Autographiviridae	0	0	0	0.00369447	0.00144378	0.0030491	0.00303939	0.00201205	0.000436495	0	0.00272912	0.00182931
>Cluster_14121		Autographiviridae		Autographiviridae	0	0	0	0.00124808	0.0026382	0.000813713	0.00714004	0.00573422	0.000738124	0	0.00156666	0.00453746
>Cluster_14262		Autographiviridae		Autographiviridae	0	0	0	0.00253112	0.00181653	0.00260595	0.000926599	0.00150915	0.00122775	0	0.00231787	0.00122117
>Cluster_14283		Autographiviridae		Autographiviridae	0	0	0	0.00361632	0.00490933	0.00548953	0.00408253	0.00320682	0.00458983	0	0.00467173	0.00395973
>Cluster_14380		Autographiviridae		Autographiviridae	0	0	0	0.00188313	0.00102515	0.0012959	0.00173268	0.000894754	0.0021262	0	0.00140139	0.00158454
>Cluster_14391		Autographiviridae		Autographiviridae	0	0	0	0	0	0.00514503	9.10344e-05	0	0.00087435	0	0.00171501	0.000321795
>Cluster_14599		Autographiviridae		Autographiviridae	0	0	0	0.00129505	0.000938159	0.000758914	0.00191467	0.00672806	0.00146257	0	0.000997374	0.00336843
>Cluster_14603		Autographiviridae		Autographiviridae	0	0	0	0.096687	0.0954229	0.0887223	0.147908	0.152117	0.0838184	0	0.0936107	0.127948
>Cluster_14643		Autographiviridae		Autographiviridae	0	0	0	0.00138576	0.000753768	0.00196495	0.00244622	0.00100655	0.00026346	0	0.00136816	0.00123875
>Cluster_1465		Autographiviridae		Autographiviridae	0	0	0	4.11451e-05	1.06872e-05	3.15038e-06	2.77994e-06	0	0.00920269	0	1.83276e-05	0.00306849
>Cluster_14677		Autographiviridae		Autographiviridae	0	0	0	0.00295546	0.00130248	0.00193846	0.0037173	0.00275459	0.00153683	0	0.00206547	0.00266957
>Cluster_14714		Autographiviridae		Autographiviridae	0	0	0	0.00338941	0.00149041	0.00152685	0.00629095	0.00315377	0.00242557	0	0.00213556	0.00395676
>Cluster_14743		Autographiviridae		Autographiviridae	0	0	0	0.000811156	0.00178613	0.00118771	0.00118324	0.00154733	0.00219349	0	0.00126166	0.00164135
>Cluster_14804		Autographiviridae		Autographiviridae	0	0	0	0.000285183	0.000464584	0.00182263	0.000949525	0.00104	0.000810193	0	0.000857467	0.000933238
>Cluster_14853		Autographiviridae		Autographiviridae	0	0	0	0.000527856	0.00442175	0.0012893	0.00161135	0.00178021	0.000623344	0	0.00207964	0.0013383
>Cluster_14918		Autographiviridae		Autographiviridae	0	0	0	0.000508232	0.000461718	7.89449e-05	0.000466953	0.000261866	0.00493798	0	0.000349632	0.00188893
>Cluster_14966		Autographiviridae		Autographiviridae	0	0	0	0.00416974	8.99787e-05	0.000363606	0.000147762	0.000901297	0.000543426	0	0.00154111	0.000530828
>Cluster_1503		Autographiviridae		Autographiviridae	0	0	0	0.0026826	0.00474128	0.00148542	0.0112969	0.00619198	0.00199162	0	0.00296977	0.00649351
>Cluster_15160		Autographiviridae		Autographiviridae	0	0	0	0.00117749	0.000689021	0.000727565	0.00156896	0.00170639	0.000331501	0	0.000864691	0.00120228
>Cluster_15196		Autographiviridae		Autographiviridae	0	0	0	0.00072085	0.00245557	0.00163133	0.0022608	0.00258896	0.00113815	0	0.00160259	0.00199597
>Cluster_15244		Autographiviridae		Autographiviridae	0	0	0	0.00175239	0.00223152	0.000956686	0.00158412	0.00123315	0.00150186	0	0.00164686	0.00143971
>Cluster_15314		Autographiviridae		Autographiviridae	0	0	0	0.000576829	9.51235e-05	0	0	0	0.00615175	0	0.000223984	0.00205058
>Cluster_15508		Autographiviridae		Autographiviridae	0	0	0	0.000967807	0.000886269	0.000631957	0.00256075	0.00132705	0.000911737	0	0.000828678	0.00159985
>Cluster_15551		Autographiviridae		Autographiviridae	0	0	0	0.00166646	0.00234164	0.00175249	0.0039397	0.00272332	0.00227357	0	0.0019202	0.00297886
>Cluster_15648		Autographiviridae		Autographiviridae	0	0	0	0.000352162	0.000826084	0.00140037	0.00232992	0.00250129	0.00099487	0	0.000859538	0.00194203
>Cluster_15696		Autographiviridae		Autographiviridae	0	0	0	0.00141482	4.64179e-05	0.0017443	0.00062705	0.000467018	0.00010225	0	0.00106851	0.000398773
>Cluster_15781		Autographiviridae		Autographiviridae	0	0	0	0.0142733	0.00231251	0.00394577	0.00633828	0.00461313	0.00139246	0	0.00684387	0.00411462
>Cluster_15798		Autographiviridae		Autographiviridae	0	0	0	0	0.00828928	0.000971497	0.00144208	0.00238242	0.000473909	0	0.00308693	0.0014328
>Cluster_15951		Autographiviridae		Autographiviridae	0	0	0	0.00124957	0.000750614	0.000663179	0.00175227	0.00147772	0.000841268	0	0.000887789	0.00135708
>Cluster_15972		Autographiviridae		Autographiviridae	0	0	0	0.000472148	0.000286011	0.000476032	0.00352402	0.00114018	0.00113318	0	0.000411397	0.00193246
>Cluster_15985		Autographiviridae		Autographiviridae	0	0	0	0.00100597	0.000394408	0.00139112	0.000748092	0.00153864	0.000608268	0	0.000930497	0.000965
>Cluster_16046		Autographiviridae		Autographiviridae	0.00102229	0.00166256	0.00182035	0	0	0	0	0	0	0.00150173	0	0
>Cluster_16072		Autographiviridae		Autographiviridae	0	0	0	0.000345835	0.000216275	9.5631e-05	0	0	0.00538158	0	0.000219247	0.00179386
>Cluster_16173		Autographiviridae		Autographiviridae	0	0	0	4.35734e-05	0.00138947	0.000760454	0.000805976	0.00381769	0.000516834	0	0.000731167	0.0017135
>Cluster_16210		Autographiviridae		Autographiviridae	0	0	0	0.0006925	0.00011143	0	0.000109059	0.000684574	0.0100286	0	0.000267977	0.00360742
>Cluster_16303		Autographiviridae		Autographiviridae	0	0	0	0.000791494	0.000283353	0.00102356	0.000950999	0.00377117	0.00201089	0	0.00069947	0.00224435
>Cluster_16307		Autographiviridae		Autographiviridae	0	0	0	0.0110998	0.019614	0.00142783	0.0051725	0.00395705	0.000384756	0	0.0107139	0.00317144
>Cluster_16355		Autographiviridae		Autographiviridae	0	0	0	0.00445924	0.000417361	0.0011565	0.00160828	0.0009777	0.000431546	0	0.00201104	0.00100584
>Cluster_16409		Autographiviridae		Autographiviridae	0	0	0	0.000235325	0.00121469	0.004953	0.000175263	0.000370172	5.2992e-05	0	0.00213434	0.000199476
>Cluster_16475		Autographiviridae		Autographiviridae	0	0	0	0.0014026	0.00154245	0.00163824	0.0027682	0.0021084	0.00117043	0	0.00152776	0.00201568
>Cluster_16525		Autographiviridae		Autographiviridae	0.00210318	0.00059245	0	0	0	0	0	0	0	0.000898542	0	0
>Cluster_16527		Autographiviridae		Autographiviridae	0	0	0	0.000393219	0.000366574	0.00050798	0.000157014	0.00435879	0.000354354	0	0.000422591	0.00162339
>Cluster_16623		Autographiviridae		Autographiviridae	0	0	0	0.000290887	0.000989906	0.00376431	0.000989483	0.000176076	0.000190178	0	0.0016817	0.000451912
>Cluster_16673		Autographiviridae		Autographiviridae	0	0	0	0.00821236	0	4.90446e-05	4.52611e-05	5.17288e-05	0.000229408	0	0.0027538	0.000108799
>Cluster_16686		Autographiviridae		Autographiviridae	0	0	0	0.00136459	0.0223094	0.00115988	0.00145822	0.00237291	0.00112934	0	0.00827797	0.00165349
>Cluster_16754		Autographiviridae		Autographiviridae	0	0	0	0.000621387	0.000220902	0.000481288	0.00121906	0.000514542	0.00122399	0	0.000441192	0.000985865
>Cluster_16779		Autographiviridae		Autographiviridae	0	0	0	0.00095894	0.00564589	0.00341116	0.00234366	0.00240304	0.00944954	0	0.00333866	0.00473208
>Cluster_16854		Autographiviridae		Autographiviridae	0	0	0	0.000440494	0.000959491	0.000562692	0.00221962	0.00150866	0.000128265	0	0.000654226	0.00128551
>Cluster_16974		Autographiviridae		Autographiviridae	0	0	0	0.000571774	0.00117297	0.00209109	0.00183056	0.00191293	0.00174439	0	0.00127861	0.00182929
>Cluster_17005		Autographiviridae		Autographiviridae	0.00333709	0.00269195	0.00182035	0	0	0	0	0	0	0.00261646	0	0
>Cluster_17035		Autographiviridae		Autographiviridae	0	0	0	0.00271403	0.0358239	0.0044957	0.00376853	0.00308394	0.00149414	0	0.0143445	0.0027822
>Cluster_17164		Autographiviridae		Autographiviridae	0	0	0	0.0133172	0.000767327	0.000431239	0.000523738	0.000103208	0.00015539	0	0.0048386	0.000260779
>Cluster_17193		Autographiviridae		Autographiviridae	0	0	0	0.000599806	0.000455759	0.000970055	0.00147265	0.00130628	0.00238252	0	0.000675207	0.00172048
>Cluster_17222		Autographiviridae		Autographiviridae	0	0	0	0.0014938	0	0.000122675	0	0.000170445	0.00407662	0	0.000538823	0.00141569
>Cluster_17242		Autographiviridae		Autographiviridae	0	0	0	0.00107436	0.000759625	0.000618744	0.000967027	0.00316219	0.000313371	0	0.000817577	0.00148086
>Cluster_17244		Autographiviridae		Autographiviridae	0.0086341	0.0167034	0.00255889	0	0	0	0	0	0	0.0092988	0	0
>Cluster_17270		Autographiviridae		Autographiviridae	0	0	0	0.000655262	0.000491536	0.00051241	0.000725858	0.00855875	0.000418941	0	0.000553069	0.00323452
>Cluster_17281		Autographiviridae		Autographiviridae	0	0	0	0.00121884	0.0011255	0.000808704	0.0011	0.00143843	0.000449227	0	0.00105101	0.000995886
>Cluster_17325		Autographiviridae		Autographiviridae	0	0	0	0.00184546	0.00542344	0.00187716	0.00186193	0.00205792	0.000424674	0	0.00304869	0.00144817
>Cluster_17445		Autographiviridae		Autographiviridae	0	0	0	0.00584951	0.00718964	0.00386515	0.00434898	0.00569388	0.00531833	0	0.00563477	0.0051204
>Cluster_17456		Autographiviridae		Autographiviridae	0	0	0	0.000281769	0.000871869	0	0.00312177	0.00187457	0.00305513	0	0.000384546	0.00268382
>Cluster_17536		Autographiviridae		Autographiviridae	0	0	0	0.00102274	0.00124841	0.000835093	0.00130394	0.000817358	0.000762235	0	0.00103541	0.000961177
>Cluster_17576		Autographiviridae		Autographiviridae	0	0	0	0.00064322	0.000509519	0.000617158	0.000524913	0.00148602	0.00113655	0	0.000589966	0.00104916
>Cluster_17611		Autographiviridae		Autographiviridae	0	0	0	0	0.000304989	3.16248e-05	0.00306635	0.0004984	0.000592396	0	0.000112205	0.00138571
>Cluster_17655		Autographiviridae		Autographiviridae	0	0	0	0.00498289	0.0102424	0.0122168	0.00956798	0.0140613	0.0091655	0	0.00914737	0.0109316
>Cluster_17716		Autographiviridae		Autographiviridae	0	0	0	0.00070098	0.0119216	0.0012737	0.000611666	0.00172636	0.000593253	0	0.0046321	0.000977093
>Cluster_17733		Autographiviridae		Autographiviridae	0	0	0	0.00147799	0.000994617	0.000381776	0	0.00187409	0.000305676	0	0.000951461	0.00072659
>Cluster_17816		Autographiviridae		Autographiviridae	0	0	0	0.00332164	0	0.000115948	0.000669339	0	0.000119978	0	0.00114586	0.000263106
>Cluster_17833		Autographiviridae		Autographiviridae	0	0	0	0.00084337	0	0.00174306	0.00589303	0.000605621	0.000242046	0	0.000862144	0.0022469
>Cluster_17857		Autographiviridae		Autographiviridae	0	0	0	0.000762221	0	0.001084	0.00151412	0.000583314	0.000640095	0	0.000615406	0.000912511
>Cluster_17887		Autographiviridae		Autographiviridae	0	0	0	0.000537095	0	0.00014816	0	0.00143484	0.00768655	0	0.000228418	0.00304046
>Cluster_17959		Autographiviridae		Autographiviridae	0	0	0	0.00133982	0	0.00516194	0.0023465	0.00639502	0.00371608	0	0.00216725	0.00415253
>Cluster_18037		Autographiviridae		Autographiviridae	0	0	0	0.000412338	0	0.000620048	0.0020279	0.00135768	0.000406488	0	0.000344129	0.00126402
>Cluster_18082		Autographiviridae		Autographiviridae	0	0	0	0.00251342	0	0.000408742	0.00107199	0	0.000361191	0	0.000974053	0.000477727
>Cluster_18125		Autographiviridae		Autographiviridae	0	0	0	0.000669312	0	0.000366601	0.00226292	0.00151985	0.000506604	0	0.000345304	0.00142979
>Cluster_18129		Autographiviridae		Autographiviridae	0	0	0	0.00118406	0	0.000808453	0.00144536	0.00202995	0.000769696	0	0.00066417	0.001415
>Cluster_18153		Autographiviridae		Autographiviridae	0	0	0	0.00254383	0	0.000907057	0	0.00135115	0.000341872	0	0.0011503	0.000564342
>Cluster_18188		Autographiviridae		Autographiviridae	0	0	0	0.00156564	0	0.000734664	0.00043603	0.00153812	0.00177363	0	0.000766769	0.00124926
>Cluster_18251		Autographiviridae		Autographiviridae	0	0	0	0.00364957	0	0.000258275	0	0.000242987	0	0	0.00130262	8.09957e-05
>Cluster_18298		Autographiviridae		Autographiviridae	0	0	0	0	0	0	0	0	0.00530559	0	0	0.00176853
>Cluster_18301		Autographiviridae		Autographiviridae	0	0	0	0.000639981	0	0.000976387	0.000404911	0.00150806	0.00129613	0	0.000538789	0.0010697
>Cluster_18387		Autographiviridae		Autographiviridae	0.000592536	0.00073686	0	0	0	0	0	0	0	0.000443132	0	0
>Cluster_18400		Autographiviridae		Autographiviridae	0	0	0	0.0021649	0	0.000196074	0.00049089	0	0	0	0.000786992	0.00016363
>Cluster_18434		Autographiviridae		Autographiviridae	0	0	0	0.00238103	0	0.00139873	0.00262384	0.00136548	0.00242293	0	0.00125992	0.00213742
>Cluster_1911		Autographiviridae		Autographiviridae	0	0	0	0.00246234	0.00153816	0.00152971	0.00344981	0.0026962	0.00139439	0	0.0018434	0.00251347
>Cluster_2123		Autographiviridae		Autographiviridae	0	0	0	1.13761e-05	1.39205e-05	5.19694e-06	9.9659e-06	1.53631e-05	0.00940814	0	1.01645e-05	0.00314449
>Cluster_2129		Autographiviridae		Autographiviridae	0	0	0	0.00186808	0.00392481	0.00118756	0.0094663	0.00450651	0.00153401	0	0.00232681	0.00516894
>Cluster_2407		Autographiviridae		Autographiviridae	0	0	0	0.00297398	0.00226334	0.00150397	0.00448158	0.00431527	0.00193675	0	0.0022471	0.00357786
>Cluster_2416		Autographiviridae		Autographiviridae	0	0	0	0.00617074	0.118781	0.0221627	0.0191801	0.0121561	0.0165565	0	0.049038	0.0159642
>Cluster_2555		Autographiviridae		Autographiviridae	0	0	0	0.0044585	0.00390564	0.00274951	0.00481374	0.00533554	0.00316001	0	0.00370455	0.00443643
>Cluster_2807		Autographiviridae		Autographiviridae	0	0	0	0.00144484	0.00647569	0.00485762	0.00074733	0.00307548	0.000780168	0	0.00425938	0.00153433
>Cluster_3059		Autographiviridae		Autographiviridae	0	0	0	0.00309079	0.00516052	0.00569655	0.00352898	0.00388564	0.00201156	0	0.00464929	0.00314206
>Cluster_3105		Autographiviridae		Autographiviridae	0	0	0	1.99471e-05	4.19021e-06	4.90738e-06	0	2.64384e-06	0.00998914	0	9.68156e-06	0.00333059
>Cluster_3231	VC_365_0	Autographiviridae		Autographiviridae	0	0	0	0.00059361	0.00145182	0.00157207	0.00177079	0.00485406	0.00128614	0	0.00120583	0.00263699
>Cluster_3309		Autographiviridae		Autographiviridae	0.00330127	0.00161072	0.00317261	0	0	0	0	0	0	0.00269487	0	0
>Cluster_3365		Autographiviridae		Autographiviridae	0	0	0	0.00425751	0.0090794	0.00835142	0.00597804	0.00617113	0.00347651	0	0.00722944	0.00520856
>Cluster_3458		Autographiviridae		Autographiviridae	0	0	0	0.00356238	0.00123591	0.00265905	0.00253062	0.00154091	0.000332167	0	0.00248578	0.0014679
>Cluster_376		Autographiviridae		Autographiviridae	0	0	0	0.002234	0.0151406	0.00150276	0.0181081	0.00779309	0.00549006	0	0.00629245	0.0104637
>Cluster_3897		Autographiviridae		Autographiviridae	0	0	0	0.0111345	0.0116862	0.0114668	0.016222	0.0169333	0.0139819	0	0.0114291	0.0157124
>Cluster_4050		Autographiviridae		Autographiviridae	0	0	0	0.00539142	0.008526	0.00573619	0.00829904	0.00881723	0.00470562	0	0.00655121	0.00727396
>Cluster_4091		Autographiviridae		Autographiviridae	0	0	0	0.00896698	0.000167016	0.000304109	0.00013685	0.000169608	0.00018737	0	0.00314604	0.000164609
>Cluster_4104		Autographiviridae		Autographiviridae	0	0	0	0.000688642	0.00212318	0.0025797	0.000746609	0.00105135	0.00229213	0	0.00179717	0.00136336
>Cluster_4191	VC_793_0	Autographiviridae		Autographiviridae	0	0	0	0.00145156	0.000986346	0.000899059	0.00201859	0.00297401	0.00132795	0	0.00111232	0.00210685
>Cluster_4210		Autographiviridae		Autographiviridae	0	0	0	4.57728e-05	0	0	0	2.0767e-05	0.00906773	0	1.52576e-05	0.0030295
>Cluster_4266	VC_803_0	Autographiviridae		Autographiviridae	0	0	0	0.00140155	0.00147451	0.00119125	0.00349925	0.00189515	0.00128026	0	0.00135577	0.00222489
>Cluster_4297		Autographiviridae		Autographiviridae	0	0	0	0.00113297	0.00130715	0.00120327	0.00171223	0.00190505	0.00132072	0	0.00121446	0.001646
>Cluster_4309	VC_402_0	Autographiviridae		Autographiviridae	0	0	0	0.0244235	0.00502198	0.004964	0.0147315	0.00869262	0.0208293	0	0.0114698	0.0147512
>Cluster_4326		Autographiviridae		Autographiviridae	0	0	0	0.000634216	0.001906	0.0018942	0.00173639	0.00469279	0.00131459	0	0.00147814	0.00258125
>Cluster_4327		Autographiviridae		Autographiviridae	0	0	0	0.00153037	0.00231199	0.00523909	0.00108296	0.00549556	0.0013992	0	0.00302715	0.00265924
>Cluster_4374		Autographiviridae		Autographiviridae	0	0	0	0.00144096	0.0018191	0.00163573	0.00321304	0.00371892	0.00134828	0	0.00163193	0.00276008
>Cluster_4737		Autographiviridae		Autographiviridae	0	0	0	0.000750004	0.00179564	0.00119856	0.00137654	0.00288646	0.00403096	0	0.00124807	0.00276465
>Cluster_4764		Autographiviridae		Autographiviridae	0	0	0	0.00188732	0.00313192	0.00242218	0.00289471	0.00244325	0.00215236	0	0.00248047	0.00249677
>Cluster_4781		Autographiviridae		Autographiviridae	0	0	0	0.00109698	0.00116085	0.00223631	0.00206733	0.0019748	0.00225763	0	0.00149805	0.00209992
>Cluster_4877		Autographiviridae		Autographiviridae	0	0	0	0.000954198	0.00252107	0.00133416	0.00304213	0.00628297	0.00181571	0	0.00160314	0.0037136
>Cluster_4951		Autographiviridae		Autographiviridae	0	0	0	6.69816e-05	0	0	0	0	0.010214	0	2.23272e-05	0.00340467
>Cluster_4968		Autographiviridae		Autographiviridae	0	0	0	0.00118714	0.0025057	0.00486038	0.000938537	0.00493679	0.00108803	0	0.00285107	0.00232112
>Cluster_5033		Autographiviridae		Autographiviridae	0	0	0	0.00339856	0.00624128	0.00386781	0.00693527	0.00588078	0.00574263	0	0.00450255	0.00618622
>Cluster_5157		Autographiviridae		Autographiviridae	0	0	0	0.00630632	0.00021644	0.000554611	0.0117115	0.000846653	0.000362992	0	0.00235912	0.00430705
>Cluster_526	VC_221_0	Autographiviridae		Autographiviridae	0	0	0	0.00433923	0.0204428	0.00929865	0.0225667	0.0287279	0.00896489	0	0.0113602	0.0200865
>Cluster_5303		Autographiviridae		Autographiviridae	0	0	0	0.00132001	0.000634616	0.000171195	0.000673305	0.0022732	0.00349359	0	0.000708606	0.0021467
>Cluster_5380		Autographiviridae		Autographiviridae	0	0	0	0.00084951	0.00132691	0.0029229	0.00386665	0.00171949	0.000697485	0	0.00169977	0.00209454
>Cluster_541	VC_221_0	Autographiviridae		Autographiviridae	0	0	0	0.00239317	0.00219122	0.00245756	0.00215856	0.00232862	0.00242557	0	0.00234732	0.00230425
>Cluster_5418		Autographiviridae		Autographiviridae	0	0	0	0.00101326	0.00377003	0.00208722	0.00421614	0.00373204	0.0023465	0	0.00229017	0.00343156
>Cluster_5429		Autographiviridae		Autographiviridae	0	0	0	0.00498797	0.00739586	0.00581729	0.00892562	0.0116945	0.0059631	0	0.00606704	0.00886106
>Cluster_5453		Autographiviridae		Autographiviridae	0	0	0	0.00240907	0.00067129	0.000441079	0.00118917	0.00226883	0.00117565	0	0.00117381	0.00154455
>Cluster_547	VC_221_0	Autographiviridae		Autographiviridae	0	0	0	0.00624102	0.00604638	0.00481037	0.00671565	0.00660042	0.00628483	0	0.00569926	0.00653363
>Cluster_5476		Autographiviridae		Autographiviridae	0	0	0	0.00455298	0.0018672	0.00114558	0.00290407	0.00314472	0.00645281	0	0.00252192	0.0041672
>Cluster_550	VC_221_0	Autographiviridae		Autographiviridae	0	0	0	0.0195447	2.20151e-05	1.20799e-05	0.000507186	0.000219085	5.21372e-05	0	0.00652626	0.000259469
>Cluster_5617		Autographiviridae		Autographiviridae	0	0	0	0	0	0	3.29079e-06	0	0.00605603	0	0	0.00201977
>Cluster_5915		Autographiviridae		Autographiviridae	0	0	0	0.000741164	0.000625907	0.00128031	0.00317514	0.00151062	0.00119278	0	0.000882462	0.00195952
>Cluster_5927		Autographiviridae		Autographiviridae	0	0	0	0.00133189	0.00184919	0.00139913	0.00231472	0.00129632	0.00135249	0	0.00152674	0.00165451
>Cluster_596		Autographiviridae		Autographiviridae	0	0	0	0.036749	0.000580552	0.00136181	0.0119796	0.000807915	0.000670407	0	0.0128971	0.00448597
>Cluster_5984		Autographiviridae		Autographiviridae	0	0	0	0.00189191	0.000920158	0.00200431	0.00322918	0.00268334	0.0017771	0	0.00160546	0.0025632
>Cluster_6028		Autographiviridae		Autographiviridae	0	0	0	0.00932944	0.00927248	0.0186206	0.0143576	0.0113116	0.0121224	0	0.0124075	0.0125972
>Cluster_6185		Autographiviridae		Autographiviridae	0	0	0	0.906513	0.0132713	0.00304336	0.0051182	0.00852193	0.00315396	0	0.307609	0.00559803
>Cluster_6260		Autographiviridae		Autographiviridae	0	0	0	0.00289661	0.00577338	0.00184557	0.00248549	0.00236102	0.0016677	0	0.00350519	0.0021714
>Cluster_6278		Autographiviridae		Autographiviridae	0	0	0	0.00499049	0.00501054	0.00494114	0.00532506	0.00842127	0.00550167	0	0.00498073	0.006416
>Cluster_6352		Autographiviridae		Autographiviridae	0	0	0	0.00141912	0.00142169	0.00133372	0.0021336	0.00177106	0.00107649	0	0.00139151	0.00166038
>Cluster_6575		Autographiviridae		Autographiviridae	0	0	0	8.33333e-05	5.14675e-05	2.65425e-05	0.000165193	0.000138553	0.00990374	0	5.37811e-05	0.00340249
>Cluster_6665		Autographiviridae		Autographiviridae	0	0	0	0.00117037	0.00168811	0.00115233	0.0022283	0.00194909	0.00184845	0	0.00133694	0.00200861
>Cluster_6690		Autographiviridae		Autographiviridae	0	0	0	0.00169047	0.000745595	0.000964955	0.00171794	0.00193085	0.000955072	0	0.00113367	0.00153462
>Cluster_6735		Autographiviridae		Autographiviridae	0	0	0	0.00199631	0.00198478	0.000750945	0.00202755	0.00254943	0.00150687	0	0.00157735	0.00202795
>Cluster_6800		Autographiviridae		Autographiviridae	0	0	0	0.00153991	0.00161582	0.00119094	0.00168919	0.00176399	0.00139559	0	0.00144889	0.00161626
>Cluster_6991		Autographiviridae		Autographiviridae	0	0	0	0.00273551	0.00236715	0.0021526	0.00465898	0.00366106	0.0023113	0	0.00241842	0.00354378
>Cluster_7013		Autographiviridae		Autographiviridae	0	0	0	0.00139191	0.00597006	0.00460488	0.000585628	0.00301342	0.00069977	0	0.00398895	0.00143294
>Cluster_7030		Autographiviridae		Autographiviridae	0	0	0	0.00202639	0.00168195	0.00371398	0.00213727	0.00320909	0.00156143	0	0.00247411	0.0023026
>Cluster_711		Autographiviridae		Autographiviridae	0	0	0	0.0129386	0.0131559	0.01102	0.0261271	0.0194827	0.0102677	0	0.0123715	0.0186258
>Cluster_7134		Autographiviridae		Autographiviridae	0	0	0	0.00690645	0.015839	0.00700605	0.00928203	0.0157138	0.00541741	0	0.00991717	0.0101377
>Cluster_7179		Autographiviridae		Autographiviridae	0	0	0	0.00123769	0.000503827	0.00118106	0.00290037	0.00257572	0.00179552	0	0.000974192	0.00242387
>Cluster_7183		Autographiviridae		Autographiviridae	0	0	0	0.000935747	0.00171558	0.000988732	0.00137411	0.00179484	0.00155838	0	0.00121335	0.00157578
>Cluster_7209		Autographiviridae		Autographiviridae	0	0	0	0.00374622	0.00194635	0.00122322	0.00363055	0.00318058	0.00641038	0	0.00230526	0.00440717
>Cluster_7238		Autographiviridae		Autographiviridae	0	0	0	0.0305483	0.0289565	0.0242778	0.0465471	0.0378463	0.0190871	0	0.0279275	0.0344935
>Cluster_7243		Autographiviridae		Autographiviridae	0	0	0	0.00225845	0.00111738	0.0029125	0.0032656	0.00237925	0.00114922	0	0.00209611	0.00226469
>Cluster_7320		Autographiviridae		Autographiviridae	0	0	0	0.0019974	0.00356606	0.00825173	0.00392344	0.00304798	0.00644567	0	0.00460506	0.00447236
>Cluster_739	VC_202_0	Autographiviridae		Autographiviridae	0.00259153	0.00244015	0.0142403	0	0	0	0	0	0	0.006424	0	0
>Cluster_7520		Autographiviridae		Autographiviridae	0	0	0	0.00127975	0.000989323	0.00162102	0.00197011	0.00187875	0.00194289	0	0.0012967	0.00193058
>Cluster_7641		Autographiviridae		Autographiviridae	0	0	0	0	0.000194712	7.94248e-05	0.00278478	0.000283327	0.00416335	0	9.13789e-05	0.00241049
>Cluster_7706		Autographiviridae		Autographiviridae	0	0	0	0.00190194	0.00137903	0.00100843	0.00290373	0.00194672	0.00137751	0	0.0014298	0.00207599
>Cluster_7713		Autographiviridae		Autographiviridae	0	0	0	0.000890405	3.61445e-05	7.76874e-05	3.0738e-05	0	0.00572723	0	0.000334746	0.00191932
>Cluster_7727		Autographiviridae		Autographiviridae	0	0	0	0.000291043	0.000695512	0.000226806	0.000520022	0.000764522	0.00804222	0	0.000404454	0.00310892
>Cluster_7746		Autographiviridae		Autographiviridae	0	0	0	0.00217104	0.00192629	0.0030316	0.00290864	0.00401782	0.00316742	0	0.00237631	0.00336463
>Cluster_7770		Autographiviridae		Autographiviridae	0	0	0	0.00791366	8.82385e-05	0.000191458	0.000360167	0.000838325	9.92546e-05	0	0.00273112	0.000432582
>Cluster_7847		Autographiviridae		Autographiviridae	0	0	0	0.00179624	0.00282984	0.00174861	0.00207643	0.00186522	0.00230092	0	0.00212489	0.00208085
>Cluster_8090		Autographiviridae		Autographiviridae	0	0	0	0.000765956	0.000869513	0.0010415	0.00187615	0.00254805	0.000981493	0	0.000892324	0.0018019
>Cluster_8136		Autographiviridae		Autographiviridae	0	0	0	0.00711374	0.00808879	0.00828893	0.00968728	0.0097168	0.00715881	0	0.00783049	0.00885429
>Cluster_8213		Autographiviridae		Autographiviridae	0	0	0	0.00175643	0.00537396	0.00309985	0.00718951	0.0122045	0.00423827	0	0.00341008	0.00787741
>Cluster_8223		Autographiviridae		Autographiviridae	0	0	0	0.00285328	0.002747	0.00252386	0.00518469	0.00459124	0.0016915	0	0.00270804	0.00382248
>Cluster_8306		Autographiviridae		Autographiviridae	0	0	0	0.000956339	0.000882937	0.00163937	0.00172635	0.000997194	0.000784354	0	0.00115955	0.0011693
>Cluster_8312		Autographiviridae		Autographiviridae	0	0	0	0.0017154	0.00150885	0.00183924	0.00358645	0.00293275	0.00144976	0	0.00168783	0.00265632
>Cluster_8385		Autographiviridae		Autographiviridae	0	0	0	0.00906636	0.0130472	0.00763338	0.0145871	0.0239874	0.0107973	0	0.00991564	0.0164573
>Cluster_8415		Autographiviridae		Autographiviridae	0	0	0	0.00788779	0.0013837	0.00106438	0.00149272	0.00146873	0.000883659	0	0.00344529	0.0012817
>Cluster_8475		Autographiviridae		Autographiviridae	0	0	0	0.00453599	0.000321706	0.00182308	9.45863e-05	9.60766e-05	0.00277303	0	0.00222692	0.000987897
>Cluster_8517		Autographiviridae		Autographiviridae	0	0	0	0.00494864	0.00774136	0.00771914	0.00587202	0.00720895	0.00300325	0	0.00680305	0.00536141
>Cluster_8725		Autographiviridae		Autographiviridae	0	0	0	0.00188325	0.00253777	0.00367238	0.00340398	0.00380424	0.00376733	0	0.0026978	0.00365852
>Cluster_8775		Autographiviridae		Autographiviridae	0	0	0	0.00116681	0.000998304	0.00104185	0.00166073	0.00163397	0.00146881	0	0.00106899	0.00158784
>Cluster_8783		Autographiviridae		Autographiviridae	0	0	0	0.00356468	0.00581422	0.00406476	0.00763649	0.00599809	0.0052269	0	0.00448122	0.00628716
>Cluster_8820		Autographiviridae		Autographiviridae	0	0	0	0.00679346	0.00535305	0.00461421	0.0110404	0.0106179	0.00623634	0	0.00558691	0.00929821
>Cluster_8838		Autographiviridae		Autographiviridae	0	0	0	0.00122222	0.00115851	0.00126797	0.00555072	0.00268217	0.000835067	0	0.00121623	0.00302265
>Cluster_8890		Autographiviridae		Autographiviridae	0	0	0	0.000180177	0.00031497	0.000831826	0.00898859	0.000732456	0.000257201	0	0.000442324	0.00332608
>Cluster_8962		Autographiviridae		Autographiviridae	0	0	0	0.000455503	0.000301321	0.000301961	0.0127206	0.00106472	0.0014915	0	0.000352928	0.00509226
>Cluster_9037		Autographiviridae		Autographiviridae	0	0	0	0.00125864	0.00216093	0.000928945	0.00103351	0.00232219	0.000927683	0	0.00144951	0.00142779
>Cluster_9254		Autographiviridae		Autographiviridae	0	0	0	0.00103353	0.000805665	0.000576469	0.00256654	0.00126879	0.000624297	0	0.00080522	0.00148654
>Cluster_9275		Autographiviridae		Autographiviridae	0	0	0	0.0246961	0.0238798	0.0231848	0.060104	0.0403072	0.0207231	0	0.0239202	0.0403781
>Cluster_9293		Autographiviridae		Autographiviridae	0	0	0	0.00748839	0.00497465	0.00825862	0.0120475	0.0078389	0.0062133	0	0.00690722	0.0086999
>Cluster_9326		Autographiviridae		Autographiviridae	0	0	0	0.000184135	3.82774e-05	0.000259189	0	0.0001229	0.0119764	0	0.000160534	0.00403311
>Cluster_9336		Autographiviridae		Autographiviridae	0	0	0	0.0455743	0.00252262	0.012277	0.00515159	0.0018912	0.00294878	0	0.0201247	0.00333052
>Cluster_9424		Autographiviridae		Autographiviridae	0	0	0	0.0028599	0.00554053	0.00448104	0.00410768	0.00421217	0.0039094	0	0.00429382	0.00407642
>Cluster_9459		Autographiviridae		Autographiviridae	0	0	0	0.00109936	0.000813622	0.00166833	0.00233525	0.00115162	0.00114853	0	0.00119377	0.00154513
>Cluster_9503		Autographiviridae		Autographiviridae	0	0	0	0.00196561	0.00160504	0.000303819	0.00226132	0.00251199	0.000630327	0	0.00129149	0.00180121
>Cluster_9557		Autographiviridae		Autographiviridae	0.00183947	0.000770186	0.0015707	0	0	0	0	0	0	0.00139345	0	0
>Cluster_9567		Autographiviridae		Autographiviridae	0	0	0	0.000130746	0.000367925	9.9629e-06	0.000106087	0.000135972	0.0176629	0	0.000169545	0.00596831
>Cluster_9577		Autographiviridae		Autographiviridae	0	0	0	0.00199076	0.0018411	0.00308948	0.00368287	0.00361025	0.00253815	0	0.00230711	0.00327709
>Cluster_9610		Autographiviridae		Autographiviridae	0	0	0	0.00315099	0.00173239	0.00267078	0.00230278	0.00154052	0.0020142	0	0.00251805	0.0019525
>Cluster_9673		Autographiviridae		Autographiviridae	0	0	0	0.0019931	0.00312498	0.00463986	0.00522025	0.00316769	0.00270445	0	0.00325265	0.00369746
>Cluster_9770		Autographiviridae		Autographiviridae	0	0	0	0.00171451	0.00214061	0.00241625	0.00198579	0.0022526	0.00141772	0	0.00209046	0.00188537
>Cluster_9868		Autographiviridae		Autographiviridae	0	0	0	0.000304476	0.00034565	0.000311618	0.00012458	0.000300613	0.00741956	0	0.000320581	0.00261492
>Cluster_9981		Autographiviridae		Autographiviridae	0	0	0	0.00652331	0.00470637	0.005694	0.00968161	0.00848007	0.00751912	0	0.00564123	0.00856027
>Cluster_9989		Autographiviridae		Autographiviridae	0	0	0	0.00203005	0.0013694	0.000756107	0.00200542	0.00151738	0.00141908	0	0.00138519	0.00164729
>Cluster_9991		Autographiviridae		Autographiviridae	0	0	0	0.00781646	0.00690067	0.00696061	0.012091	0.0102894	0.00653338	0	0.00722592	0.00963794
>Cluster_7047		no_annotation			0	0	0	0.00958894	0.00531006	0.0072257	0.00961246	0.0094809	0.0104118	0	0.0073749	0.00983505
>Cluster_16920		Chaseviridae		Chaseviridae	0	0	0	0.000693649	0.00160243	0.00123613	0.00128728	0.000904411	0.00205417	0	0.0011774	0.00141529
>Cluster_4620		Chaseviridae		Chaseviridae	0	0	0	5.38887e-05	0.0013011	0.000126497	0.000971798	0.000139571	0.0412615	0	0.00049383	0.0141243
>Cluster_8726		Chaseviridae		Chaseviridae	0	0	0	0.00387877	0.00675768	0.0144444	0.00314667	0.0128093	0.0042617	0	0.0083603	0.00673923
>Cluster_4769		no_annotation			0	0	0	0.00211172	0.00134856	0.00144124	0.00355466	0.00179072	0.00106491	0	0.00163384	0.00213676
>Cluster_5612		no_annotation			0	0	0	0.00260499	0.00198471	0.00133141	0.00170394	0.00205844	0.00153404	0	0.0019737	0.00176547
>Cluster_8434		no_annotation			0	0	0	0.000892863	0.00573173	0.00223694	0.00126833	0.00155036	0.000690275	0	0.00295384	0.00116966
>Cluster_10775		Demerecviridae		Demerecviridae	0	0	0	0	0	0	0	0	0.00887513	0	0	0.00295838
>Cluster_3546		Demerecviridae		Demerecviridae	0	0	0	0.00107437	0.00110449	0.00216556	0.00196854	0.00135484	0.0014625	0	0.00144814	0.00159529
>Cluster_3916		Demerecviridae		Demerecviridae	0	0	0	3.91733e-05	0.000386826	0.000116544	0.00828187	6.03737e-05	2.09199e-05	0	0.000180848	0.00278772
>Cluster_3928		Demerecviridae		Demerecviridae	0	0	0	0.00144343	0.00120038	0.000782977	0.00285027	0.00410572	0.00140001	0	0.00114226	0.00278533
>Cluster_4404		Demerecviridae		Demerecviridae	0	0	0	0.00314118	0.000853403	0.00162279	0.00539416	0.00129335	0.000926779	0	0.00187246	0.0025381
>Cluster_5680		Demerecviridae		Demerecviridae	0	0	0	0.0133732	0.0281138	0.0331547	0.00864954	0.0203269	0.012159	0	0.0248806	0.0137118
>Cluster_6429		Demerecviridae		Demerecviridae	0	0	0	0.00200609	0.00162943	0.00172636	0.00194323	0.001636	0.00247171	0	0.00178729	0.00201698
>Cluster_7159		Demerecviridae		Demerecviridae	0	0	0	0.00100907	0.00120006	0.000597369	0.00216761	0.00405118	0.00128104	0	0.000935503	0.00249994
>Cluster_7502		Demerecviridae		Demerecviridae	0	0	0	0.000468027	0.000755754	0.000665555	0.00184162	0.00131669	0.00158236	0	0.000629779	0.00158022
>Cluster_7941		Demerecviridae		Demerecviridae	0	0	0	0.000580861	0.00046501	0.000546786	0.000681208	0.000286658	0.00702933	0	0.000530886	0.00266573
>Cluster_8202		Demerecviridae		Demerecviridae	0	0	0	0.000109591	9.1685e-05	0.00136422	0.00031383	0.000980613	0.0046451	0	0.000521834	0.00197985
>Cluster_9640		Demerecviridae		Demerecviridae	0	0	0	0.000878701	0.000544455	0.00177006	0.00329454	0.00223586	0.00207382	0	0.0010644	0.00253474
>Cluster_9817		Demerecviridae		Demerecviridae	0	0	0	0.00245806	0.00165546	0.00263245	0.00208198	0.00131949	0.00110529	0	0.00224866	0.00150225
>Cluster_10060		Drexlerviridae		Drexlerviridae	0	0	0	0.00202797	0.00741063	0.0029249	0.00358383	0.00485782	0.00356133	0	0.00412117	0.00400099
>Cluster_11598		Drexlerviridae		Drexlerviridae	0	0	0	0.00349011	0.00828723	0.00470002	0.00227344	0.00954059	0.00830397	0	0.00549245	0.006706
>Cluster_12934		Drexlerviridae		Drexlerviridae	0	0	0	0.00171837	0.00219994	0.00222977	0.00262992	0.00272153	0.00235472	0	0.00204936	0.00256873
>Cluster_13158		Drexlerviridae		Drexlerviridae	0	0	0	0.00389783	0.00653888	0.00478998	0.00512725	0.00562189	0.0056412	0	0.00507556	0.00546345
>Cluster_14649		Drexlerviridae		Drexlerviridae	0.00115577	0.00140337	0.00411919	0	0	0	0	0	0	0.00222611	0	0
>Cluster_14927		Drexlerviridae		Drexlerviridae	0.000546956	0.000636884	0.00224683	0	0	0	0	0	0	0.00114356	0	0
>Cluster_17923		Drexlerviridae		Drexlerviridae	0.000810667	0.000647993	0.00198678	0	0	0	0	0	0	0.00114848	0	0
>Cluster_9786		Drexlerviridae		Drexlerviridae	0	0	0	0.00250688	0.00103794	0.00120561	0.00218763	0.00221896	0.00231109	0	0.00158348	0.00223923
>Cluster_5481		Fuselloviridae		Fuselloviridae	0	0	0	0.00215572	0.00543291	0.00320365	0.00222017	0.00327757	0.00163572	0	0.00359743	0.00237782
>Cluster_7381		Fuselloviridae		Fuselloviridae	0	0	0	0.00154251	0.00118787	0.00114721	0.0015302	0.00172448	0.0022324	0	0.00129253	0.00182902
>Cluster_10318		Herelleviridae		Herelleviridae	0	0	0	0.000820667	0.00147892	0.0022727	0.0030928	0.00203949	0.00126177	0	0.00152409	0.00213135
>Cluster_10626		Herelleviridae		Herelleviridae	0	0	0	0.00149054	0.00153459	0.000967163	0.00158398	0.00198099	0.00157341	0	0.00133076	0.0017128
>Cluster_10708		Herelleviridae		Herelleviridae	0	0	0	0	0.000229704	0.000154351	0.000282923	5.78265e-05	0.00473258	0	0.000128018	0.00169111
>Cluster_10808		Herelleviridae		Herelleviridae	0	0	0	0.000747648	0.00200523	0.00123553	0.0036598	0.000950157	0.00167733	0	0.00132947	0.00209576
>Cluster_11137		Herelleviridae		Herelleviridae	0.0202244	0.0069724	0.00213241	0	0	0	0	0	0	0.00977639	0	0
>Cluster_13622		Herelleviridae		Herelleviridae	0	0	0	0.00957865	7.07554e-05	0	0	0	0	0	0.00321647	0
>Cluster_13874		Herelleviridae		Herelleviridae	0	0	0	0.00474963	0.0189402	0.0114553	0.0431082	0.00632241	0.00466451	0	0.011715	0.0180317
>Cluster_14086		Herelleviridae		Herelleviridae	0	0	0	0.00292816	0.00328173	0.00535924	0.00535666	0.00422408	0.00427455	0	0.00385637	0.00461843
>Cluster_14196		Herelleviridae		Herelleviridae	0	0	0	0.0172102	0.0239979	0.013549	0.0276052	0.029546	0.0180855	0	0.0182524	0.0250789
>Cluster_15362		Herelleviridae		Herelleviridae	0	0	0	0.000526082	0.000153616	0.00260471	0.00398857	0.00164415	0.000192965	0	0.0010948	0.00194189
>Cluster_16204		Herelleviridae		Herelleviridae	0	0	0	0.00430905	0.00564806	0.00313557	0.00554358	0.00567535	0.00515563	0	0.00436423	0.00545819
>Cluster_16894		Herelleviridae		Herelleviridae	0.00127623	0.000818322	0	0	0	0	0	0	0	0.000698184	0	0
>Cluster_17992		Herelleviridae		Herelleviridae	0	0	0	0.00499783	0	0.00342727	0.00480175	0.00637953	0.00551008	0	0.00280836	0.00556378
>Cluster_3344		Herelleviridae		Herelleviridae	0	0	0	0.00102249	0.00140594	0.0018904	0.00260287	0.00277396	0.000836257	0	0.00143961	0.00207103
>Cluster_3346		Herelleviridae		Herelleviridae	0	0	0	0.000720844	0.0012733	0.00248253	0.00251136	0.00145038	0.00143043	0	0.00149222	0.00179739
>Cluster_4193		Herelleviridae		Herelleviridae	0	0	0	0.00411404	0.00580323	0.00270363	0.0139319	0.00882057	0.0121092	0	0.00420697	0.0116205
>Cluster_4219		Herelleviridae		Herelleviridae	0	0	0	0.00035712	0.00117836	0.00135648	0.00357894	0.00232624	0.0010966	0	0.000963987	0.00233393
>Cluster_4226		Herelleviridae		Herelleviridae	0	0	0	0.00126658	0.000915794	0.00132591	0.00292703	0.00184449	0.0019934	0	0.00116943	0.00225497
>Cluster_4917		Herelleviridae		Herelleviridae	0	0	0	0.00150936	0.00121209	0.001917	0.00199153	0.00235147	0.00159136	0	0.00154615	0.00197812
>Cluster_5079		Herelleviridae		Herelleviridae	0	0	0	0.000880252	0.0026427	0.00269698	0.00206058	0.00227737	0.00259342	0	0.00207331	0.00231046
>Cluster_5141		Herelleviridae		Herelleviridae	0	0	0	0.004255	0.00158386	0.00129113	0.00202788	0.00382921	0.0018071	0	0.00237666	0.00255473
>Cluster_6017		Herelleviridae		Herelleviridae	0	0	0	0.00140732	0.00167642	0.00154743	0.00407937	0.00340523	0.0021043	0	0.00154372	0.0031963
>Cluster_6799		Herelleviridae		Herelleviridae	0	0	0	0.00142022	0.00673653	0.00386246	0.00419982	0.00204647	0.00214491	0	0.0040064	0.00279707
>Cluster_7015		Herelleviridae		Herelleviridae	0	0	0	0.00148065	0.00202141	0.00270334	0.00420747	0.0026622	0.00197544	0	0.00206846	0.00294837
>Cluster_7215		Herelleviridae		Herelleviridae	0	0	0	0.00236026	0.00124056	0.00131483	0.00296189	0.0030043	0.00197141	0	0.00163855	0.00264587
>Cluster_7279		Herelleviridae		Herelleviridae	0	0	0	0.00198487	0.00192271	0.00131757	0.00587785	0.00280851	0.00284239	0	0.00174172	0.00384292
>Cluster_7301		Herelleviridae		Herelleviridae	0	0	0	0.00040823	0.000744427	0.00115033	0.00244949	0.00138684	0.0015707	0	0.000767661	0.00180234
>Cluster_7326		Herelleviridae		Herelleviridae	0	0	0	0.000298624	0.00138053	0.000468016	0.00103764	0.00293224	0.00326149	0	0.000715724	0.00241046
>Cluster_7428		Herelleviridae		Herelleviridae	0	0	0	0.000960667	0.0013518	0.00109059	0.00272037	0.00468096	0.000963065	0	0.00113435	0.00278813
>Cluster_7479		Herelleviridae		Herelleviridae	0	0	0	0.000674484	0.00145642	0.00383754	0.000941982	0.00146535	0.00147798	0	0.00198948	0.0012951
>Cluster_7747		Herelleviridae		Herelleviridae	0	0	0	0.00287254	0.00151563	0.000672185	0.00156558	0.00237341	0.00109971	0	0.00168678	0.00167957
>Cluster_8077		Herelleviridae		Herelleviridae	0	0	0	0.0064772	0.00743045	0.00661233	0.011614	0.00970015	0.00623597	0	0.00683999	0.00918337
>Cluster_8529		Herelleviridae		Herelleviridae	0.00555095	0.00333624	0.0151661	0	0	0	0	0	0	0.00801776	0	0
>Cluster_8560		Herelleviridae		Herelleviridae	0	0	0	0.00225935	0.00209825	0.00137447	0.00252856	0.00223789	0.00159115	0	0.00191069	0.0021192
>Cluster_8704		Herelleviridae		Herelleviridae	0	0	0	0.00151085	0.00167537	0.0029321	0.00210372	0.00502229	0.00569507	0	0.00203944	0.00427369
>Cluster_8856		Herelleviridae		Herelleviridae	0	0	0	0.00136522	0.000700365	0.000767072	0.00339994	0.00170662	0.00147165	0	0.000944218	0.00219273
>Cluster_9351		Herelleviridae		Herelleviridae	0	0	0	0.00209318	0.00479879	0.00226265	0.0031149	0.00216635	0.00341571	0	0.00305154	0.00289899
>Cluster_9376		Herelleviridae		Herelleviridae	0	0	0	0.00214881	0.00122312	0.000714768	0.00200886	0.00165632	0.000815688	0	0.00136223	0.00149362
>Cluster_8073		no_annotation			0	0	0	0.0017629	0.0023787	0.00151496	0.00378691	0.00303704	0.00247149	0	0.00188552	0.00309848
>Cluster_9065		no_annotation			0	0	0	0.00110311	0.00153948	0.00124566	0.00363754	0.00225971	0.00162313	0	0.00129608	0.00250679
>Cluster_9521		no_annotation			0	0	0	0.00249635	0.00301501	0.00369983	0.00279053	0.00433592	0.00255383	0	0.00307039	0.00322676
>Cluster_9664		no_annotation			0	0	0	0.00159497	0.000986425	0.00172839	0.00250661	0.00227681	0.00234177	0	0.00143659	0.00237506
>Cluster_12576		no_annotation			0	0	0	0.00185651	0.00295909	0.00106	0.00354798	0.00188903	0.0395231	0	0.00195853	0.0149867
>Cluster_13419		no_annotation			0	0	0	0.00193284	0.00352659	0.00127739	0.00293624	0.00147641	0.0374604	0	0.00224561	0.0139577
>Cluster_17672		no_annotation			0	0	0	0.000703105	0.000428176	0.000749496	0.0011476	0.00141996	0.00131129	0	0.000626926	0.00129295
>Cluster_3246		no_annotation			0	0	0	0.0125943	0.0176201	0.0094593	0.0436296	0.0156253	0.013345	0	0.0132246	0.0242
>Cluster_3300		no_annotation			0	0	0	0.00915444	0.00915463	0.00862123	0.0145462	0.0208265	0.00744339	0	0.00897677	0.014272
>Cluster_8466		no_annotation			0	0	0	0.00198913	0.000477391	0.00101574	0.00150852	0.00167372	0.0015282	0	0.00116075	0.00157015
>Cluster_11296		Microviridae		Microviridae	0.00176784	0.00212171	0.0504392	0	0	0	0	0	0	0.0181096	0	0
>Cluster_11691		Microviridae		Microviridae	0.00084648	0.00145891	0.00434803	0	0	0	0	0	0	0.00221781	0	0
>Cluster_12609		Microviridae		Microviridae	0.00289431	0.00172551	0.00675089	0	0	0	0	0	0	0.00379024	0	0
>Cluster_14255		Microviridae		Microviridae	0.00136414	0.00142188	0.00616838	0	0	0	0	0	0	0.0029848	0	0
>Cluster_16144		Microviridae		Microviridae	0.00132832	0.000914595	0.00581471	0	0	0	0	0	0	0.00268588	0	0
>Cluster_18455		Microviridae		Microviridae	0.000569746	0.000581342	0.00131065	0	0	0	0	0	0	0.00082058	0	0
>Cluster_10203		no_annotation			0	0	0	0.0264502	0.0152998	0.0274961	0.0306049	0.0231374	0.0128298	0	0.023082	0.0221907
>Cluster_11516		no_annotation			0	0	0	0.00132424	0.00133807	0.00140196	0.00132979	0.00135837	0.000729362	0	0.00135476	0.00113917
>Cluster_12398		no_annotation			0.00971173	0.00712792	0.00610597	0	0	0	0	0	0	0.00764854	0	0
>Cluster_12594		no_annotation			0	0	0	0.00212694	0.00323436	0.00390471	0.00357842	0.0038689	0.00326086	0	0.00308867	0.00356939
>Cluster_13865		no_annotation			0.00298873	0.00299188	0.00548185	0	0	0	0	0	0	0.00382082	0	0
>Cluster_14357		no_annotation			0	0	0	0.00136491	0.00301979	0.000866804	0.00219468	0.000811314	0.00118247	0	0.0017505	0.00139616
>Cluster_14825		no_annotation			0.0296887	0.0438302	0.0166744	0	0	0	0	0	0	0.0300644	0	0
>Cluster_14917		no_annotation			0.000494865	0.00150705	0.00165392	0	0	0	0	0	0	0.00121861	0	0
>Cluster_15183		no_annotation			0.0207681	0.0405384	0.109117	0	0	0	0	0	0	0.0568078	0	0
>Cluster_15235		no_annotation			0.00161482	0.00190695	0.00751024	0	0	0	0	0	0	0.00367734	0	0
>Cluster_15370		no_annotation			0	0	0	0.000519305	0.000519559	0.000229593	0.000672602	0.000824629	0.0112087	0	0.000422819	0.00423531
>Cluster_15467		no_annotation			0.0167636	0.0113306	0.0388514	0	0	0	0	0	0	0.0223152	0	0
>Cluster_16228		no_annotation			0	0	0	0.000692838	0.00100971	0.0014064	0.00173509	0.00153338	0.000910437	0	0.00103632	0.00139297
>Cluster_16317		no_annotation			0.0201332	0.0326996	0.0161127	0	0	0	0	0	0	0.0229818	0	0
>Cluster_16344		no_annotation			0.000419984	0.00064429	0.00350547	0	0	0	0	0	0	0.00152325	0	0
>Cluster_16733		no_annotation			0	0	0	0.00457819	0.00633442	0.00987436	0.0111709	0.00894726	0.00484052	0	0.00692899	0.00831956
>Cluster_17770		no_annotation			0	0	0	0.000564413	0	0.000570071	0.00131016	9.90893e-05	0.000649409	0	0.000378161	0.000686218
>Cluster_3319	VC_789_0	no_annotation			0	0	0	0.00378706	0.00197209	0.00141151	0.00158596	0.00280639	0.00104807	0	0.00239022	0.00181347
>Cluster_4105		no_annotation			0	0	0	0.00655719	0.123843	0.0248479	0.0202583	0.0112497	0.0173835	0	0.0517493	0.0162972
>Cluster_7264		no_annotation			0	0	0	0.00284022	0.0036793	0.00359587	0.00361727	0.00480589	0.0216618	0	0.0033718	0.0100283
>Cluster_7450		no_annotation			0	0	0	0.00337164	0.00212772	0.00244351	0.00389727	0.00325358	0.00314781	0	0.00264762	0.00343289
>Cluster_9315		no_annotation			0	0	0	0.00141097	0.00127953	0.00145907	0.00109992	0.00149278	0.00139795	0	0.00138319	0.00133022
>Cluster_109	VC_103_0	Myoviridae	Myoviridae	Myoviridae	0	0	0	0.0647358	0.00243517	0.00114964	0.0594905	0.00829377	0.00254147	0	0.0227735	0.0234419
>Cluster_112	VC_103_0	Myoviridae	Myoviridae	Myoviridae	0	0	0	0.0341468	0.0157472	0.0103457	0.0184001	0.0370463	0.0132009	0	0.0200799	0.0228824
>Cluster_1127	VC_107_1	Myoviridae	Myoviridae	Myoviridae	0	0	0	2.67991e-05	1.97259e-05	1.40376e-05	3.44251e-06	3.93214e-05	0.0109122	0	2.01875e-05	0.00365166
>Cluster_1138	VC_412_0	Myoviridae	Myoviridae	Myoviridae	0	0	0	0.184251	0.0972804	0.0924466	0.181833	0.269003	0.12417	0	0.124659	0.191669
>Cluster_1245	VC_103_0	Myoviridae	Myoviridae	Myoviridae	0.00332406	0.000710941	0.00116502	0	0	0	0	0	0	0.00173334	0	0
>Cluster_1276	VC_272_0	Myoviridae	Myoviridae		0	0	0	0.0309557	3.95624e-05	0	0	0	0	0	0.0103317	0
>Cluster_1459	VC_107_1	Myoviridae	Myoviridae	Myoviridae	0	0	0	0.00128036	0.0067353	0.00402324	0.00242244	0.00288265	0.00178226	0	0.00401297	0.00236245
>Cluster_1634	VC_412_0	Myoviridae	Myoviridae	Myoviridae	0	0	0	0.00706766	0.00268677	0.00802984	0.00557352	0.00550209	0.00206038	0	0.00592809	0.00437866
>Cluster_169	VC_107_1	Myoviridae	Myoviridae	Myoviridae	0.00740344	0.00102198	0.00170593	0	0	0	0	0	0	0.00337712	0	0
>Cluster_1724	VC_107_1	Myoviridae	Myoviridae	Myoviridae	0	0	0	0.0156445	4.3083e-05	7.96032e-06	1.47948e-05	8.31615e-06	5.04907e-06	0	0.00523184	9.38667e-06
>Cluster_1775	VC_412_0	Myoviridae	Myoviridae	Myoviridae	0	0	0	0.00624477	0.000749928	0.000843	0.000838101	0.00139015	0.000685979	0	0.00261257	0.000971411
>Cluster_183	VC_103_0	Myoviridae	Myoviridae	Myoviridae	0.00442774	0.000659101	0.00161231	0	0	0	0	0	0	0.00223305	0	0
>Cluster_2038	VC_412_0	Myoviridae	Myoviridae	Myoviridae	0.00296594	0.000666507	0.00123784	0	0	0	0	0	0	0.00162343	0	0
>Cluster_2165	VC_107_1	Myoviridae	Myoviridae	Myoviridae	0.0108545	0.00490253	0.00137306	0	0	0	0	0	0	0.00571002	0	0
>Cluster_2345	VC_205_0	Myoviridae	Myoviridae		0	0	0	0.000663036	0.000717263	0.00309967	0.00216215	0.00131825	0.00101679	0	0.00149332	0.00149906
>Cluster_27	VC_107_1	Myoviridae	Myoviridae	Myoviridae	0	0	0	0.00665445	0.00952448	0.00991128	0.0145145	0.00946923	0.00975791	0	0.00869674	0.0112472
>Cluster_3147	VC_520_0	Myoviridae	Myoviridae		0	0	0	0.0014153	0.00268942	0.0015705	0.0139783	0.0010598	0.000453659	0	0.00189174	0.00516393
>Cluster_343	VC_412_0	Myoviridae	Myoviridae	Myoviridae	0	0	0	6.05849e-05	6.9806e-05	8.56013e-05	1.79242e-05	3.89769e-05	0.0311244	0	7.19974e-05	0.0103938
>Cluster_363	VC_412_0	Myoviridae	Myoviridae	Myoviridae	0	0	0	0.000121038	4.83649e-05	1.60691e-05	2.5636e-05	1.54767e-05	0.0527734	0	6.1824e-05	0.0176048
>Cluster_371	VC_412_0	Myoviridae	Myoviridae	Myoviridae	0	0	0	0.0148122	0.00745027	0.00632902	0.004165	0.00778096	0.00464989	0	0.00953048	0.00553195
>Cluster_372	VC_412_0	Myoviridae	Myoviridae	Myoviridae	0	0	0	0.000912835	0.000216316	3.18806e-05	1.6148e-05	2.71738e-05	0.0450548	0	0.000387011	0.0150327
>Cluster_373	VC_107_1	Myoviridae	Myoviridae		0.000696718	0.000673912	0.0150413	0	0	0	0	0	0	0.00547064	0	0
>Cluster_384	VC_412_0	Myoviridae	Myoviridae	Myoviridae	0	0	0	0.0075169	0.0175381	0.0134255	0.0145926	0.0108363	0.00257609	0	0.0128268	0.009335
>Cluster_428	VC_412_0	Myoviridae	Myoviridae	Myoviridae	0	0	0	0.0213452	0.016006	0.00856543	0.0154912	0.0210162	0.00630962	0	0.0153055	0.0142724
>Cluster_442	VC_107_1	Myoviridae	Myoviridae	Myoviridae	0	0	0	0.00331134	0.00177385	0.00705224	0.0758917	0.00425533	0.00534197	0	0.00404581	0.0284963
>Cluster_462	VC_107_1	Myoviridae	Myoviridae	Myoviridae	0	0	0	3.7861e-05	0.000114852	0.0199502	0.00259857	3.04208e-05	0.000139281	0	0.00670097	0.000922756
>Cluster_465	VC_103_0	Myoviridae	Myoviridae	Myoviridae	0.0163826	0.000599856	0.00141467	0	0	0	0	0	0	0.00613239	0	0
>Cluster_476	VC_103_0	Myoviridae	Myoviridae	Myoviridae	0	0	0	0.0971887	0.117184	0.138583	0.0835237	0.104685	0.100293	0	0.117652	0.0961673
>Cluster_510	VC_107_1	Myoviridae	Myoviridae	Myoviridae	0.0281227	0.000555422	0.00166432	0	0	0	0	0	0	0.0101141	0	0
>Cluster_523	VC_520_0	Myoviridae	Myoviridae		0	0	0	0.00859579	0.00274582	0.00609522	0.00908085	0.00653908	0.00581829	0	0.00581228	0.00714607
>Cluster_532	VC_107_1	Myoviridae	Myoviridae	Myoviridae	0	0	0	0.00234626	0.00507319	0.00408486	0.000896268	0.00223117	0.000832744	0	0.00383477	0.00132006
>Cluster_565	VC_103_0	Myoviridae	Myoviridae	Myoviridae	0	0	0	0.00386706	0.00377587	0.00339528	0.00452012	0.00356602	0.00380538	0	0.0036794	0.00396384
>Cluster_591	VC_103_0	Myoviridae	Myoviridae	Myoviridae	0	0	0	0.00325919	0.0101955	0.0137573	0.00545815	0.0351107	0.00470303	0	0.00907065	0.0150906
>Cluster_625	VC_412_0	Myoviridae	Myoviridae	Myoviridae	0	0	0	0.00390608	0.000774984	0.00247301	0.00352543	0.00198149	0.000285893	0	0.00238469	0.00193094
>Cluster_638	VC_103_0	Myoviridae	Myoviridae	Myoviridae	0	0	0	0.00307802	0.00391673	0.00495842	0.0215919	0.019106	0.00396431	0	0.00398439	0.0148874
>Cluster_683	VC_103_0	Myoviridae	Myoviridae	Myoviridae	0	0	0	0.066923	0.000154569	2.77633e-05	2.64899e-05	3.18312e-05	6.45226e-05	0	0.0223684	4.09479e-05
>Cluster_765	VC_412_0	Myoviridae	Myoviridae	Myoviridae	0	0	0	0.000194773	0.00609242	0.0344265	0.000236396	0.000217388	0.000472611	0	0.0135712	0.000308798
>Cluster_820	VC_107_1	Myoviridae	Myoviridae	Myoviridae	0	0	0	0.00260847	0.00623122	0.0015911	0.00225668	0.00471183	0.00226584	0	0.00347693	0.00307812
>Cluster_983	VC_412_0	Myoviridae	Myoviridae	Myoviridae	0	0	0	0.00158734	0.00419637	0.00239111	0.00206735	0.00875477	0.00186551	0	0.00272494	0.00422921
>Cluster_10003		Myoviridae		Myoviridae	0.0206053	0.00720938	0.0089041	0	0	0	0	0	0	0.0122396	0	0
>Cluster_10013		Myoviridae		Myoviridae	0	0	0	0.00287085	0.00383942	0.00415743	0.00303758	0.00410429	0.00482293	0	0.00362257	0.00398826
>Cluster_10047		Myoviridae		Myoviridae	0	0	0	0.0866746	0.0284682	0.0389632	0.0485713	0.0368983	0.0678552	0	0.0513687	0.0511083
>Cluster_10049		Myoviridae		Myoviridae	0	0	0	0.00168117	0.00467535	0.00107023	0.0022121	0.00107723	0.00114279	0	0.00247558	0.00147737
>Cluster_10074		Myoviridae		Myoviridae	0.00236363	0.000707238	0	0	0	0	0	0	0	0.00102362	0	0
>Cluster_10099		Myoviridae		Myoviridae	0	0	0	0.0020492	0.001289	0.00163603	0.00118299	0.00158343	0.00100024	0	0.00165807	0.00125555
>Cluster_10105		Myoviridae		Myoviridae	0	0	0	0.00175206	0.00295737	0.00202957	0.00318921	0.00269323	0.00213179	0	0.00224633	0.00267141
>Cluster_10113		Myoviridae		Myoviridae	0	0	0	0.000510839	0.00123687	0.00146675	0.00156054	0.00155394	0.000908169	0	0.00107149	0.00134089
>Cluster_10114		Myoviridae		Myoviridae	0.00264037	0.000796105	0	0	0	0	0	0	0	0.00114549	0	0
>Cluster_10118		Myoviridae		Myoviridae	0	0	0	0.00450184	0.00369249	0.00470758	0.00661431	0.00559785	0.00363496	0	0.00430064	0.00528237
>Cluster_10119		Myoviridae		Myoviridae	0	0	0	0.000383013	0.000732661	0.000492658	0.00297819	0.00158674	0.000309384	0	0.000536111	0.00162477
>Cluster_10131		Myoviridae		Myoviridae	0	0	0	0.00224709	0.00124698	0.0016391	0.000736296	0.0013001	0.000959496	0	0.00171106	0.000998629
>Cluster_10137		Myoviridae		Myoviridae	0	0	0	0.0011705	0.00223101	0.00223793	0.00113713	0.00170583	0.00136666	0	0.00187982	0.00140321
>Cluster_10140		Myoviridae		Myoviridae	0	0	0	0.0028871	0.00469565	0.00260556	0.00415452	0.00565105	0.0023354	0	0.0033961	0.00404699
>Cluster_10143		Myoviridae		Myoviridae	0	0	0	0.00172119	0.00321812	0.001794	0.00586924	0.0073715	0.00228756	0	0.00224444	0.0051761
>Cluster_10149		Myoviridae		Myoviridae	0	0	0	0.00271306	0.00181095	0.00160388	0.00201947	0.0023783	0.00226132	0	0.00204263	0.0022197
>Cluster_10152		Myoviridae		Myoviridae	0	0	0	0.000273154	0.000137275	0.00160488	0.00141883	0.00316064	0.0001445	0	0.00067177	0.00157466
>Cluster_10157		Myoviridae		Myoviridae	0	0	0	0.000745089	0.000917456	0.00105952	0.00199898	0.00350225	0.000927564	0	0.000907357	0.00214293
>Cluster_10158		Myoviridae		Myoviridae	0	0	0	0.00444905	0.00301264	0.00243	0.00732398	0.00582924	0.00421534	0	0.00329723	0.00578952
>Cluster_10165		Myoviridae		Myoviridae	0	0	0	0.000142441	0.00199588	0.00340794	0.00083462	0.000974361	0.000445881	0	0.00184875	0.000751621
>Cluster_10170		Myoviridae		Myoviridae	0	0	0	0.00172075	0.0016408	0.00106318	0.00138508	0.00210548	0.00129937	0	0.00147491	0.00159664
>Cluster_10171		Myoviridae		Myoviridae	0	0	0	0.00389352	0.000613168	0.000453265	0.000898745	0.000261253	0.00175561	0	0.00165332	0.000971868
>Cluster_10172		Myoviridae		Myoviridae	0	0	0	0.00189611	0.00200256	0.00164714	0.00170135	0.00208966	0.00216707	0	0.00184861	0.00198603
>Cluster_10183		Myoviridae		Myoviridae	0	0	0	0	0.000279972	0.00016157	2.04078e-05	3.35164e-05	0.0101657	0	0.000147181	0.00340655
>Cluster_10194		Myoviridae		Myoviridae	0	0	0	0.0019996	0.00410334	0.00334423	0.0041559	0.00333669	0.00236616	0	0.00314906	0.00328625
>Cluster_10196		Myoviridae		Myoviridae	0	0	0	0.00218874	0.00181085	0.00247169	0.00329497	0.00372408	0.00274496	0	0.0021571	0.00325467
>Cluster_1021		Myoviridae		Myoviridae	0	0	0	0.00286192	0.00565157	0.00325166	0.00438996	0.00359968	0.00339514	0	0.00392172	0.00379493
>Cluster_10214		Myoviridae		Myoviridae	0	0	0	0.00213869	0.00373837	0.00280307	0.00681348	0.00338487	0.00269855	0	0.00289337	0.00429897
>Cluster_10215		Myoviridae		Myoviridae	0.00400776	0.00194027	0.00401517	0	0	0	0	0	0	0.00332107	0	0
>Cluster_10230		Myoviridae		Myoviridae	0	0	0	0.00798374	0.000697038	5.81427e-05	0.000207689	0.000498751	3.34685e-05	0	0.00291297	0.000246636
>Cluster_10248		Myoviridae		Myoviridae	0	0	0	0.00175854	0.00226673	0.00291101	0.00452338	0.00279866	0.00231486	0	0.00231209	0.0032123
>Cluster_10256		Myoviridae		Myoviridae	0	0	0	0.000740838	0.00143041	0.00204717	0.00201952	0.00199268	0.00141283	0	0.00140614	0.00180834
>Cluster_10267		Myoviridae		Myoviridae	0	0	0	0.00189914	0.00337809	0.0025334	0.00295082	0.00132138	0.000241298	0	0.00260355	0.0015045
>Cluster_10277		Myoviridae		Myoviridae	0	0	0	0.000227389	0.00080149	0.000521986	0.00750112	0.000391174	0.000177999	0	0.000516955	0.0026901
>Cluster_10279		Myoviridae		Myoviridae	0	0	0	0.00138	0.000412513	0.000751892	0.000275765	0.00030849	0.00825298	0	0.000848135	0.00294575
>Cluster_10297		Myoviridae		Myoviridae	0	0	0	0.00169596	0.00176143	0.00136111	0.00166287	0.00223239	0.00129629	0	0.00160617	0.00173052
>Cluster_103	VC_434_0	Myoviridae		Myoviridae	0.00385799	0.00169219	0.00135226	0	0	0	0	0	0	0.00230081	0	0
>Cluster_10322		Myoviridae		Myoviridae	0	0	0	0.000868972	0.000471597	0.00119995	0.00265669	0.00152118	0.00142289	0	0.000846839	0.00186692
>Cluster_10324		Myoviridae		Myoviridae	0	0	0	0.00215536	0.00220249	0.00289106	0.00300248	0.00302161	0.0027001	0	0.0024163	0.00290806
>Cluster_10325		Myoviridae		Myoviridae	0	0	0	0.00900183	0.00172314	0.00210105	0.00762015	0.00526801	0.0042872	0	0.00427534	0.00572512
>Cluster_10327		Myoviridae		Myoviridae	0	0	0	0.00239965	0.00116099	0.00105869	0.000865696	0.00233885	0.00134787	0	0.00153978	0.00151747
>Cluster_10341		Myoviridae		Myoviridae	0	0	0	0.00208552	0.000850631	0.00164435	0.00110668	0.00120041	0.0017945	0	0.00152684	0.0013672
>Cluster_10342		Myoviridae		Myoviridae	0	0	0	0.00158031	0.00272535	0.0018488	0.00322713	0.00204567	0.00196208	0	0.00205149	0.00241163
>Cluster_10344		Myoviridae		Myoviridae	0	0	0	0.00625313	0.00041055	0.000734845	0.00927758	0.000814673	0.000157735	0	0.00246617	0.00341666
>Cluster_10352		Myoviridae		Myoviridae	0	0	0	0.00157534	0.00120499	0.000738482	0.00116594	0.00141594	0.000854748	0	0.00117294	0.00114554
>Cluster_10353		Myoviridae		Myoviridae	0	0	0	0.0021489	0.000272797	0.00147335	0.00490905	0.000286558	0.000933067	0	0.00129835	0.00204289
>Cluster_10360		Myoviridae		Myoviridae	0	0	0	0.00178717	0.00123254	0.0010551	0.0012766	0.00215597	0.00116354	0	0.00135827	0.00153204
>Cluster_10363		Myoviridae		Myoviridae	0.00178412	0.000707238	0.00109221	0	0	0	0	0	0	0.00119452	0	0
>Cluster_10377		Myoviridae		Myoviridae	0	0	0	5.35204e-05	0	0	0	0	0.00507454	0	1.78401e-05	0.00169151
>Cluster_10387		Myoviridae		Myoviridae	0	0	0	0.00319995	0.000424915	0.000573679	0.00153865	0.00114513	0.000878243	0	0.00139952	0.00118734
>Cluster_10415		Myoviridae		Myoviridae	0	0	0	0.00115021	0.00574815	0.00649576	0.00384598	0.00244359	0.0122513	0	0.0044647	0.00618027
>Cluster_10416		Myoviridae		Myoviridae	0	0	0	5.37068e-05	0.000135994	0.000105704	0.00737462	0.000212056	0	0	9.84683e-05	0.00252889
>Cluster_10417		Myoviridae		Myoviridae	0	0	0	8.07381e-05	7.62299e-06	0	4.48941e-05	0	0.0169943	0	2.94537e-05	0.00567972
>Cluster_10438		Myoviridae		Myoviridae	0	0	0	0.000541957	0.00115062	0.00130236	0.00778681	0.0035244	0.00258938	0	0.000998315	0.00463353
>Cluster_10451		Myoviridae		Myoviridae	0	0	0	5.38424e-05	0	0	0	0	0.00782623	0	1.79475e-05	0.00260874
>Cluster_10453		Myoviridae		Myoviridae	0	0	0	0.00371869	0.018412	0.00596227	0.00434862	0.00454791	0.00482061	0	0.00936432	0.00457238
>Cluster_10467		Myoviridae		Myoviridae	0	0	0	0.00296371	0.00208677	0.00259674	0.00306356	0.00226244	0.00359336	0	0.00254907	0.00297312
>Cluster_10468		Myoviridae		Myoviridae	0	0	0	0.00163514	0.00296462	0.00212392	0.00289185	0.00104277	0.000161763	0	0.00224123	0.00136546
>Cluster_10488		Myoviridae		Myoviridae	0.0417477	0.0592302	0.0656678	0	0	0	0	0	0	0.0555486	0	0
>Cluster_10499		Myoviridae		Myoviridae	0	0	0	0.00111046	0.00100337	0.00124859	0.00141088	0.00161458	0.0013914	0	0.00112081	0.00147229
>Cluster_10504		Myoviridae		Myoviridae	0	0	0	0.000775399	0.00105034	0.00127691	0.00240428	0.00198692	0.00167296	0	0.00103422	0.00202139
>Cluster_10510		Myoviridae		Myoviridae	0	0	0	0.00200189	0.00221076	0.00107184	0.00122588	0.00192624	0.00153091	0	0.0017615	0.00156101
>Cluster_10517		Myoviridae		Myoviridae	0	0	0	0.00208325	0.000719913	0.000567554	0.00121972	0.00120934	0.00110351	0	0.00112357	0.00117753
>Cluster_10531		Myoviridae		Myoviridae	0	0	0	0.000605902	0.00161883	0.00229952	0.00581606	0.0025588	0.00202635	0	0.00150809	0.00346707
>Cluster_10537		Myoviridae		Myoviridae	0	0	0	0.00112664	0.00126832	0.000898467	0.00197498	0.00184672	0.00115554	0	0.00109781	0.00165908
>Cluster_10556		Myoviridae		Myoviridae	0	0	0	0.0021358	0.00281268	0.00279258	0.00187693	0.00281861	0.00188819	0	0.00258035	0.00219458
>Cluster_10562		Myoviridae		Myoviridae	0	0	0	0.00317907	0.00430787	0.00214405	0.0050947	0.00279547	0.0020773	0	0.00321033	0.00332249
>Cluster_10563		Myoviridae		Myoviridae	0	0	0	0.00269661	0.00346361	0.00227109	0.00350445	0.00453036	0.00254826	0	0.00281044	0.00352769
>Cluster_10577		Myoviridae		Myoviridae	0	0	0	0.00157847	0.000747006	0.000783471	0.00245229	0.00218622	0.000929063	0	0.00103632	0.00185586
>Cluster_10583		Myoviridae		Myoviridae	0	0	0	0.00097491	0.00125847	0.000712762	0.00127552	0.0018664	0.000990524	0	0.000982047	0.00137748
>Cluster_10586		Myoviridae		Myoviridae	0	0	0	0.00084141	0.000780191	0.00109182	0.00154867	0.00134466	0.00116159	0	0.000904474	0.00135164
>Cluster_10587		Myoviridae		Myoviridae	0	0	0	0.00277197	0.0040721	0.00269371	0.0052033	0.00565837	0.00253945	0	0.00317926	0.00446704
>Cluster_10592		Myoviridae		Myoviridae	0	0	0	0.00662334	0.00967337	0.00791741	0.0106208	0.0112107	0.00589123	0	0.00807137	0.00924091
>Cluster_10598		Myoviridae		Myoviridae	0	0	0	0.00318652	0.000528884	0.00059066	0.000641462	0.000285589	0.00148657	0	0.00143535	0.000804542
>Cluster_10601		Myoviridae		Myoviridae	0	0	0	0	0	0	0	0	0.00583741	0	0	0.0019458
>Cluster_10603		Myoviridae		Myoviridae	0	0	0	0	0	0	0	0	0.00648556	0	0	0.00216185
>Cluster_10605		Myoviridae		Myoviridae	0	0	0	0.0033139	0.00317038	0.000975475	0.000763138	0.00292602	0.00204232	0	0.00248659	0.00191049
>Cluster_10609		Myoviridae		Myoviridae	0	0	0	0.0972659	0.0932439	0.088468	0.112626	0.130454	0.113884	0	0.0929926	0.118988
>Cluster_10612		Myoviridae		Myoviridae	0	0	0	0.00162327	0.00233046	0.000831352	0.00222479	0.00453929	0.00172005	0	0.00159503	0.00282804
>Cluster_10631		Myoviridae		Myoviridae	0	0	0	0.00761613	0.0125617	0.0095236	0.0106354	0.0101231	0.00689343	0	0.00990047	0.00921731
>Cluster_10646		Myoviridae		Myoviridae	0	0	0	0.000537496	0.00101272	0.000483151	0.00307971	0.00115583	0.00109174	0	0.000677789	0.00177576
>Cluster_10653		Myoviridae		Myoviridae	0	0	0	0.00263711	0.00273022	0.00417014	0.00339146	0.00327202	0.00470344	0	0.00317915	0.00378897
>Cluster_10656		Myoviridae		Myoviridae	0	0	0	0.0220007	0.0191401	0.0174046	0.0194073	0.0244515	0.0270127	0	0.0195151	0.0236238
>Cluster_10658		Myoviridae		Myoviridae	0	0	0	0	0	0	0	0	0.00715731	0	0	0.00238577
>Cluster_10663		Myoviridae		Myoviridae	0	0	0	0.00380042	0.000932101	0.000978602	0.000668923	0.00179896	0.00163641	0	0.00190371	0.0013681
>Cluster_10669		Myoviridae		Myoviridae	0	0	0	0.00214413	0.00323827	0.00189577	0.00576461	0.00500413	0.00305392	0	0.00242606	0.00460755
>Cluster_10679		Myoviridae		Myoviridae	0	0	0	0.00236137	0.013936	0.00265202	0.00345535	0.00375775	0.00363302	0	0.00631647	0.00361537
>Cluster_10699		Myoviridae		Myoviridae	0.014159	0.0056579	0.00317261	0	0	0	0	0	0	0.00766317	0	0
>Cluster_10723		Myoviridae		Myoviridae	0	0	0	5.07661e-05	3.13544e-05	0	8.28889e-06	6.13338e-06	0.0140148	0	2.73735e-05	0.0046764
>Cluster_10734		Myoviridae		Myoviridae	0	0	0	0.00380284	0.00344828	0.0039554	0.00760953	0.00684471	0.00595385	0	0.00373551	0.0068027
>Cluster_10735		Myoviridae		Myoviridae	0	0	0	0.00133044	0.00140629	0.00177531	0.00328483	0.00240063	0.000973349	0	0.00150401	0.0022196
>Cluster_10739		Myoviridae		Myoviridae	0	0	0	0.00122585	0.00380589	0.00273024	0.0036058	0.000908245	0.000222918	0	0.00258733	0.00157899
>Cluster_10742		Myoviridae		Myoviridae	0	0	0	0.00898601	0.00692734	0.00795482	0.00870019	0.0116944	0.00626729	0	0.00795606	0.00888728
>Cluster_10746		Myoviridae		Myoviridae	0	0	0	0.00151185	0.00097935	0.000422328	0.000726919	0.00138843	0.00302015	0	0.000971176	0.00171183
>Cluster_10747		Myoviridae		Myoviridae	0	0	0	0.000654341	0.000422483	0.00173968	0.00304771	0.000364123	0.000294208	0	0.000938836	0.00123535
>Cluster_10749		Myoviridae		Myoviridae	0	0	0	0.00218249	0.000726309	0.000752234	0.000747604	0.00106495	0.000959465	0	0.00122034	0.000924006
>Cluster_10752		Myoviridae		Myoviridae	0	0	0	0.00138234	0.00109513	0.000896405	0.00129441	0.00223799	0.00285499	0	0.00112463	0.00212913
>Cluster_10759		Myoviridae		Myoviridae	0	0	0	0.00394927	0.000961059	0.0018395	0.00258741	0.00221592	0.00217886	0	0.00224994	0.0023274
>Cluster_1076	VC_789_0	Myoviridae		Myoviridae	0	0	0	4.23965e-05	0	0	0	0	0.0120424	0	1.41322e-05	0.00401413
>Cluster_10767		Myoviridae		Myoviridae	0	0	0	0.00226588	0.00308353	0.0029941	0.0046081	0.00431457	0.00282301	0	0.00278117	0.00391522
>Cluster_10769		Myoviridae		Myoviridae	0	0	0	0.00646199	0.00585947	0.0067829	0.00958333	0.00862046	0.0055585	0	0.00636812	0.00792076
>Cluster_10792		Myoviridae		Myoviridae	0	0	0	0.00205014	0.00102398	0.00147297	0.00195471	0.00192273	0.00205796	0	0.0015157	0.00197847
>Cluster_10793		Myoviridae		Myoviridae	0	0	0	0.000915772	0.000683206	0.000893925	0.00191582	0.00139364	0.00128929	0	0.000830968	0.00153292
>Cluster_10800		Myoviridae		Myoviridae	0	0	0	0.00120961	0.00122263	0.00151454	0.00167614	0.00171857	0.00154448	0	0.00131559	0.0016464
>Cluster_10819		Myoviridae		Myoviridae	0	0	0	0.000939983	0.000465515	0.00663937	0.000206829	0.000161933	0.000129651	0	0.00268162	0.000166138
>Cluster_10830		Myoviridae		Myoviridae	0	0	0	0.00120243	0.00098065	0.00131399	0.00201774	0.0013242	0.000704418	0	0.00116569	0.00134878
>Cluster_10839		Myoviridae		Myoviridae	0	0	0	0.00201864	0.00222034	0.00079925	0.00237917	0.00240646	0.00172534	0	0.00167941	0.00217032
>Cluster_10857		Myoviridae		Myoviridae	0	0	0	0.00284989	0.00495199	0.00252101	0.00440637	0.00485531	0.0023052	0	0.00344096	0.00385563
>Cluster_10859		Myoviridae		Myoviridae	0.00205434	0.000514691	0.00152909	0	0	0	0	0	0	0.00136604	0	0
>Cluster_10866		Myoviridae		Myoviridae	0	0	0	0.000850186	0.000819498	0.000453401	0.00193727	0.00191043	0.00112147	0	0.000707695	0.00165639
>Cluster_1087	VC_640_0	Myoviridae		Myoviridae	0	0	0	0.00105695	0.00212035	0.00116642	0.00851474	0.00408362	0.00167331	0	0.00144791	0.00475723
>Cluster_10882		Myoviridae		Myoviridae	0	0	0	0.00532149	0.00405371	0.00459015	0.0169896	0.00941942	0.00460218	0	0.00465512	0.0103371
>Cluster_10902		Myoviridae		Myoviridae	0.00103857	0.000988652	0.00436884	0	0	0	0	0	0	0.00213202	0	0
>Cluster_10917		Myoviridae		Myoviridae	0	0	0	0.00646781	0.00384911	0.00354708	0.00402091	0.00363255	0.00129666	0	0.00462134	0.00298337
>Cluster_10934		Myoviridae		Myoviridae	0	0	0	0.00134283	0.00260722	0.00249957	0.0019101	0.00128978	0.00149592	0	0.00214987	0.00156526
>Cluster_10959		Myoviridae		Myoviridae	0	0	0	0.00714919	0.000250281	4.26836e-05	9.55394e-05	0.000555933	4.85838e-05	0	0.00248072	0.000233352
>Cluster_10965		Myoviridae		Myoviridae	0	0	0	0.00127417	0.00367115	0.00933906	0.0029061	0.00210558	0.00344248	0	0.00476146	0.00281805
>Cluster_10988		Myoviridae		Myoviridae	0	0	0	0.000325095	0.000300389	0.000832738	0.000442254	0.00129635	0.00475783	0	0.000486074	0.00216548
>Cluster_11	VC_236_2	Myoviridae		Myoviridae	0	0	0	0.01557	0.0254185	0.0160641	0.0116934	0.0216788	0.0146794	0	0.0190175	0.0160172
>Cluster_11009		Myoviridae		Myoviridae	0	0	0	6.3164e-05	2.61082e-05	7.96701e-05	0	5.64359e-05	0.00808844	0	5.63141e-05	0.00271496
>Cluster_11017		Myoviridae		Myoviridae	0	0	0	0.00685182	0.00400884	0.00349109	0.0049549	0.00313519	0.00109333	0	0.00478392	0.00306114
>Cluster_11027		Myoviridae		Myoviridae	0	0	0	0.00138748	0.001718	0.00108223	0.00166911	0.00201752	0.00133292	0	0.0013959	0.00167318
>Cluster_1103	VC_601_0	Myoviridae		Myoviridae	0	0	0	0.00196102	0.00177832	0.00298362	0.00346803	0.00375107	0.00175151	0	0.00224099	0.0029902
>Cluster_11065		Myoviridae		Myoviridae	0.00367893	0.00442116	0.0176626	0	0	0	0	0	0	0.00858756	0	0
>Cluster_11091		Myoviridae		Myoviridae	0	0	0	0.000708085	0.00880203	0.00127564	0.00061777	0.00521225	0.00180953	0	0.00359525	0.00254652
>Cluster_11103		Myoviridae		Myoviridae	0.00108089	0.00190325	0.00546104	0	0	0	0	0	0	0.00281506	0	0
>Cluster_11104		Myoviridae		Myoviridae	0.00599698	0.0187955	0.0766627	0	0	0	0	0	0	0.0338184	0	0
>Cluster_11109		Myoviridae		Myoviridae	0.00263386	0.000603559	0	0	0	0	0	0	0	0.00107914	0	0
>Cluster_11113		Myoviridae		Myoviridae	0.00436914	0.00369911	0.00488893	0	0	0	0	0	0	0.00431906	0	0
>Cluster_11157		Myoviridae		Myoviridae	0	0	0	0.0141033	0.0157809	0.0133005	0.0142806	0.013228	0.0136262	0	0.0143949	0.0137116
>Cluster_11159		Myoviridae		Myoviridae	0	0	0	0.00305839	0.00218612	0.00362497	0.00187178	0.00235608	0.0137667	0	0.00295649	0.00599819
>Cluster_11166		Myoviridae		Myoviridae	0	0	0	0.00141125	0.00179305	0.00172606	0.002166	0.00195972	0.000942543	0	0.00164345	0.00168942
>Cluster_11210		Myoviridae		Myoviridae	0	0	0	4.3283e-05	0.000927658	0.000185802	0.000174856	0.00048961	0.00797521	0	0.000385581	0.00287989
>Cluster_11216		Myoviridae		Myoviridae	0	0	0	0.00188228	0.00330986	0.00215462	0.00322275	0.00384805	0.0028726	0	0.00244892	0.00331447
>Cluster_11242		Myoviridae		Myoviridae	0	0	0	0.00134549	0.00466034	0.00150923	0.00229355	0.00176485	0.00190074	0	0.00250502	0.00198638
>Cluster_11243		Myoviridae		Myoviridae	0	0	0	0.00135107	0.00272068	0.00273292	0.00146906	0.00171215	0.00170976	0	0.00226822	0.00163032
>Cluster_11250		Myoviridae		Myoviridae	0	0	0	0.00184601	0.00140276	0.00126968	0.00253648	0.00220454	0.000963453	0	0.00150615	0.00190149
>Cluster_11309		Myoviridae		Myoviridae	0.0014032	0.00158851	0.0100379	0	0	0	0	0	0	0.00434321	0	0
>Cluster_11323		Myoviridae		Myoviridae	0	0	0	0.00211792	0.00327257	0.0021622	0.00280442	0.00321853	0.00287177	0	0.00251756	0.00296491
>Cluster_11341		Myoviridae		Myoviridae	0	0	0	0.00103992	0.00112481	0.00108572	0.00183594	0.00113715	0.000805657	0	0.00108348	0.00125958
>Cluster_11345		Myoviridae		Myoviridae	0.00189481	0	0	0	0	0	0	0	0	0.000631604	0	0
>Cluster_1137		Myoviridae		Myoviridae	0	0	0	0.00453472	0.0124364	0.00223418	0.00767176	0.00891048	0.0109224	0	0.00640175	0.0091682
>Cluster_11376		Myoviridae		Myoviridae	0	0	0	5.16498e-05	0	0	0	0	0.00674643	0	1.72166e-05	0.00224881
>Cluster_11436		Myoviridae		Myoviridae	0	0	0	0.00343431	0.00497407	0.00395135	0.00666048	0.00563686	0.00526434	0	0.00411991	0.00585389
>Cluster_11447		Myoviridae		Myoviridae	0.000459053	0.00201063	0.00147708	0	0	0	0	0	0	0.00131559	0	0
>Cluster_11458		Myoviridae		Myoviridae	0.00152692	0.000696129	0.00199718	0	0	0	0	0	0	0.00140674	0	0
>Cluster_11464		Myoviridae		Myoviridae	0.000706485	0.00470998	0.00172673	0	0	0	0	0	0	0.00238107	0	0
>Cluster_11468		Myoviridae		Myoviridae	0.0032622	0.000870162	0.0010714	0	0	0	0	0	0	0.00173459	0	0
>Cluster_11492		Myoviridae		Myoviridae	0.000475331	0.0025031	0.00198678	0	0	0	0	0	0	0.00165507	0	0
>Cluster_11494		Myoviridae		Myoviridae	0	0	0	0.0168405	0.0144797	0.0197402	0.0227234	0.0692998	0.0141363	0	0.0170201	0.0353865
>Cluster_11505		Myoviridae		Myoviridae	0	0	0	0.00693902	0.000656379	0.000209813	0.000284497	0.00121178	0.000365434	0	0.00260174	0.000620571
>Cluster_1152	VC_781_0	Myoviridae		Myoviridae	0	0	0	1.80477e-05	7.15564e-06	0	1.44263e-05	0	0.0119696	0	8.40111e-06	0.00399467
>Cluster_11525		Myoviridae		Myoviridae	0	0	0	0.00803845	0.00734617	0.00564032	0.00795374	0.00717746	0.00719758	0	0.00700832	0.00744292
>Cluster_11542		Myoviridae		Myoviridae	0	0	0	0.000518682	0.00093088	0.00242278	0.00113514	0.000642399	0.000878885	0	0.00129078	0.000885476
>Cluster_11564		Myoviridae		Myoviridae	0	0	0	0.000948749	0.00122146	0.000977272	0.00105817	0.00139081	0.00150537	0	0.00104916	0.00131811
>Cluster_11582		Myoviridae		Myoviridae	0	0	0	0.00127149	0.000831827	0.00112597	0.000966304	0.00114189	0.00147722	0	0.00107643	0.00119514
>Cluster_11633		Myoviridae		Myoviridae	0.000462308	0.00192546	0	0	0	0	0	0	0	0.000795924	0	0
>Cluster_11650		Myoviridae		Myoviridae	0	0	0	0.00459964	0.00456104	0.004595	0.00408892	0.00580119	0.00413547	0	0.00458523	0.00467519
>Cluster_11667		Myoviridae		Myoviridae	0	0	0	0.00103085	0.00221393	0.000346186	0.000389344	0.00382945	0.000379439	0	0.00119699	0.00153274
>Cluster_11693		Myoviridae		Myoviridae	0	0	0	0.00041396	0.000462342	0.0004594	0.000409573	0.000274216	0.00565933	0	0.000445234	0.00211437
>Cluster_11708		Myoviridae		Myoviridae	0	0	0	0.000841909	0.0212797	0.00193384	0.0118957	0.00270726	0.00103615	0	0.0080185	0.00521303
>Cluster_11712		Myoviridae		Myoviridae	0	0	0	0.001511	0.00123332	0.00154772	0.00230666	0.00122858	0.00178944	0	0.00143068	0.00177489
>Cluster_11721		Myoviridae		Myoviridae	0.00136739	0.000933109	0.0015811	0	0	0	0	0	0	0.00129387	0	0
>Cluster_11758		Myoviridae		Myoviridae	0	0	0	0.00329879	0.00408947	0.0039919	0.00787966	0.00802104	0.0266536	0	0.00379338	0.0141848
>Cluster_1176	VC_777_0	Myoviridae		Myoviridae	0	0	0	0.0132113	5.77415e-05	1.84085e-05	6.55321e-06	0	4.88417e-06	0	0.00442914	3.81246e-06
>Cluster_11770		Myoviridae		Myoviridae	0	0	0	0.0028399	0.00619139	0.004584	0.0117123	0.00788477	0.00415879	0	0.00453843	0.00791862
>Cluster_11774		Myoviridae		Myoviridae	0	0	0	0.00446313	0.00598897	0.0051494	0.00443511	0.0056793	0.00679349	0	0.0052005	0.00563596
>Cluster_11778		Myoviridae		Myoviridae	0	0	0	0.0102609	0.000122791	9.39284e-05	0	0	0	0	0.00349255	0
>Cluster_11782		Myoviridae		Myoviridae	0	0	0	0.00416272	0.00763396	0.0085237	0.009606	0.00951423	0.00778364	0	0.00677346	0.00896796
>Cluster_1179	VC_210_1	Myoviridae		Myoviridae	0	0	0	0.000238446	0.00225008	0.000933139	0.00524397	0.0766582	0.00110062	0	0.00114055	0.0276676
>Cluster_11813		Myoviridae		Myoviridae	0	0	0	0.00151498	0.00249259	0.00104602	0.00152889	0.0015338	0.00110685	0	0.00168453	0.00138985
>Cluster_11823		Myoviridae		Myoviridae	0.00212271	0.000607262	0.00133145	0	0	0	0	0	0	0.00135381	0	0
>Cluster_11825		Myoviridae		Myoviridae	0.00166691	0.000518394	0.00148748	0	0	0	0	0	0	0.00122426	0	0
>Cluster_11827		Myoviridae		Myoviridae	0	0	0	0.00130586	0.000692634	0.000785798	0.00897986	0.00063102	0.000635575	0	0.000928096	0.00341549
>Cluster_11838		Myoviridae		Myoviridae	0.00758251	0.00149594	0.00357828	0	0	0	0	0	0	0.00421891	0	0
>Cluster_11847		Myoviridae		Myoviridae	0	0	0	0.00161256	0.00293753	0.00172762	0.0021553	0.00321767	0.0028585	0	0.00209257	0.00274382
>Cluster_11858		Myoviridae		Myoviridae	0	0	0	0.00230712	0.0022937	0.00303143	0.00452989	0.00395969	0.00200689	0	0.00254408	0.00349882
>Cluster_11860		Myoviridae		Myoviridae	0	0	0	0.00145759	0.00372884	0.00526421	0.00220938	0.00132709	0.00167028	0	0.00348355	0.00173558
>Cluster_11861		Myoviridae		Myoviridae	0	0	0	0.00138544	0.000974632	0.00186263	0.00149432	0.00106957	0.00145894	0	0.00140757	0.00134094
>Cluster_11868		Myoviridae		Myoviridae	0	0	0	0.00142804	0.00143261	0.000943686	0.000617666	0.00125119	0.00235223	0	0.00126811	0.00140703
>Cluster_11883		Myoviridae		Myoviridae	0	0	0	0.000785886	0.000514853	0.000895687	0.00191365	0.00136612	0.000999905	0	0.000732142	0.00142656
>Cluster_11885		Myoviridae		Myoviridae	0	0	0	0.0014999	0.00326323	0.00245286	0.00700994	0.00409909	0.00409652	0	0.00240533	0.00506852
>Cluster_11893		Myoviridae		Myoviridae	0	0	0	0.00989219	0.00874184	0.00728257	0.0100099	0.0086816	0.0102336	0	0.00863887	0.00964171
>Cluster_11910		Myoviridae		Myoviridae	0	0	0	0.00167259	0.00104626	0.00133644	0.00157337	0.00178309	0.00141679	0	0.00135176	0.00159108
>Cluster_11917		Myoviridae		Myoviridae	0	0	0	0.00111255	0.00107464	0.00138393	0.00114518	0.000497098	0.00147941	0	0.00119037	0.00104056
>Cluster_11918		Myoviridae		Myoviridae	0	0	0	0.00586581	0.01394	0.00376874	0.00541641	0.0070154	0.00985545	0	0.00785817	0.00742908
>Cluster_1192		Myoviridae		Myoviridae	0	0	0	0.00102825	0.000689139	0.000716078	0.00178749	0.00848473	0.000702052	0	0.000811156	0.00365809
>Cluster_11973		Myoviridae		Myoviridae	0.00158227	0.000625776	0.00165392	0	0	0	0	0	0	0.00128732	0	0
>Cluster_11978		Myoviridae		Myoviridae	0	0	0	0.00503546	0.0124585	0.00229335	0.00745536	0.00929341	0.0112439	0	0.00659577	0.00933089
>Cluster_12002		Myoviridae		Myoviridae	0	0	0	0.00202977	0.00143882	0.0011842	0.00148342	0.00217771	0.000474667	0	0.00155093	0.0013786
>Cluster_12049		Myoviridae		Myoviridae	0	0	0	0.00288494	0.00293298	0.00219057	0.0025136	0.00599879	0.0016016	0	0.0026695	0.00337133
>Cluster_12067		Myoviridae		Myoviridae	0	0	0	0.00115996	0.0199906	0.00232807	0.0104996	0.00400605	0.00191398	0	0.0078262	0.00547321
>Cluster_12084		Myoviridae		Myoviridae	0	0	0	0.00167849	0.0211502	0.0100888	0.0126888	0.00463188	0.00487184	0	0.0109725	0.00739751
>Cluster_12088		Myoviridae		Myoviridae	0	0	0	0.0461087	0.161503	0.314255	0.28745	0.347642	0.0747515	0	0.173955	0.236615
>Cluster_12095		Myoviridae		Myoviridae	0	0	0	0.00144594	0.00123481	0.000452288	0.00111686	0.00162294	0.00112683	0	0.00104435	0.00128887
>Cluster_12106		Myoviridae		Myoviridae	0	0	0	0.00273157	0.00312301	0.00203375	0.00353819	0.0111074	0.00280633	0	0.00262944	0.00581731
>Cluster_12117		Myoviridae		Myoviridae	0.00150739	0.00121082	0.0036823	0	0	0	0	0	0	0.0021335	0	0
>Cluster_12121		Myoviridae		Myoviridae	0	0	0	0.0079007	0.0083278	0.0072078	0.0102641	0.0100724	0.0126151	0	0.0078121	0.0109839
>Cluster_12139		Myoviridae		Myoviridae	0	0	0	0.0059159	0.00271208	0.00282466	0.00593304	0.00569275	0.00355864	0	0.00381755	0.00506148
>Cluster_12148		Myoviridae		Myoviridae	0	0	0	0.0194126	0.0168961	0.0152305	0.0306775	0.0304229	0.0170702	0	0.0171797	0.0260569
>Cluster_12155		Myoviridae		Myoviridae	0	0	0	0.00166239	0.0145747	0.00921094	0.00766217	0.00342851	0.00378008	0	0.00848266	0.00495692
>Cluster_12156		Myoviridae		Myoviridae	0.0022855	0.00115528	0.0010402	0	0	0	0	0	0	0.00149366	0	0
>Cluster_12165		Myoviridae		Myoviridae	0	0	0	0.00109208	0.000703828	0.00144678	0.00209303	0.00197824	0.00170179	0	0.00108089	0.00192435
>Cluster_12182		Myoviridae		Myoviridae	0	0	0	0.00803351	8.46597e-05	0	0.000119513	0	1.71997e-05	0	0.00270606	4.55709e-05
>Cluster_1219		Myoviridae		Myoviridae	0	0	0	0.000754148	0.00151828	0.00114257	0.0040218	0.00518033	0.00148626	0	0.00113833	0.0035628
>Cluster_12203		Myoviridae		Myoviridae	0	0	0	0.00128875	0.00180062	0.00329159	0.00313657	0.00267652	0.0010519	0	0.00212699	0.00228833
>Cluster_12214		Myoviridae		Myoviridae	0	0	0	0.0016549	0.00261747	0.00113536	0.0016339	0.00165015	0.00106041	0	0.00180258	0.00144815
>Cluster_12220		Myoviridae		Myoviridae	0.00205109	0.00327699	0.0169344	0	0	0	0	0	0	0.00742084	0	0
>Cluster_12221		Myoviridae		Myoviridae	0	0	0	0.00326543	0.000528168	0.000855909	0.00107164	0.000896884	0.00129372	0	0.00154983	0.00108742
>Cluster_1224	VC_210_1	Myoviridae		Myoviridae	0	0	0	0.00235786	0.00491081	0.00132047	0.00275105	0.00217683	0.00254542	0	0.00286305	0.0024911
>Cluster_12240		Myoviridae		Myoviridae	0	0	0	0.00306371	0.00349223	0.00450154	0.00484252	0.00324527	0.00443376	0	0.00368583	0.00417385
>Cluster_12243		Myoviridae		Myoviridae	0	0	0	0.00129814	0.000918795	0.0020243	0.00140328	0.000556399	0.00076909	0	0.00141374	0.000909588
>Cluster_12244		Myoviridae		Myoviridae	0	0	0	0	0	0	0	0	0.0333791	0	0	0.0111264
>Cluster_12245		Myoviridae		Myoviridae	0.00172552	0.00127747	0.00151869	0	0	0	0	0	0	0.00150723	0	0
>Cluster_12261		Myoviridae		Myoviridae	0	0	0	0.000271177	0.000321623	0.00213578	0.00380863	0.000488787	0.000319985	0	0.000909528	0.00153914
>Cluster_12305		Myoviridae		Myoviridae	0.0114926	0.0109566	0.00643883	0	0	0	0	0	0	0.00962935	0	0
>Cluster_12306		Myoviridae		Myoviridae	0	0	0	0.000612897	0.000424695	0.00103484	0.00125976	0.00403965	0.000709039	0	0.000690812	0.00200282
>Cluster_12312		Myoviridae		Myoviridae	0	0	0	0.00167628	0.00105911	0.0019313	0.00284016	0.0024039	0.0018668	0	0.00155556	0.00237029
>Cluster_12365		Myoviridae		Myoviridae	0	0	0	0.00100289	0.000327951	0.00647412	0.000809344	0.000442172	0.000270272	0	0.00260165	0.000507263
>Cluster_1238		Myoviridae		Myoviridae	0	0	0	0.0663253	0.000808036	0.000255658	0.000166577	0.0002043	0.000438468	0	0.022463	0.000269782
>Cluster_12391		Myoviridae		Myoviridae	0	0	0	0.00113372	0.000692868	0.000779326	0.00152317	0.00122768	0.00108775	0	0.000868638	0.00127953
>Cluster_12394		Myoviridae		Myoviridae	0.00189156	0.000829431	0.00238206	0	0	0	0	0	0	0.00170101	0	0
>Cluster_12397		Myoviridae		Myoviridae	0	0	0	0	0	5.3493e-05	0.000170288	0.00121108	0.00696574	0	1.7831e-05	0.00278237
>Cluster_12427		Myoviridae		Myoviridae	0	0	0	0.00146288	0.00505439	0.00111317	0.00213133	0.00168793	0.00116915	0	0.00254348	0.00166281
>Cluster_12447		Myoviridae		Myoviridae	0	0	0	0	0.000119253	4.44327e-05	0.000106104	0	0.0050662	0	5.45619e-05	0.0017241
>Cluster_12457		Myoviridae		Myoviridae	0	0	0	0.00024979	0.000242886	0.000546114	0.000458213	0.000615273	0.00506654	0	0.000346263	0.00204668
>Cluster_12478		Myoviridae		Myoviridae	0	0	0	0.00157621	0.000440147	0.000766633	0.00171806	0.00150001	0.00104419	0	0.000927663	0.00142076
>Cluster_12486		Myoviridae		Myoviridae	0	0	0	0.00068721	0.00118397	0.00149944	0.00192914	0.00168532	0.00166377	0	0.00112354	0.00175941
>Cluster_12487		Myoviridae		Myoviridae	0	0	0	0.00751979	0.00207056	0.000382995	0.000557912	0.000622237	0.000510569	0	0.00332445	0.000563573
>Cluster_12489		Myoviridae		Myoviridae	0	0	0	0.00454941	0.0044249	0.00344965	0.00597827	0.00458928	0.00344557	0	0.00414132	0.00467104
>Cluster_12496		Myoviridae		Myoviridae	0	0	0	0.00733044	0.000187988	3.88626e-05	0.000204052	0.00109991	6.18465e-05	0	0.0025191	0.000455269
>Cluster_12521		Myoviridae		Myoviridae	0.00135437	0.000718346	0	0	0	0	0	0	0	0.000690905	0	0
>Cluster_12526		Myoviridae		Myoviridae	0	0	0	0.00982573	0.000529263	0.000421931	0.00201964	0.000791778	0.000561361	0	0.00359231	0.00112426
>Cluster_12529		Myoviridae		Myoviridae	0	0	0	0.00223935	0.00196459	0.00139547	0.00181273	0.00252927	0.00129783	0	0.00186647	0.00187995
>Cluster_1253	VC_426_0	Myoviridae		Myoviridae	0	0	0	0.00075922	0.00127631	0.00154136	0.00375685	0.00566227	0.0012794	0	0.0011923	0.00356617
>Cluster_12533		Myoviridae		Myoviridae	0	0	0	0.00109369	0.00826761	0.000953363	0.000964978	0.00543853	0.00203574	0	0.00343822	0.00281308
>Cluster_12570		Myoviridae		Myoviridae	0	0	0	0.00113606	0.000910792	0.000667355	0.00122348	0.00137643	0.00290919	0	0.000904737	0.00183637
>Cluster_12583		Myoviridae		Myoviridae	0	0	0	0.00247603	0.0024782	0.00179454	0.00202598	0.00205728	0.00183574	0	0.00224959	0.001973
>Cluster_12593		Myoviridae		Myoviridae	0.00390357	0.00218096	0.00764546	0	0	0	0	0	0	0.00457666	0	0
>Cluster_12623		Myoviridae		Myoviridae	0	0	0	0.00633204	0.000223292	4.7436e-05	0.000217267	0.00095183	6.32013e-05	0	0.00220092	0.000410766
>Cluster_12631		Myoviridae		Myoviridae	0	0	0	0.0037088	0.00353722	0.00238454	0.00669639	0.00613887	0.00235978	0	0.00321018	0.00506501
>Cluster_12673		Myoviridae		Myoviridae	0.00212271	0.000699832	0.0010402	0	0	0	0	0	0	0.00128758	0	0
>Cluster_12689		Myoviridae		Myoviridae	0	0	0	0.000964122	0.0010217	0.0010637	0.00190632	0.00222947	0.000897607	0	0.00101651	0.0016778
>Cluster_12692		Myoviridae		Myoviridae	0	0	0	0.00777824	0	0	0	0	0	0	0.00259275	0
>Cluster_12696		Myoviridae		Myoviridae	0.00105159	0.00125155	0.0010402	0	0	0	0	0	0	0.00111445	0	0
>Cluster_12703		Myoviridae		Myoviridae	0	0	0	0.00162998	0.00299496	0.00273011	0.0016125	0.00222494	0.00196735	0	0.00245169	0.00193493
>Cluster_12727		Myoviridae		Myoviridae	0	0	0	0.00198613	0.00216333	0.00208752	0.00397902	0.00343918	0.00506658	0	0.00207899	0.00416159
>Cluster_12738		Myoviridae		Myoviridae	0.00293989	0.0053876	0.017725	0	0	0	0	0	0	0.00868416	0	0
>Cluster_12752		Myoviridae		Myoviridae	0	0	0	0.00146193	0.00178673	0.00176724	0.00165846	0.00199663	0.00059588	0	0.00167197	0.00141699
>Cluster_12767		Myoviridae		Myoviridae	0.000563235	0.00143299	0.00220522	0	0	0	0	0	0	0.00140048	0	0
>Cluster_12771		Myoviridae		Myoviridae	0	0	0	0.00227221	0.00156258	0.000508035	0.00178194	0.00146388	0.00259737	0	0.00144761	0.00194773
>Cluster_12781		Myoviridae		Myoviridae	0.345266	0.177402	0.364423	0	0	0	0	0	0	0.295697	0	0
>Cluster_12788		Myoviridae		Myoviridae	0	0	0	0.001711	0.00117675	0.000441988	0.00101709	0.00131966	0.000720801	0	0.00110991	0.00101918
>Cluster_12790		Myoviridae		Myoviridae	0	0	0	0.00828535	0.000348886	5.68155e-05	0	0.000574272	5.52471e-05	0	0.00289702	0.00020984
>Cluster_12794		Myoviridae		Myoviridae	0	0	0	0.000791021	0.000713687	0.00055265	0.00221679	0.00169786	0.00109825	0	0.000685786	0.00167097
>Cluster_12797		Myoviridae		Myoviridae	0	0	0	0.00325025	0.00208302	0.00230766	0.00251009	0.0019492	0.00267124	0	0.00254698	0.00237684
>Cluster_12822		Myoviridae		Myoviridae	0.000371149	0.00329551	0.00132105	0	0	0	0	0	0	0.00166257	0	0
>Cluster_12825		Myoviridae		Myoviridae	0	0	0	0.000985284	0.000960893	0.000956303	0.000984591	0.00177282	0.00110508	0	0.000967493	0.0012875
>Cluster_12845		Myoviridae		Myoviridae	0	0	0	0.000876834	0.00141264	0.00445562	0.00102837	0.000400511	0.00147962	0	0.00224837	0.0009695
>Cluster_12853		Myoviridae		Myoviridae	0	0	0	0.00291988	0.00267215	0.00217073	0.00402385	0.00325608	0.00285028	0	0.00258759	0.00337673
>Cluster_12865		Myoviridae		Myoviridae	0	0	0	0.00102743	0.00136527	0.00177258	0.00277429	0.00258139	0.00134543	0	0.00138843	0.0022337
>Cluster_12885		Myoviridae		Myoviridae	0.00233108	0.001707	0.007323	0	0	0	0	0	0	0.00378702	0	0
>Cluster_12922		Myoviridae		Myoviridae	0.0012567	0.00241794	0.00467049	0	0	0	0	0	0	0.00278171	0	0
>Cluster_1293	VC_163_0	Myoviridae		Myoviridae	0	0	0	0.00709913	0.00404568	0.00355769	0.00398279	0.00386771	0.00271125	0	0.00490083	0.00352058
>Cluster_12931		Myoviridae		Myoviridae	0.00218457	0.00073686	0	0	0	0	0	0	0	0.00097381	0	0
>Cluster_12937		Myoviridae		Myoviridae	0.00492912	0.00352508	0.00437924	0	0	0	0	0	0	0.00427781	0	0
>Cluster_12967		Myoviridae		Myoviridae	0	0	0	0.0019401	0.000886418	0.00149293	0.000979097	0.00226324	0.00156145	0	0.00143982	0.00160126
>Cluster_12998		Myoviridae		Myoviridae	0.00195667	0.00202914	0.00648044	0	0	0	0	0	0	0.00348875	0	0
>Cluster_13002		Myoviridae		Myoviridae	0	0	0	0.00616174	1.53988e-05	0	0.000330462	3.86521e-05	0.000133745	0	0.00205905	0.00016762
>Cluster_13037		Myoviridae		Myoviridae	0	0	0	0.000136399	0	3.9954e-05	6.71758e-05	0.000294976	0.00694435	0	5.87843e-05	0.0024355
>Cluster_13039		Myoviridae		Myoviridae	0	0	0	0	0	3.50576e-05	0	0	0.00601208	0	1.16859e-05	0.00200403
>Cluster_13063		Myoviridae		Myoviridae	0.00103205	0.00172181	0.00149789	0	0	0	0	0	0	0.00141725	0	0
>Cluster_13066		Myoviridae		Myoviridae	0.00210318	0.000929407	0	0	0	0	0	0	0	0.00101086	0	0
>Cluster_13068		Myoviridae		Myoviridae	0.00679463	0.0019699	0.00160191	0	0	0	0	0	0	0.00345548	0	0
>Cluster_13074		Myoviridae		Myoviridae	0	0	0	0.000114634	0.000448687	0.000438674	0.000648077	0.000492841	0.00561776	0	0.000333998	0.00225289
>Cluster_13075		Myoviridae		Myoviridae	0.00149111	0.000636884	0.00406718	0	0	0	0	0	0	0.00206506	0	0
>Cluster_13095		Myoviridae		Myoviridae	0.00162785	0.000370282	0.0010714	0	0	0	0	0	0	0.00102318	0	0
>Cluster_13112		Myoviridae		Myoviridae	0.00159855	0.000540611	0.00135226	0	0	0	0	0	0	0.0011638	0	0
>Cluster_13123		Myoviridae		Myoviridae	0	0	0	0.000450429	0.000753266	0.000534222	0.000529633	0.000383371	0.00443752	0	0.000579306	0.00178351
>Cluster_13154		Myoviridae		Myoviridae	0	0	0	0.000110266	0.000110512	0.000809108	7.97312e-05	0.0106953	0	0	0.000343295	0.00359167
>Cluster_13161		Myoviridae		Myoviridae	0	0	0	0.000702321	0.000465617	0.000698843	0.00184501	0.00116195	0.000678046	0	0.00062226	0.00122834
>Cluster_13168		Myoviridae		Myoviridae	0	0	0	0.000479991	0.000136412	0.000120635	0.000344023	0.00284882	0.000410568	0	0.000245679	0.00120114
>Cluster_13173		Myoviridae		Myoviridae	0.00523841	0.00658731	0.00806154	0	0	0	0	0	0	0.00662909	0	0
>Cluster_13186		Myoviridae		Myoviridae	0	0	0	0.00312363	0.00165683	0.00173761	0.000297875	0.00063647	0.00345836	0	0.00217269	0.00146424
>Cluster_13192		Myoviridae		Myoviridae	0.0014325	0.000651695	0.0010402	0	0	0	0	0	0	0.00104147	0	0
>Cluster_13199		Myoviridae		Myoviridae	0	0	0	0.00859523	0.000308569	0	0	8.41916e-05	0	0	0.00296793	2.80639e-05
>Cluster_13220		Myoviridae		Myoviridae	0.00309942	0.000914595	0.0015811	0	0	0	0	0	0	0.00186504	0	0
>Cluster_13223		Myoviridae		Myoviridae	0.0719931	0.0314999	0.0151869	0	0	0	0	0	0	0.03956	0	0
>Cluster_13246		Myoviridae		Myoviridae	0	0	0	0.0090569	0.000271042	0	5.00923e-05	0.000755357	0	0	0.00310931	0.000268483
>Cluster_1326		Myoviridae		Myoviridae	0	0	0	0.00175354	0.00144711	0.00138811	0.00309947	0.00147185	0.00197491	0	0.00152959	0.00218207
>Cluster_13264		Myoviridae		Myoviridae	0	0	0	0.00590636	0.00787484	0.00516802	0.00647108	0.00892792	0.00514514	0	0.0063164	0.00684805
>Cluster_13267		Myoviridae		Myoviridae	0	0	0	0.00532906	0.00160881	0.00137462	0.00122383	0.00173921	0.00178372	0	0.00277083	0.00158226
>Cluster_13269		Myoviridae		Myoviridae	0	0	0	0	9.20702e-05	0	0	6.31929e-05	0.00978368	0	3.06901e-05	0.00328229
>Cluster_13272		Myoviridae		Myoviridae	0.00142599	0	0	0	0	0	0	0	0	0.000475331	0	0
>Cluster_13274		Myoviridae		Myoviridae	0	0	0	0.000778199	0.000673811	0.000777912	0.00218155	0.00118838	0.001076	0	0.000743307	0.00148197
>Cluster_13280		Myoviridae		Myoviridae	0	0	0	0.000970371	0.0021341	0.00103512	0.00154665	0.00219823	0.00245566	0	0.00137986	0.00206685
>Cluster_1329	VC_267_0	Myoviridae		Myoviridae	0.000908338	0.00769075	0.00291256	0	0	0	0	0	0	0.00383721	0	0
>Cluster_13297		Myoviridae		Myoviridae	0	0	0	0.00145882	0.00168519	0.00223054	0.00273886	0.00192736	0.00173107	0	0.00179152	0.00213243
>Cluster_13329		Myoviridae		Myoviridae	0	0	0	0.00125438	0.00844352	0.00335883	0.00327349	0.00409496	0.0102187	0	0.00435224	0.00586238
>Cluster_13343		Myoviridae		Myoviridae	0	0	0	0.00127338	0.00446606	0.00209508	0.0018752	0.00151393	0.00169246	0	0.00261151	0.00169386
>Cluster_13356		Myoviridae		Myoviridae	0	0	0	0.00618478	0.00473307	0.00612236	0.00834212	0.00470302	0.00471975	0	0.00568007	0.00592163
>Cluster_13380		Myoviridae		Myoviridae	0	0	0	0.00137288	0.000235954	0.000597894	0.00137534	0.0026483	0.00126538	0	0.000735576	0.001763
>Cluster_13384		Myoviridae		Myoviridae	0	0	0	0.00106662	0.00118526	0.00144765	0.00211095	0.00196083	0.00240588	0	0.00123318	0.00215922
>Cluster_13417		Myoviridae		Myoviridae	0.00224968	0.000822025	0.00109221	0	0	0	0	0	0	0.00138797	0	0
>Cluster_13418		Myoviridae		Myoviridae	0	0	0	0.000978319	0.000589587	0.000540499	0.00224422	0.000948595	0.00101818	0	0.000702802	0.00140367
>Cluster_13448		Myoviridae		Myoviridae	0.004431	0.00119601	0	0	0	0	0	0	0	0.00187567	0	0
>Cluster_13465		Myoviridae		Myoviridae	0	0	0	0.00577396	0.0041228	0.00499769	0.0072364	0.00959971	0.00529669	0	0.00496482	0.0073776
>Cluster_13486		Myoviridae		Myoviridae	0.000918105	0.000677615	0.00257969	0	0	0	0	0	0	0.0013918	0	0
>Cluster_1349	VC_670_0	Myoviridae		Myoviridae	0	0	0	0.0116449	0.0265676	0.0287555	0.0657432	0.0322966	0.0205095	0	0.0223227	0.0395164
>Cluster_13501		Myoviridae		Myoviridae	0	0	0	0.000474693	0.000143575	0.000341808	0.000572602	0.000160055	0.00508883	0	0.000320025	0.00194049
>Cluster_13505		Myoviridae		Myoviridae	0.00539143	0.00319183	0.00409838	0	0	0	0	0	0	0.00422721	0	0
>Cluster_13507		Myoviridae		Myoviridae	0	0	0	0.00107171	0.000566863	0.000317098	0.000276911	0.00331163	0.000824775	0	0.000651889	0.0014711
>Cluster_13520		Myoviridae		Myoviridae	0	0	0	0.00341848	0.00105559	0.000723643	0.000769356	0.00193203	0.00135158	0	0.00173257	0.00135099
>Cluster_13521		Myoviridae		Myoviridae	0	0	0	0.00444281	0.00205824	5.73686e-05	0.000378342	0.000265498	0.000194935	0	0.00218614	0.000279592
>Cluster_13529		Myoviridae		Myoviridae	0	0	0	0.000635894	0.0014941	0.0007279	0.00111129	0.0015245	0.00120685	0	0.00095263	0.00128088
>Cluster_13542		Myoviridae		Myoviridae	0.00339894	0.00388055	0.00187236	0	0	0	0	0	0	0.00305062	0	0
>Cluster_13571		Myoviridae		Myoviridae	0.148834	0.248059	0.0244759	0	0	0	0	0	0	0.140456	0	0
>Cluster_13574		Myoviridae		Myoviridae	0	0	0	0.00014305	0	0	0	8.56831e-06	0.00799067	0	4.76833e-05	0.00266641
>Cluster_13581		Myoviridae		Myoviridae	0	0	0	0.000481909	7.27089e-05	0.00104455	0.00377289	0.000162701	0.000146375	0	0.000533055	0.00136065
>Cluster_13587		Myoviridae		Myoviridae	0	0	0	0.00700808	0.000290202	0	0	8.10795e-05	0	0	0.00243276	2.70265e-05
>Cluster_13594		Myoviridae		Myoviridae	0	0	0	0.00103744	0.00151516	0.00151819	0.00121923	0.000839777	0.00151737	0	0.00135693	0.00119212
>Cluster_13612		Myoviridae		Myoviridae	0	0	0	0	0	0	0	0	0.00644171	0	0	0.00214724
>Cluster_13615		Myoviridae		Myoviridae	0.00141623	0.00391758	0.00980908	0	0	0	0	0	0	0.00504763	0	0
>Cluster_13628		Myoviridae		Myoviridae	0	0	0	0.000324013	4.65384e-05	0.00310362	0.00118171	0.00154928	0.000659487	0	0.00115806	0.00113016
>Cluster_13650		Myoviridae		Myoviridae	0	0	0	0.0201377	0.0321545	0.0187791	0.0364428	0.0291705	0.0194197	0	0.0236905	0.0283443
>Cluster_13651		Myoviridae		Myoviridae	0	0	0	0.00111022	0.00210117	0.00114945	0.000656268	0.00129714	0.00164738	0	0.00145362	0.00120026
>Cluster_13656		Myoviridae		Myoviridae	0	0	0	0.00143556	0.00120733	0.000662408	0.00120363	0.000496978	0.00092923	0	0.00110177	0.000876614
>Cluster_13686		Myoviridae		Myoviridae	0	0	0	0.00643733	0.000157601	4.97761e-05	0	0.000685576	0.000148785	0	0.0022149	0.00027812
>Cluster_13687		Myoviridae		Myoviridae	0	0	0	0.000984843	0.00166977	0.00333148	0.00420719	0.00341932	0.00175419	0	0.00199536	0.0031269
>Cluster_1370	VC_640_0	Myoviridae		Myoviridae	0	0	0	0.00153207	0.00398212	0.0059912	0.00737378	0.00433235	0.0021826	0	0.00383513	0.00462958
>Cluster_13701		Myoviridae		Myoviridae	0	0	0	0.00290923	0	9.79118e-05	0.0036908	0.00152773	0.000170868	0	0.00100238	0.00179647
>Cluster_13702		Myoviridae		Myoviridae	0	0	0	0.00577426	0.0127654	0.0103973	0.015157	0.0169663	0.0113464	0	0.00964564	0.0144899
>Cluster_13714		Myoviridae		Myoviridae	0.0231968	0.0142373	0.00385914	0	0	0	0	0	0	0.0137644	0	0
>Cluster_13721		Myoviridae		Myoviridae	0	0	0	0.00205738	0.000729015	0.000549928	0.00310867	0.00165891	0.000519559	0	0.00111211	0.00176238
>Cluster_13739		Myoviridae		Myoviridae	0	0	0	0	0	1.48038e-05	0	0	0.00549635	0	4.9346e-06	0.00183212
>Cluster_1374	VC_783_0	Myoviridae		Myoviridae	0	0	0	0.00292884	0.00426228	0.00310305	0.00205301	0.00262216	0.00370653	0	0.00343139	0.0027939
>Cluster_13748		Myoviridae		Myoviridae	0.000752065	0.00148113	0	0	0	0	0	0	0	0.000744397	0	0
>Cluster_13788		Myoviridae		Myoviridae	0	0	0	0.00026196	0.000148479	0.000394797	0.000231598	0.0115941	0.000345323	0	0.000268412	0.004057
>Cluster_13807		Myoviridae		Myoviridae	0	0	0	0.00105753	0.00251049	0.00135173	0.00196709	0.00228476	0.00118141	0	0.00163992	0.00181109
>Cluster_13838		Myoviridae		Myoviridae	0	0	0	0.00119836	0.00144385	0.00215888	0.00165894	0.00175903	0.000990366	0	0.00160037	0.00146944
>Cluster_13851		Myoviridae		Myoviridae	0	0	0	0.00540982	0.0365973	0.0109161	0.0479802	0.0233099	0.00605545	0	0.0176411	0.0257819
>Cluster_13863		Myoviridae		Myoviridae	0	0	0	0.0010507	0.000515296	0.00115568	0.00111725	0.00235455	0.000632688	0	0.000907224	0.00136816
>Cluster_13878		Myoviridae		Myoviridae	0	0	0	0.00730998	0.000355121	0	4.20706e-05	0.000661775	0.000138575	0	0.00255503	0.000280807
>Cluster_13894		Myoviridae		Myoviridae	0	0	0	0.0258301	0.0484882	0.0915708	0.0329833	0.0351134	0.0333646	0	0.0552964	0.0338204
>Cluster_13932		Myoviridae		Myoviridae	0	0	0	0.00295014	0.00125139	0.00153774	0.0058419	0.00312129	0.000911404	0	0.00191309	0.00329153
>Cluster_13946		Myoviridae		Myoviridae	0	0	0	0.0010907	0.000265126	0.000396384	0.000958089	0.00274807	0.000714214	0	0.00058407	0.00147346
>Cluster_13956		Myoviridae		Myoviridae	0	0	0	0.00559016	0.00904718	0.00886972	0.00902216	0.00559471	0.0108002	0	0.00783569	0.00847234
>Cluster_1396	VC_434_0	Myoviridae		Myoviridae	0.00739368	0.00595413	0.00213241	0	0	0	0	0	0	0.00516007	0	0
>Cluster_13979		Myoviridae		Myoviridae	0	0	0	0.0153456	0.0180894	0.0214894	0.019567	0.0200723	0.0144016	0	0.0183081	0.0180137
>Cluster_13982		Myoviridae		Myoviridae	0	0	0	0.0012856	0.000769896	0.00122901	0.00166446	0.000889223	0.000834298	0	0.00109483	0.00112933
>Cluster_13991		Myoviridae		Myoviridae	0	0	0	0.00011147	7.71662e-05	0	0.00282069	0	0.00293721	0	6.28787e-05	0.0019193
>Cluster_14005		Myoviridae		Myoviridae	0	0	0	0.0013519	0.000979004	0.000791963	0.00115689	0.000912874	0.00108493	0	0.00104096	0.00105156
>Cluster_14012		Myoviridae		Myoviridae	0	0	0	9.02743e-05	0	0	0	0	0.00475432	0	3.00914e-05	0.00158477
>Cluster_14024		Myoviridae		Myoviridae	0	0	0	0.000879363	0.00310201	0.00229537	0.00160858	0.00107011	0.00116449	0	0.00209225	0.00128106
>Cluster_14028		Myoviridae		Myoviridae	0	0	0	0.00289682	0.00222334	0.0015477	0.00248316	0.00378179	0.00174148	0	0.00222262	0.00266881
>Cluster_14030		Myoviridae		Myoviridae	0	0	0	0.00167808	0.000678341	0.00114707	0.00113223	0.000936365	0.00141939	0	0.00116783	0.00116266
>Cluster_14039		Myoviridae		Myoviridae	0	0	0	0.000249078	0.000203757	0.00015653	0.000220436	0.000172595	0.00692158	0	0.000203122	0.0024382
>Cluster_14041		Myoviridae		Myoviridae	0	0	0	0.00163581	0.00118164	0.00121948	0.00208104	0.00117972	0.00188474	0	0.00134564	0.00171516
>Cluster_14061		Myoviridae		Myoviridae	0.00557374	0.00434711	0.0176418	0	0	0	0	0	0	0.00918754	0	0
>Cluster_14062		Myoviridae		Myoviridae	0	0	0	0.00733754	0.000248997	0	0	0.000988212	0	0	0.00252885	0.000329404
>Cluster_14071		Myoviridae		Myoviridae	0	0	0	0.00219031	0.000672711	0.000797021	0.000699193	0.0014638	0.00115312	0	0.00122001	0.00110537
>Cluster_14094		Myoviridae		Myoviridae	0	0	0	0.00217334	0.00249024	0.00192577	0.00272971	0.00218883	0.00308162	0	0.00219645	0.00266672
>Cluster_14096		Myoviridae		Myoviridae	0.00107438	0.00314369	0.00136266	0	0	0	0	0	0	0.00186024	0	0
>Cluster_14101		Myoviridae		Myoviridae	0	0	0	0.00486606	0.0048248	0.00597932	0.00577787	0.00609367	0.00501432	0	0.00522339	0.00562862
>Cluster_14105		Myoviridae		Myoviridae	0.000559979	0.00097384	0.00330783	0	0	0	0	0	0	0.00161388	0	0
>Cluster_14113		Myoviridae		Myoviridae	0	0	0	0.00215256	0.00337199	0.00337208	0.00428626	0.00427523	0.00215696	0	0.00296554	0.00357282
>Cluster_14116		Myoviridae		Myoviridae	0	0	0	0.00183352	0.00189401	0.00150062	0.000848132	0.000532439	0.00300271	0	0.00174271	0.00146109
>Cluster_14131		Myoviridae		Myoviridae	0.00132181	0.00247718	0.00896651	0	0	0	0	0	0	0.00425517	0	0
>Cluster_14168		Myoviridae		Myoviridae	0	0	0	0.00120958	0.00178407	0.000979898	0.00247417	0.00228846	0.00154444	0	0.00132451	0.00210236
>Cluster_14169		Myoviridae		Myoviridae	0	0	0	0.00113529	0.000801403	0.00133784	0.000581277	0.00063647	0.000593785	0	0.00109151	0.000603844
>Cluster_14188		Myoviridae		Myoviridae	0	0	0	0.00174818	0.000655984	0.00191549	0.00103482	0.00175745	0.00137144	0	0.00143988	0.0013879
>Cluster_14191		Myoviridae		Myoviridae	0.00750112	0.00519135	0.0270868	0	0	0	0	0	0	0.0132597	0	0
>Cluster_14201		Myoviridae		Myoviridae	0	0	0	0.00112377	0.000335991	0.00155236	0.000823304	0.000973431	0.00192728	0	0.00100404	0.00124134
>Cluster_14203		Myoviridae		Myoviridae	0	0	0	0	0	0.000611054	0	0.0111066	8.01708e-05	0	0.000203685	0.00372894
>Cluster_14216		Myoviridae		Myoviridae	0	0	0	0.0197262	0	1.98575e-05	0.000595118	0	8.03048e-05	0	0.00658201	0.000225141
>Cluster_14222		Myoviridae		Myoviridae	0	0	0	0.000731408	0.00252586	0.00372543	0.00088201	0.000673325	0.00094914	0	0.00232756	0.000834825
>Cluster_14269		Myoviridae		Myoviridae	0	0	0	0.00166301	0.00149901	0.00228751	0.00205015	0.00298959	0.00395748	0	0.00181651	0.00299907
>Cluster_14271		Myoviridae		Myoviridae	0	0	0	0.0024571	0.000983234	0.000662216	0.00194634	0.00265835	0.00125519	0	0.00136752	0.00195329
>Cluster_14303		Myoviridae		Myoviridae	0	0	0	0.00112256	0.00188316	0.00288503	0.00241279	0.00314897	0.00180026	0	0.00196358	0.002454
>Cluster_14321		Myoviridae		Myoviridae	0	0	0	0.00247149	0.00316207	0.00171558	0.00230237	0.00276167	0.00371621	0	0.00244971	0.00292675
>Cluster_14344		Myoviridae		Myoviridae	0	0	0	0.0012814	0.00058805	0.000747071	0.00148983	0.00171603	0.000678969	0	0.000872172	0.00129494
>Cluster_14346		Myoviridae		Myoviridae	0	0	0	0.00174191	0.000908602	0.000972298	0.00236091	0.00282804	0.000572532	0	0.0012076	0.00192049
>Cluster_14347		Myoviridae		Myoviridae	0	0	0	0.00721513	0	0	0	0	0	0	0.00240504	0
>Cluster_1435	VC_690_0	Myoviridae		Myoviridae	0	0	0	1.96029e-05	1.82444e-05	6.65728e-05	0	1.30825e-06	0.00936929	0	3.48067e-05	0.00312353
>Cluster_14361		Myoviridae		Myoviridae	0.00142599	0.00113676	0.00122743	0	0	0	0	0	0	0.0012634	0	0
>Cluster_14381		Myoviridae		Myoviridae	0	0	0	0.000158647	0.000107718	0	0.00036376	0.000200202	0.00519467	0	8.87883e-05	0.00191954
>Cluster_14384		Myoviridae		Myoviridae	0	0	0	0.00577223	0.0233121	0.0601725	0.038576	0.0726495	0.0281805	0	0.0297523	0.0464687
>Cluster_1440		Myoviridae		Myoviridae	0	0	0	0.00272237	0.0026829	0.00156685	0.00394128	0.00374849	0.00235192	0	0.00232404	0.00334723
>Cluster_14400		Myoviridae		Myoviridae	0	0	0	0.00295367	0.00305718	0.00348252	0.00640286	0.00590175	0.00334262	0	0.00316446	0.00521574
>Cluster_14406		Myoviridae		Myoviridae	0	0	0	0.00186996	0.00141212	0.00161682	0.00197884	0.00217489	0.00241459	0	0.00163297	0.00218944
>Cluster_1441		Myoviridae		Myoviridae	0	0	0	0.00047077	0.000489741	0.00331369	0.00354676	0.00333649	0.00107826	0	0.00142473	0.00265384
>Cluster_14410		Myoviridae		Myoviridae	0.0138139	0.0210542	0.0211576	0	0	0	0	0	0	0.0186753	0	0
>Cluster_14414		Myoviridae		Myoviridae	0	0	0	0.000245611	0.0108227	0.000396632	0.00495532	0.00128182	7.55187e-05	0	0.00382165	0.00210422
>Cluster_14415		Myoviridae		Myoviridae	0	0	0	0.00464905	0.00586726	0.00445666	0.00795797	0.0093243	0.00414057	0	0.00499099	0.00714095
>Cluster_14421		Myoviridae		Myoviridae	0	0	0	0.000765471	0.000767757	0.000676778	0.00317976	0.00140256	0.00111729	0	0.000736669	0.00189987
>Cluster_14441		Myoviridae		Myoviridae	0	0	0	0.000392387	0.00167976	0.000477486	0.0019192	0.00124539	0.00124784	0	0.000849879	0.00147081
>Cluster_14447		Myoviridae		Myoviridae	0	0	0	0.00390301	0.00342042	0.00237153	0.00641787	0.00483556	0.0020697	0	0.00323165	0.00444104
>Cluster_14454		Myoviridae		Myoviridae	0	0	0	0.0025795	0.0039002	0.00422425	0.0075666	0.00497645	0.00186001	0	0.00356799	0.00480102
>Cluster_14457		Myoviridae		Myoviridae	0	0	0	0.0013698	0.00145328	0.000704945	0.000838155	0.00207587	0.00144869	0	0.00117601	0.00145424
>Cluster_14479		Myoviridae		Myoviridae	0	0	0	0.00144774	0.001219	0.00108291	0.00306937	0.0034901	0.00188875	0	0.00124989	0.00281607
>Cluster_14484		Myoviridae		Myoviridae	0	0	0	0.000969608	0.00144977	0.00116671	0.00258613	0.000904621	0.00350664	0	0.00119536	0.00233246
>Cluster_14493		Myoviridae		Myoviridae	0.00522213	0.00154407	0.00142507	0	0	0	0	0	0	0.00273043	0	0
>Cluster_14502		Myoviridae		Myoviridae	0	0	0	0.00148764	0.0012573	0.00122435	0.00246218	0.00178777	0.0014685	0	0.0013231	0.00190615
>Cluster_14507		Myoviridae		Myoviridae	0	0	0	0.00111589	0.000622208	0.00114077	0.0011282	0.00119727	0.000837684	0	0.000959623	0.00105439
>Cluster_14508		Myoviridae		Myoviridae	0	0	0	0.00300646	0.00259772	0.00633468	0.0028631	0.00962498	0.00430864	0	0.00397962	0.00559891
>Cluster_14510		Myoviridae		Myoviridae	0	0	0	0.000762011	0	7.42111e-05	0.00144667	0.00148483	0.000393257	0	0.000278741	0.00110825
>Cluster_14526		Myoviridae		Myoviridae	0	0	0	0.000883144	0.00021226	0.00079321	0.00130439	0.000521611	0.00144289	0	0.000629538	0.00108963
>Cluster_14534		Myoviridae		Myoviridae	0	0	0	0.00160292	0.00106132	0.000983695	0.00167157	0.00116699	0.00251947	0	0.00121598	0.00178601
>Cluster_14568		Myoviridae		Myoviridae	0	0	0	0.0196231	0.0163621	0.0153746	0.0144578	0.0208853	0.025118	0	0.0171199	0.0201537
>Cluster_14575		Myoviridae		Myoviridae	0.000520911	0.000610965	0.00163311	0	0	0	0	0	0	0.000921663	0	0
>Cluster_14580		Myoviridae		Myoviridae	0	0	0	0.00161444	0.00128916	0.00144494	0.00185321	0.00119421	0.00199565	0	0.00144951	0.00168102
>Cluster_14586		Myoviridae		Myoviridae	0	0	0	0.00967072	0.000117475	7.50583e-05	0.000140936	0.000812532	0	0	0.00328775	0.000317823
>Cluster_14589		Myoviridae		Myoviridae	0	0	0	0.000933652	0.000755979	0.00114334	0.00115414	0.00143375	0.000427472	0	0.000944323	0.00100512
>Cluster_14591		Myoviridae		Myoviridae	0	0	0	0.00100057	0.000638982	0.00118538	0.0011999	0.00173335	0.000870512	0	0.000941644	0.00126792
>Cluster_14600		Myoviridae		Myoviridae	0	0	0	0.00102172	0.0015268	0.00193229	0.00149563	0.0011451	0.00152607	0	0.0014936	0.00138893
>Cluster_14608		Myoviridae		Myoviridae	0	0	0	0.0213587	0.0282494	0.0170898	0.0165351	0.0205879	0.0215719	0	0.0222326	0.019565
>Cluster_14636		Myoviridae		Myoviridae	0	0	0	0.00184008	0.00192045	0.00228462	0.00185846	0.00218895	0.00236517	0	0.00201505	0.00213752
[truncated: 17,617 more rows]

## Sheet: Network_data_1
Gene-sharing network in clean (C1-C3) and OCP-contaminated soils (Light contamination: S1-S3; Heavy contamination: S4-S6)
[truncated: 6,877 more rows]

[truncated: 1 more sheets: Network_data_1_parameters]
