# Supplementary material for: Organochlorine contamination enriches virus-encoded metabolism and pesticide degradation associated auxiliary genes in soil microbiomes
Source: ISME J. 2022 Jan 17;16(5):1397–408. doi: 10.1038/s41396-022-01188-w (PMC9038774; doi:10.1038/s41396-022-01188-w)
Supplement: Supplementary file 4 — Supplementary Table 5 [file 41396_2022_1188_MOESM4_ESM.xlsx]

## Sheet: Predicted virus-host linkages
Information on predicted virus-host linkages
Method	Soil	#contigid	vOTU	VC	Family	CNPS AND PESTICIDE	Predicted Host Taxa
contig-JGI	Clean	CL_VIRSorter_k127_1000273_flag=0_multi=62_0000_len=40047	>Cluster_852	VC_0_1	Siphoviridae		Bacteria; Firmicutes; Clostridia; Clostridiales; unclassified; unclassified; Clostridiales bacterium Firm_03
contig-JGI	Clean	CL_VIRSorter_k127_1001051_flag=0_multi=9_0000_len=5047	>Cluster_10733				Bacteria; Proteobacteria; Alphaproteobacteria; Rhizobiales; Bradyrhizobiaceae; Bradyrhizobium;
contig-JGI	Clean	CL_VIRSorter_k127_1002937_flag=1_multi=107_5417_len=29776	>Cluster_1297		Siphoviridae		Bacteria; Candidatus Rokubacteria; ; ; ; ;
contig-JGI	Clean	CL_VIRSorter_k127_1004791_flag=1_multi=7_0000_len=2468	>Cluster_15400		Siphoviridae		Bacteria; Actinobacteria; Actinobacteria; Streptomycetales; Streptomycetaceae; Streptomyces; Streptomyces sp. NRRL B-24085
contig-JGI	Clean	CL_VIRSorter_k127_100902_flag=0_multi=32_1148_len=24626	>Cluster_1610		Siphoviridae		Bacteria; Actinobacteria; Actinobacteria; Streptomycetales; Streptomycetaceae; unclassified Streptomycetaceae;
contig-JGI	Clean	CL_VIRSorter_k127_100902_flag=0_multi=32_1148_len=24626	>Cluster_1610		Siphoviridae		Bacteria; Actinobacteria; Actinobacteria; Streptomycetales; Streptomycetaceae; Streptomyces;
contig-JGI	Clean	CL_VIRSorter_k127_1010308_flag=0_multi=459_0597_len=2472	>Cluster_15389		Siphoviridae		Bacteria; Actinobacteria; Actinobacteria; Bifidobacteriales; Bifidobacteriaceae; Bifidobacterium; Bifidobacterium asteroides
contig-JGI	Clean	CL_VIRSorter_k127_101046_flag=1_multi=3_0000_len=2518	>Cluster_15276		Siphoviridae		Bacteria; Actinobacteria; Actinobacteria; Corynebacteriales; Nocardiaceae; unclassified Nocardiaceae;
contig-JGI	Clean	CL_VIRSorter_k127_1011212_flag=1_multi=8_0000_len=2539	>Cluster_15220		Siphoviridae		Bacteria; Proteobacteria; Betaproteobacteria; Burkholderiales; Comamonadaceae; Lampropedia; Lampropedia hyalina
contig-JGI	Clean	CL_VIRSorter_k127_1011212_flag=1_multi=8_0000_len=2539	>Cluster_15220		Siphoviridae		Bacteria; Proteobacteria; Gammaproteobacteria; Chromatiales; Thioalkalispiraceae; Sulfurivermis;
contig-JGI	Clean	CL_VIRSorter_k127_1011212_flag=1_multi=8_0000_len=2539	>Cluster_15220		Siphoviridae		Bacteria; Proteobacteria; ; ; ; ;
contig-JGI	Clean	CL_VIRSorter_k127_1011212_flag=1_multi=8_0000_len=2539	>Cluster_15220		Siphoviridae		Bacteria; Proteobacteria; Gammaproteobacteria; ; ; ;
contig-JGI	Clean	CL_VIRSorter_k127_1011257_flag=0_multi=30_0000_len=1975	>Cluster_16608		Siphoviridae		Bacteria; Actinobacteria; Actinobacteria; Micrococcales; Intrasporangiaceae; Tetrasphaera;
contig-JGI	Clean	CL_VIRSorter_k127_1011257_flag=0_multi=30_0000_len=1975	>Cluster_16608		Siphoviridae		Bacteria; Actinobacteria; Actinobacteria; Actinomycetales; Actinomycetaceae; Actinomyces; Actinomyces provencensis
contig-JGI	Clean	CL_VIRSorter_k127_1011850_flag=1_multi=13_4379_len=11902	>Cluster_3757		Siphoviridae		Bacteria; Proteobacteria; Alphaproteobacteria; Rhizobiales; Rhizobiaceae; Rhizobium;
contig-JGI	Clean	CL_VIRSorter_k127_1013417_flag=1_multi=7_0000_len=3228	>Cluster_13673		Siphoviridae		Bacteria; Proteobacteria; Gammaproteobacteria; Enterobacterales; Enterobacteriaceae; unclassified Enterobacteriaceae;
contig-JGI	Clean	CL_VIRSorter_k127_1013417_flag=1_multi=7_0000_len=3228	>Cluster_13673		Siphoviridae		Bacteria; Proteobacteria; Gammaproteobacteria; Enterobacterales; Enterobacteriaceae; ;
contig-JGI	Clean	CL_VIRSorter_k127_1013417_flag=1_multi=7_0000_len=3228	>Cluster_13673		Siphoviridae		Bacteria; Proteobacteria; Gammaproteobacteria; Enterobacterales; Enterobacteriaceae; Enterobacter;
contig-JGI	Clean	CL_VIRSorter_k127_1013417_flag=1_multi=7_0000_len=3228	>Cluster_13673		Siphoviridae		Bacteria; Proteobacteria; Gammaproteobacteria; Vibrionales; Vibrionaceae; Vibrio; Vibrio fluvialis
contig-JGI	Clean	CL_VIRSorter_k127_1013417_flag=1_multi=7_0000_len=3228	>Cluster_13673		Siphoviridae		Bacteria; Proteobacteria; Gammaproteobacteria; Enterobacterales; Yersiniaceae; Yersinia;
contig-JGI	Clean	CL_VIRSorter_k127_1013417_flag=1_multi=7_0000_len=3228	>Cluster_13673		Siphoviridae		Bacteria; Proteobacteria; Gammaproteobacteria; Enterobacterales; Erwiniaceae; Pantoea;
contig-JGI	Clean	CL_VIRSorter_k127_1013417_flag=1_multi=7_0000_len=3228	>Cluster_13673		Siphoviridae		Bacteria; Proteobacteria; Gammaproteobacteria; Enterobacterales; Yersiniaceae; Serratia;
contig-JGI	Clean	CL_VIRSorter_k127_1013417_flag=1_multi=7_0000_len=3228	>Cluster_13673		Siphoviridae		Bacteria; Proteobacteria; Gammaproteobacteria; Enterobacterales; Enterobacteriaceae; Salmonella;
contig-JGI	Clean	CL_VIRSorter_k127_1013417_flag=1_multi=7_0000_len=3228	>Cluster_13673		Siphoviridae		Bacteria; Proteobacteria; Gammaproteobacteria; Enterobacterales; Enterobacteriaceae; Salmonella; Salmonella enterica
contig-JGI	Clean	CL_VIRSorter_k127_1013837_flag=3_multi=55_0000_len=99344-circular	>Cluster_55	VC_499_0	Siphoviridae		Bacteria; Actinobacteria; Actinobacteria; Streptomycetales; Streptomycetaceae; Streptomyces;
contig-JGI	Clean	CL_VIRSorter_k127_1013847_flag=1_multi=24_8320_len=34546	>Cluster_1107		Siphoviridae		Bacteria; Actinobacteria; Actinobacteria; Streptomycetales; Streptomycetaceae; Streptomyces;
contig-JGI	Clean	CL_VIRSorter_k127_1014117_flag=0_multi=22_3067_len=7146	>Cluster_6966		Siphoviridae		Bacteria; Actinobacteria; Actinobacteria; Streptomycetales; Streptomycetaceae; Streptomyces;
contig-JGI	Clean	CL_VIRSorter_k127_1014438_flag=0_multi=29_0000_len=5764	>Cluster_9079		Siphoviridae		Bacteria; Actinobacteria; Actinobacteria; Streptomycetales; Streptomycetaceae; unclassified Streptomycetaceae;
contig-JGI	Clean	CL_VIRSorter_k127_1014438_flag=0_multi=29_0000_len=5764	>Cluster_9079		Siphoviridae		Bacteria; Actinobacteria; Actinobacteria; Streptomycetales; Streptomycetaceae; Streptomyces; Streptomyces viridochromogenes
contig-JGI	Clean	CL_VIRSorter_k127_1014775_flag=0_multi=97_6572_len=6595	>Cluster_7698		Siphoviridae		Bacteria; Actinobacteria; Actinobacteria; Streptomycetales; Streptomycetaceae; Streptomyces; Streptomyces sp. NRRL S-474
contig-JGI	Clean	CL_VIRSorter_k127_1014775_flag=0_multi=97_6572_len=6595	>Cluster_7698		Siphoviridae		Bacteria; Actinobacteria; Actinobacteria; Streptomycetales; Streptomycetaceae; Streptomyces;
contig-JGI	Clean	CL_VIRSorter_k127_1014775_flag=0_multi=97_6572_len=6595	>Cluster_7698		Siphoviridae		Bacteria; Actinobacteria; Actinobacteria; Streptosporangiales; Streptosporangiaceae; ;
contig-JGI	Clean	CL_VIRSorter_k127_1014775_flag=0_multi=97_6572_len=6595	>Cluster_7698		Siphoviridae		Bacteria; Actinobacteria; Actinobacteria; Streptomycetales; Streptomycetaceae; Streptomyces; Streptomyces leeuwenhoekii
contig-JGI	Clean	CL_VIRSorter_k127_1014775_flag=0_multi=97_6572_len=6595	>Cluster_7698		Siphoviridae		Bacteria; Actinobacteria; Actinobacteria; Streptomycetales; Streptomycetaceae; Streptomyces; Streptomyces pratensis
contig-JGI	Clean	CL_VIRSorter_k127_1014775_flag=0_multi=97_6572_len=6595	>Cluster_7698		Siphoviridae		Bacteria; Acidobacteria; unclassified; unclassified; unclassified; unclassified;
contig-JGI	Clean	CL_VIRSorter_k127_1014775_flag=0_multi=97_6572_len=6595	>Cluster_7698		Siphoviridae		Bacteria; candidate division KD3-62; unclassified; unclassified; unclassified; unclassified;
contig-JGI	Clean	CL_VIRSorter_k127_1014775_flag=0_multi=97_6572_len=6595	>Cluster_7698		Siphoviridae		Bacteria; Actinobacteria; Actinobacteria; Streptomycetales; Streptomycetaceae; Streptomyces; Streptomyces sp. NRRL S-1813
contig-JGI	Clean	CL_VIRSorter_k127_1014775_flag=0_multi=97_6572_len=6595	>Cluster_7698		Siphoviridae		Bacteria; Actinobacteria; Actinobacteria; Streptomycetales; Streptomycetaceae; Streptomyces; Streptomyces hygroscopicus
contig-JGI	Clean	CL_VIRSorter_k127_1014775_flag=0_multi=97_6572_len=6595	>Cluster_7698		Siphoviridae		Bacteria; Actinobacteria; Actinobacteria; Streptomycetales; Streptomycetaceae; Streptomyces; Streptomyces sp. NBRC 110035
contig-JGI	Clean	CL_VIRSorter_k127_1015690_flag=0_multi=89_0000_len=11719	>Cluster_3823	VC_377_0	Siphoviridae		Bacteria; Actinobacteria; Actinobacteria; Streptomycetales; Streptomycetaceae; Streptomyces; Streptomyces sp. PAMC 26508
contig-JGI	Clean	CL_VIRSorter_k127_1015690_flag=0_multi=89_0000_len=11719	>Cluster_3823	VC_377_0	Siphoviridae		Bacteria; Actinobacteria; Actinobacteria; Streptomycetales; Streptomycetaceae; Streptomyces;
contig-JGI	Clean	CL_VIRSorter_k127_1016875_flag=0_multi=17_9920_len=21415	>Cluster_1862		Siphoviridae		Bacteria; Actinobacteria; Actinobacteria; Actinomycetales; Actinomycetaceae; Actinomyces; Actinomyces sp. oral taxon 172
contig-JGI	Clean	CL_VIRSorter_k127_1016875_flag=0_multi=17_9920_len=21415	>Cluster_1862		Siphoviridae		Bacteria; Actinobacteria; Actinobacteria; Streptomycetales; Streptomycetaceae; Streptomyces;
contig-JGI	Clean	CL_VIRSorter_k127_1016875_flag=0_multi=17_9920_len=21415	>Cluster_1862		Siphoviridae		Bacteria; Firmicutes; Clostridia; Clostridiales; Ruminococcaceae; Ruminococcus;
contig-JGI	Clean	CL_VIRSorter_k127_1017085_flag=1_multi=40_8815_len=5425	>Cluster_15954				Bacteria; Actinobacteria; Actinobacteria; Micrococcales; Dermacoccaceae; Dermacoccus;
contig-JGI	Clean	CL_VIRSorter_k127_1017160_flag=0_multi=13_9905_len=13862	>Cluster_3126	VC_258_0	Siphoviridae		Bacteria; Actinobacteria; Actinobacteria; Streptomycetales; Streptomycetaceae; Streptomyces;
contig-JGI	Clean	CL_VIRSorter_k127_1017160_flag=0_multi=13_9905_len=13862	>Cluster_3126	VC_258_0	Siphoviridae		Bacteria; Actinobacteria; Actinobacteria; Streptomycetales; Streptomycetaceae; Streptomyces; Streptomyces sp. BK438
contig-JGI	Clean	CL_VIRSorter_k127_1017191_flag=1_multi=28_9054_len=6482	>Cluster_7848		Siphoviridae		Bacteria; Actinobacteria; Actinobacteria; Streptomycetales; Streptomycetaceae; unclassified Streptomycetaceae;
contig-JGI	Clean	CL_VIRSorter_k127_1017191_flag=1_multi=28_9054_len=6482	>Cluster_7848		Siphoviridae		Bacteria; Actinobacteria; Actinobacteria; Streptomycetales; Streptomycetaceae; Streptomyces;
contig-JGI	Clean	CL_VIRSorter_k127_1017224_flag=0_multi=5_9820_len=2908	>Cluster_14363		Siphoviridae		Bacteria; Actinobacteria; Actinobacteria; Streptomycetales; Streptomycetaceae; Streptomyces;
contig-JGI	Clean	CL_VIRSorter_k127_1017334_flag=0_multi=45_5892_len=3019	>Cluster_14137		Siphoviridae		Bacteria; Actinobacteria; Coriobacteriia; Coriobacteriales; Atopobiaceae; Olsenella;
contig-JGI	Clean	CL_VIRSorter_k127_1017351_flag=0_multi=58_1794_len=52621	>Cluster_359	VC_289_0	Siphoviridae		Bacteria; Actinobacteria; Actinobacteria; Streptomycetales; Streptomycetaceae; Streptomyces;
contig-JGI	Clean	CL_VIRSorter_k127_1017351_flag=0_multi=58_1794_len=52621	>Cluster_359	VC_289_0	Siphoviridae		Bacteria; Actinobacteria; Actinobacteria; Streptomycetales; Streptomycetaceae; Streptomyces; Streptomyces sp. NRRL F-5008
contig-JGI	Clean	CL_VIRSorter_k127_1017500_flag=0_multi=39_5161_len=5595	>Cluster_9414		Siphoviridae		Bacteria; Actinobacteria; Actinobacteria; Micrococcales; Cellulomonadaceae; Cellulomonas;
contig-JGI	Clean	CL_VIRSorter_k127_1018332_flag=0_multi=124_6658_len=36954	>Cluster_1012	VC_125_0	Siphoviridae		Bacteria; Actinobacteria; Actinobacteria; Streptomycetales; Streptomycetaceae; Streptomyces;
contig-JGI	Clean	CL_VIRSorter_k127_1018332_flag=0_multi=124_6658_len=36954	>Cluster_1012	VC_125_0	Siphoviridae		Bacteria; Actinobacteria; Actinobacteria; Streptomycetales; Streptomycetaceae; Streptomyces; Streptomyces sp. NRRL S-146
contig-JGI	Clean	CL_VIRSorter_k127_1018332_flag=0_multi=124_6658_len=36954	>Cluster_1012	VC_125_0	Siphoviridae		Bacteria; Actinobacteria; Actinobacteria; Streptomycetales; Streptomycetaceae; Streptomyces; Streptomyces pratensis
contig-JGI	Clean	CL_VIRSorter_k127_1018332_flag=0_multi=124_6658_len=36954	>Cluster_1012	VC_125_0	Siphoviridae		Bacteria; Actinobacteria; Actinobacteria; Streptomycetales; Streptomycetaceae; Kitasatospora; Kitasatospora albolonga
contig-JGI	Clean	CL_VIRSorter_k127_1018623_flag=0_multi=106_8588_len=46681	>Cluster_515		Siphoviridae		Bacteria; Actinobacteria; Actinobacteria; Micrococcales; Microbacteriaceae; Microbacterium;
contig-JGI	Clean	CL_VIRSorter_k127_1018687_flag=0_multi=270_2041_len=16655	>Cluster_2465		Siphoviridae		Bacteria; Actinobacteria; Actinobacteria; Actinomycetales; Actinomycetaceae; Schaalia; Schaalia odontolytica
contig-JGI	Clean	CL_VIRSorter_k127_101964_flag=1_multi=7_0000_len=5878	>Cluster_8871				Bacteria; Proteobacteria; Betaproteobacteria; Burkholderiales; Burkholderiaceae; Ralstonia;
contig-JGI	Clean	CL_VIRSorter_k127_101964_flag=1_multi=7_0000_len=5878	>Cluster_8871				Bacteria; Proteobacteria; Betaproteobacteria; Burkholderiales; Comamonadaceae; Variovorax;
contig-JGI	Clean	CL_VIRSorter_k127_1019716_flag=1_multi=11_7753_len=37620	>Cluster_979	VC_38_0	Siphoviridae		Bacteria; Actinobacteria; Actinobacteria; Streptomycetales; Streptomycetaceae; Streptomyces; Streptomyces sp. NRRL B-24085
contig-JGI	Clean	CL_VIRSorter_k127_1019716_flag=1_multi=11_7753_len=37620	>Cluster_979	VC_38_0	Siphoviridae		Bacteria; Actinobacteria; Actinobacteria; Streptomycetales; Streptomycetaceae; Streptomyces;
contig-JGI	Clean	CL_VIRSorter_k127_1019756_flag=0_multi=1665_3366_len=6386	>Cluster_7996		Siphoviridae		Bacteria; Actinobacteria; Actinobacteria; Streptomycetales; Streptomycetaceae; Kitasatospora;
contig-JGI	Clean	CL_VIRSorter_k127_1019756_flag=0_multi=1665_3366_len=6386	>Cluster_7996		Siphoviridae		Bacteria; Actinobacteria; Actinobacteria; Streptomycetales; Streptomycetaceae; Streptomyces;
contig-JGI	Clean	CL_VIRSorter_k127_1019756_flag=0_multi=1665_3366_len=6386	>Cluster_7996		Siphoviridae		Bacteria; Actinobacteria; Actinobacteria; Streptomycetales; Streptomycetaceae; Streptomyces; Streptomyces sp. NRRL S-146
contig-JGI	Clean	CL_VIRSorter_k127_1019756_flag=0_multi=1665_3366_len=6386	>Cluster_7996		Siphoviridae		Bacteria; Actinobacteria; Actinobacteria; Micrococcales; Brevibacteriaceae; Brevibacterium;
contig-JGI	Clean	CL_VIRSorter_k127_1019756_flag=0_multi=1665_3366_len=6386	>Cluster_7996		Siphoviridae		Bacteria; Actinobacteria; Actinobacteria; Streptomycetales; Streptomycetaceae; Kitasatospora; Kitasatospora cheerisanensis
contig-JGI	Clean	CL_VIRSorter_k127_1019806_flag=1_multi=38_6856_len=4329	>Cluster_11766		Siphoviridae		Bacteria; Actinobacteria; Actinobacteria; Streptomycetales; Streptomycetaceae; Streptomyces;
contig-JGI	Clean	CL_VIRSorter_k127_1019806_flag=1_multi=38_6856_len=4329	>Cluster_11766		Siphoviridae		Bacteria; Actinobacteria; Actinobacteria; Streptomycetales; Streptomycetaceae; Streptomyces; Streptomyces leeuwenhoekii
contig-JGI	Clean	CL_VIRSorter_k127_1019806_flag=1_multi=38_6856_len=4329	>Cluster_11766		Siphoviridae		Bacteria; Actinobacteria; Actinobacteria; Streptomycetales; Streptomycetaceae; Streptomyces; Streptomyces sp. NRRL S-474
contig-JGI	Clean	CL_VIRSorter_k127_1020762_flag=0_multi=33_4152_len=5852	>Cluster_16064				Bacteria; Actinobacteria; Actinobacteria; Actinomycetales; Actinomycetaceae; Actinomyces;
contig-JGI	Clean	CL_VIRSorter_k127_1020762_flag=0_multi=33_4152_len=5852	>Cluster_16064				Bacteria; Actinobacteria; Actinobacteria; Actinomycetales; Actinomycetaceae; Actinomyces; Actinomyces johnsonii
contig-JGI	Clean	CL_VIRSorter_k127_1021143_flag=0_multi=39_5504_len=5058	>Cluster_10697		Siphoviridae		Bacteria; Actinobacteria; Actinobacteria; Streptomycetales; Streptomycetaceae; Streptomyces;
contig-JGI	Clean	CL_VIRSorter_k127_1021143_flag=0_multi=39_5504_len=5058	>Cluster_10697		Siphoviridae		Bacteria; Actinobacteria; Actinobacteria; Streptomycetales; Streptomycetaceae; Streptomyces; Streptomyces avermitilis
contig-JGI	Clean	CL_VIRSorter_k127_1021459_flag=1_multi=5_0000_len=1546	>Cluster_17601		Siphoviridae		Bacteria; Proteobacteria; Gammaproteobacteria; Xanthomonadales; Xanthomonadaceae; Stenotrophomonas;
contig-JGI	Clean	CL_VIRSorter_k127_1021459_flag=1_multi=5_0000_len=1546	>Cluster_17601		Siphoviridae		Bacteria; Proteobacteria; Gammaproteobacteria; Pseudomonadales; Pseudomonadaceae; Pseudomonas;
contig-JGI	Clean	CL_VIRSorter_k127_1022258_flag=0_multi=649_3798_len=10824	>Cluster_4176		Siphoviridae		Bacteria; Actinobacteria; Actinobacteria; Streptomycetales; Streptomycetaceae; Streptomyces; Streptomyces pseudogriseolus
contig-JGI	Clean	CL_VIRSorter_k127_1022258_flag=0_multi=649_3798_len=10824	>Cluster_4176		Siphoviridae		Bacteria; Actinobacteria; Actinobacteria; Streptomycetales; Streptomycetaceae; Kitasatospora; Kitasatospora cheerisanensis
contig-JGI	Clean	CL_VIRSorter_k127_1022258_flag=0_multi=649_3798_len=10824	>Cluster_4176		Siphoviridae		Bacteria; Actinobacteria; Actinobacteria; Streptomycetales; Streptomycetaceae; Streptomyces;
contig-JGI	Clean	CL_VIRSorter_k127_1023186_flag=1_multi=49_7537_len=2287	>Cluster_15850		Myoviridae		Bacteria; Actinobacteria; Actinobacteria; Micromonosporales; Micromonosporaceae; Micromonospora; Micromonospora peucetia
contig-JGI	Clean	CL_VIRSorter_k127_1023308_flag=0_multi=645_1706_len=7904	>Cluster_6120		Siphoviridae		Bacteria; Actinobacteria; Actinobacteria; Streptomycetales; Streptomycetaceae; Streptomyces;
contig-JGI	Clean	CL_VIRSorter_k127_1023308_flag=0_multi=645_1706_len=7904	>Cluster_6120		Siphoviridae		Bacteria; Actinobacteria; Actinobacteria; Streptomycetales; Streptomycetaceae; Streptomyces; Streptomyces sp. NRRL S-146
contig-JGI	Clean	CL_VIRSorter_k127_1023308_flag=0_multi=645_1706_len=7904	>Cluster_6120		Siphoviridae		Bacteria; Actinobacteria; Actinobacteria; Streptomycetales; Streptomycetaceae; Streptomyces; Streptomyces hygroscopicus
contig-JGI	Clean	CL_VIRSorter_k127_1023308_flag=0_multi=645_1706_len=7904	>Cluster_6120		Siphoviridae		Bacteria; Actinobacteria; Actinobacteria; Streptosporangiales; Streptosporangiaceae; Streptosporangium; Streptosporangium minutum
contig-JGI	Clean	CL_VIRSorter_k127_1023767_flag=0_multi=28_1346_len=4452	>Cluster_11587		Siphoviridae		Bacteria; Actinobacteria; Actinobacteria; Streptomycetales; Streptomycetaceae; Streptomyces;
contig-JGI	Clean	CL_VIRSorter_k127_1024381_flag=1_multi=4_0000_len=1319	>Cluster_18101		Siphoviridae		Bacteria; Proteobacteria; Gammaproteobacteria; Pseudomonadales; Pseudomonadaceae; Pseudomonas; Pseudomonas agarici
contig-JGI	Clean	CL_VIRSorter_k127_1024381_flag=1_multi=4_0000_len=1319	>Cluster_18101		Siphoviridae		Bacteria; Proteobacteria; Gammaproteobacteria; Pseudomonadales; Pseudomonadaceae; Pseudomonas;
contig-JGI	Clean	CL_VIRSorter_k127_1024917_flag=1_multi=10_0000_len=7716	>Cluster_6303		Siphoviridae		Bacteria; Proteobacteria; Gammaproteobacteria; Pseudomonadales; Pseudomonadaceae; Pseudomonas;
contig-JGI	Clean	CL_VIRSorter_k127_1024917_flag=1_multi=10_0000_len=7716	>Cluster_6303		Siphoviridae		Bacteria; Proteobacteria; Gammaproteobacteria; Enterobacterales; Enterobacteriaceae; Cronobacter;
contig-JGI	Clean	CL_VIRSorter_k127_1024917_flag=1_multi=10_0000_len=7716	>Cluster_6303		Siphoviridae		Bacteria; Proteobacteria; Alphaproteobacteria; Sphingomonadales; Sphingomonadaceae; Sphingomonas;
contig-JGI	Clean	CL_VIRSorter_k127_1025442_flag=0_multi=53_6856_len=1813	>Cluster_6303				Bacteria; Actinobacteria; Actinobacteria; Micromonosporales; Micromonosporaceae; Micromonospora; Micromonospora peucetia
contig-JGI	Clean	CL_VIRSorter_k127_1025842_flag=0_multi=248_0000_len=8636	>Cluster_5488		Siphoviridae		Bacteria; Actinobacteria; Actinobacteria; Streptomycetales; Streptomycetaceae; Streptomyces; Streptomyces viridochromogenes
contig-JGI	Clean	CL_VIRSorter_k127_1025842_flag=0_multi=248_0000_len=8636	>Cluster_5488		Siphoviridae		Bacteria; Actinobacteria; Actinobacteria; Streptomycetales; Streptomycetaceae; Streptomyces;
contig-JGI	Clean	CL_VIRSorter_k127_1026705_flag=0_multi=72_3707_len=6229	>Cluster_8247		Siphoviridae		Bacteria; Actinobacteria; Actinobacteria; Corynebacteriales; Gordoniaceae; Gordonia; Gordonia iterans
contig-JGI	Clean	CL_VIRSorter_k127_1026919_flag=1_multi=26_1648_len=4581	>Cluster_11389		Siphoviridae		Bacteria; Actinobacteria; Actinobacteria; Streptosporangiales; Nocardiopsaceae; Nocardiopsis; Nocardiopsis valliformis
contig-JGI	Clean	CL_VIRSorter_k127_10270_flag=0_multi=57_8749_len=12530	>Cluster_3538	VC_258_0	Siphoviridae		Bacteria; Actinobacteria; Actinobacteria; Streptomycetales; Streptomycetaceae; Streptomyces; Streptomyces sp. NRRL S-474
contig-JGI	Clean	CL_VIRSorter_k127_10270_flag=0_multi=57_8749_len=12530	>Cluster_3538	VC_258_0	Siphoviridae		Bacteria; Actinobacteria; Actinobacteria; Streptomycetales; Streptomycetaceae; Streptomyces;
contig-JGI	Clean	CL_VIRSorter_k127_10270_flag=0_multi=57_8749_len=12530	>Cluster_3538	VC_258_0	Siphoviridae		Bacteria; Actinobacteria; Actinobacteria; Streptomycetales; Streptomycetaceae; Streptomyces; Streptomyces sp. PAMC 26508
contig-JGI	Clean	CL_VIRSorter_k127_10270_flag=0_multi=57_8749_len=12530	>Cluster_3538	VC_258_0	Siphoviridae		Bacteria; Actinobacteria; Actinobacteria; Streptomycetales; Streptomycetaceae; Streptomyces; Streptomyces sp. NRRL S-1314
contig-JGI	Clean	CL_VIRSorter_k127_1027289_flag=1_multi=11_3614_len=5368	>Cluster_9935		Siphoviridae		Bacteria; Actinobacteria; Actinobacteria; Streptomycetales; Streptomycetaceae; unclassified Streptomycetaceae;
contig-JGI	Clean	CL_VIRSorter_k127_1028866_flag=1_multi=945_9341_len=4134	>Cluster_12060		Siphoviridae		Bacteria; Actinobacteria; Actinobacteria; Micromonosporales; Micromonosporaceae; Salinispora; Salinispora arenicola
contig-JGI	Clean	CL_VIRSorter_k127_1028866_flag=1_multi=945_9341_len=4134	>Cluster_12060		Siphoviridae		Bacteria; Actinobacteria; Actinobacteria; Micromonosporales; Micromonosporaceae; Salinispora;
contig-JGI	Clean	CL_VIRSorter_k127_1028892_flag=1_multi=28_0000_len=37185	>Cluster_1003		Siphoviridae		Bacteria; Actinobacteria; Actinobacteria; Micromonosporales; Micromonosporaceae; Micromonospora; Micromonospora peucetia
contig-JGI	Clean	CL_VIRSorter_k127_1028892_flag=1_multi=28_0000_len=37185	>Cluster_1003		Siphoviridae		Bacteria; Actinobacteria; Actinobacteria; Micrococcales; Cellulomonadaceae; Actinotalea;
contig-JGI	Clean	CL_VIRSorter_k127_1029107_flag=0_multi=58_9853_len=39713	>Cluster_871	VC_470_0	Siphoviridae		Bacteria; Actinobacteria; Actinobacteria; Streptomycetales; Streptomycetaceae; Streptomyces; Streptomyces sp. BK340
contig-JGI	Clean	CL_VIRSorter_k127_1029107_flag=0_multi=58_9853_len=39713	>Cluster_871	VC_470_0	Siphoviridae		Bacteria; Actinobacteria; Actinobacteria; Streptomycetales; Streptomycetaceae; Streptomyces; Streptomyces viridochromogenes
contig-JGI	Clean	CL_VIRSorter_k127_1029107_flag=0_multi=58_9853_len=39713	>Cluster_871	VC_470_0	Siphoviridae		Bacteria; Actinobacteria; Actinobacteria; Streptomycetales; Streptomycetaceae; Kitasatospora; Kitasatospora albolonga
contig-JGI	Clean	CL_VIRSorter_k127_1029107_flag=0_multi=58_9853_len=39713	>Cluster_871	VC_470_0	Siphoviridae		Bacteria; Actinobacteria; Actinobacteria; Streptomycetales; Streptomycetaceae; Streptomyces;
contig-JGI	Clean	CL_VIRSorter_k127_1029107_flag=0_multi=58_9853_len=39713	>Cluster_871	VC_470_0	Siphoviridae		Bacteria; Actinobacteria; Actinobacteria; Streptomycetales; Streptomycetaceae; Streptomyces; Streptomyces hirsutus
contig-JGI	Clean	CL_VIRSorter_k127_103151_flag=0_multi=10_0643_len=4033	>Cluster_12223		Siphoviridae		Bacteria; Actinobacteria; Actinobacteria; Propionibacteriales; Nocardioidaceae; Pimelobacter;
contig-JGI	Clean	CL_VIRSorter_k127_1031757_flag=0_multi=50_8320_len=2579	>Cluster_17948				Bacteria; Actinobacteria; Actinobacteria; Streptomycetales; Streptomycetaceae; Streptomyces;
contig-JGI	Clean	CL_VIRSorter_k127_1031757_flag=0_multi=50_8320_len=2579	>Cluster_17948				Bacteria; Actinobacteria; Actinobacteria; Streptomycetales; Streptomycetaceae; Streptomyces; Streptomyces tsukubensis
contig-JGI	Clean	CL_VIRSorter_k127_1033808_flag=0_multi=5_1983_len=2654	>Cluster_13105				Bacteria; Actinobacteria; Actinobacteria; Streptomycetales; Streptomycetaceae; Streptomyces;
contig-JGI	Clean	CL_VIRSorter_k127_1033808_flag=0_multi=5_1983_len=2654	>Cluster_13105				Bacteria; Actinobacteria; Actinobacteria; Streptomycetales; Streptomycetaceae; Streptomyces; Streptomyces sp. Tu 6176
contig-JGI	Clean	CL_VIRSorter_k127_1034121_flag=0_multi=29_4751_len=13214	>Cluster_3312		Siphoviridae		Bacteria; Actinobacteria; Actinobacteria; Streptomycetales; Streptomycetaceae; Streptomyces;
contig-JGI	Clean	CL_VIRSorter_k127_1034121_flag=0_multi=29_4751_len=13214	>Cluster_3312		Siphoviridae		Bacteria; Actinobacteria; Actinobacteria; Streptomycetales; Streptomycetaceae; Streptomyces; Streptomyces thermovulgaris
contig-JGI	Clean	CL_VIRSorter_k127_1034121_flag=0_multi=29_4751_len=13214	>Cluster_3312		Siphoviridae		Bacteria; Actinobacteria; Actinobacteria; Bifidobacteriales; Bifidobacteriaceae; Bifidobacterium;
contig-JGI	Clean	CL_VIRSorter_k127_1034121_flag=0_multi=29_4751_len=13214	>Cluster_3312		Siphoviridae		Bacteria; Firmicutes; Clostridia; Clostridiales; Ruminococcaceae; Faecalibacterium;
contig-JGI	Clean	CL_VIRSorter_k127_103546_flag=0_multi=40_5567_len=5223	>Cluster_10272		Siphoviridae		Bacteria; Firmicutes; Clostridia; Clostridiales; Peptococcaceae; Desulfitobacterium; Desulfitobacterium sp. LBE
contig-JGI	Clean	CL_VIRSorter_k127_103546_flag=0_multi=40_5567_len=5223	>Cluster_10272		Siphoviridae		Bacteria; Firmicutes; Clostridia; Clostridiales; Lachnospiraceae; ;
contig-JGI	Clean	CL_VIRSorter_k127_103861_flag=0_multi=9_7516_len=2011	>Cluster_13481				Bacteria; Actinobacteria; Actinobacteria; Micromonosporales; Micromonosporaceae; Salinispora;
contig-JGI	Clean	CL_VIRSorter_k127_103861_flag=0_multi=9_7516_len=2011	>Cluster_13481				Bacteria; Actinobacteria; Actinobacteria; Micromonosporales; Micromonosporaceae; Salinispora; Salinispora arenicola
contig-JGI	Clean	CL_VIRSorter_k127_1039491_flag=0_multi=27_9917_len=32627	>Cluster_1168		Siphoviridae		Bacteria; Actinobacteria; Actinobacteria; Streptosporangiales; Thermomonosporaceae; Thermomonospora;
contig-JGI	Clean	CL_VIRSorter_k127_1039491_flag=0_multi=27_9917_len=32627	>Cluster_1168		Siphoviridae		Bacteria; Actinobacteria; Actinobacteria; Streptosporangiales; Thermomonosporaceae; Thermomonospora; Thermomonospora curvata
contig-JGI	Clean	CL_VIRSorter_k127_1039677_flag=0_multi=5_9777_len=2366	>Cluster_15644		Siphoviridae		Bacteria; Actinobacteria; Actinobacteria; Micrococcales; Cellulomonadaceae; Cellulomonas;
contig-JGI	Clean	CL_VIRSorter_k127_1041412_flag=1_multi=39_0000_len=3451	>Cluster_13238		Siphoviridae		Bacteria; Actinobacteria; Actinobacteria; Streptomycetales; Streptomycetaceae; Streptomyces;
contig-JGI	Clean	CL_VIRSorter_k127_1041412_flag=1_multi=39_0000_len=3451	>Cluster_13238		Siphoviridae		Bacteria; Actinobacteria; Actinobacteria; Bifidobacteriales; Bifidobacteriaceae; Bifidobacterium;
contig-JGI	Clean	CL_VIRSorter_k127_1042138_flag=0_multi=67_4699_len=5030	>Cluster_10766		Siphoviridae		Bacteria; Actinobacteria; Actinobacteria; Micrococcales; Micrococcaceae; Rothia;
contig-JGI	Clean	CL_VIRSorter_k127_1042138_flag=0_multi=67_4699_len=5030	>Cluster_10766		Siphoviridae		Bacteria; Actinobacteria; Actinobacteria; Micrococcales; Micrococcaceae; Rothia; Rothia mucilaginosa
contig-JGI	Clean	CL_VIRSorter_k127_1042138_flag=0_multi=67_4699_len=5030	>Cluster_10766		Siphoviridae		Bacteria; Actinobacteria; Actinobacteria; ; ; ;
contig-JGI	Clean	CL_VIRSorter_k127_1044289_flag=1_multi=9_0000_len=5858	>Cluster_8907		Siphoviridae		Bacteria; Firmicutes; Bacilli; Lactobacillales; Streptococcaceae; Streptococcus; Streptococcus pseudopneumoniae
contig-JGI	Clean	CL_VIRSorter_k127_1044289_flag=1_multi=9_0000_len=5858	>Cluster_8907		Siphoviridae		Bacteria; Firmicutes; Clostridia; Clostridiales; Ruminococcaceae; Anaerotruncus;
contig-JGI	Clean	CL_VIRSorter_k127_1044471_flag=1_multi=5_8055_len=1258	>Cluster_18176		Siphoviridae		Bacteria; Actinobacteria; Actinobacteria; Streptosporangiales; Thermomonosporaceae; Thermomonospora; Thermomonospora curvata
contig-JGI	Clean	CL_VIRSorter_k127_1044485_flag=0_multi=6_9447_len=4951	>Cluster_10926		Siphoviridae		Bacteria; Actinobacteria; Actinobacteria; Streptosporangiales; Thermomonosporaceae; Thermomonospora; Thermomonospora curvata
contig-JGI	Clean	CL_VIRSorter_k127_1045084_flag=1_multi=8_6856_len=2201	>Cluster_16073		Siphoviridae		Bacteria; Actinobacteria; Actinobacteria; Micromonosporales; Micromonosporaceae; ;
contig-JGI	Clean	CL_VIRSorter_k127_1045084_flag=1_multi=8_6856_len=2201	>Cluster_16073		Siphoviridae		Bacteria; Actinobacteria; Actinobacteria; Streptomycetales; Streptomycetaceae; Streptomyces;
contig-JGI	Clean	CL_VIRSorter_k127_1045084_flag=1_multi=8_6856_len=2201	>Cluster_16073		Siphoviridae		Bacteria; Actinobacteria; Actinobacteria; Streptomycetales; Streptomycetaceae; Streptomyces; Streptomyces pseudogriseolus
contig-JGI	Clean	CL_VIRSorter_k127_1045084_flag=1_multi=8_6856_len=2201	>Cluster_16073		Siphoviridae		Bacteria; Actinobacteria; Actinobacteria; Micromonosporales; Micromonosporaceae; Salinispora; Salinispora arenicola
contig-JGI	Clean	CL_VIRSorter_k127_1045216_flag=1_multi=2_0000_len=1707	>Cluster_17249		Siphoviridae		Bacteria; Actinobacteria; Actinobacteria; Micrococcales; Cellulomonadaceae; Actinotalea;
contig-JGI	Clean	CL_VIRSorter_k127_1045998_flag=0_multi=10_3996_len=10423	>Cluster_4349		Siphoviridae		Bacteria; Actinobacteria; Actinobacteria; Corynebacteriales; Nocardiaceae; unclassified Nocardiaceae;
contig-JGI	Clean	CL_VIRSorter_k127_1045998_flag=0_multi=10_3996_len=10423	>Cluster_4349		Siphoviridae		Bacteria; Actinobacteria; Actinobacteria; Corynebacteriales; Nocardiaceae; Rhodococcus;
contig-JGI	Clean	CL_VIRSorter_k127_1046555_flag=1_multi=11_0000_len=5150	>Cluster_10465		Siphoviridae		Bacteria; Actinobacteria; Actinobacteria; Streptomycetales; Streptomycetaceae; Streptomyces;
contig-JGI	Clean	CL_VIRSorter_k127_1046555_flag=1_multi=11_0000_len=5150	>Cluster_10465		Siphoviridae		Bacteria; Actinobacteria; Actinobacteria; Micrococcales; Cellulomonadaceae; Cellulomonas;
contig-JGI	Clean	CL_VIRSorter_k127_104668_flag=0_multi=31_8830_len=5424	>Cluster_9777		Siphoviridae		Bacteria; Actinobacteria; Actinobacteria; Propionibacteriales; Propionibacteriaceae; Cutibacterium; Cutibacterium granulosum
contig-JGI	Clean	CL_VIRSorter_k127_104668_flag=0_multi=31_8830_len=5424	>Cluster_9777		Siphoviridae		Bacteria; Actinobacteria; Actinobacteria; Actinomycetales; Propionibacteriaceae; Propionibacterium;
contig-JGI	Clean	CL_VIRSorter_k127_1046937_flag=1_multi=12_0000_len=5164	>Cluster_10424		Siphoviridae		Bacteria; Actinobacteria; Actinobacteria; Actinomycetales; Actinomycetaceae; Actinomyces;
contig-JGI	Clean	CL_VIRSorter_k127_1048318_flag=0_multi=11_9961_len=28698	>Cluster_1360		Siphoviridae		Bacteria; Actinobacteria; Actinobacteria; Streptomycetales; Streptomycetaceae; Streptomyces; Streptomyces thermovulgaris
contig-JGI	Clean	CL_VIRSorter_k127_1049210_flag=1_multi=28_0000_len=4272	>Cluster_11854		Siphoviridae		Bacteria; Actinobacteria; Actinobacteria; Pseudonocardiales; Pseudonocardiaceae; Saccharomonospora; Saccharomonospora paurometabolica
contig-JGI	Clean	CL_VIRSorter_k127_1049210_flag=1_multi=28_0000_len=4272	>Cluster_11854		Siphoviridae		Bacteria; Actinobacteria; Actinobacteria; Streptomycetales; Streptomycetaceae; Kitasatospora;
contig-JGI	Clean	CL_VIRSorter_k127_1049210_flag=1_multi=28_0000_len=4272	>Cluster_11854		Siphoviridae		Bacteria; Actinobacteria; Actinobacteria; Streptomycetales; Streptomycetaceae; Streptomyces;
contig-JGI	Clean	CL_VIRSorter_k127_1049210_flag=1_multi=28_0000_len=4272	>Cluster_11854		Siphoviridae		Bacteria; Actinobacteria; Actinobacteria; Streptomycetales; Streptomycetaceae; Streptomyces; Streptomyces sulphureus
contig-JGI	Clean	CL_VIRSorter_k127_104988_flag=0_multi=105_6341_len=5006	>Cluster_10836		Siphoviridae		Bacteria; Actinobacteria; Actinobacteria; Corynebacteriales; Nocardiaceae; unclassified Nocardiaceae;
contig-JGI	Clean	CL_VIRSorter_k127_104988_flag=0_multi=105_6341_len=5006	>Cluster_10836		Siphoviridae		Bacteria; Actinobacteria; Actinobacteria; Micrococcales; Dermacoccaceae; Dermacoccus;
contig-JGI	Clean	CL_VIRSorter_k127_1050264_flag=0_multi=44_2772_len=9699	>Cluster_4755				Bacteria; Proteobacteria; Betaproteobacteria; Burkholderiales; Burkholderiaceae; Burkholderia; Burkholderia sp. A1
contig-JGI	Clean	CL_VIRSorter_k127_1050350_flag=0_multi=1308_3794_len=2863	>Cluster_4755				Bacteria; Actinobacteria; Actinobacteria; Micromonosporales; Micromonosporaceae; Micromonospora; Micromonospora peucetia
contig-JGI	Clean	CL_VIRSorter_k127_1050350_flag=0_multi=1308_3794_len=2863	>Cluster_4755				Bacteria; Actinobacteria; Actinobacteria; Micromonosporales; Micromonosporaceae; Salinispora; Salinispora arenicola
contig-JGI	Clean	CL_VIRSorter_k127_1050725_flag=1_multi=41_0000_len=44907	>Cluster_568	VC_0_1	Siphoviridae		Bacteria; Actinobacteria; Actinobacteria; Actinomycetales; Actinomycetaceae; Actinomyces; Actinomyces massiliensis
contig-JGI	Clean	CL_VIRSorter_k127_1050953_flag=0_multi=11_0000_len=10262	>Cluster_4435		Siphoviridae		Bacteria; Actinobacteria; Actinobacteria; Actinomycetales; Actinomycetaceae; Actinomyces; Actinomyces sp. oral taxon 849
contig-JGI	Clean	CL_VIRSorter_k127_1050953_flag=0_multi=11_0000_len=10262	>Cluster_4435		Siphoviridae		Bacteria; Actinobacteria; Actinobacteria; Bifidobacteriales; Bifidobacteriaceae; Bifidobacterium; Bifidobacterium breve
contig-JGI	Clean	CL_VIRSorter_k127_1050953_flag=0_multi=11_0000_len=10262	>Cluster_4435		Siphoviridae		Bacteria; Actinobacteria; Actinobacteria; Bifidobacteriales; Bifidobacteriaceae; Bifidobacterium;
contig-JGI	Clean	CL_VIRSorter_k127_1050953_flag=0_multi=11_0000_len=10262	>Cluster_4435		Siphoviridae		Bacteria; Actinobacteria; Actinobacteria; Streptomycetales; Streptomycetaceae; Streptomyces;
contig-JGI	Clean	CL_VIRSorter_k127_1052465_flag=0_multi=50_3974_len=10026	>Cluster_4556		Podoviridae		Bacteria; Proteobacteria; Betaproteobacteria; Burkholderiales; Burkholderiaceae; Paraburkholderia;
contig-JGI	Clean	CL_VIRSorter_k127_1052465_flag=0_multi=50_3974_len=10026	>Cluster_4556		Podoviridae		Bacteria; Proteobacteria; Gammaproteobacteria; Enterobacterales; Enterobacteriaceae; Enterobacter;
contig-JGI	Clean	CL_VIRSorter_k127_1052465_flag=0_multi=50_3974_len=10026	>Cluster_4556		Podoviridae		Bacteria; Proteobacteria; Gammaproteobacteria; Enterobacterales; Enterobacteriaceae; Escherichia;
contig-JGI	Clean	CL_VIRSorter_k127_1052465_flag=0_multi=50_3974_len=10026	>Cluster_4556		Podoviridae		Bacteria; Proteobacteria; Gammaproteobacteria; Pseudomonadales; Pseudomonadaceae; Pseudomonas;
contig-JGI	Clean	CL_VIRSorter_k127_1052465_flag=0_multi=50_3974_len=10026	>Cluster_4556		Podoviridae		Bacteria; Proteobacteria; Gammaproteobacteria; Methylococcales; Methylococcaceae; Methylomicrobium; Methylomicrobium album
contig-JGI	Clean	CL_VIRSorter_k127_105282_flag=0_multi=587_6715_len=17998	>Cluster_2237		Siphoviridae		Bacteria; Actinobacteria; Actinobacteria; Streptosporangiales; Nocardiopsaceae; Nocardiopsis; Nocardiopsis valliformis
contig-JGI	Clean	CL_VIRSorter_k127_105282_flag=0_multi=587_6715_len=17998	>Cluster_2237		Siphoviridae		Bacteria; Actinobacteria; Actinobacteria; Streptomycetales; Streptomycetaceae; Streptomyces; Streptomyces sp. NRRL S-1813
contig-JGI	Clean	CL_VIRSorter_k127_1053503_flag=1_multi=4_0000_len=1986	>Cluster_16576		Siphoviridae		Bacteria; Actinobacteria; Actinobacteria; Streptomycetales; Streptomycetaceae; Streptomyces; Streptomyces harbinensis
contig-JGI	Clean	CL_VIRSorter_k127_1053503_flag=1_multi=4_0000_len=1986	>Cluster_16576		Siphoviridae		Bacteria; Actinobacteria; Actinobacteria; Streptomycetales; Streptomycetaceae; Streptomyces;
contig-JGI	Clean	CL_VIRSorter_k127_1053692_flag=0_multi=805_3461_len=1933	>Cluster_16576				Bacteria; Actinobacteria; Actinobacteria; Micromonosporales; Micromonosporaceae; Salinispora; Salinispora arenicola
contig-JGI	Clean	CL_VIRSorter_k127_1054124_flag=1_multi=7_0000_len=1821	>Cluster_16967		Siphoviridae		Bacteria; Actinobacteria; Actinobacteria; Streptomycetales; Streptomycetaceae; Streptomyces;
contig-JGI	Clean	CL_VIRSorter_k127_1055311_flag=0_multi=25_9134_len=3014	>Cluster_18098				Bacteria; Actinobacteria; Actinobacteria; Actinomycetales; Actinomycetaceae; Actinomyces;
contig-JGI	Clean	CL_VIRSorter_k127_1055311_flag=0_multi=25_9134_len=3014	>Cluster_18098				Bacteria; Actinobacteria; Actinobacteria; Actinomycetales; Actinomycetaceae; Actinomyces; Actinomyces johnsonii
contig-JGI	Clean	CL_VIRSorter_k127_1056014_flag=1_multi=10_0417_len=4709	>Cluster_11214		Siphoviridae		Bacteria; Actinobacteria; Actinobacteria; Micrococcales; Microbacteriaceae; Microbacterium;
contig-JGI	Clean	CL_VIRSorter_k127_1057213_flag=0_multi=4_7657_len=2953	>Cluster_4125	VC_364_0			Bacteria; Firmicutes; Bacilli; Bacillales; Bacillaceae; Bacillus;
contig-JGI	Clean	CL_VIRSorter_k127_105803_flag=0_multi=29_9659_len=8641	>Cluster_5483		Siphoviridae		Bacteria; Actinobacteria; unclassified; unclassified; unclassified; unclassified;
contig-JGI	Clean	CL_VIRSorter_k127_105803_flag=0_multi=29_9659_len=8641	>Cluster_5483		Siphoviridae		Bacteria; Actinobacteria; Actinobacteria; Micrococcales; Brevibacteriaceae; Brevibacterium;
contig-JGI	Clean	CL_VIRSorter_k127_105803_flag=0_multi=29_9659_len=8641	>Cluster_5483		Siphoviridae		Bacteria; Actinobacteria; Actinobacteria; Streptomycetales; Streptomycetaceae; Kitasatospora; Kitasatospora cheerisanensis
contig-JGI	Clean	CL_VIRSorter_k127_105809_flag=0_multi=209_7449_len=8320	>Cluster_5760		Siphoviridae		Bacteria; Actinobacteria; Actinobacteria; Streptosporangiales; Nocardiopsaceae; Nocardiopsis; Nocardiopsis valliformis
contig-JGI	Clean	CL_VIRSorter_k127_105809_flag=0_multi=209_7449_len=8320	>Cluster_5760		Siphoviridae		Bacteria; Planctomycetes; Planctomycetia; Planctomycetales; Planctomycetaceae; unclassified;
contig-JGI	Clean	CL_VIRSorter_k127_105809_flag=0_multi=209_7449_len=8320	>Cluster_5760		Siphoviridae		Bacteria; Actinobacteria; Actinobacteria; Streptomycetales; Streptomycetaceae; Kitasatospora; Kitasatospora cheerisanensis
contig-JGI	Clean	CL_VIRSorter_k127_1059087_flag=0_multi=376_3060_len=5545	>Cluster_9513		Siphoviridae		Bacteria; Actinobacteria; Actinobacteria; Streptomycetales; Streptomycetaceae; unclassified Streptomycetaceae;
contig-JGI	Clean	CL_VIRSorter_k127_1059087_flag=0_multi=376_3060_len=5545	>Cluster_9513		Siphoviridae		Bacteria; Actinobacteria; Actinobacteria; Streptomycetales; Streptomycetaceae; Streptomyces;
contig-JGI	Clean	CL_VIRSorter_k127_105992_flag=1_multi=99_0000_len=55707	>Cluster_299	VC_0_1	Siphoviridae		Bacteria; Actinobacteria; Actinobacteria; Actinomycetales; Actinomycetaceae; Actinomyces;
contig-JGI	Clean	CL_VIRSorter_k127_105992_flag=1_multi=99_0000_len=55707	>Cluster_299	VC_0_1	Siphoviridae		Bacteria; Actinobacteria; Actinobacteria; Actinomycetales; Actinomycetaceae; ;
contig-JGI	Clean	CL_VIRSorter_k127_105992_flag=1_multi=99_0000_len=55707	>Cluster_299	VC_0_1	Siphoviridae		Bacteria; Actinobacteria; Actinobacteria; Streptomycetales; Streptomycetaceae; Streptomyces;
contig-JGI	Clean	CL_VIRSorter_k127_105992_flag=1_multi=99_0000_len=55707	>Cluster_299	VC_0_1	Siphoviridae		Bacteria; Actinobacteria; Actinobacteria; Streptomycetales; Streptomycetaceae; Streptomyces; Streptomyces thermovulgaris
contig-JGI	Clean	CL_VIRSorter_k127_1061999_flag=1_multi=18_0000_len=84475	>Cluster_84	VC_499_0	Siphoviridae		Bacteria; Actinobacteria; Actinobacteria; Streptomycetales; Streptomycetaceae; Streptacidiphilus; Streptacidiphilus albus
contig-JGI	Clean	CL_VIRSorter_k127_1061999_flag=1_multi=18_0000_len=84475	>Cluster_84	VC_499_0	Siphoviridae		Bacteria; Actinobacteria; Actinobacteria; Micrococcales; Cellulomonadaceae; Actinotalea;
contig-JGI	Clean	CL_VIRSorter_k127_1062211_flag=1_multi=10_1654_len=6590	>Cluster_7704				Bacteria; Proteobacteria; Betaproteobacteria; Burkholderiales; Comamonadaceae; Delftia;
contig-JGI	Clean	CL_VIRSorter_k127_1063040_flag=0_multi=20_9935_len=31099	>Cluster_1231	VC_19_0	Siphoviridae		Bacteria; Proteobacteria; Alphaproteobacteria; Rhizobiales; Hyphomicrobiaceae; Devosia;
contig-JGI	Clean	CL_VIRSorter_k127_1063040_flag=0_multi=20_9935_len=31099	>Cluster_1231	VC_19_0	Siphoviridae		Bacteria; Actinobacteria; Actinobacteria; Micromonosporales; Micromonosporaceae; Salinispora; Salinispora arenicola
contig-JGI	Clean	CL_VIRSorter_k127_1064347_flag=1_multi=257_0000_len=41347	>Cluster_766	VC_6_0	Siphoviridae		Bacteria; Proteobacteria; Betaproteobacteria; Burkholderiales; Comamonadaceae; Delftia;
contig-JGI	Clean	CL_VIRSorter_k127_1064347_flag=1_multi=257_0000_len=41347	>Cluster_766	VC_6_0	Siphoviridae		Bacteria; Proteobacteria; Gammaproteobacteria; Enterobacterales; Erwiniaceae; Pantoea;
contig-JGI	Clean	CL_VIRSorter_k127_1065553_flag=0_multi=8_4629_len=8448	>Cluster_5653		Siphoviridae		Bacteria; Actinobacteria; Actinobacteria; Micrococcales; Microbacteriaceae; Microbacterium; Microbacterium hominis
contig-JGI	Clean	CL_VIRSorter_k127_1068278_flag=0_multi=185_3097_len=4951	>Cluster_10927		Siphoviridae		Bacteria; Actinobacteria; Actinobacteria; Micrococcales; Microbacteriaceae; Microbacterium;
contig-JGI	Clean	CL_VIRSorter_k127_106977_flag=0_multi=1727_5415_len=10084	>Cluster_12190				Bacteria; Actinobacteria; Actinobacteria; Micrococcales; Brevibacteriaceae; Brevibacterium;
contig-JGI	Clean	CL_VIRSorter_k127_106977_flag=0_multi=1727_5415_len=10084	>Cluster_12190				Bacteria; Actinobacteria; Actinobacteria; Streptomycetales; Streptomycetaceae; ;
contig-JGI	Clean	CL_VIRSorter_k127_106977_flag=0_multi=1727_5415_len=10084	>Cluster_12190				Bacteria; Actinobacteria; Actinobacteria; Streptomycetales; Streptomycetaceae; Streptomyces;
contig-JGI	Clean	CL_VIRSorter_k127_106977_flag=0_multi=1727_5415_len=10084	>Cluster_12190				Bacteria; Actinobacteria; Actinobacteria; Actinomycetales; Actinomycetaceae; Actinomyces; Actinomyces sp. HPA0247
contig-JGI	Clean	CL_VIRSorter_k127_106977_flag=0_multi=1727_5415_len=10084	>Cluster_12190				Bacteria; Actinobacteria; Actinobacteria; Actinomycetales; Actinomycetaceae; Actinomyces;
contig-JGI	Clean	CL_VIRSorter_k127_1073161_flag=1_multi=10_0000_len=12710	>Cluster_3475		Siphoviridae		Bacteria; Actinobacteria; Actinobacteria; Bifidobacteriales; Bifidobacteriaceae; Bifidobacterium;
contig-JGI	Clean	CL_VIRSorter_k127_1074184_flag=0_multi=27_9982_len=151200	>Cluster_9	VC_81_2		N	Bacteria; Proteobacteria; Gammaproteobacteria; Enterobacterales; Enterobacteriaceae; unclassified Enterobacteriaceae;
contig-JGI	Clean	CL_VIRSorter_k127_1074184_flag=0_multi=27_9982_len=151200	>Cluster_9	VC_81_2		N	Bacteria; Proteobacteria; Gammaproteobacteria; Enterobacterales; Enterobacteriaceae; Escherichia;
contig-JGI	Clean	CL_VIRSorter_k127_1074184_flag=0_multi=27_9982_len=151200	>Cluster_9	VC_81_2		N	Bacteria; Proteobacteria; Gammaproteobacteria; Enterobacterales; Enterobacteriaceae; ;
contig-JGI	Clean	CL_VIRSorter_k127_107607_flag=1_multi=7_0000_len=4426	>Cluster_11633		Myoviridae		Bacteria; Proteobacteria; Gammaproteobacteria; Pseudomonadales; Moraxellaceae; Acinetobacter;
contig-JGI	Clean	CL_VIRSorter_k127_107607_flag=1_multi=7_0000_len=4426	>Cluster_11633		Myoviridae		Bacteria; Proteobacteria; Betaproteobacteria; Burkholderiales; Oxalobacteraceae; Herbaspirillum;
contig-JGI	Clean	CL_VIRSorter_k127_1078443_flag=1_multi=166_0000_len=12421	>Cluster_3572		Siphoviridae		Bacteria; Actinobacteria; Actinobacteria; Streptomycetales; Streptomycetaceae; Streptomyces; Streptomyces lavenduligriseus
contig-JGI	Clean	CL_VIRSorter_k127_1080032_flag=1_multi=6_0000_len=4481	>Cluster_11536		Siphoviridae		Bacteria; Proteobacteria; Alphaproteobacteria; Rhizobiales; Rhizobiaceae; Rhizobium;
contig-JGI	Clean	CL_VIRSorter_k127_1080032_flag=1_multi=6_0000_len=4481	>Cluster_11536		Siphoviridae		Bacteria; Proteobacteria; Gammaproteobacteria; Oceanospirillales; Halomonadaceae; Salinicola; Salinicola salarius
contig-JGI	Clean	CL_VIRSorter_k127_1080719_flag=1_multi=20_0000_len=54350-circular	>Cluster_328		Siphoviridae		Bacteria; Proteobacteria; Gammaproteobacteria; Enterobacterales; Enterobacteriaceae; Enterobacter;
contig-JGI	Clean	CL_VIRSorter_k127_1080719_flag=1_multi=20_0000_len=54350-circular	>Cluster_328		Siphoviridae		Bacteria; Proteobacteria; Gammaproteobacteria; Pseudomonadales; Pseudomonadaceae; Pseudomonas;
contig-JGI	Clean	CL_VIRSorter_k127_1080719_flag=1_multi=20_0000_len=54350-circular	>Cluster_328		Siphoviridae		Bacteria; Proteobacteria; Gammaproteobacteria; Pseudomonadales; Pseudomonadaceae; unclassified Pseudomonadaceae;
contig-JGI	Clean	CL_VIRSorter_k127_1080719_flag=1_multi=20_0000_len=54350-circular	>Cluster_328		Siphoviridae		Bacteria; Proteobacteria; Gammaproteobacteria; Enterobacterales; Enterobacteriaceae; Enterobacter; Enterobacter chengduensis
contig-JGI	Clean	CL_VIRSorter_k127_1080719_flag=1_multi=20_0000_len=54350-circular	>Cluster_328		Siphoviridae		Bacteria; Proteobacteria; Gammaproteobacteria; Enterobacterales; Enterobacteriaceae; ;
contig-JGI	Clean	CL_VIRSorter_k127_1080719_flag=1_multi=20_0000_len=54350-circular	>Cluster_328		Siphoviridae		Bacteria; Proteobacteria; Betaproteobacteria; Burkholderiales; Comamonadaceae; Delftia;
contig-JGI	Clean	CL_VIRSorter_k127_1080719_flag=1_multi=20_0000_len=54350-circular	>Cluster_328		Siphoviridae		Bacteria; Proteobacteria; Gammaproteobacteria; Enterobacterales; Erwiniaceae; Pantoea;
contig-JGI	Clean	CL_VIRSorter_k127_1080719_flag=1_multi=20_0000_len=54350-circular	>Cluster_328		Siphoviridae		Bacteria; Proteobacteria; Gammaproteobacteria; Enterobacterales; Enterobacteriaceae; Leclercia;
contig-JGI	Clean	CL_VIRSorter_k127_1081710_flag=1_multi=9_0000_len=30276	>Cluster_1274		Siphoviridae		Bacteria; Proteobacteria; Gammaproteobacteria; Nevskiales; Sinobacteraceae; Hydrocarboniphaga; Hydrocarboniphaga daqingensis
contig-JGI	Clean	CL_VIRSorter_k127_1082188_flag=1_multi=26_7152_len=13181	>Cluster_3323		Siphoviridae		Bacteria; Actinobacteria; Actinobacteria; Micrococcales; Cellulomonadaceae; Cellulomonas;
contig-JGI	Clean	CL_VIRSorter_k127_108331_flag=1_multi=13_0000_len=6268	>Cluster_8180		Podoviridae		Bacteria; Actinobacteria; Actinobacteria; Streptomycetales; Streptomycetaceae; Streptomyces;
contig-JGI	Clean	CL_VIRSorter_k127_1084433_flag=1_multi=90_0000_len=40799	>Cluster_802	VC_267_0			Bacteria; Proteobacteria; Gammaproteobacteria; Pseudomonadales; Pseudomonadaceae; unclassified Pseudomonadaceae;
contig-JGI	Clean	CL_VIRSorter_k127_1084433_flag=1_multi=90_0000_len=40799	>Cluster_802	VC_267_0			Bacteria; Proteobacteria; Gammaproteobacteria; Pseudomonadales; Pseudomonadaceae; Pseudomonas;
contig-JGI	Clean	CL_VIRSorter_k127_1084433_flag=1_multi=90_0000_len=40799	>Cluster_802	VC_267_0			Bacteria; Acidobacteria; unclassified; unclassified; unclassified; unclassified; Acidobacteria bacterium
contig-JGI	Clean	CL_VIRSorter_k127_1084433_flag=1_multi=90_0000_len=40799	>Cluster_802	VC_267_0			Bacteria; Proteobacteria; Gammaproteobacteria; Pseudomonadales; Pseudomonadaceae; Azotobacter;
contig-JGI	Clean	CL_VIRSorter_k127_1084433_flag=1_multi=90_0000_len=40799	>Cluster_802	VC_267_0			Bacteria; Proteobacteria; Gammaproteobacteria; Pseudomonadales; Pseudomonadaceae; Pseudomonas; Pseudomonas chlororaphis
contig-JGI	Clean	CL_VIRSorter_k127_1084433_flag=1_multi=90_0000_len=40799	>Cluster_802	VC_267_0			Bacteria; Proteobacteria; Betaproteobacteria; Burkholderiales; unclassified; Aquabacterium;
contig-JGI	Clean	CL_VIRSorter_k127_1084433_flag=1_multi=90_0000_len=40799	>Cluster_802	VC_267_0			Bacteria; Proteobacteria; Gammaproteobacteria; Pseudomonadales; Pseudomonadaceae; Pseudomonas; Pseudomonas sp. TTU2014-080ASC
contig-JGI	Clean	CL_VIRSorter_k127_10856_flag=0_multi=33_0000_len=6164	>Cluster_8338		Siphoviridae		Bacteria; Proteobacteria; Gammaproteobacteria; Pseudomonadales; Pseudomonadaceae; Pseudomonas;
contig-JGI	Clean	CL_VIRSorter_k127_108574_flag=0_multi=15_2383_len=12465	>Cluster_3555		Siphoviridae		Bacteria; Firmicutes; Clostridia; Clostridiales; Lachnospiraceae; ;
contig-JGI	Clean	CL_VIRSorter_k127_108574_flag=0_multi=15_2383_len=12465	>Cluster_3555		Siphoviridae		Bacteria; Actinobacteria; Actinobacteria; Streptomycetales; Streptomycetaceae; Streptomyces;
contig-JGI	Clean	CL_VIRSorter_k127_1087267_flag=1_multi=5_0000_len=2439	>Cluster_15478		Siphoviridae		Bacteria; Actinobacteria; Actinobacteria; Micromonosporales; Micromonosporaceae; Micromonospora; Micromonospora peucetia
contig-JGI	Clean	CL_VIRSorter_k127_1088681_flag=1_multi=10_9903_len=11471	>Cluster_3907		Siphoviridae		Bacteria; Actinobacteria; Actinobacteria; Actinomycetales; Actinomycetaceae; Actinomyces; Actinomyces sp. HPA0247
contig-JGI	Clean	CL_VIRSorter_k127_1088681_flag=1_multi=10_9903_len=11471	>Cluster_3907		Siphoviridae		Bacteria; Actinobacteria; Actinobacteria; Streptomycetales; Streptomycetaceae; Streptomyces; Streptomyces harbinensis
contig-JGI	Clean	CL_VIRSorter_k127_1088681_flag=1_multi=10_9903_len=11471	>Cluster_3907		Siphoviridae		Bacteria; Actinobacteria; Actinobacteria; Streptomycetales; Streptomycetaceae; Streptomyces;
contig-JGI	Clean	CL_VIRSorter_k127_1089273_flag=1_multi=8_9116_len=5215	>Cluster_10305		Siphoviridae		Bacteria; Actinobacteria; Actinobacteria; Streptosporangiales; Nocardiopsaceae; Nocardiopsis;
contig-JGI	Clean	CL_VIRSorter_k127_108980_flag=1_multi=5_0000_len=2226	>Cluster_16024		Siphoviridae		Bacteria; Proteobacteria; Alphaproteobacteria; Rhizobiales; Hyphomicrobiaceae; Hyphomicrobium;
contig-JGI	Clean	CL_VIRSorter_k127_108980_flag=1_multi=5_0000_len=2226	>Cluster_16024		Siphoviridae		Bacteria; Proteobacteria; Alphaproteobacteria; Rhodobacterales; Rhodobacteraceae; Pannonibacter;
contig-JGI	Clean	CL_VIRSorter_k127_1090817_flag=1_multi=4_0000_len=2286	>Cluster_15857		Siphoviridae		Bacteria; Proteobacteria; Gammaproteobacteria; Pseudomonadales; Moraxellaceae; Acinetobacter;
contig-JGI	Clean	CL_VIRSorter_k127_109086_flag=1_multi=81_0773_len=6042	>Cluster_8548		Siphoviridae		Bacteria; Actinobacteria; Actinobacteria; Streptomycetales; Streptomycetaceae; Streptomyces;
contig-JGI	Clean	CL_VIRSorter_k127_109140_flag=0_multi=75_6118_len=2582	>Cluster_15123				Bacteria; Actinobacteria; Actinobacteria; Streptomycetales; Streptomycetaceae; Streptomyces;
contig-JGI	Clean	CL_VIRSorter_k127_109140_flag=0_multi=75_6118_len=2582	>Cluster_15123				Bacteria; Actinobacteria; Actinobacteria; Streptomycetales; Streptomycetaceae; Streptomyces; Streptomyces prunicolor
contig-JGI	Clean	CL_VIRSorter_k127_1093481_flag=1_multi=9_0000_len=9383	>Cluster_4940		Siphoviridae		Bacteria; Actinobacteria; Actinobacteria; Streptomycetales; Streptomycetaceae; Streptomyces; Streptomyces prunicolor
contig-JGI	Clean	CL_VIRSorter_k127_1093481_flag=1_multi=9_0000_len=9383	>Cluster_4940		Siphoviridae		Bacteria; Actinobacteria; Actinobacteria; Streptomycetales; Streptomycetaceae; Streptomyces;
contig-JGI	Clean	CL_VIRSorter_k127_1093481_flag=1_multi=9_0000_len=9383	>Cluster_4940		Siphoviridae		Bacteria; Actinobacteria; Actinobacteria; Streptomycetales; Streptomycetaceae; Streptomyces; Streptomyces sp. PAMC 26508
contig-JGI	Clean	CL_VIRSorter_k127_1093481_flag=1_multi=9_0000_len=9383	>Cluster_4940		Siphoviridae		Bacteria; Actinobacteria; Actinobacteria; Streptomycetales; Streptomycetaceae; Streptomyces; Streptomyces sp. NRRL F-5008
contig-JGI	Clean	CL_VIRSorter_k127_109397_flag=0_multi=39_7979_len=2027	>Cluster_16474		Siphoviridae		Bacteria; Actinobacteria; Actinobacteria; Streptomycetales; Streptomycetaceae; Streptomyces;
contig-JGI	Clean	CL_VIRSorter_k127_1096004_flag=1_multi=6_0000_len=3196	>Cluster_13748		Myoviridae		Bacteria; Actinobacteria; Actinobacteria; Streptomycetales; Streptomycetaceae; Streptomyces; Streptomyces sp. S4
contig-JGI	Clean	CL_VIRSorter_k127_109629_flag=0_multi=10_9857_len=7104	>Cluster_7021		Siphoviridae		Bacteria; Actinobacteria; Actinobacteria; Streptomycetales; Streptomycetaceae; Streptomyces; Streptomyces sp. BK438
contig-JGI	Clean	CL_VIRSorter_k127_109629_flag=0_multi=10_9857_len=7104	>Cluster_7021		Siphoviridae		Bacteria; Actinobacteria; Actinobacteria; Streptomycetales; Streptomycetaceae; Streptomyces;
contig-JGI	Clean	CL_VIRSorter_k127_109629_flag=0_multi=10_9857_len=7104	>Cluster_7021		Siphoviridae		Bacteria; Actinobacteria; Actinobacteria; Streptomycetales; Streptomycetaceae; Streptomyces; Streptomyces tsukubensis
contig-JGI	Clean	CL_VIRSorter_k127_1097340_flag=1_multi=111_3211_len=41909	>Cluster_733	VC_124_0	Siphoviridae	C	Bacteria; Proteobacteria; Gammaproteobacteria; Xanthomonadales; Xanthomonadaceae; Stenotrophomonas;
contig-JGI	Clean	CL_VIRSorter_k127_1101552_flag=0_multi=5_3670_len=1454	>Cluster_17823				Bacteria; Actinobacteria; Actinobacteria; Streptomycetales; Streptomycetaceae; Streptomyces; Streptomyces prunicolor
contig-JGI	Clean	CL_VIRSorter_k127_1101552_flag=0_multi=5_3670_len=1454	>Cluster_17823				Bacteria; Actinobacteria; Actinobacteria; Streptomycetales; Streptomycetaceae; Streptomyces;
contig-JGI	Clean	CL_VIRSorter_k127_110627_flag=0_multi=4265_0000_len=10583	>Cluster_4273		Siphoviridae		Bacteria; Actinobacteria; Actinobacteria; Streptomycetales; Streptomycetaceae; unclassified Streptomycetaceae;
contig-JGI	Clean	CL_VIRSorter_k127_110627_flag=0_multi=4265_0000_len=10583	>Cluster_4273		Siphoviridae		Bacteria; Actinobacteria; Actinobacteria; Streptomycetales; Streptomycetaceae; Streptomyces;
contig-JGI	Clean	CL_VIRSorter_k127_110627_flag=0_multi=4265_0000_len=10583	>Cluster_4273		Siphoviridae		Bacteria; Actinobacteria; Actinobacteria; Streptomycetales; Streptomycetaceae; Streptomyces; Streptomyces viridochromogenes
contig-JGI	Clean	CL_VIRSorter_k127_1106997_flag=1_multi=12_0000_len=7077	>Cluster_7055		Siphoviridae		Bacteria; Actinobacteria; Actinobacteria; Streptomycetales; Streptomycetaceae; Streptomyces; Streptomyces sp. BK438
contig-JGI	Clean	CL_VIRSorter_k127_1106997_flag=1_multi=12_0000_len=7077	>Cluster_7055		Siphoviridae		Bacteria; Actinobacteria; Actinobacteria; Streptomycetales; Streptomycetaceae; Streptomyces;
contig-JGI	Clean	CL_VIRSorter_k127_1108127_flag=1_multi=7_0000_len=4292	>Cluster_11837				Bacteria; Proteobacteria; Gammaproteobacteria; Pseudomonadales; Moraxellaceae; Acinetobacter;
contig-JGI	Clean	CL_VIRSorter_k127_1109588_flag=1_multi=17_0000_len=43258	>Cluster_641		Siphoviridae		Bacteria; Actinobacteria; Actinobacteria; Corynebacteriales; Nocardiaceae; unclassified Nocardiaceae;
contig-JGI	Clean	CL_VIRSorter_k127_1109783_flag=0_multi=18_9926_len=51010-circular	>Cluster_396		Siphoviridae		Bacteria; Proteobacteria; Gammaproteobacteria; Pseudomonadales; Pseudomonadaceae; unclassified Pseudomonadaceae;
contig-JGI	Clean	CL_VIRSorter_k127_1109783_flag=0_multi=18_9926_len=51010-circular	>Cluster_396		Siphoviridae		Bacteria; Proteobacteria; Gammaproteobacteria; Pseudomonadales; Pseudomonadaceae; Pseudomonas;
contig-JGI	Clean	CL_VIRSorter_k127_1109783_flag=0_multi=18_9926_len=51010-circular	>Cluster_396		Siphoviridae		Bacteria; Proteobacteria; Gammaproteobacteria; ; ; ;
contig-JGI	Clean	CL_VIRSorter_k127_1113671_flag=0_multi=58_7986_len=5887	>Cluster_8852		Siphoviridae		Bacteria; Actinobacteria; Actinobacteria; Propionibacteriales; Propionibacteriaceae; Brooklawnia;
contig-JGI	Clean	CL_VIRSorter_k127_1113671_flag=0_multi=58_7986_len=5887	>Cluster_8852		Siphoviridae		Bacteria; Actinobacteria; Actinobacteria; Micrococcales; Brevibacteriaceae; Brevibacterium;
contig-JGI	Clean	CL_VIRSorter_k127_1113671_flag=0_multi=58_7986_len=5887	>Cluster_8852		Siphoviridae		Bacteria; Actinobacteria; Actinobacteria; Streptomycetales; Streptomycetaceae; Kitasatospora; Kitasatospora cheerisanensis
contig-JGI	Clean	CL_VIRSorter_k127_1115000_flag=0_multi=31_9515_len=12918	>Cluster_3407	VC_288_0	Siphoviridae		Bacteria; Actinobacteria; Actinobacteria; Streptomycetales; Streptomycetaceae; Streptomyces;
contig-JGI	Clean	CL_VIRSorter_k127_1115000_flag=0_multi=31_9515_len=12918	>Cluster_3407	VC_288_0	Siphoviridae		Bacteria; Actinobacteria; Actinobacteria; Streptomycetales; Streptomycetaceae; Streptomyces; Streptomyces prunicolor
contig-JGI	Clean	CL_VIRSorter_k127_1115739_flag=0_multi=116_6076_len=3083	>Cluster_13992		Siphoviridae		Bacteria; Actinobacteria; Actinobacteria; Streptomycetales; Streptomycetaceae; Streptomyces;
contig-JGI	Clean	CL_VIRSorter_k127_1116206_flag=1_multi=11_3717_len=1405	>Cluster_17916		Siphoviridae		Bacteria; Actinobacteria; Actinobacteria; Corynebacteriales; Gordoniaceae; Gordonia; Gordonia iterans
contig-JGI	Clean	CL_VIRSorter_k127_1116985_flag=1_multi=5_0000_len=2251	>Cluster_15946		Siphoviridae		Bacteria; Actinobacteria; Actinobacteria; Streptomycetales; Streptomycetaceae; Streptomyces;
contig-JGI	Clean	CL_VIRSorter_k127_1117051_flag=1_multi=13_0000_len=12090	>Cluster_3695	VC_19_0	Siphoviridae		Bacteria; Actinobacteria; Actinobacteria; Micromonosporales; Micromonosporaceae; Salinispora;
contig-JGI	Clean	CL_VIRSorter_k127_1117051_flag=1_multi=13_0000_len=12090	>Cluster_3695	VC_19_0	Siphoviridae		Bacteria; Actinobacteria; Actinobacteria; Micromonosporales; Micromonosporaceae; Salinispora; Salinispora arenicola
contig-JGI	Clean	CL_VIRSorter_k127_1117413_flag=1_multi=10_0000_len=15096	>Cluster_2775	VC_95_0	Siphoviridae		Bacteria; Actinobacteria; Actinobacteria; Streptosporangiales; Nocardiopsaceae; Thermobifida; Thermobifida halotolerans
contig-JGI	Clean	CL_VIRSorter_k127_1117413_flag=1_multi=10_0000_len=15096	>Cluster_2775	VC_95_0	Siphoviridae		Bacteria; Actinobacteria; Actinobacteria; Streptosporangiales; Nocardiopsaceae; Thermobifida;
contig-JGI	Clean	CL_VIRSorter_k127_1117510_flag=1_multi=5_0000_len=3961	>Cluster_12349		Siphoviridae		Bacteria; Proteobacteria; Alphaproteobacteria; Rhizobiales; Rhizobiaceae; Rhizobium;
contig-JGI	Clean	CL_VIRSorter_k127_1117758_flag=0_multi=46_9164_len=5629	>Cluster_9347		Siphoviridae		Bacteria; Actinobacteria; Actinobacteria; Corynebacteriales; Nocardiaceae; unclassified Nocardiaceae;
contig-JGI	Clean	CL_VIRSorter_k127_1117758_flag=0_multi=46_9164_len=5629	>Cluster_9347		Siphoviridae		Bacteria; Actinobacteria; Actinobacteria; Micrococcales; Dermacoccaceae; Dermacoccus;
contig-JGI	Clean	CL_VIRSorter_k127_1118765_flag=0_multi=42_7333_len=4983	>Cluster_10874		Siphoviridae		Bacteria; Actinobacteria; Actinobacteria; Actinomycetales; Actinomycetaceae; Actinomyces; Actinomyces sp. oral taxon 172
contig-JGI	Clean	CL_VIRSorter_k127_1118765_flag=0_multi=42_7333_len=4983	>Cluster_10874		Siphoviridae		Bacteria; Actinobacteria; Actinobacteria; Actinomycetales; Actinomycetaceae; Actinomyces;
contig-JGI	Clean	CL_VIRSorter_k127_1118765_flag=0_multi=42_7333_len=4983	>Cluster_10874		Siphoviridae		Bacteria; Actinobacteria; Actinobacteria; Actinomycetales; Actinomycetaceae; ;
contig-JGI	Clean	CL_VIRSorter_k127_1118853_flag=1_multi=13_9918_len=3537	>Cluster_13086		Siphoviridae		Bacteria; Actinobacteria; Actinobacteria; Streptomycetales; Streptomycetaceae; Streptomyces; Streptomyces sp. BK438
contig-JGI	Clean	CL_VIRSorter_k127_1118853_flag=1_multi=13_9918_len=3537	>Cluster_13086		Siphoviridae		Bacteria; Actinobacteria; Actinobacteria; Streptomycetales; Streptomycetaceae; Streptomyces;
contig-JGI	Clean	CL_VIRSorter_k127_1118853_flag=1_multi=13_9918_len=3537	>Cluster_13086		Siphoviridae		Bacteria; Actinobacteria; Actinobacteria; Streptomycetales; Streptomycetaceae; Streptomyces; Streptomyces tsukubensis
contig-JGI	Clean	CL_VIRSorter_k127_1119970_flag=1_multi=25_6503_len=32226	>Cluster_1185	VC_49_0	Siphoviridae		Bacteria; Actinobacteria; Actinobacteria; Micrococcales; Cellulomonadaceae; Cellulomonas;
contig-JGI	Clean	CL_VIRSorter_k127_1119970_flag=1_multi=25_6503_len=32226	>Cluster_1185	VC_49_0	Siphoviridae		Bacteria; Actinobacteria; Actinobacteria; Streptosporangiales; Nocardiopsaceae; Nocardiopsis; Nocardiopsis valliformis
contig-JGI	Clean	CL_VIRSorter_k127_1119974_flag=0_multi=11_6590_len=6632	>Cluster_7643		Siphoviridae		Bacteria; Actinobacteria; Actinobacteria; Micrococcales; Cellulomonadaceae; Cellulomonas;
contig-JGI	Clean	CL_VIRSorter_k127_1120137_flag=1_multi=4_0000_len=1391	>Cluster_17947				Bacteria; Actinobacteria; Actinobacteria; Streptomycetales; Streptomycetaceae; Streptomyces;
contig-JGI	Clean	CL_VIRSorter_k127_11203_flag=1_multi=9_0000_len=5437	>Cluster_5195				Bacteria; Firmicutes; Bacilli; Lactobacillales; Streptococcaceae; Streptococcus;
contig-JGI	Clean	CL_VIRSorter_k127_11203_flag=1_multi=9_0000_len=5437	>Cluster_5195				Bacteria; Bacteroidetes; Bacteroidia; Bacteroidales; Prevotellaceae; unclassified;
contig-JGI	Clean	CL_VIRSorter_k127_11203_flag=1_multi=9_0000_len=5437	>Cluster_5195				Bacteria; Firmicutes; Bacilli; Lactobacillales; Streptococcaceae; Streptococcus; Streptococcus oralis
contig-JGI	Clean	CL_VIRSorter_k127_11203_flag=1_multi=9_0000_len=5437	>Cluster_5195				Bacteria; Firmicutes; Clostridia; Clostridiales; Lachnospiraceae; ;
contig-JGI	Clean	CL_VIRSorter_k127_1121106_flag=0_multi=104_6842_len=3420	>Cluster_13296		Siphoviridae		Bacteria; Actinobacteria; Actinobacteria; Streptomycetales; Streptomycetaceae; Streptomyces;
contig-JGI	Clean	CL_VIRSorter_k127_1121106_flag=0_multi=104_6842_len=3420	>Cluster_13296		Siphoviridae		Bacteria; Actinobacteria; Actinobacteria; Streptomycetales; Streptomycetaceae; Streptomyces; Streptomyces sp. OK228
contig-JGI	Clean	CL_VIRSorter_k127_1121129_flag=0_multi=55_7591_len=1223	>Cluster_13296				Bacteria; Actinobacteria; Actinobacteria; Streptomycetales; Streptomycetaceae; Streptomyces;
contig-JGI	Clean	CL_VIRSorter_k127_1121129_flag=0_multi=55_7591_len=1223	>Cluster_13296				Bacteria; Actinobacteria; Actinobacteria; Streptomycetales; Streptomycetaceae; Streptomyces; Streptomyces sp. OK228
contig-JGI	Clean	CL_VIRSorter_k127_112220_flag=0_multi=11_8519_len=6145	>Cluster_8365		Siphoviridae		Bacteria; Actinobacteria; Actinobacteria; Micromonosporales; Micromonosporaceae; Salinispora; Salinispora arenicola
contig-JGI	Clean	CL_VIRSorter_k127_1122277_flag=0_multi=189_0000_len=3156	>Cluster_8365				Bacteria; Actinobacteria; Actinobacteria; Micromonosporales; Micromonosporaceae; ;
contig-JGI	Clean	CL_VIRSorter_k127_1122277_flag=0_multi=189_0000_len=3156	>Cluster_8365				Bacteria; Actinobacteria; Actinobacteria; Streptomycetales; Streptomycetaceae; Streptomyces;
contig-JGI	Clean	CL_VIRSorter_k127_1122277_flag=0_multi=189_0000_len=3156	>Cluster_8365				Bacteria; Actinobacteria; Actinobacteria; Streptomycetales; Streptomycetaceae; Streptomyces; Streptomyces pseudogriseolus
contig-JGI	Clean	CL_VIRSorter_k127_1122277_flag=0_multi=189_0000_len=3156	>Cluster_8365				Bacteria; Actinobacteria; Actinobacteria; Micromonosporales; Micromonosporaceae; Salinispora; Salinispora arenicola
contig-JGI	Clean	CL_VIRSorter_k127_1123111_flag=1_multi=29_2754_len=9533	>Cluster_4841		Siphoviridae		Bacteria; Actinobacteria; Actinobacteria; Micrococcales; Cellulomonadaceae; Actinotalea;
contig-JGI	Clean	CL_VIRSorter_k127_1123403_flag=1_multi=20_4793_len=10036	>Cluster_4554		Siphoviridae		Bacteria; Actinobacteria; Actinobacteria; Streptomycetales; Streptomycetaceae; Streptomyces;
contig-JGI	Clean	CL_VIRSorter_k127_1123403_flag=1_multi=20_4793_len=10036	>Cluster_4554		Siphoviridae		Bacteria; Actinobacteria; Actinobacteria; Streptomycetales; Streptomycetaceae; Streptomyces; Streptomyces sp. NRRL S-146
contig-JGI	Clean	CL_VIRSorter_k127_1123403_flag=1_multi=20_4793_len=10036	>Cluster_4554		Siphoviridae		Bacteria; Actinobacteria; Actinobacteria; Streptomycetales; Streptomycetaceae; ;
contig-JGI	Clean	CL_VIRSorter_k127_1123535_flag=0_multi=21_9598_len=10573	>Cluster_4278	VC_37_0	Siphoviridae		Bacteria; Actinobacteria; Actinobacteria; Streptomycetales; Streptomycetaceae; Streptomyces; Streptomyces sp. 4121.5
contig-JGI	Clean	CL_VIRSorter_k127_1123535_flag=0_multi=21_9598_len=10573	>Cluster_4278	VC_37_0	Siphoviridae		Bacteria; Actinobacteria; Actinobacteria; Streptomycetales; Streptomycetaceae; Streptomyces;
contig-JGI	Clean	CL_VIRSorter_k127_1123535_flag=0_multi=21_9598_len=10573	>Cluster_4278	VC_37_0	Siphoviridae		Bacteria; Actinobacteria; Actinobacteria; Streptomycetales; Streptomycetaceae; Streptomyces; Streptomyces pseudogriseolus
contig-JGI	Clean	CL_VIRSorter_k127_1123535_flag=0_multi=21_9598_len=10573	>Cluster_4278	VC_37_0	Siphoviridae		Bacteria; Actinobacteria; Actinobacteria; Micromonosporales; Micromonosporaceae; Salinispora; Salinispora arenicola
contig-JGI	Clean	CL_VIRSorter_k127_1123579_flag=0_multi=30_6670_len=7605	>Cluster_6425		Siphoviridae		Bacteria; Actinobacteria; Actinobacteria; Streptomycetales; Streptomycetaceae; Streptomyces; Streptomyces sp. NRRL B-24085
contig-JGI	Clean	CL_VIRSorter_k127_1123746_flag=0_multi=7_0000_len=1975	>Cluster_16611		Siphoviridae		Bacteria; Actinobacteria; Actinobacteria; Micrococcales; Microbacteriaceae; Microbacterium;
contig-JGI	Clean	CL_VIRSorter_k127_112453_flag=0_multi=99_6304_len=15727	>Cluster_2648	VC_99_0	Siphoviridae		Bacteria; Actinobacteria; Actinobacteria; Micromonosporales; Micromonosporaceae; Micromonospora;
contig-JGI	Clean	CL_VIRSorter_k127_1126172_flag=1_multi=10_9878_len=8317	>Cluster_5763		Siphoviridae		Bacteria; Actinobacteria; Actinobacteria; Corynebacteriales; Nocardiaceae; Rhodococcus;
contig-JGI	Clean	CL_VIRSorter_k127_112745_flag=0_multi=52_9447_len=2946	>Cluster_14291		Siphoviridae		Bacteria; Actinobacteria; Actinobacteria; Micrococcales; Dermacoccaceae; Dermacoccus;
contig-JGI	Clean	CL_VIRSorter_k127_1127514_flag=0_multi=23_9722_len=8397	>Cluster_5690		Siphoviridae		Bacteria; Actinobacteria; Actinobacteria; Micrococcales; Cellulomonadaceae; Cellulomonas;
contig-JGI	Clean	CL_VIRSorter_k127_1127514_flag=0_multi=23_9722_len=8397	>Cluster_5690		Siphoviridae		Bacteria; Actinobacteria; Actinobacteria; Micrococcales; Intrasporangiaceae; Tetrasphaera;
contig-JGI	Clean	CL_VIRSorter_k127_1127572_flag=0_multi=240_8465_len=15759	>Cluster_2638	VC_49_0	Siphoviridae		Bacteria; Actinobacteria; Actinobacteria; Propionibacteriales; Propionibacteriaceae; Brooklawnia;
contig-JGI	Clean	CL_VIRSorter_k127_1127572_flag=0_multi=240_8465_len=15759	>Cluster_2638	VC_49_0	Siphoviridae		Bacteria; Actinobacteria; Actinobacteria; Actinomycetales; Actinomycetaceae; ;
contig-JGI	Clean	CL_VIRSorter_k127_1127572_flag=0_multi=240_8465_len=15759	>Cluster_2638	VC_49_0	Siphoviridae		Bacteria; Actinobacteria; Actinobacteria; Streptomycetales; Streptomycetaceae; Kitasatospora; Kitasatospora cheerisanensis
contig-JGI	Clean	CL_VIRSorter_k127_1127572_flag=0_multi=240_8465_len=15759	>Cluster_2638	VC_49_0	Siphoviridae		Bacteria; Actinobacteria; Actinobacteria; Actinomycetales; Actinomycetaceae; Actinomyces; Actinomyces johnsonii
contig-JGI	Clean	CL_VIRSorter_k127_1127638_flag=0_multi=38_0000_len=17132	>Cluster_2388	VC_197_0	Siphoviridae		Bacteria; Actinobacteria; Actinobacteria; Streptomycetales; Streptomycetaceae; Streptomyces;
contig-JGI	Clean	CL_VIRSorter_k127_1127814_flag=1_multi=27_5049_len=3181	>Cluster_13778		Siphoviridae		Bacteria; Actinobacteria; Actinobacteria; Streptosporangiales; Nocardiopsaceae; Thermobifida; Thermobifida halotolerans
contig-JGI	Clean	CL_VIRSorter_k127_1129665_flag=1_multi=15_7914_len=15997	>Cluster_2584		Siphoviridae		Bacteria; Actinobacteria; Actinobacteria; Streptomycetales; Streptomycetaceae; Streptomyces; Streptomyces harbinensis
contig-JGI	Clean	CL_VIRSorter_k127_1129665_flag=1_multi=15_7914_len=15997	>Cluster_2584		Siphoviridae		Bacteria; Actinobacteria; Actinobacteria; Streptosporangiales; Nocardiopsaceae; Nocardiopsis; Nocardiopsis valliformis
contig-JGI	Clean	CL_VIRSorter_k127_1130167_flag=0_multi=107_1197_len=2558	>Cluster_2584				Bacteria; Actinobacteria; Actinobacteria; Streptomycetales; Streptomycetaceae; Kitasatospora;
contig-JGI	Clean	CL_VIRSorter_k127_1130167_flag=0_multi=107_1197_len=2558	>Cluster_2584				Bacteria; Actinobacteria; Actinobacteria; Streptomycetales; Streptomycetaceae; Streptomyces;
contig-JGI	Clean	CL_VIRSorter_k127_1130167_flag=0_multi=107_1197_len=2558	>Cluster_2584				Bacteria; Actinobacteria; Actinobacteria; Streptomycetales; Streptomycetaceae; Streptomyces; Streptomyces sp. NRRL S-146
contig-JGI	Clean	CL_VIRSorter_k127_1130325_flag=0_multi=113_4418_len=2766	>Cluster_14674		Siphoviridae		Bacteria; Actinobacteria; Actinobacteria; Streptomycetales; Streptomycetaceae; Streptomyces;
contig-JGI	Clean	CL_VIRSorter_k127_1130325_flag=0_multi=113_4418_len=2766	>Cluster_14674		Siphoviridae		Bacteria; Actinobacteria; Actinobacteria; Streptomycetales; Streptomycetaceae; Streptomyces; Streptomyces sp. OK228
contig-JGI	Clean	CL_VIRSorter_k127_1130402_flag=1_multi=45_9902_len=46041	>Cluster_536		Siphoviridae		Bacteria; Actinobacteria; Actinobacteria; Corynebacteriales; Nocardiaceae; unclassified Nocardiaceae;
contig-JGI	Clean	CL_VIRSorter_k127_1130402_flag=1_multi=45_9902_len=46041	>Cluster_536		Siphoviridae		Bacteria; Actinobacteria; Actinobacteria; Micromonosporales; Micromonosporaceae; Micromonospora; Micromonospora carbonacea
contig-JGI	Clean	CL_VIRSorter_k127_1130510_flag=0_multi=51_8357_len=5569	>Cluster_9467		Siphoviridae		Bacteria; Actinobacteria; Actinobacteria; Micrococcales; Dermacoccaceae; Dermacoccus;
contig-JGI	Clean	CL_VIRSorter_k127_1131023_flag=0_multi=14_0345_len=24948	>Cluster_1592	VC_423_0	Siphoviridae		Bacteria; Actinobacteria; Actinobacteria; Streptomycetales; Streptomycetaceae; Streptomyces;
contig-JGI	Clean	CL_VIRSorter_k127_1131059_flag=1_multi=9_0000_len=4424	>Cluster_11635		Siphoviridae		Bacteria; Actinobacteria; Actinobacteria; Micromonosporales; Micromonosporaceae; Micromonospora; Micromonospora peucetia
contig-JGI	Clean	CL_VIRSorter_k127_1132453_flag=0_multi=93_8440_len=12052	>Cluster_3709	VC_480_0			Bacteria; Proteobacteria; Betaproteobacteria; Burkholderiales; Comamonadaceae; Variovorax;
contig-JGI	Clean	CL_VIRSorter_k127_1132453_flag=0_multi=93_8440_len=12052	>Cluster_3709	VC_480_0			Bacteria; Proteobacteria; Betaproteobacteria; Burkholderiales; Burkholderiaceae; Burkholderia; Burkholderia sp. A1
contig-JGI	Clean	CL_VIRSorter_k127_1132665_flag=0_multi=10105_0000_len=9151	>Cluster_5087		Siphoviridae		Bacteria; Actinobacteria; Actinobacteria; Streptomycetales; Streptomycetaceae; Streptomyces; Streptomyces hygroscopicus
contig-JGI	Clean	CL_VIRSorter_k127_1132665_flag=0_multi=10105_0000_len=9151	>Cluster_5087		Siphoviridae		Bacteria; Actinobacteria; Actinobacteria; Streptomycetales; Streptomycetaceae; Streptomyces;
contig-JGI	Clean	CL_VIRSorter_k127_1132665_flag=0_multi=10105_0000_len=9151	>Cluster_5087		Siphoviridae		Bacteria; Actinobacteria; Actinobacteria; Streptomycetales; Streptomycetaceae; Streptomyces; Streptomyces sp. NRRL S-146
contig-JGI	Clean	CL_VIRSorter_k127_1132665_flag=0_multi=10105_0000_len=9151	>Cluster_5087		Siphoviridae		Bacteria; Actinobacteria; Actinobacteria; Streptomycetales; Streptomycetaceae; Kitasatospora; Kitasatospora cheerisanensis
contig-JGI	Clean	CL_VIRSorter_k127_1132665_flag=0_multi=10105_0000_len=9151	>Cluster_5087		Siphoviridae		Bacteria; Actinobacteria; Actinobacteria; Streptomycetales; Streptomycetaceae; ;
contig-JGI	Clean	CL_VIRSorter_k127_1136472_flag=1_multi=6_1381_len=2661	>Cluster_14932		Siphoviridae		Bacteria; Actinobacteria; Actinobacteria; Streptomycetales; Streptomycetaceae; Streptomyces; Streptomyces viridochromogenes
contig-JGI	Clean	CL_VIRSorter_k127_1136568_flag=0_multi=15_2124_len=3399	>Cluster_13331		Siphoviridae		Bacteria; Actinobacteria; Actinobacteria; Micromonosporales; Micromonosporaceae; Micromonospora; Micromonospora peucetia
contig-JGI	Clean	CL_VIRSorter_k127_1136917_flag=0_multi=40_9108_len=4184	>Cluster_11991		Siphoviridae		Bacteria; Actinobacteria; Actinobacteria; Streptomycetales; Streptomycetaceae; Streptomyces; Streptomyces lavenduligriseus
contig-JGI	Clean	CL_VIRSorter_k127_1136917_flag=0_multi=40_9108_len=4184	>Cluster_11991		Siphoviridae		Bacteria; Actinobacteria; Actinobacteria; Streptomycetales; Streptomycetaceae; Streptomyces;
contig-JGI	Clean	CL_VIRSorter_k127_1137009_flag=0_multi=10_0000_len=1350	>Cluster_18033		Siphoviridae		Bacteria; Actinobacteria; Actinobacteria; Streptomycetales; Streptomycetaceae; Streptomyces; Streptomyces sp. NRRL S-146
contig-JGI	Clean	CL_VIRSorter_k127_1137201_flag=1_multi=10_0000_len=3216	>Cluster_13704		Siphoviridae		Bacteria; Actinobacteria; Actinobacteria; Micrococcales; Dermatophilaceae; Kineosphaera; Kineosphaera limosa
contig-JGI	Clean	CL_VIRSorter_k127_1137850_flag=0_multi=210_2150_len=10632	>Cluster_4254	VC_484_0	Siphoviridae		Bacteria; Actinobacteria; Actinobacteria; Streptomycetales; Streptomycetaceae; Streptomyces; Streptomyces sp. NRRL S-146
contig-JGI	Clean	CL_VIRSorter_k127_1137850_flag=0_multi=210_2150_len=10632	>Cluster_4254	VC_484_0	Siphoviridae		Bacteria; Actinobacteria; Actinobacteria; Streptomycetales; Streptomycetaceae; Kitasatospora; Kitasatospora cheerisanensis
contig-JGI	Clean	CL_VIRSorter_k127_1139685_flag=1_multi=9_0000_len=11201	>Cluster_4017		Myoviridae		Bacteria; Proteobacteria; Betaproteobacteria; Burkholderiales; Burkholderiaceae; Burkholderia;
contig-JGI	Clean	CL_VIRSorter_k127_1139849_flag=0_multi=13242_2667_len=2009	>Cluster_16518		Siphoviridae		Bacteria; Actinobacteria; Actinobacteria; Streptosporangiales; Thermomonosporaceae; Thermomonospora;
contig-JGI	Clean	CL_VIRSorter_k127_1139849_flag=0_multi=13242_2667_len=2009	>Cluster_16518		Siphoviridae		Bacteria; Actinobacteria; Actinobacteria; Streptosporangiales; Thermomonosporaceae; Thermomonospora; Thermomonospora curvata
contig-JGI	Clean	CL_VIRSorter_k127_1141123_flag=1_multi=5_0000_len=2289	>Cluster_15841		Podoviridae		Bacteria; Proteobacteria; Gammaproteobacteria; Enterobacterales; Enterobacteriaceae; ;
contig-JGI	Clean	CL_VIRSorter_k127_1141320_flag=0_multi=4_6543_len=1689	>Cluster_17292		Siphoviridae		Bacteria; Actinobacteria; Actinobacteria; Micrococcales; Microbacteriaceae; Leifsonia;
contig-JGI	Clean	CL_VIRSorter_k127_1141320_flag=0_multi=4_6543_len=1689	>Cluster_17292		Siphoviridae		Bacteria; Actinobacteria; Actinobacteria; Corynebacteriales; Nocardiaceae; Rhodococcus;
contig-JGI	Clean	CL_VIRSorter_k127_1141473_flag=1_multi=7_0000_len=5193	>Cluster_10363		Myoviridae		Bacteria; Proteobacteria; Betaproteobacteria; Burkholderiales; Burkholderiaceae; Paraburkholderia;
contig-JGI	Clean	CL_VIRSorter_k127_1141473_flag=1_multi=7_0000_len=5193	>Cluster_10363		Myoviridae		Bacteria; Proteobacteria; Betaproteobacteria; Burkholderiales; Burkholderiaceae; Ralstonia;
contig-JGI	Clean	CL_VIRSorter_k127_1141589_flag=1_multi=4_9820_len=2345	>Cluster_15691		Siphoviridae		Bacteria; Actinobacteria; Actinobacteria; Actinomycetales; Actinomycetaceae; Actinomyces; Actinomyces provencensis
contig-JGI	Clean	CL_VIRSorter_k127_1142156_flag=1_multi=4_0000_len=2075	>Cluster_16364		Siphoviridae		Bacteria; Actinobacteria; Actinobacteria; Streptomycetales; Streptomycetaceae; unclassified Streptomycetaceae;
contig-JGI	Clean	CL_VIRSorter_k127_1142156_flag=1_multi=4_0000_len=2075	>Cluster_16364		Siphoviridae		Bacteria; Actinobacteria; Actinobacteria; Streptomycetales; Streptomycetaceae; Streptomyces; Streptomyces viridochromogenes
contig-JGI	Clean	CL_VIRSorter_k127_1142156_flag=1_multi=4_0000_len=2075	>Cluster_16364		Siphoviridae		Bacteria; Actinobacteria; Actinobacteria; Streptomycetales; Streptomycetaceae; Streptomyces;
contig-JGI	Clean	CL_VIRSorter_k127_1142156_flag=1_multi=4_0000_len=2075	>Cluster_16364		Siphoviridae		Bacteria; Actinobacteria; Actinobacteria; Streptosporangiales; Nocardiopsaceae; Nocardiopsis; Nocardiopsis synnemataformans
contig-JGI	Clean	CL_VIRSorter_k127_1142498_flag=0_multi=53_0000_len=35683	>Cluster_1052		Siphoviridae		Bacteria; Proteobacteria; Gammaproteobacteria; Pseudomonadales; Pseudomonadaceae; Pseudomonas; Pseudomonas stutzeri
contig-JGI	Clean	CL_VIRSorter_k127_1143765_flag=1_multi=9_0000_len=3969	>Cluster_12342		Siphoviridae		Bacteria; Proteobacteria; Gammaproteobacteria; Pseudomonadales; Pseudomonadaceae; Pseudomonas;
contig-JGI	Clean	CL_VIRSorter_k127_1144353_flag=0_multi=115_9226_len=29824-circular	>Cluster_1300				Bacteria; Proteobacteria; Gammaproteobacteria; Enterobacterales; Enterobacteriaceae; unclassified Enterobacteriaceae;
contig-JGI	Clean	CL_VIRSorter_k127_1144353_flag=0_multi=115_9226_len=29824-circular	>Cluster_1300				Bacteria; Proteobacteria; Alphaproteobacteria; Rhizobiales; Brucellaceae; unclassified Brucellaceae;
contig-JGI	Clean	CL_VIRSorter_k127_1144353_flag=0_multi=115_9226_len=29824-circular	>Cluster_1300				Bacteria; Proteobacteria; Gammaproteobacteria; Pseudomonadales; Pseudomonadaceae; unclassified Pseudomonadaceae;
contig-JGI	Clean	CL_VIRSorter_k127_1144353_flag=0_multi=115_9226_len=29824-circular	>Cluster_1300				Bacteria; Proteobacteria; Betaproteobacteria; Burkholderiales; Burkholderiaceae; Burkholderia; Burkholderia gladioli
contig-JGI	Clean	CL_VIRSorter_k127_1144353_flag=0_multi=115_9226_len=29824-circular	>Cluster_1300				Bacteria; Proteobacteria; Gammaproteobacteria; Enterobacterales; Enterobacteriaceae; Salmonella; Salmonella enterica
contig-JGI	Clean	CL_VIRSorter_k127_1144353_flag=0_multi=115_9226_len=29824-circular	>Cluster_1300				Bacteria; Proteobacteria; Gammaproteobacteria; Xanthomonadales; Rhodanobacteraceae; Dyella;
contig-JGI	Clean	CL_VIRSorter_k127_1144353_flag=0_multi=115_9226_len=29824-circular	>Cluster_1300				Bacteria; Proteobacteria; Betaproteobacteria; Burkholderiales; Burkholderiaceae; Ralstonia;
contig-JGI	Clean	CL_VIRSorter_k127_1144353_flag=0_multi=115_9226_len=29824-circular	>Cluster_1300				Bacteria; Proteobacteria; Alphaproteobacteria; Rhizobiales; Bradyrhizobiaceae; Bosea;
contig-JGI	Clean	CL_VIRSorter_k127_1144353_flag=0_multi=115_9226_len=29824-circular	>Cluster_1300				Bacteria; Proteobacteria; Betaproteobacteria; Burkholderiales; Comamonadaceae; Variovorax;
contig-JGI	Clean	CL_VIRSorter_k127_1144353_flag=0_multi=115_9226_len=29824-circular	>Cluster_1300				Bacteria; Proteobacteria; Betaproteobacteria; Burkholderiales; Comamonadaceae; Delftia;
contig-JGI	Clean	CL_VIRSorter_k127_1144353_flag=0_multi=115_9226_len=29824-circular	>Cluster_1300				Bacteria; Proteobacteria; Gammaproteobacteria; Enterobacterales; Enterobacteriaceae; Raoultella;
contig-JGI	Clean	CL_VIRSorter_k127_1144353_flag=0_multi=115_9226_len=29824-circular	>Cluster_1300				Bacteria; Proteobacteria; ; ; ; ;
contig-JGI	Clean	CL_VIRSorter_k127_1144353_flag=0_multi=115_9226_len=29824-circular	>Cluster_1300				Bacteria; Proteobacteria; Betaproteobacteria; Burkholderiales; Alcaligenaceae; Achromobacter;
contig-JGI	Clean	CL_VIRSorter_k127_1144353_flag=0_multi=115_9226_len=29824-circular	>Cluster_1300				Bacteria; Proteobacteria; Betaproteobacteria; ; ; ;
contig-JGI	Clean	CL_VIRSorter_k127_1144353_flag=0_multi=115_9226_len=29824-circular	>Cluster_1300				Bacteria; Proteobacteria; Betaproteobacteria; Burkholderiales; ; ;
contig-JGI	Clean	CL_VIRSorter_k127_1144353_flag=0_multi=115_9226_len=29824-circular	>Cluster_1300				Bacteria; Proteobacteria; Gammaproteobacteria; Enterobacterales; Enterobacteriaceae; Raoultella; Raoultella planticola
contig-JGI	Clean	CL_VIRSorter_k127_1144353_flag=0_multi=115_9226_len=29824-circular	>Cluster_1300				Bacteria; Proteobacteria; Gammaproteobacteria; Enterobacterales; Erwiniaceae; Pantoea;
contig-JGI	Clean	CL_VIRSorter_k127_1144353_flag=0_multi=115_9226_len=29824-circular	>Cluster_1300				Bacteria; Proteobacteria; Gammaproteobacteria; Methylococcales; Methylococcaceae; Methylomicrobium; Methylomicrobium album
contig-JGI	Clean	CL_VIRSorter_k127_1144353_flag=0_multi=115_9226_len=29824-circular	>Cluster_1300				Bacteria; Proteobacteria; Gammaproteobacteria; Enterobacterales; Enterobacteriaceae; ;
contig-JGI	Clean	CL_VIRSorter_k127_1144353_flag=0_multi=115_9226_len=29824-circular	>Cluster_1300				Bacteria; Proteobacteria; Alphaproteobacteria; Rhizobiales; Brucellaceae; Ochrobactrum;
contig-JGI	Clean	CL_VIRSorter_k127_1144353_flag=0_multi=115_9226_len=29824-circular	>Cluster_1300				Bacteria; Proteobacteria; Gammaproteobacteria; Xanthomonadales; Xanthomonadaceae; Xanthomonas; Xanthomonas translucens
contig-JGI	Clean	CL_VIRSorter_k127_1144353_flag=0_multi=115_9226_len=29824-circular	>Cluster_1300				Bacteria; Proteobacteria; Deltaproteobacteria; Desulfovibrionales; Desulfovibrionaceae; Desulfovibrio;
contig-JGI	Clean	CL_VIRSorter_k127_1144353_flag=0_multi=115_9226_len=29824-circular	>Cluster_1300				Bacteria; Proteobacteria; Gammaproteobacteria; Oceanospirillales; Halomonadaceae; Halotalea; Halotalea alkalilenta
contig-JGI	Clean	CL_VIRSorter_k127_1144353_flag=0_multi=115_9226_len=29824-circular	>Cluster_1300				Bacteria; Proteobacteria; Gammaproteobacteria; ; ; ;
contig-JGI	Clean	CL_VIRSorter_k127_1144353_flag=0_multi=115_9226_len=29824-circular	>Cluster_1300				Bacteria; Proteobacteria; Gammaproteobacteria; Pseudomonadales; Pseudomonadaceae; Pseudomonas;
contig-JGI	Clean	CL_VIRSorter_k127_1144353_flag=0_multi=115_9226_len=29824-circular	>Cluster_1300				Bacteria; Proteobacteria; Betaproteobacteria; Neisseriales; Chromobacteriaceae; Chitiniphilus; Chitiniphilus shinanonensis
contig-JGI	Clean	CL_VIRSorter_k127_1144353_flag=0_multi=115_9226_len=29824-circular	>Cluster_1300				Bacteria; Proteobacteria; Betaproteobacteria; Burkholderiales; Comamonadaceae; ;
contig-JGI	Clean	CL_VIRSorter_k127_1144353_flag=0_multi=115_9226_len=29824-circular	>Cluster_1300				Bacteria; Proteobacteria; Betaproteobacteria; Burkholderiales; Comamonadaceae; Acidovorax;
contig-JGI	Clean	CL_VIRSorter_k127_1144353_flag=0_multi=115_9226_len=29824-circular	>Cluster_1300				Bacteria; Proteobacteria; Alphaproteobacteria; Rhodobacterales; Rhodobacteraceae; Paracoccus; Paracoccus lutimaris
contig-JGI	Clean	CL_VIRSorter_k127_1144353_flag=0_multi=115_9226_len=29824-circular	>Cluster_1300				Bacteria; Proteobacteria; Gammaproteobacteria; Oceanospirillales; Halomonadaceae; Halomonas;
contig-JGI	Clean	CL_VIRSorter_k127_1144353_flag=0_multi=115_9226_len=29824-circular	>Cluster_1300				Bacteria; Proteobacteria; Gammaproteobacteria; Pseudomonadales; Pseudomonadaceae; Pseudomonas; Pseudomonas aeruginosa
contig-JGI	Clean	CL_VIRSorter_k127_1144353_flag=0_multi=115_9226_len=29824-circular	>Cluster_1300				Bacteria; Proteobacteria; Alphaproteobacteria; Sphingomonadales; Sphingomonadaceae; Sphingobium;
contig-JGI	Clean	CL_VIRSorter_k127_1144353_flag=0_multi=115_9226_len=29824-circular	>Cluster_1300				Bacteria; Proteobacteria; Betaproteobacteria; Burkholderiales; Burkholderiaceae; Burkholderia;
contig-JGI	Clean	CL_VIRSorter_k127_1144353_flag=0_multi=115_9226_len=29824-circular	>Cluster_1300				Bacteria; Proteobacteria; Betaproteobacteria; Burkholderiales; Burkholderiaceae; Ralstonia; Ralstonia solanacearum
contig-JGI	Clean	CL_VIRSorter_k127_1144353_flag=0_multi=115_9226_len=29824-circular	>Cluster_1300				Bacteria; Proteobacteria; Alphaproteobacteria; Rhizobiales; Rhizobiaceae; Agrobacterium;
contig-JGI	Clean	CL_VIRSorter_k127_1144353_flag=0_multi=115_9226_len=29824-circular	>Cluster_1300				Bacteria; Proteobacteria; Betaproteobacteria; Burkholderiales; Burkholderiaceae; Cupriavidus;
contig-JGI	Clean	CL_VIRSorter_k127_1144912_flag=0_multi=11_7420_len=7138	>Cluster_6971		Siphoviridae		Bacteria; Actinobacteria; Actinobacteria; Streptomycetales; Streptomycetaceae; Streptomyces; Streptomyces sp. Tu 6176
contig-JGI	Clean	CL_VIRSorter_k127_114605_flag=0_multi=9_9826_len=5303	>Cluster_10092		Siphoviridae		Bacteria; Proteobacteria; Alphaproteobacteria; Rhizobiales; Brucellaceae; Ochrobactrum;
contig-JGI	Clean	CL_VIRSorter_k127_114605_flag=0_multi=9_9826_len=5303	>Cluster_10092		Siphoviridae		Bacteria; Proteobacteria; Alphaproteobacteria; Rhizobiales; Brucellaceae; ;
contig-JGI	Clean	CL_VIRSorter_k127_114605_flag=0_multi=9_9826_len=5303	>Cluster_10092		Siphoviridae		Bacteria; Proteobacteria; Alphaproteobacteria; Rhizobiales; Phyllobacteriaceae; Chelativorans;
contig-JGI	Clean	CL_VIRSorter_k127_114605_flag=0_multi=9_9826_len=5303	>Cluster_10092		Siphoviridae		Bacteria; Proteobacteria; Alphaproteobacteria; Rhizobiales; Rhizobiaceae; Sinorhizobium;
contig-JGI	Clean	CL_VIRSorter_k127_114605_flag=0_multi=9_9826_len=5303	>Cluster_10092		Siphoviridae		Bacteria; Proteobacteria; Alphaproteobacteria; Rhizobiales; Rhizobiaceae; ;
contig-JGI	Clean	CL_VIRSorter_k127_114638_flag=0_multi=9_4314_len=3555	>Cluster_13047		Siphoviridae		Bacteria; Actinobacteria; Actinobacteria; Streptomycetales; Streptomycetaceae; Kitasatospora;
contig-JGI	Clean	CL_VIRSorter_k127_114638_flag=0_multi=9_4314_len=3555	>Cluster_13047		Siphoviridae		Bacteria; Actinobacteria; Actinobacteria; Streptomycetales; Streptomycetaceae; Streptomyces;
contig-JGI	Clean	CL_VIRSorter_k127_1147984_flag=1_multi=11_0983_len=15451	>Cluster_2703	VC_68_0	Siphoviridae		Bacteria; Actinobacteria; Actinobacteria; Streptomycetales; Streptomycetaceae; unclassified Streptomycetaceae;
contig-JGI	Clean	CL_VIRSorter_k127_1147984_flag=1_multi=11_0983_len=15451	>Cluster_2703	VC_68_0	Siphoviridae		Bacteria; Actinobacteria; Actinobacteria; Streptomycetales; Streptomycetaceae; Streptomyces;
contig-JGI	Clean	CL_VIRSorter_k127_1147984_flag=1_multi=11_0983_len=15451	>Cluster_2703	VC_68_0	Siphoviridae		Bacteria; Actinobacteria; Actinobacteria; Streptomycetales; Streptomycetaceae; Streptomyces; Streptomyces indicus
contig-JGI	Clean	CL_VIRSorter_k127_1147984_flag=1_multi=11_0983_len=15451	>Cluster_2703	VC_68_0	Siphoviridae		Bacteria; Actinobacteria; Actinobacteria; Streptomycetales; Streptomycetaceae; Streptomyces; Streptomyces viridochromogenes
contig-JGI	Clean	CL_VIRSorter_k127_1147999_flag=0_multi=246_6304_len=6810	>Cluster_7410		Siphoviridae		Bacteria; Actinobacteria; Actinobacteria; Streptomycetales; Streptomycetaceae; Streptomyces;
contig-JGI	Clean	CL_VIRSorter_k127_1147999_flag=0_multi=246_6304_len=6810	>Cluster_7410		Siphoviridae		Bacteria; Actinobacteria; Actinobacteria; Micrococcales; Brevibacteriaceae; Brevibacterium;
contig-JGI	Clean	CL_VIRSorter_k127_1148482_flag=0_multi=64_0000_len=3023	>Cluster_14125		Siphoviridae		Bacteria; Actinobacteria; Actinobacteria; Streptomycetales; Streptomycetaceae; Streptomyces;
contig-JGI	Clean	CL_VIRSorter_k127_1148482_flag=0_multi=64_0000_len=3023	>Cluster_14125		Siphoviridae		Bacteria; Actinobacteria; Actinobacteria; Streptomycetales; Streptomycetaceae; Streptomyces; Streptomyces sp. BK340
contig-JGI	Clean	CL_VIRSorter_k127_1148713_flag=0_multi=3615_0000_len=21654	>Cluster_1836	VC_100_0	Siphoviridae		Bacteria; candidate division KD3-62; unclassified; unclassified; unclassified; unclassified;
contig-JGI	Clean	CL_VIRSorter_k127_1148713_flag=0_multi=3615_0000_len=21654	>Cluster_1836	VC_100_0	Siphoviridae		Bacteria; Actinobacteria; Actinobacteria; Streptomycetales; Streptomycetaceae; Streptomyces; Streptomyces sp. NRRL S-474
contig-JGI	Clean	CL_VIRSorter_k127_1148713_flag=0_multi=3615_0000_len=21654	>Cluster_1836	VC_100_0	Siphoviridae		Bacteria; Actinobacteria; Actinobacteria; Streptomycetales; Streptomycetaceae; Streptomyces; Streptomyces sp. NRRL B-24085
contig-JGI	Clean	CL_VIRSorter_k127_1148713_flag=0_multi=3615_0000_len=21654	>Cluster_1836	VC_100_0	Siphoviridae		Bacteria; Actinobacteria; Actinobacteria; Streptomycetales; Streptomycetaceae; Streptomyces;
contig-JGI	Clean	CL_VIRSorter_k127_1148713_flag=0_multi=3615_0000_len=21654	>Cluster_1836	VC_100_0	Siphoviridae		Bacteria; Actinobacteria; Actinobacteria; Streptosporangiales; Streptosporangiaceae; ;
contig-JGI	Clean	CL_VIRSorter_k127_1148713_flag=0_multi=3615_0000_len=21654	>Cluster_1836	VC_100_0	Siphoviridae		Bacteria; Actinobacteria; Actinobacteria; Streptomycetales; Streptomycetaceae; Streptomyces; Streptomyces leeuwenhoekii
contig-JGI	Clean	CL_VIRSorter_k127_1148713_flag=0_multi=3615_0000_len=21654	>Cluster_1836	VC_100_0	Siphoviridae		Bacteria; Actinobacteria; Actinobacteria; Streptomycetales; Streptomycetaceae; Streptomyces; Streptomyces sp. Tu 6176
contig-JGI	Clean	CL_VIRSorter_k127_1148713_flag=0_multi=3615_0000_len=21654	>Cluster_1836	VC_100_0	Siphoviridae		Bacteria; Actinobacteria; Actinobacteria; Streptomycetales; Streptomycetaceae; Streptomyces; Streptomyces pratensis
contig-JGI	Clean	CL_VIRSorter_k127_1148713_flag=0_multi=3615_0000_len=21654	>Cluster_1836	VC_100_0	Siphoviridae		Bacteria; Acidobacteria; unclassified; unclassified; unclassified; unclassified;
contig-JGI	Clean	CL_VIRSorter_k127_1148713_flag=0_multi=3615_0000_len=21654	>Cluster_1836	VC_100_0	Siphoviridae		Bacteria; Actinobacteria; Actinobacteria; Streptomycetales; Streptomycetaceae; Streptomyces; Streptomyces hygroscopicus
contig-JGI	Clean	CL_VIRSorter_k127_1148713_flag=0_multi=3615_0000_len=21654	>Cluster_1836	VC_100_0	Siphoviridae		Bacteria; Actinobacteria; Actinobacteria; Streptomycetales; Streptomycetaceae; Streptomyces; Streptomyces sp. NRRL S-1813
contig-JGI	Clean	CL_VIRSorter_k127_1148734_flag=0_multi=98_0000_len=7103	>Cluster_7022		Siphoviridae		Bacteria; Actinobacteria; Actinobacteria; Micromonosporales; Micromonosporaceae; ;
contig-JGI	Clean	CL_VIRSorter_k127_1148734_flag=0_multi=98_0000_len=7103	>Cluster_7022		Siphoviridae		Bacteria; Actinobacteria; Actinobacteria; Streptomycetales; Streptomycetaceae; Streptomyces;
contig-JGI	Clean	CL_VIRSorter_k127_1148734_flag=0_multi=98_0000_len=7103	>Cluster_7022		Siphoviridae		Bacteria; Actinobacteria; Actinobacteria; Micromonosporales; Micromonosporaceae; Micromonospora; Micromonospora peucetia
contig-JGI	Clean	CL_VIRSorter_k127_1148734_flag=0_multi=98_0000_len=7103	>Cluster_7022		Siphoviridae		Bacteria; Actinobacteria; Actinobacteria; Streptomycetales; Streptomycetaceae; Streptomyces; Streptomyces pseudogriseolus
contig-JGI	Clean	CL_VIRSorter_k127_1148734_flag=0_multi=98_0000_len=7103	>Cluster_7022		Siphoviridae		Bacteria; Actinobacteria; Actinobacteria; Micromonosporales; Micromonosporaceae; Salinispora; Salinispora arenicola
contig-JGI	Clean	CL_VIRSorter_k127_114939_flag=0_multi=81_4368_len=3211	>Cluster_13714		Myoviridae		Bacteria; Actinobacteria; Actinobacteria; Streptosporangiales; Thermomonosporaceae; Thermomonospora; Thermomonospora curvata
contig-JGI	Clean	CL_VIRSorter_k127_1149507_flag=1_multi=10_9202_len=13605	>Cluster_3190	VC_84_0	Siphoviridae		Bacteria; Actinobacteria; Actinobacteria; Micrococcales; Micrococcaceae; Arthrobacter;
contig-JGI	Clean	CL_VIRSorter_k127_1149507_flag=1_multi=10_9202_len=13605	>Cluster_3190	VC_84_0	Siphoviridae		Bacteria; Actinobacteria; Actinobacteria; Micrococcales; Micrococcaceae; unclassified Micrococcaceae;
contig-JGI	Clean	CL_VIRSorter_k127_1150887_flag=0_multi=904_2485_len=12900	>Cluster_3412		Siphoviridae		Bacteria; Actinobacteria; Actinobacteria; Streptomycetales; Streptomycetaceae; Streptomyces; Streptomyces pratensis
contig-JGI	Clean	CL_VIRSorter_k127_1150887_flag=0_multi=904_2485_len=12900	>Cluster_3412		Siphoviridae		Bacteria; Actinobacteria; Actinobacteria; Streptomycetales; Streptomycetaceae; Kitasatospora; Kitasatospora albolonga
contig-JGI	Clean	CL_VIRSorter_k127_1153637_flag=1_multi=12_0000_len=13701	>Cluster_3169		Siphoviridae		Bacteria; Proteobacteria; Gammaproteobacteria; ; ; ;
contig-JGI	Clean	CL_VIRSorter_k127_1153637_flag=1_multi=12_0000_len=13701	>Cluster_3169		Siphoviridae		Bacteria; Proteobacteria; Gammaproteobacteria; Chromatiales; Thioalkalispiraceae; Sulfurivermis; Sulfurivermis fontis
contig-JGI	Clean	CL_VIRSorter_k127_1153637_flag=1_multi=12_0000_len=13701	>Cluster_3169		Siphoviridae		Bacteria; Proteobacteria; Gammaproteobacteria; Pseudomonadales; Pseudomonadaceae; Pseudomonas;
contig-JGI	Clean	CL_VIRSorter_k127_1153637_flag=1_multi=12_0000_len=13701	>Cluster_3169		Siphoviridae		Bacteria; Proteobacteria; ; ; ; ;
contig-JGI	Clean	CL_VIRSorter_k127_1153637_flag=1_multi=12_0000_len=13701	>Cluster_3169		Siphoviridae		Bacteria; Proteobacteria; Gammaproteobacteria; Chromatiales; Ectothiorhodospiraceae; Arhodomonas;
contig-JGI	Clean	CL_VIRSorter_k127_115382_flag=0_multi=57_7633_len=9851	>Cluster_4668		Siphoviridae		Bacteria; Actinobacteria; Actinobacteria; Streptomycetales; Streptomycetaceae; Streptomyces; Streptomyces sp. NRRL S-474
contig-JGI	Clean	CL_VIRSorter_k127_115382_flag=0_multi=57_7633_len=9851	>Cluster_4668		Siphoviridae		Bacteria; Actinobacteria; Actinobacteria; Streptomycetales; Streptomycetaceae; Streptomyces; Streptomyces leeuwenhoekii
contig-JGI	Clean	CL_VIRSorter_k127_115382_flag=0_multi=57_7633_len=9851	>Cluster_4668		Siphoviridae		Bacteria; Actinobacteria; Actinobacteria; Streptomycetales; Streptomycetaceae; Streptomyces;
contig-JGI	Clean	CL_VIRSorter_k127_115382_flag=0_multi=57_7633_len=9851	>Cluster_4668		Siphoviridae		Bacteria; Actinobacteria; Actinobacteria; Streptomycetales; Streptomycetaceae; Streptomyces; Streptomyces sp. NRRL S-1813
contig-JGI	Clean	CL_VIRSorter_k127_115382_flag=0_multi=57_7633_len=9851	>Cluster_4668		Siphoviridae		Bacteria; Actinobacteria; Actinobacteria; Streptomycetales; Streptomycetaceae; Streptomyces; Streptomyces sp. NRRL B-24085
contig-JGI	Clean	CL_VIRSorter_k127_1154030_flag=0_multi=146_2183_len=2555	>Cluster_15191		Siphoviridae		Bacteria; Actinobacteria; Actinobacteria; Streptomycetales; Streptomycetaceae; Streptomyces; Streptomyces sp. NRRL B-24085
contig-JGI	Clean	CL_VIRSorter_k127_1154030_flag=0_multi=146_2183_len=2555	>Cluster_15191		Siphoviridae		Bacteria; Actinobacteria; Actinobacteria; Streptomycetales; Streptomycetaceae; Streptomyces; Streptomyces sp. BK340
contig-JGI	Clean	CL_VIRSorter_k127_1154030_flag=0_multi=146_2183_len=2555	>Cluster_15191		Siphoviridae		Bacteria; Actinobacteria; Actinobacteria; Streptomycetales; Streptomycetaceae; Streptomyces;
contig-JGI	Clean	CL_VIRSorter_k127_1155264_flag=1_multi=6_0000_len=5007	>Cluster_10831		Siphoviridae		Bacteria; Proteobacteria; Alphaproteobacteria; Rhizobiales; Rhizobiaceae; Rhizobium;
contig-JGI	Clean	CL_VIRSorter_k127_1156450_flag=0_multi=145_8071_len=7642	>Cluster_6381		Siphoviridae		Bacteria; Actinobacteria; Actinobacteria; Actinomycetales; Actinomycetaceae; ;
contig-JGI	Clean	CL_VIRSorter_k127_1156450_flag=0_multi=145_8071_len=7642	>Cluster_6381		Siphoviridae		Bacteria; Actinobacteria; Actinobacteria; Micrococcales; Microbacteriaceae; Microbacterium;
contig-JGI	Clean	CL_VIRSorter_k127_1157362_flag=0_multi=15_5268_len=8844	>Cluster_5314		Siphoviridae		Bacteria; Actinobacteria; Actinobacteria; Micrococcales; Intrasporangiaceae; Tetrasphaera;
contig-JGI	Clean	CL_VIRSorter_k127_115907_flag=1_multi=8_8033_len=5591	>Cluster_9423		Siphoviridae		Bacteria; Actinobacteria; Actinobacteria; Streptomycetales; Streptomycetaceae; Streptomyces;
contig-JGI	Clean	CL_VIRSorter_k127_115992_flag=0_multi=362_2165_len=7936	>Cluster_18066				Bacteria; Actinobacteria; Actinobacteria; Micrococcales; Dermacoccaceae; Dermacoccus;
contig-JGI	Clean	CL_VIRSorter_k127_115992_flag=0_multi=362_2165_len=7936	>Cluster_18066				Bacteria; Actinobacteria; Actinobacteria; Micrococcales; Demequinaceae; ;
contig-JGI	Clean	CL_VIRSorter_k127_1160019_flag=1_multi=20_0000_len=35073	>Cluster_1081		Siphoviridae		Bacteria; Actinobacteria; Actinobacteria; Micrococcales; Dermacoccaceae; Dermacoccus;
contig-JGI	Clean	CL_VIRSorter_k127_1160650_flag=1_multi=4_0000_len=3559	>Cluster_13035		Siphoviridae		Bacteria; Actinobacteria; Actinobacteria; Streptomycetales; Streptomycetaceae; Streptomyces;
contig-JGI	Clean	CL_VIRSorter_k127_1161011_flag=0_multi=261_4572_len=9743	>Cluster_4729		Siphoviridae		Bacteria; Actinobacteria; Actinobacteria; Streptomycetales; Streptomycetaceae; Streptomyces; Streptomyces sp. NRRL B-24085
contig-JGI	Clean	CL_VIRSorter_k127_1161011_flag=0_multi=261_4572_len=9743	>Cluster_4729		Siphoviridae		Bacteria; Actinobacteria; Actinobacteria; Streptomycetales; Streptomycetaceae; Streptomyces;
contig-JGI	Clean	CL_VIRSorter_k127_1161584_flag=1_multi=163_0000_len=38653	>Cluster_937		Siphoviridae		Bacteria; Actinobacteria; Actinobacteria; Streptosporangiales; Thermomonosporaceae; Thermomonospora;
contig-JGI	Clean	CL_VIRSorter_k127_1161584_flag=1_multi=163_0000_len=38653	>Cluster_937		Siphoviridae		Bacteria; Actinobacteria; Actinobacteria; Micromonosporales; Micromonosporaceae; Micromonospora; Micromonospora sp. CNB394
contig-JGI	Clean	CL_VIRSorter_k127_1161584_flag=1_multi=163_0000_len=38653	>Cluster_937		Siphoviridae		Bacteria; Actinobacteria; Actinobacteria; Streptosporangiales; Thermomonosporaceae; Thermomonospora; Thermomonospora curvata
contig-JGI	Clean	CL_VIRSorter_k127_1162260_flag=1_multi=7_0740_len=4627	>Cluster_11327		Siphoviridae		Bacteria; Proteobacteria; Gammaproteobacteria; Xanthomonadales; Rhodanobacteraceae; Dokdonella;
contig-JGI	Clean	CL_VIRSorter_k127_1162260_flag=1_multi=7_0740_len=4627	>Cluster_11327		Siphoviridae		Bacteria; Proteobacteria; Gammaproteobacteria; Xanthomonadales; Rhodanobacteraceae; Dokdonella; Dokdonella fugitiva
contig-JGI	Clean	CL_VIRSorter_k127_1162628_flag=1_multi=63_0000_len=9424	>Cluster_4912		Siphoviridae		Bacteria; Actinobacteria; Actinobacteria; Pseudonocardiales; Pseudonocardiaceae; Saccharomonospora; Saccharomonospora paurometabolica
contig-JGI	Clean	CL_VIRSorter_k127_1162628_flag=1_multi=63_0000_len=9424	>Cluster_4912		Siphoviridae		Bacteria; Actinobacteria; Actinobacteria; Streptomycetales; Streptomycetaceae; Streptomyces; Streptomyces harbinensis
contig-JGI	Clean	CL_VIRSorter_k127_1162628_flag=1_multi=63_0000_len=9424	>Cluster_4912		Siphoviridae		Bacteria; Actinobacteria; Actinobacteria; Streptomycetales; Streptomycetaceae; Kitasatospora;
contig-JGI	Clean	CL_VIRSorter_k127_1162628_flag=1_multi=63_0000_len=9424	>Cluster_4912		Siphoviridae		Bacteria; Actinobacteria; Actinobacteria; Streptomycetales; Streptomycetaceae; Streptomyces;
contig-JGI	Clean	CL_VIRSorter_k127_1164522_flag=0_multi=8_8317_len=4340	>Cluster_11747		Siphoviridae		Bacteria; Actinobacteria; Actinobacteria; Streptomycetales; Streptomycetaceae; Streptomyces;
contig-JGI	Clean	CL_VIRSorter_k127_1164522_flag=0_multi=8_8317_len=4340	>Cluster_11747		Siphoviridae		Bacteria; Actinobacteria; Actinobacteria; Streptomycetales; Streptomycetaceae; Streptomyces; Streptomyces sp. S4
contig-JGI	Clean	CL_VIRSorter_k127_1164522_flag=0_multi=8_8317_len=4340	>Cluster_11747		Siphoviridae		Bacteria; Actinobacteria; Actinobacteria; Micrococcales; Cellulomonadaceae; Actinotalea;
contig-JGI	Clean	CL_VIRSorter_k127_1167413_flag=0_multi=2155_4098_len=2645	>Cluster_14964		Siphoviridae		Bacteria; Actinobacteria; Actinobacteria; Actinomycetales; Actinomycetaceae; Actinomyces; Actinomyces provencensis
contig-JGI	Clean	CL_VIRSorter_k127_1168110_flag=0_multi=27_9866_len=20270	>Cluster_1974		Siphoviridae		Bacteria; Actinobacteria; Actinobacteria; Streptosporangiales; Nocardiopsaceae; Nocardiopsis; Nocardiopsis valliformis
contig-JGI	Clean	CL_VIRSorter_k127_1168110_flag=0_multi=27_9866_len=20270	>Cluster_1974		Siphoviridae		Bacteria; Actinobacteria; Actinobacteria; Streptomycetales; Streptomycetaceae; Streptomyces; Streptomyces harbinensis
contig-JGI	Clean	CL_VIRSorter_k127_1168110_flag=0_multi=27_9866_len=20270	>Cluster_1974		Siphoviridae		Bacteria; Actinobacteria; Actinobacteria; Streptomycetales; Streptomycetaceae; Streptomyces;
contig-JGI	Clean	CL_VIRSorter_k127_1169471_flag=0_multi=12_5630_len=7218	>Cluster_6885		Siphoviridae		Bacteria; Firmicutes; Bacilli; Bacillales; Bacillaceae; Bacillus;
contig-JGI	Clean	CL_VIRSorter_k127_1170948_flag=0_multi=14_9518_len=3034	>Cluster_14096		Myoviridae		Bacteria; Proteobacteria; Betaproteobacteria; Burkholderiales; Comamonadaceae; Acidovorax;
contig-JGI	Clean	CL_VIRSorter_k127_1171536_flag=0_multi=51_0000_len=14395	>Cluster_2969	VC_222_0	Siphoviridae		Bacteria; Actinobacteria; Actinobacteria; Corynebacteriales; Nocardiaceae; unclassified Nocardiaceae;
contig-JGI	Clean	CL_VIRSorter_k127_1171536_flag=0_multi=51_0000_len=14395	>Cluster_2969	VC_222_0	Siphoviridae		Bacteria; Actinobacteria; Actinobacteria; Micrococcales; Dermacoccaceae; Dermacoccus;
contig-JGI	Clean	CL_VIRSorter_k127_1171925_flag=0_multi=57_9657_len=16723	>Cluster_2454	VC_89_0	Siphoviridae		Bacteria; Proteobacteria; Betaproteobacteria; Neisseriales; Neisseriaceae; Vitreoscilla; Vitreoscilla filiformis
contig-JGI	Clean	CL_VIRSorter_k127_1173139_flag=1_multi=11_0000_len=3249	>Cluster_13634		Siphoviridae		Bacteria; Actinobacteria; Actinobacteria; Streptomycetales; Streptomycetaceae; Streptomyces;
contig-JGI	Clean	CL_VIRSorter_k127_1173487_flag=0_multi=186_0945_len=15401	>Cluster_2713	VC_93_0	Siphoviridae		Bacteria; Actinobacteria; Actinobacteria; Streptomycetales; Streptomycetaceae; unclassified Streptomycetaceae;
contig-JGI	Clean	CL_VIRSorter_k127_1173487_flag=0_multi=186_0945_len=15401	>Cluster_2713	VC_93_0	Siphoviridae		Bacteria; Actinobacteria; Actinobacteria; Streptomycetales; Streptomycetaceae; Streptomyces;
contig-JGI	Clean	CL_VIRSorter_k127_1173655_flag=0_multi=789_1919_len=1482	>Cluster_17756		Siphoviridae		Bacteria; Actinobacteria; Actinobacteria; Streptomycetales; Streptomycetaceae; Streptomyces;
contig-JGI	Clean	CL_VIRSorter_k127_1173998_flag=1_multi=10_0000_len=3123	>Cluster_13893		Siphoviridae		Bacteria; Proteobacteria; Betaproteobacteria; Rhodocyclales; Zoogloeaceae; Thauera;
contig-JGI	Clean	CL_VIRSorter_k127_1173998_flag=1_multi=10_0000_len=3123	>Cluster_13893		Siphoviridae		Bacteria; Proteobacteria; Alphaproteobacteria; Rhizobiales; Phyllobacteriaceae; Pseudaminobacter;
contig-JGI	Clean	CL_VIRSorter_k127_1174727_flag=0_multi=132_6678_len=4101	>Cluster_12114		Siphoviridae		Bacteria; Actinobacteria; Actinobacteria; Streptomycetales; Streptomycetaceae; Kitasatospora;
contig-JGI	Clean	CL_VIRSorter_k127_1174727_flag=0_multi=132_6678_len=4101	>Cluster_12114		Siphoviridae		Bacteria; Actinobacteria; Actinobacteria; Streptomycetales; Streptomycetaceae; Streptomyces;
contig-JGI	Clean	CL_VIRSorter_k127_1174727_flag=0_multi=132_6678_len=4101	>Cluster_12114		Siphoviridae		Bacteria; Actinobacteria; Actinobacteria; Streptomycetales; Streptomycetaceae; Streptomyces; Streptomyces sp. NRRL S-146
contig-JGI	Clean	CL_VIRSorter_k127_1174905_flag=1_multi=14_0000_len=49102	>Cluster_457	VC_95_0	Siphoviridae	C	Bacteria; Actinobacteria; Actinobacteria; Streptomycetales; Streptomycetaceae; Streptomyces; Streptomyces sp. Tu 6176
contig-JGI	Clean	CL_VIRSorter_k127_1174905_flag=1_multi=14_0000_len=49102	>Cluster_457	VC_95_0	Siphoviridae	C	Bacteria; Actinobacteria; Actinobacteria; Streptosporangiales; Nocardiopsaceae; Thermobifida; Thermobifida halotolerans
contig-JGI	Clean	CL_VIRSorter_k127_1174905_flag=1_multi=14_0000_len=49102	>Cluster_457	VC_95_0	Siphoviridae	C	Bacteria; Actinobacteria; Actinobacteria; Streptosporangiales; Nocardiopsaceae; Thermobifida;
contig-JGI	Clean	CL_VIRSorter_k127_1175128_flag=1_multi=100_9092_len=24351	>Cluster_1621	VC_258_0	Siphoviridae		Bacteria; Actinobacteria; Actinobacteria; Streptomycetales; Streptomycetaceae; Streptomyces; Streptomyces sp. BK438
contig-JGI	Clean	CL_VIRSorter_k127_1175128_flag=1_multi=100_9092_len=24351	>Cluster_1621	VC_258_0	Siphoviridae		Bacteria; Actinobacteria; Actinobacteria; Streptomycetales; Streptomycetaceae; Streptomyces;
contig-JGI	Clean	CL_VIRSorter_k127_1175128_flag=1_multi=100_9092_len=24351	>Cluster_1621	VC_258_0	Siphoviridae		Bacteria; Actinobacteria; Actinobacteria; Streptomycetales; Streptomycetaceae; Streptomyces; Streptomyces tsukubensis
contig-JGI	Clean	CL_VIRSorter_k127_1175301_flag=1_multi=10_0000_len=10060	>Cluster_4541	VC_454_0	Siphoviridae		Bacteria; Actinobacteria; Actinobacteria; Micromonosporales; Micromonosporaceae; Micromonospora; Micromonospora echinospora
contig-JGI	Clean	CL_VIRSorter_k127_1175301_flag=1_multi=10_0000_len=10060	>Cluster_4541	VC_454_0	Siphoviridae		Bacteria; Actinobacteria; Actinobacteria; Streptomycetales; Streptomycetaceae; Streptomyces;
contig-JGI	Clean	CL_VIRSorter_k127_1175301_flag=1_multi=10_0000_len=10060	>Cluster_4541	VC_454_0	Siphoviridae		Bacteria; Actinobacteria; Actinobacteria; Micrococcales; Cellulomonadaceae; Cellulomonas;
contig-JGI	Clean	CL_VIRSorter_k127_1176001_flag=0_multi=20_9658_len=5976	>Cluster_8674		Myoviridae		Bacteria; Proteobacteria; Betaproteobacteria; Burkholderiales; Burkholderiaceae; ;
contig-JGI	Clean	CL_VIRSorter_k127_1176001_flag=0_multi=20_9658_len=5976	>Cluster_8674		Myoviridae		Bacteria; Proteobacteria; Betaproteobacteria; Burkholderiales; Burkholderiaceae; Caballeronia;
contig-JGI	Clean	CL_VIRSorter_k127_117611_flag=0_multi=17_0000_len=14629	>Cluster_2903	VC_66_0	Siphoviridae		Bacteria; Actinobacteria; Actinobacteria; Streptomycetales; Streptomycetaceae; Streptomyces; Streptomyces sp. CNR698
contig-JGI	Clean	CL_VIRSorter_k127_1177684_flag=0_multi=186_2936_len=2760	>Cluster_319				Bacteria; Actinobacteria; Actinobacteria; Streptomycetales; Streptomycetaceae; Streptomyces;
contig-JGI	Clean	CL_VIRSorter_k127_1177684_flag=0_multi=186_2936_len=2760	>Cluster_319				Bacteria; Actinobacteria; Actinobacteria; Streptomycetales; Streptomycetaceae; Streptomyces; Streptomyces prunicolor
contig-JGI	Clean	CL_VIRSorter_k127_1178845_flag=0_multi=979_4683_len=13346	>Cluster_3272		Siphoviridae		Bacteria; Actinobacteria; Actinobacteria; Corynebacteriales; Nocardiaceae; unclassified Nocardiaceae;
contig-JGI	Clean	CL_VIRSorter_k127_1179096_flag=0_multi=661_6707_len=5107	>Cluster_10573		Siphoviridae		Bacteria; Actinobacteria; Actinobacteria; Micromonosporales; Micromonosporaceae; Micromonospora; Micromonospora peucetia
contig-JGI	Clean	CL_VIRSorter_k127_1179273_flag=0_multi=424_6210_len=3209	>Cluster_7429				Bacteria; Actinobacteria; Actinobacteria; Streptomycetales; Streptomycetaceae; Streptomyces;
contig-JGI	Clean	CL_VIRSorter_k127_1179273_flag=0_multi=424_6210_len=3209	>Cluster_7429				Bacteria; Actinobacteria; Actinobacteria; Streptosporangiales; Nocardiopsaceae; Nocardiopsis;
contig-JGI	Clean	CL_VIRSorter_k127_117982_flag=1_multi=113_0967_len=8630	>Cluster_5493		Siphoviridae		Bacteria; Actinobacteria; Actinobacteria; Micromonosporales; Micromonosporaceae; Salinispora; Salinispora arenicola
contig-JGI	Clean	CL_VIRSorter_k127_1180792_flag=0_multi=56_0000_len=5378	>Cluster_9912		Siphoviridae		Bacteria; Proteobacteria; Gammaproteobacteria; Pseudomonadales; Moraxellaceae; Acinetobacter;
contig-JGI	Clean	CL_VIRSorter_k127_1180792_flag=0_multi=56_0000_len=5378	>Cluster_9912		Siphoviridae		Bacteria; Proteobacteria; Gammaproteobacteria; Pseudomonadales; Moraxellaceae; unclassified Moraxellaceae;
contig-JGI	Clean	CL_VIRSorter_k127_1180792_flag=0_multi=56_0000_len=5378	>Cluster_9912		Siphoviridae		Bacteria; Proteobacteria; Gammaproteobacteria; Pseudomonadales; Moraxellaceae; Acinetobacter; Acinetobacter baumannii
contig-JGI	Clean	CL_VIRSorter_k127_118207_flag=0_multi=116_4587_len=4627	>Cluster_11326		Siphoviridae		Bacteria; Actinobacteria; Actinobacteria; Streptomycetales; Streptomycetaceae; Streptomyces; Streptomyces hygroscopicus
contig-JGI	Clean	CL_VIRSorter_k127_118207_flag=0_multi=116_4587_len=4627	>Cluster_11326		Siphoviridae		Bacteria; Actinobacteria; Actinobacteria; Streptomycetales; Streptomycetaceae; Streptomyces;
contig-JGI	Clean	CL_VIRSorter_k127_1182210_flag=0_multi=28_9257_len=3898	>Cluster_12453		Siphoviridae		Bacteria; Actinobacteria; Actinobacteria; Micromonosporales; Micromonosporaceae; Micromonospora; Micromonospora peucetia
contig-JGI	Clean	CL_VIRSorter_k127_1183934_flag=0_multi=657_4172_len=11401	>Cluster_3935	VC_93_0	Siphoviridae		Bacteria; Actinobacteria; Actinobacteria; Streptomycetales; Streptomycetaceae; unclassified Streptomycetaceae;
contig-JGI	Clean	CL_VIRSorter_k127_1183934_flag=0_multi=657_4172_len=11401	>Cluster_3935	VC_93_0	Siphoviridae		Bacteria; Actinobacteria; Actinobacteria; Streptomycetales; Streptomycetaceae; Streptomyces;
contig-JGI	Clean	CL_VIRSorter_k127_1183934_flag=0_multi=657_4172_len=11401	>Cluster_3935	VC_93_0	Siphoviridae		Bacteria; Actinobacteria; Actinobacteria; Streptomycetales; Streptomycetaceae; Streptomyces; Streptomyces prunicolor
contig-JGI	Clean	CL_VIRSorter_k127_1183934_flag=0_multi=657_4172_len=11401	>Cluster_3935	VC_93_0	Siphoviridae		Bacteria; Actinobacteria; Actinobacteria; Streptomycetales; Streptomycetaceae; Streptomyces; Streptomyces viridochromogenes
contig-JGI	Clean	CL_VIRSorter_k127_1183945_flag=0_multi=8_7898_len=2743	>Cluster_14734		Siphoviridae		Bacteria; Actinobacteria; Actinobacteria; Micrococcales; Cellulomonadaceae; Cellulomonas;
contig-JGI	Clean	CL_VIRSorter_k127_1184723_flag=0_multi=10_0747_len=3099	>Cluster_13952		Siphoviridae		Bacteria; Actinobacteria; Actinobacteria; Streptomycetales; Streptomycetaceae; Streptomyces;
contig-JGI	Clean	CL_VIRSorter_k127_1184723_flag=0_multi=10_0747_len=3099	>Cluster_13952		Siphoviridae		Bacteria; Actinobacteria; Actinobacteria; Streptomycetales; Streptomycetaceae; Streptomyces; Streptomyces avicenniae
contig-JGI	Clean	CL_VIRSorter_k127_1186261_flag=0_multi=19_1203_len=8913	>Cluster_5261		Siphoviridae		Bacteria; Actinobacteria; Actinobacteria; Micromonosporales; Micromonosporaceae; Micromonospora; Micromonospora peucetia
contig-JGI	Clean	CL_VIRSorter_k127_1189385_flag=1_multi=11_0000_len=45385	>Cluster_553		Siphoviridae		Bacteria; Proteobacteria; Betaproteobacteria; Burkholderiales; Comamonadaceae; Pelomonas;
contig-JGI	Clean	CL_VIRSorter_k127_1189385_flag=1_multi=11_0000_len=45385	>Cluster_553		Siphoviridae		Bacteria; Proteobacteria; Alphaproteobacteria; Caulobacterales; Caulobacteraceae; Brevundimonas;
contig-JGI	Clean	CL_VIRSorter_k127_1189385_flag=1_multi=11_0000_len=45385	>Cluster_553		Siphoviridae		Bacteria; Proteobacteria; Gammaproteobacteria; Xanthomonadales; Xanthomonadaceae; Xanthomonas; Xanthomonas axonopodis
contig-JGI	Clean	CL_VIRSorter_k127_1189385_flag=1_multi=11_0000_len=45385	>Cluster_553		Siphoviridae		Bacteria; Actinobacteria; Actinobacteria; Micromonosporales; Micromonosporaceae; Salinispora; Salinispora arenicola
contig-JGI	Clean	CL_VIRSorter_k127_1189385_flag=1_multi=11_0000_len=45385	>Cluster_553		Siphoviridae		Bacteria; Proteobacteria; Alphaproteobacteria; Caulobacterales; Caulobacteraceae; unclassified;
contig-JGI	Clean	CL_VIRSorter_k127_119050_flag=0_multi=25_9263_len=3517	>Cluster_13127		Siphoviridae		Bacteria; Actinobacteria; Actinobacteria; Streptomycetales; Streptomycetaceae; Streptomyces;
contig-JGI	Clean	CL_VIRSorter_k127_1191049_flag=1_multi=7_0000_len=2674	>Cluster_14899		Siphoviridae		Bacteria; Actinobacteria; Actinobacteria; Streptomycetales; Streptomycetaceae; Streptomyces; Streptomyces avermitilis
contig-JGI	Clean	CL_VIRSorter_k127_1191614_flag=0_multi=26_0000_len=15665	>Cluster_2661		Siphoviridae		Bacteria; Actinobacteria; Actinobacteria; Actinomycetales; Actinomycetaceae; Actinomyces;
contig-JGI	Clean	CL_VIRSorter_k127_1192039_flag=1_multi=13_0000_len=37338	>Cluster_993		Siphoviridae		Bacteria; Proteobacteria; Gammaproteobacteria; Pseudomonadales; Pseudomonadaceae; unclassified Pseudomonadaceae;
contig-JGI	Clean	CL_VIRSorter_k127_1192039_flag=1_multi=13_0000_len=37338	>Cluster_993		Siphoviridae		Bacteria; Proteobacteria; Gammaproteobacteria; unclassified; unclassified; unclassified;
contig-JGI	Clean	CL_VIRSorter_k127_1192039_flag=1_multi=13_0000_len=37338	>Cluster_993		Siphoviridae		Bacteria; Proteobacteria; Gammaproteobacteria; Xanthomonadales; Rhodanobacteraceae; Rhodanobacter;
contig-JGI	Clean	CL_VIRSorter_k127_1192039_flag=1_multi=13_0000_len=37338	>Cluster_993		Siphoviridae		Bacteria; Proteobacteria; Betaproteobacteria; Burkholderiales; Comamonadaceae; Variovorax;
contig-JGI	Clean	CL_VIRSorter_k127_1192039_flag=1_multi=13_0000_len=37338	>Cluster_993		Siphoviridae		Bacteria; Proteobacteria; Betaproteobacteria; Burkholderiales; Comamonadaceae; Acidovorax;
contig-JGI	Clean	CL_VIRSorter_k127_1192039_flag=1_multi=13_0000_len=37338	>Cluster_993		Siphoviridae		Bacteria; Proteobacteria; Betaproteobacteria; Burkholderiales; Comamonadaceae; ;
contig-JGI	Clean	CL_VIRSorter_k127_1192039_flag=1_multi=13_0000_len=37338	>Cluster_993		Siphoviridae		Bacteria; Proteobacteria; Gammaproteobacteria; Oceanospirillales; Alcanivoracaceae; Alcanivorax;
contig-JGI	Clean	CL_VIRSorter_k127_1192039_flag=1_multi=13_0000_len=37338	>Cluster_993		Siphoviridae		Bacteria; Proteobacteria; Gammaproteobacteria; Pseudomonadales; Pseudomonadaceae; Pseudomonas;
contig-JGI	Clean	CL_VIRSorter_k127_1192039_flag=1_multi=13_0000_len=37338	>Cluster_993		Siphoviridae		Bacteria; Proteobacteria; Betaproteobacteria; Burkholderiales; Comamonadaceae; Comamonas;
contig-JGI	Clean	CL_VIRSorter_k127_1192039_flag=1_multi=13_0000_len=37338	>Cluster_993		Siphoviridae		Bacteria; Proteobacteria; Gammaproteobacteria; Xanthomonadales; Xanthomonadaceae; Stenotrophomonas;
contig-JGI	Clean	CL_VIRSorter_k127_1192039_flag=1_multi=13_0000_len=37338	>Cluster_993		Siphoviridae		Bacteria; Proteobacteria; Gammaproteobacteria; Xanthomonadales; Rhodanobacteraceae; ;
contig-JGI	Clean	CL_VIRSorter_k127_1192039_flag=1_multi=13_0000_len=37338	>Cluster_993		Siphoviridae		Bacteria; Proteobacteria; Betaproteobacteria; Burkholderiales; Burkholderiaceae; unclassified Burkholderiaceae;
contig-JGI	Clean	CL_VIRSorter_k127_1192504_flag=1_multi=517_2373_len=2795	>Cluster_14609				Bacteria; Actinobacteria; Actinobacteria; Streptomycetales; Streptomycetaceae; unclassified Streptomycetaceae;
contig-JGI	Clean	CL_VIRSorter_k127_1192504_flag=1_multi=517_2373_len=2795	>Cluster_14609				Bacteria; Actinobacteria; Actinobacteria; Streptomycetales; Streptomycetaceae; Streptomyces;
contig-JGI	Clean	CL_VIRSorter_k127_119347_flag=1_multi=20_3091_len=4714	>Cluster_11209		Siphoviridae		Bacteria; Actinobacteria; Actinobacteria; Micrococcales; Cellulomonadaceae; Cellulomonas;
contig-JGI	Clean	CL_VIRSorter_k127_1193586_flag=0_multi=24_6067_len=28531	>Cluster_1369		Siphoviridae		Bacteria; Actinobacteria; Actinobacteria; Micrococcales; Microbacteriaceae; Leifsonia;
contig-JGI	Clean	CL_VIRSorter_k127_1193855_flag=0_multi=35_0000_len=18207	>Cluster_2210		Siphoviridae		Bacteria; Firmicutes; Clostridia; Clostridiales; Hungateiclostridiaceae; Hungateiclostridium;
contig-JGI	Clean	CL_VIRSorter_k127_1193855_flag=0_multi=35_0000_len=18207	>Cluster_2210		Siphoviridae		Bacteria; Actinobacteria; Actinobacteria; Actinomycetales; Actinomycetaceae; Actinomyces;
contig-JGI	Clean	CL_VIRSorter_k127_1193855_flag=0_multi=35_0000_len=18207	>Cluster_2210		Siphoviridae		Bacteria; Firmicutes; Clostridia; Clostridiales; Ruminococcaceae; Ruminococcus; Ruminococcus albus
contig-JGI	Clean	CL_VIRSorter_k127_1193855_flag=0_multi=35_0000_len=18207	>Cluster_2210		Siphoviridae		Bacteria; Firmicutes; Clostridia; Clostridiales; Ruminococcaceae; Faecalibacterium;
contig-JGI	Clean	CL_VIRSorter_k127_1193952_flag=0_multi=14_1961_len=9248	>Cluster_5019		Siphoviridae		Bacteria; Actinobacteria; Actinobacteria; Corynebacteriales; Nocardiaceae; Rhodococcus;
contig-JGI	Clean	CL_VIRSorter_k127_1198379_flag=1_multi=5_0000_len=2463	>Cluster_15417		Siphoviridae		Bacteria; Proteobacteria; Gammaproteobacteria; Pseudomonadales; Pseudomonadaceae; Pseudomonas;
contig-JGI	Clean	CL_VIRSorter_k127_120016_flag=0_multi=68_2316_len=4726	>Cluster_9546				Bacteria; Actinobacteria; Actinobacteria; Streptomycetales; Streptomycetaceae; ;
contig-JGI	Clean	CL_VIRSorter_k127_1200314_flag=1_multi=15_0000_len=11199	>Cluster_4019	VC_77_0	Siphoviridae		Bacteria; Actinobacteria; Actinobacteria; Micromonosporales; Micromonosporaceae; Micromonospora;
contig-JGI	Clean	CL_VIRSorter_k127_1201133_flag=1_multi=5_0000_len=2530	>Cluster_15243		Siphoviridae		Bacteria; Actinobacteria; Actinobacteria; Streptomycetales; Streptomycetaceae; Streptomyces;
contig-JGI	Clean	CL_VIRSorter_k127_1203051_flag=0_multi=952_0000_len=2621	>Cluster_15024				Bacteria; Actinobacteria; Actinobacteria; Streptomycetales; Streptomycetaceae; Streptomyces; Streptomyces lavenduligriseus
contig-JGI	Clean	CL_VIRSorter_k127_1203384_flag=0_multi=799_9801_len=15815	>Cluster_2623	VC_45_0	Siphoviridae		Bacteria; Actinobacteria; Actinobacteria; Streptomycetales; Streptomycetaceae; Streptomyces; Streptomyces lavenduligriseus
contig-JGI	Clean	CL_VIRSorter_k127_1203384_flag=0_multi=799_9801_len=15815	>Cluster_2623	VC_45_0	Siphoviridae		Bacteria; Actinobacteria; Actinobacteria; Streptomycetales; Streptomycetaceae; Streptomyces; Streptomyces scabiei
contig-JGI	Clean	CL_VIRSorter_k127_1203384_flag=0_multi=799_9801_len=15815	>Cluster_2623	VC_45_0	Siphoviridae		Bacteria; Actinobacteria; Actinobacteria; Streptomycetales; Streptomycetaceae; Streptomyces;
contig-JGI	Clean	CL_VIRSorter_k127_1203384_flag=0_multi=799_9801_len=15815	>Cluster_2623	VC_45_0	Siphoviridae		Bacteria; Actinobacteria; Actinobacteria; Streptomycetales; Streptomycetaceae; Streptomyces; Streptomyces sp. OK228
contig-JGI	Clean	CL_VIRSorter_k127_1203957_flag=1_multi=5_1790_len=2295	>Cluster_15825		Siphoviridae		Bacteria; Actinobacteria; Actinobacteria; Streptomycetales; Streptomycetaceae; Streptomyces;
contig-JGI	Clean	CL_VIRSorter_k127_120490_flag=0_multi=31_0000_len=26662	>Cluster_1490		Siphoviridae		Bacteria; Actinobacteria; Actinobacteria; Streptomycetales; Streptomycetaceae; Streptomyces; Streptomyces indicus
contig-JGI	Clean	CL_VIRSorter_k127_1209893_flag=0_multi=74_0000_len=9550	>Cluster_4831		Siphoviridae		Bacteria; Actinobacteria; Actinobacteria; Actinomycetales; Actinomycetaceae; Actinomyces; Actinomyces sp. HPA0247
contig-JGI	Clean	CL_VIRSorter_k127_1209893_flag=0_multi=74_0000_len=9550	>Cluster_4831		Siphoviridae		Bacteria; Actinobacteria; Actinobacteria; Actinomycetales; Actinomycetaceae; ;
contig-JGI	Clean	CL_VIRSorter_k127_1209893_flag=0_multi=74_0000_len=9550	>Cluster_4831		Siphoviridae		Bacteria; Actinobacteria; Actinobacteria; Actinomycetales; Actinomycetaceae; Actinomyces;
contig-JGI	Clean	CL_VIRSorter_k127_1209893_flag=0_multi=74_0000_len=9550	>Cluster_4831		Siphoviridae		Bacteria; Actinobacteria; Actinobacteria; Streptomycetales; Streptomycetaceae; Streptomyces; Streptomyces harbinensis
contig-JGI	Clean	CL_VIRSorter_k127_1209893_flag=0_multi=74_0000_len=9550	>Cluster_4831		Siphoviridae		Bacteria; Actinobacteria; Actinobacteria; Streptosporangiales; Nocardiopsaceae; Nocardiopsis; Nocardiopsis valliformis
contig-JGI	Clean	CL_VIRSorter_k127_1209893_flag=0_multi=74_0000_len=9550	>Cluster_4831		Siphoviridae		Bacteria; Actinobacteria; Actinobacteria; Micrococcales; Microbacteriaceae; Microbacterium; Microbacterium hominis
contig-JGI	Clean	CL_VIRSorter_k127_1209893_flag=0_multi=74_0000_len=9550	>Cluster_4831		Siphoviridae		Bacteria; Actinobacteria; Actinobacteria; Streptomycetales; Streptomycetaceae; Streptomyces;
contig-JGI	Clean	CL_VIRSorter_k127_1211661_flag=0_multi=6_9598_len=2068	>Cluster_16377		Siphoviridae		Bacteria; Actinobacteria; Actinobacteria; Bifidobacteriales; Bifidobacteriaceae; Bifidobacterium;
contig-JGI	Clean	CL_VIRSorter_k127_1212030_flag=0_multi=16_0949_len=2477	>Cluster_15378		Siphoviridae		Bacteria; Actinobacteria; Actinobacteria; Streptomycetales; Streptomycetaceae; Streptomyces;
contig-JGI	Clean	CL_VIRSorter_k127_1212030_flag=0_multi=16_0949_len=2477	>Cluster_15378		Siphoviridae		Bacteria; Actinobacteria; Actinobacteria; Streptomycetales; Streptomycetaceae; Streptomyces; Streptomyces sp. NRRL S-1314
contig-JGI	Clean	CL_VIRSorter_k127_1214170_flag=3_multi=31_0011_len=29392-circular	>Cluster_1330	VC_120_0	Siphoviridae		Bacteria; Actinobacteria; Actinobacteria; Propionibacteriales; Propionibacteriaceae; Cutibacterium; Cutibacterium acnes
contig-JGI	Clean	CL_VIRSorter_k127_1214170_flag=3_multi=31_0011_len=29392-circular	>Cluster_1330	VC_120_0	Siphoviridae		Bacteria; Actinobacteria; Actinobacteria; Propionibacteriales; Propionibacteriaceae; Cutibacterium;
contig-JGI	Clean	CL_VIRSorter_k127_1214183_flag=3_multi=25_0005_len=46804-circular	>Cluster_516	VC_52_0	Siphoviridae		Bacteria; Proteobacteria; ; ; ; ;
contig-JGI	Clean	CL_VIRSorter_k127_1214183_flag=3_multi=25_0005_len=46804-circular	>Cluster_516	VC_52_0	Siphoviridae		Bacteria; Proteobacteria; Betaproteobacteria; Burkholderiales; Comamonadaceae; Lampropedia; Lampropedia hyalina
contig-JGI	Clean	CL_VIRSorter_k127_1214208_flag=3_multi=16_0004_len=44960-circular	>Cluster_573				Bacteria; Proteobacteria; Gammaproteobacteria; Enterobacterales; Yersiniaceae; Serratia; Serratia oryzae
contig-JGI	Clean	CL_VIRSorter_k127_1214208_flag=3_multi=16_0004_len=44960-circular	>Cluster_573				Bacteria; Proteobacteria; Gammaproteobacteria; Enterobacterales; Yersiniaceae; Serratia;
contig-JGI	Clean	CL_VIRSorter_k127_1214208_flag=3_multi=16_0004_len=44960-circular	>Cluster_573				Bacteria; Proteobacteria; Gammaproteobacteria; Enterobacterales; Enterobacteriaceae; unclassified Enterobacteriaceae;
contig-JGI	Clean	CL_VIRSorter_k127_1214208_flag=3_multi=16_0004_len=44960-circular	>Cluster_573				Bacteria; Proteobacteria; Gammaproteobacteria; Enterobacterales; Enterobacteriaceae; Escherichia;
contig-JGI	Clean	CL_VIRSorter_k127_1214208_flag=3_multi=16_0004_len=44960-circular	>Cluster_573				Bacteria; Proteobacteria; Gammaproteobacteria; Enterobacterales; Erwiniaceae; Pantoea;
contig-JGI	Clean	CL_VIRSorter_k127_1214208_flag=3_multi=16_0004_len=44960-circular	>Cluster_573				Bacteria; Proteobacteria; Gammaproteobacteria; Enterobacterales; Enterobacteriaceae; Enterobacter;
contig-JGI	Clean	CL_VIRSorter_k127_1214208_flag=3_multi=16_0004_len=44960-circular	>Cluster_573				Bacteria; Proteobacteria; Gammaproteobacteria; Enterobacterales; Yersiniaceae; Yersinia; Yersinia kristensenii
contig-JGI	Clean	CL_VIRSorter_k127_1214208_flag=3_multi=16_0004_len=44960-circular	>Cluster_573				Bacteria; Proteobacteria; Gammaproteobacteria; Enterobacterales; Enterobacteriaceae; Cronobacter;
contig-JGI	Clean	CL_VIRSorter_k127_1214208_flag=3_multi=16_0004_len=44960-circular	>Cluster_573				Bacteria; Proteobacteria; Gammaproteobacteria; Enterobacterales; Enterobacteriaceae; Leclercia;
contig-JGI	Clean	CL_VIRSorter_k127_1214208_flag=3_multi=16_0004_len=44960-circular	>Cluster_573				Bacteria; Proteobacteria; Gammaproteobacteria; Enterobacterales; Yersiniaceae; Yersinia; Yersinia pseudotuberculosis
contig-JGI	Clean	CL_VIRSorter_k127_1214208_flag=3_multi=16_0004_len=44960-circular	>Cluster_573				Bacteria; Proteobacteria; Gammaproteobacteria; Enterobacterales; Erwiniaceae; Mixta; Mixta calida
contig-JGI	Clean	CL_VIRSorter_k127_1214208_flag=3_multi=16_0004_len=44960-circular	>Cluster_573				Bacteria; Proteobacteria; Gammaproteobacteria; Enterobacterales; ; ;
contig-JGI	Clean	CL_VIRSorter_k127_1214208_flag=3_multi=16_0004_len=44960-circular	>Cluster_573				Bacteria; Proteobacteria; Gammaproteobacteria; Enterobacterales; unclassified; Grimontella; Grimontella sp. AG753
contig-JGI	Clean	CL_VIRSorter_k127_1214208_flag=3_multi=16_0004_len=44960-circular	>Cluster_573				Bacteria; Proteobacteria; Gammaproteobacteria; Enterobacterales; Enterobacteriaceae; Klebsiella;
contig-JGI	Clean	CL_VIRSorter_k127_1214208_flag=3_multi=16_0004_len=44960-circular	>Cluster_573				Bacteria; Proteobacteria; Gammaproteobacteria; Enterobacterales; Enterobacteriaceae; ;
contig-JGI	Clean	CL_VIRSorter_k127_1214208_flag=3_multi=16_0004_len=44960-circular	>Cluster_573				Bacteria; Proteobacteria; Gammaproteobacteria; Enterobacterales; Erwiniaceae; ;
contig-JGI	Clean	CL_VIRSorter_k127_1214208_flag=3_multi=16_0004_len=44960-circular	>Cluster_573				Bacteria; Proteobacteria; Gammaproteobacteria; Enterobacterales; Enterobacteriaceae; Enterobacter; Enterobacter hormaechei
contig-JGI	Clean	CL_VIRSorter_k127_1214208_flag=3_multi=16_0004_len=44960-circular	>Cluster_573				Bacteria; Proteobacteria; Gammaproteobacteria; Enterobacterales; Enterobacteriaceae; Pluralibacter;
contig-JGI	Clean	CL_VIRSorter_k127_1214375_flag=3_multi=13_0003_len=47747-circular	>Cluster_486		Siphoviridae		Bacteria; Proteobacteria; Gammaproteobacteria; Xanthomonadales; Xanthomonadaceae; Stenotrophomonas;
contig-JGI	Clean	CL_VIRSorter_k127_1214375_flag=3_multi=13_0003_len=47747-circular	>Cluster_486		Siphoviridae		Bacteria; Proteobacteria; Gammaproteobacteria; Oceanospirillales; Halomonadaceae; Chromohalobacter; Chromohalobacter canadensis
contig-JGI	Clean	CL_VIRSorter_k127_1214375_flag=3_multi=13_0003_len=47747-circular	>Cluster_486		Siphoviridae		Bacteria; Proteobacteria; Betaproteobacteria; Burkholderiales; Burkholderiaceae; Caballeronia;
contig-JGI	Clean	CL_VIRSorter_k127_1214500_flag=3_multi=39_9954_len=75658-circular	>Cluster_98	VC_95_0	Siphoviridae		Bacteria; Actinobacteria; Actinobacteria; Streptomycetales; Streptomycetaceae; Streptomyces;
contig-JGI	Clean	CL_VIRSorter_k127_121789_flag=0_multi=17_8386_len=5710	>Cluster_9188		Siphoviridae		Bacteria; Actinobacteria; Actinobacteria; ; ; ;
contig-JGI	Clean	CL_VIRSorter_k127_121789_flag=0_multi=17_8386_len=5710	>Cluster_9188		Siphoviridae		Bacteria; Actinobacteria; Actinobacteria; Micromonosporales; Micromonosporaceae; Micromonospora; Micromonospora carbonacea
contig-JGI	Clean	CL_VIRSorter_k127_122947_flag=1_multi=12_0000_len=9325	>Cluster_4962		Siphoviridae		Bacteria; Proteobacteria; Gammaproteobacteria; Pseudomonadales; Pseudomonadaceae; Pseudomonas;
contig-JGI	Clean	CL_VIRSorter_k127_123535_flag=0_multi=1429_0000_len=8325	>Cluster_5755		Siphoviridae		Bacteria; Actinobacteria; Actinobacteria; Micrococcales; Dermacoccaceae; Dermacoccus;
contig-JGI	Clean	CL_VIRSorter_k127_123535_flag=0_multi=1429_0000_len=8325	>Cluster_5755		Siphoviridae		Bacteria; Actinobacteria; Actinobacteria; Streptosporangiales; Nocardiopsaceae; Nocardiopsis; Nocardiopsis valliformis
contig-JGI	Clean	CL_VIRSorter_k127_124428_flag=0_multi=79_8396_len=1642	>Cluster_5755				Bacteria; Actinobacteria; Actinobacteria; Streptomycetales; Streptomycetaceae; Streptomyces; Streptomyces hygroscopicus
contig-JGI	Clean	CL_VIRSorter_k127_124428_flag=0_multi=79_8396_len=1642	>Cluster_5755				Bacteria; Actinobacteria; Actinobacteria; Streptomycetales; Streptomycetaceae; Streptomyces; Streptomyces leeuwenhoekii
contig-JGI	Clean	CL_VIRSorter_k127_124428_flag=0_multi=79_8396_len=1642	>Cluster_5755				Bacteria; Actinobacteria; Actinobacteria; Streptomycetales; Streptomycetaceae; Streptomyces; Streptomyces pratensis
contig-JGI	Clean	CL_VIRSorter_k127_124428_flag=0_multi=79_8396_len=1642	>Cluster_5755				Bacteria; Actinobacteria; Actinobacteria; Streptomycetales; Streptomycetaceae; Streptomyces;
contig-JGI	Clean	CL_VIRSorter_k127_124428_flag=0_multi=79_8396_len=1642	>Cluster_5755				Bacteria; Actinobacteria; Actinobacteria; Streptomycetales; Streptomycetaceae; Streptomyces; Streptomyces sp. NRRL S-474
contig-JGI	Clean	CL_VIRSorter_k127_124428_flag=0_multi=79_8396_len=1642	>Cluster_5755				Bacteria; Actinobacteria; Actinobacteria; Streptomycetales; Streptomycetaceae; Streptomyces; Streptomyces sp. NRRL B-24085
contig-JGI	Clean	CL_VIRSorter_k127_125292_flag=0_multi=56_3629_len=28183	>Cluster_1397	VC_93_0	Siphoviridae		Bacteria; Actinobacteria; Actinobacteria; Streptomycetales; Streptomycetaceae; Streptomyces;
contig-JGI	Clean	CL_VIRSorter_k127_125292_flag=0_multi=56_3629_len=28183	>Cluster_1397	VC_93_0	Siphoviridae		Bacteria; Actinobacteria; Actinobacteria; Streptomycetales; Streptomycetaceae; Streptomyces; Streptomyces viridochromogenes
contig-JGI	Clean	CL_VIRSorter_k127_125621_flag=1_multi=6_0000_len=8600	>Cluster_5518		Siphoviridae		Bacteria; Actinobacteria; Actinobacteria; Streptomycetales; Streptomycetaceae; Streptomyces; Streptomyces sp. NRRL B-24085
contig-JGI	Clean	CL_VIRSorter_k127_125621_flag=1_multi=6_0000_len=8600	>Cluster_5518		Siphoviridae		Bacteria; Actinobacteria; Actinobacteria; Streptomycetales; Streptomycetaceae; Streptomyces;
contig-JGI	Clean	CL_VIRSorter_k127_125621_flag=1_multi=6_0000_len=8600	>Cluster_5518		Siphoviridae		Bacteria; Actinobacteria; Actinobacteria; Streptomycetales; Streptomycetaceae; Streptomyces; Streptomyces sp. Tu 6176
contig-JGI	Clean	CL_VIRSorter_k127_125621_flag=1_multi=6_0000_len=8600	>Cluster_5518		Siphoviridae		Bacteria; Actinobacteria; Actinobacteria; Streptomycetales; Streptomycetaceae; Streptomyces; Streptomyces harbinensis
contig-JGI	Clean	CL_VIRSorter_k127_126035_flag=0_multi=64_0000_len=10800	>Cluster_4188		Siphoviridae		Bacteria; Actinobacteria; Actinobacteria; Streptomycetales; Streptomycetaceae; Streptomyces; Streptomyces leeuwenhoekii
contig-JGI	Clean	CL_VIRSorter_k127_126035_flag=0_multi=64_0000_len=10800	>Cluster_4188		Siphoviridae		Bacteria; Actinobacteria; Actinobacteria; Streptomycetales; Streptomycetaceae; Streptomyces; Streptomyces pratensis
contig-JGI	Clean	CL_VIRSorter_k127_126035_flag=0_multi=64_0000_len=10800	>Cluster_4188		Siphoviridae		Bacteria; Actinobacteria; Actinobacteria; Streptomycetales; Streptomycetaceae; Streptomyces; Streptomyces sp. NRRL S-474
contig-JGI	Clean	CL_VIRSorter_k127_126035_flag=0_multi=64_0000_len=10800	>Cluster_4188		Siphoviridae		Bacteria; Actinobacteria; Actinobacteria; Streptomycetales; Streptomycetaceae; Streptomyces; Streptomyces sp. NRRL S-1813
contig-JGI	Clean	CL_VIRSorter_k127_126035_flag=0_multi=64_0000_len=10800	>Cluster_4188		Siphoviridae		Bacteria; Actinobacteria; Actinobacteria; Streptomycetales; Streptomycetaceae; Streptomyces; Streptomyces sp. NRRL B-24085
contig-JGI	Clean	CL_VIRSorter_k127_126035_flag=0_multi=64_0000_len=10800	>Cluster_4188		Siphoviridae		Bacteria; Actinobacteria; Actinobacteria; Streptomycetales; Streptomycetaceae; Streptomyces; Streptomyces hygroscopicus
contig-JGI	Clean	CL_VIRSorter_k127_1263_flag=3_multi=129_0000_len=91862-circular	>Cluster_64	VC_289_1	Siphoviridae		Bacteria; Actinobacteria; Actinobacteria; Streptomycetales; Streptomycetaceae; Streptomyces;
contig-JGI	Clean	CL_VIRSorter_k127_1263_flag=3_multi=129_0000_len=91862-circular	>Cluster_64	VC_289_1	Siphoviridae		Bacteria; Actinobacteria; Actinobacteria; Streptomycetales; Streptomycetaceae; Streptomyces; Streptomyces pactum
contig-JGI	Clean	CL_VIRSorter_k127_1263_flag=3_multi=129_0000_len=91862-circular	>Cluster_64	VC_289_1	Siphoviridae		Bacteria; Actinobacteria; Actinobacteria; Streptomycetales; Streptomycetaceae; Streptomyces; Streptomyces sp. BK340
contig-JGI	Clean	CL_VIRSorter_k127_1263_flag=3_multi=129_0000_len=91862-circular	>Cluster_64	VC_289_1	Siphoviridae		Bacteria; Actinobacteria; Actinobacteria; Corynebacteriales; Mycobacteriaceae; Mycobacterium;
contig-JGI	Clean	CL_VIRSorter_k127_1263_flag=3_multi=129_0000_len=91862-circular	>Cluster_64	VC_289_1	Siphoviridae		Bacteria; Actinobacteria; Actinobacteria; Micrococcales; Cellulomonadaceae; Cellulomonas;
contig-JGI	Clean	CL_VIRSorter_k127_1263_flag=3_multi=129_0000_len=91862-circular	>Cluster_64	VC_289_1	Siphoviridae		Bacteria; Actinobacteria; Actinobacteria; Corynebacteriales; Mycobacteriaceae; Mycobacteroides;
contig-JGI	Clean	CL_VIRSorter_k127_126648_flag=1_multi=6_0000_len=4329	>Cluster_11765		Siphoviridae		Bacteria; Proteobacteria; Gammaproteobacteria; Pseudomonadales; Pseudomonadaceae; Pseudomonas; Pseudomonas aeruginosa
contig-JGI	Clean	CL_VIRSorter_k127_12708_flag=1_multi=133_1575_len=8926	>Cluster_5250		Siphoviridae		Bacteria; Actinobacteria; Actinobacteria; Micrococcales; Microbacteriaceae; Leifsonia;
contig-JGI	Clean	CL_VIRSorter_k127_127158_flag=0_multi=236_5463_len=1681	>Cluster_5250				Bacteria; Actinobacteria; Actinobacteria; Streptomycetales; Streptomycetaceae; Kitasatospora;
contig-JGI	Clean	CL_VIRSorter_k127_1273_flag=0_multi=78_9457_len=14491	>Cluster_2943	VC_93_0	Siphoviridae		Bacteria; Actinobacteria; Actinobacteria; Streptomycetales; Streptomycetaceae; unclassified Streptomycetaceae;
contig-JGI	Clean	CL_VIRSorter_k127_1273_flag=0_multi=78_9457_len=14491	>Cluster_2943	VC_93_0	Siphoviridae		Bacteria; Actinobacteria; Actinobacteria; Streptomycetales; Streptomycetaceae; Streptomyces;
contig-JGI	Clean	CL_VIRSorter_k127_129478_flag=0_multi=14_2237_len=3078	>Cluster_11296				Bacteria; Actinobacteria; Actinobacteria; Streptomycetales; Streptomycetaceae; Kitasatospora;
contig-JGI	Clean	CL_VIRSorter_k127_129478_flag=0_multi=14_2237_len=3078	>Cluster_11296				Bacteria; Actinobacteria; Actinobacteria; Streptomycetales; Streptomycetaceae; Streptomyces;
contig-JGI	Clean	CL_VIRSorter_k127_129539_flag=0_multi=199_5901_len=5358	>Cluster_11296				Bacteria; Actinobacteria; Actinobacteria; Streptomycetales; Streptomycetaceae; Streptomyces;
contig-JGI	Clean	CL_VIRSorter_k127_129539_flag=0_multi=199_5901_len=5358	>Cluster_11296				Bacteria; Actinobacteria; Actinobacteria; Micromonosporales; Micromonosporaceae; Salinispora; Salinispora arenicola
contig-JGI	Clean	CL_VIRSorter_k127_129655_flag=0_multi=109_1732_len=9988	>Cluster_4578		Siphoviridae		Bacteria; Actinobacteria; Actinobacteria; Streptomycetales; Streptomycetaceae; Streptomyces; Streptomyces hygroscopicus
contig-JGI	Clean	CL_VIRSorter_k127_131158_flag=1_multi=6_0000_len=1489	>Cluster_17736		Siphoviridae		Bacteria; Actinobacteria; Actinobacteria; Micrococcales; Cellulomonadaceae; Cellulomonas;
contig-JGI	Clean	CL_VIRSorter_k127_131495_flag=0_multi=14_7480_len=4731	>Cluster_11190		Siphoviridae		Bacteria; Actinobacteria; Actinobacteria; Micrococcales; Cellulomonadaceae; Actinotalea;
contig-JGI	Clean	CL_VIRSorter_k127_132500_flag=1_multi=12_5152_len=6980	>Cluster_7172		Siphoviridae		Bacteria; Actinobacteria; Actinobacteria; Streptosporangiales; Nocardiopsaceae; Nocardiopsis; Nocardiopsis valliformis
contig-JGI	Clean	CL_VIRSorter_k127_132500_flag=1_multi=12_5152_len=6980	>Cluster_7172		Siphoviridae		Bacteria; Actinobacteria; Actinobacteria; Micrococcales; Dermatophilaceae; Kineosphaera; Kineosphaera limosa
contig-JGI	Clean	CL_VIRSorter_k127_132500_flag=1_multi=12_5152_len=6980	>Cluster_7172		Siphoviridae		Bacteria; Actinobacteria; Actinobacteria; Micrococcales; Microbacteriaceae; Microbacterium;
contig-JGI	Clean	CL_VIRSorter_k127_133192_flag=1_multi=12858_4242_len=16630	>Cluster_2473	VC_45_0	Siphoviridae		Bacteria; Actinobacteria; Actinobacteria; Streptomycetales; Streptomycetaceae; Streptomyces; Streptomyces lavenduligriseus
contig-JGI	Clean	CL_VIRSorter_k127_133192_flag=1_multi=12858_4242_len=16630	>Cluster_2473	VC_45_0	Siphoviridae		Bacteria; Actinobacteria; Actinobacteria; Streptomycetales; Streptomycetaceae; Streptomyces;
contig-JGI	Clean	CL_VIRSorter_k127_133192_flag=1_multi=12858_4242_len=16630	>Cluster_2473	VC_45_0	Siphoviridae		Bacteria; Actinobacteria; Actinobacteria; Streptomycetales; Streptomycetaceae; Streptomyces; Streptomyces sp. OK228
contig-JGI	Clean	CL_VIRSorter_k127_133192_flag=1_multi=12858_4242_len=16630	>Cluster_2473	VC_45_0	Siphoviridae		Bacteria; Actinobacteria; Actinobacteria; Streptosporangiales; Nocardiopsaceae; Thermobifida; Thermobifida halotolerans
contig-JGI	Clean	CL_VIRSorter_k127_1333_flag=0_multi=6360_9407_len=13966	>Cluster_3082		Siphoviridae		Bacteria; Actinobacteria; Actinobacteria; Streptomycetales; Streptomycetaceae; Streptomyces;
contig-JGI	Clean	CL_VIRSorter_k127_1333_flag=0_multi=6360_9407_len=13966	>Cluster_3082		Siphoviridae		Bacteria; Actinobacteria; Actinobacteria; Streptomycetales; Streptomycetaceae; Streptomyces; Streptomyces sp. BK340
contig-JGI	Clean	CL_VIRSorter_k127_1333_flag=0_multi=6360_9407_len=13966	>Cluster_3082		Siphoviridae		Bacteria; Actinobacteria; Actinobacteria; Streptomycetales; Streptomycetaceae; Streptomyces; Streptomyces pseudogriseolus
contig-JGI	Clean	CL_VIRSorter_k127_133510_flag=1_multi=17_0000_len=7700	>Cluster_6326		Siphoviridae		Bacteria; Actinobacteria; Actinobacteria; Micromonosporales; Micromonosporaceae; Salinispora; Salinispora arenicola
contig-JGI	Clean	CL_VIRSorter_k127_133935_flag=0_multi=6_9842_len=3918	>Cluster_12417		Siphoviridae		Bacteria; Actinobacteria; Actinobacteria; Corynebacteriales; Nocardiaceae; unclassified Nocardiaceae;
contig-JGI	Clean	CL_VIRSorter_k127_133935_flag=0_multi=6_9842_len=3918	>Cluster_12417		Siphoviridae		Bacteria; Actinobacteria; Actinobacteria; Micrococcales; Cellulomonadaceae; Actinotalea;
contig-JGI	Clean	CL_VIRSorter_k127_137268_flag=1_multi=1349_0100_len=10734	>Cluster_4203		Siphoviridae		Bacteria; Actinobacteria; Actinobacteria; Micrococcales; Dermacoccaceae; Dermacoccus;
contig-JGI	Clean	CL_VIRSorter_k127_137769_flag=0_multi=289_0596_len=4672	>Cluster_18089				Bacteria; Actinobacteria; Actinobacteria; Streptomycetales; Streptomycetaceae; Streptomyces; Streptomyces prunicolor
contig-JGI	Clean	CL_VIRSorter_k127_137769_flag=0_multi=289_0596_len=4672	>Cluster_18089				Bacteria; Actinobacteria; Actinobacteria; Streptomycetales; Streptomycetaceae; Streptomyces;
contig-JGI	Clean	CL_VIRSorter_k127_138387_flag=1_multi=116_2046_len=14160	>Cluster_3045		Siphoviridae		Bacteria; Actinobacteria; Actinobacteria; Corynebacteriales; Nocardiaceae; unclassified Nocardiaceae;
contig-JGI	Clean	CL_VIRSorter_k127_13844_flag=1_multi=97_0000_len=4768	>Cluster_11146		Siphoviridae		Bacteria; Actinobacteria; Actinobacteria; Actinomycetales; Actinomycetaceae; Actinomyces;
contig-JGI	Clean	CL_VIRSorter_k127_13844_flag=1_multi=97_0000_len=4768	>Cluster_11146		Siphoviridae		Bacteria; Actinobacteria; Actinobacteria; Actinomycetales; Actinomycetaceae; Actinomyces; Actinomyces sp. oral taxon 849
contig-JGI	Clean	CL_VIRSorter_k127_13844_flag=1_multi=97_0000_len=4768	>Cluster_11146		Siphoviridae		Bacteria; Firmicutes; Negativicutes; Veillonellales; Veillonellaceae; Veillonella;
contig-JGI	Clean	CL_VIRSorter_k127_13844_flag=1_multi=97_0000_len=4768	>Cluster_11146		Siphoviridae		Bacteria; Firmicutes; Clostridia; Clostridiales; Ruminococcaceae; Flavonifractor;
contig-JGI	Clean	CL_VIRSorter_k127_13844_flag=1_multi=97_0000_len=4768	>Cluster_11146		Siphoviridae		Bacteria; Actinobacteria; Actinobacteria; Streptomycetales; Streptomycetaceae; Streptomyces;
contig-JGI	Clean	CL_VIRSorter_k127_13844_flag=1_multi=97_0000_len=4768	>Cluster_11146		Siphoviridae		Bacteria; Actinobacteria; Actinobacteria; Streptomycetales; Streptomycetaceae; Streptomyces; Streptomyces thermovulgaris
contig-JGI	Clean	CL_VIRSorter_k127_13844_flag=1_multi=97_0000_len=4768	>Cluster_11146		Siphoviridae		Bacteria; Firmicutes; Clostridia; Clostridiales; unclassified; unclassified;
contig-JGI	Clean	CL_VIRSorter_k127_139767_flag=0_multi=8_9931_len=11695	>Cluster_3829	VC_624_0	Siphoviridae		Bacteria; Proteobacteria; Gammaproteobacteria; Pseudomonadales; Pseudomonadaceae; unclassified Pseudomonadaceae;
contig-JGI	Clean	CL_VIRSorter_k127_139767_flag=0_multi=8_9931_len=11695	>Cluster_3829	VC_624_0	Siphoviridae		Bacteria; Proteobacteria; Gammaproteobacteria; Pseudomonadales; Pseudomonadaceae; Pseudomonas;
contig-JGI	Clean	CL_VIRSorter_k127_140940_flag=1_multi=30_8333_len=42817	>Cluster_673	VC_351_0	Siphoviridae		Bacteria; Actinobacteria; Actinobacteria; Micrococcales; Microbacteriaceae; Curtobacterium;
contig-JGI	Clean	CL_VIRSorter_k127_141614_flag=0_multi=172_0000_len=7981	>Cluster_6050		Siphoviridae		Bacteria; Actinobacteria; Actinobacteria; Corynebacteriales; Nocardiaceae; unclassified Nocardiaceae;
contig-JGI	Clean	CL_VIRSorter_k127_141614_flag=0_multi=172_0000_len=7981	>Cluster_6050		Siphoviridae		Bacteria; Actinobacteria; Actinobacteria; Micrococcales; Dermacoccaceae; Dermacoccus;
contig-JGI	Clean	CL_VIRSorter_k127_141614_flag=0_multi=172_0000_len=7981	>Cluster_6050		Siphoviridae		Bacteria; Actinobacteria; Actinobacteria; Micrococcales; Cellulomonadaceae; Actinotalea;
contig-JGI	Clean	CL_VIRSorter_k127_14163_flag=0_multi=64_0000_len=10662	>Cluster_4232		Siphoviridae		Bacteria; Firmicutes; Clostridia; Clostridiales; Lachnospiraceae; ;
contig-JGI	Clean	CL_VIRSorter_k127_14163_flag=0_multi=64_0000_len=10662	>Cluster_4232		Siphoviridae		Bacteria; Actinobacteria; Actinobacteria; Actinomycetales; Actinomycetaceae; Actinomyces;
contig-JGI	Clean	CL_VIRSorter_k127_14163_flag=0_multi=64_0000_len=10662	>Cluster_4232		Siphoviridae		Bacteria; Firmicutes; Clostridia; Clostridiales; Ruminococcaceae; Anaeromassilibacillus; Anaeromassilibacillus senegalensis
contig-JGI	Clean	CL_VIRSorter_k127_14163_flag=0_multi=64_0000_len=10662	>Cluster_4232		Siphoviridae		Bacteria; Actinobacteria; Actinobacteria; Streptomycetales; Streptomycetaceae; Streptomyces;
contig-JGI	Clean	CL_VIRSorter_k127_14163_flag=0_multi=64_0000_len=10662	>Cluster_4232		Siphoviridae		Bacteria; Actinobacteria; Actinobacteria; Bifidobacteriales; Bifidobacteriaceae; Bifidobacterium; Bifidobacterium longum
contig-JGI	Clean	CL_VIRSorter_k127_14188_flag=0_multi=493_0039_len=2668	>Cluster_14913		Siphoviridae		Bacteria; Actinobacteria; Actinobacteria; Streptomycetales; Streptomycetaceae; Streptomyces;
contig-JGI	Clean	CL_VIRSorter_k127_141935_flag=1_multi=7_0000_len=3250	>Cluster_13630				Bacteria; Proteobacteria; Betaproteobacteria; Burkholderiales; Comamonadaceae; Variovorax;
contig-JGI	Clean	CL_VIRSorter_k127_141935_flag=1_multi=7_0000_len=3250	>Cluster_13630				Bacteria; Proteobacteria; Betaproteobacteria; Neisseriales; Chromobacteriaceae; Chromobacterium; Chromobacterium sp. LK1
contig-JGI	Clean	CL_VIRSorter_k127_142699_flag=0_multi=9_2329_len=1883	>Cluster_16820		Siphoviridae		Bacteria; Actinobacteria; Actinobacteria; Streptomycetales; Streptomycetaceae; Streptomyces; Streptomyces sp. NRRL B-24085
contig-JGI	Clean	CL_VIRSorter_k127_142699_flag=0_multi=9_2329_len=1883	>Cluster_16820		Siphoviridae		Bacteria; Actinobacteria; Actinobacteria; Streptomycetales; Streptomycetaceae; Streptomyces;
contig-JGI	Clean	CL_VIRSorter_k127_144224_flag=0_multi=12_9864_len=8936	>Cluster_5242		Myoviridae		Bacteria; Proteobacteria; Betaproteobacteria; Burkholderiales; Burkholderiaceae; Burkholderia;
contig-JGI	Clean	CL_VIRSorter_k127_144669_flag=0_multi=23_1778_len=4817	>Cluster_11082		Siphoviridae		Bacteria; Actinobacteria; Actinobacteria; Pseudonocardiales; Pseudonocardiaceae; unclassified Pseudonocardiaceae;
contig-JGI	Clean	CL_VIRSorter_k127_14674_flag=1_multi=32_0000_len=42201	>Cluster_712	VC_0_1	Siphoviridae		Bacteria; Actinobacteria; Actinobacteria; Actinomycetales; Actinomycetaceae; Actinomyces; Actinomyces sp. oral taxon 849
contig-JGI	Clean	CL_VIRSorter_k127_14674_flag=1_multi=32_0000_len=42201	>Cluster_712	VC_0_1	Siphoviridae		Bacteria; Actinobacteria; Actinobacteria; Actinomycetales; Actinomycetaceae; Actinomyces;
contig-JGI	Clean	CL_VIRSorter_k127_14674_flag=1_multi=32_0000_len=42201	>Cluster_712	VC_0_1	Siphoviridae		Bacteria; Actinobacteria; Actinobacteria; ; ; ;
contig-JGI	Clean	CL_VIRSorter_k127_14674_flag=1_multi=32_0000_len=42201	>Cluster_712	VC_0_1	Siphoviridae		Bacteria; Actinobacteria; Actinobacteria; Streptomycetales; Streptomycetaceae; Streptomyces;
contig-JGI	Clean	CL_VIRSorter_k127_14674_flag=1_multi=32_0000_len=42201	>Cluster_712	VC_0_1	Siphoviridae		Bacteria; Actinobacteria; Actinobacteria; Streptomycetales; Streptomycetaceae; Streptomyces; Streptomyces thermovulgaris
contig-JGI	Clean	CL_VIRSorter_k127_14674_flag=1_multi=32_0000_len=42201	>Cluster_712	VC_0_1	Siphoviridae		Bacteria; Actinobacteria; Actinobacteria; Bifidobacteriales; Bifidobacteriaceae; Bifidobacterium;
contig-JGI	Clean	CL_VIRSorter_k127_14674_flag=1_multi=32_0000_len=42201	>Cluster_712	VC_0_1	Siphoviridae		Bacteria; Actinobacteria; Actinobacteria; Bifidobacteriales; Bifidobacteriaceae; Bifidobacterium; Bifidobacterium longum
contig-JGI	Clean	CL_VIRSorter_k127_14730_flag=0_multi=224_0000_len=10239	>Cluster_4447		Siphoviridae		Bacteria; Actinobacteria; Actinobacteria; Streptomycetales; Streptomycetaceae; Streptomyces; Streptomyces thermovulgaris
contig-JGI	Clean	CL_VIRSorter_k127_14730_flag=0_multi=224_0000_len=10239	>Cluster_4447		Siphoviridae		Bacteria; Firmicutes; Clostridia; Clostridiales; unclassified; unclassified;
contig-JGI	Clean	CL_VIRSorter_k127_14730_flag=0_multi=224_0000_len=10239	>Cluster_4447		Siphoviridae		Bacteria; Actinobacteria; Actinobacteria; Streptomycetales; Streptomycetaceae; Streptomyces;
contig-JGI	Clean	CL_VIRSorter_k127_14730_flag=0_multi=224_0000_len=10239	>Cluster_4447		Siphoviridae		Bacteria; Actinobacteria; Actinobacteria; Bifidobacteriales; Bifidobacteriaceae; Bifidobacterium; Bifidobacterium breve
contig-JGI	Clean	CL_VIRSorter_k127_147325_flag=0_multi=810_0000_len=2828	>Cluster_4447				Bacteria; Actinobacteria; Actinobacteria; Streptomycetales; Streptomycetaceae; Streptomyces;
contig-JGI	Clean	CL_VIRSorter_k127_147710_flag=1_multi=12_0000_len=5592	>Cluster_9419		Myoviridae		Bacteria; Chloroflexi; Thermomicrobia; Sphaerobacterales; Sphaerobacteraceae; Sphaerobacter; Sphaerobacter thermophilus
contig-JGI	Clean	CL_VIRSorter_k127_147941_flag=0_multi=103_8537_len=11372	>Cluster_3946	VC_37_0	Siphoviridae		Bacteria; Actinobacteria; Actinobacteria; Streptomycetales; Streptomycetaceae; Streptomyces;
contig-JGI	Clean	CL_VIRSorter_k127_147941_flag=0_multi=103_8537_len=11372	>Cluster_3946	VC_37_0	Siphoviridae		Bacteria; Actinobacteria; Actinobacteria; Streptomycetales; Streptomycetaceae; Streptomyces; Streptomyces sp. NRRL B-24085
contig-JGI	Clean	CL_VIRSorter_k127_147941_flag=0_multi=103_8537_len=11372	>Cluster_3946	VC_37_0	Siphoviridae		Bacteria; Actinobacteria; Actinobacteria; Streptomycetales; Streptomycetaceae; Streptomyces; Streptomyces pseudogriseolus
contig-JGI	Clean	CL_VIRSorter_k127_147941_flag=0_multi=103_8537_len=11372	>Cluster_3946	VC_37_0	Siphoviridae		Bacteria; Actinobacteria; Actinobacteria; Micromonosporales; Micromonosporaceae; Micromonospora; Micromonospora peucetia
contig-JGI	Clean	CL_VIRSorter_k127_14879_flag=0_multi=18_7261_len=8606	>Cluster_5513		Siphoviridae		Bacteria; Proteobacteria; Alphaproteobacteria; Rhizobiales; Rhizobiaceae; Sinorhizobium;
contig-JGI	Clean	CL_VIRSorter_k127_14879_flag=0_multi=18_7261_len=8606	>Cluster_5513		Siphoviridae		Bacteria; Proteobacteria; Alphaproteobacteria; Rhizobiales; Rhizobiaceae; ;
contig-JGI	Clean	CL_VIRSorter_k127_148860_flag=1_multi=9_0000_len=6077	>Cluster_8498		Siphoviridae		Bacteria; Proteobacteria; Gammaproteobacteria; Chromatiales; Thioalkalispiraceae; Sulfurivermis; Sulfurivermis fontis
contig-JGI	Clean	CL_VIRSorter_k127_148860_flag=1_multi=9_0000_len=6077	>Cluster_8498		Siphoviridae		Bacteria; Proteobacteria; ; ; ; ;
contig-JGI	Clean	CL_VIRSorter_k127_148860_flag=1_multi=9_0000_len=6077	>Cluster_8498		Siphoviridae		Bacteria; Proteobacteria; Gammaproteobacteria; ; ; ;
contig-JGI	Clean	CL_VIRSorter_k127_150101_flag=0_multi=31_7703_len=6582	>Cluster_7714		Siphoviridae		Bacteria; Actinobacteria; Actinobacteria; Actinomycetales; Actinomycetaceae; Actinomyces; Actinomyces provencensis
contig-JGI	Clean	CL_VIRSorter_k127_151428_flag=1_multi=46_0000_len=39963	>Cluster_858		Siphoviridae	C	Bacteria; Proteobacteria; Betaproteobacteria; Burkholderiales; Comamonadaceae; Delftia;
contig-JGI	Clean	CL_VIRSorter_k127_151428_flag=1_multi=46_0000_len=39963	>Cluster_858		Siphoviridae	C	Bacteria; Proteobacteria; Betaproteobacteria; Burkholderiales; Comamonadaceae; Delftia; Delftia sp. HK171
contig-JGI	Clean	CL_VIRSorter_k127_151428_flag=1_multi=46_0000_len=39963	>Cluster_858		Siphoviridae	C	Bacteria; Armatimonadetes; unclassified; unclassified; unclassified; unclassified;
contig-JGI	Clean	CL_VIRSorter_k127_151428_flag=1_multi=46_0000_len=39963	>Cluster_858		Siphoviridae	C	Bacteria; Proteobacteria; Gammaproteobacteria; Pseudomonadales; Pseudomonadaceae; Pseudomonas;
contig-JGI	Clean	CL_VIRSorter_k127_151428_flag=1_multi=46_0000_len=39963	>Cluster_858		Siphoviridae	C	Bacteria; Proteobacteria; Alphaproteobacteria; Sphingomonadales; Sphingomonadaceae; Sphingomonas; Sphingomonas sp. JS21-1
contig-JGI	Clean	CL_VIRSorter_k127_151428_flag=1_multi=46_0000_len=39963	>Cluster_858		Siphoviridae	C	Bacteria; Proteobacteria; Betaproteobacteria; Burkholderiales; Alcaligenaceae; Achromobacter;
contig-JGI	Clean	CL_VIRSorter_k127_151428_flag=1_multi=46_0000_len=39963	>Cluster_858		Siphoviridae	C	Bacteria; Proteobacteria; Betaproteobacteria; Burkholderiales; Burkholderiaceae; Ralstonia; Ralstonia solanacearum
contig-JGI	Clean	CL_VIRSorter_k127_151428_flag=1_multi=46_0000_len=39963	>Cluster_858		Siphoviridae	C	Bacteria; Proteobacteria; Alphaproteobacteria; Sphingomonadales; Sphingomonadaceae; Sphingomonas;
contig-JGI	Clean	CL_VIRSorter_k127_151428_flag=1_multi=46_0000_len=39963	>Cluster_858		Siphoviridae	C	Bacteria; Proteobacteria; Betaproteobacteria; Neisseriales; Chromobacteriaceae; Microvirgula;
contig-JGI	Clean	CL_VIRSorter_k127_153431_flag=0_multi=18_0000_len=7848	>Cluster_6170		Siphoviridae		Bacteria; Actinobacteria; Actinobacteria; Streptomycetales; Streptomycetaceae; Kitasatospora;
contig-JGI	Clean	CL_VIRSorter_k127_153431_flag=0_multi=18_0000_len=7848	>Cluster_6170		Siphoviridae		Bacteria; Actinobacteria; Actinobacteria; Micrococcales; Cellulomonadaceae; Cellulomonas;
contig-JGI	Clean	CL_VIRSorter_k127_153431_flag=0_multi=18_0000_len=7848	>Cluster_6170		Siphoviridae		Bacteria; Actinobacteria; Actinobacteria; Streptosporangiales; Nocardiopsaceae; Nocardiopsis; Nocardiopsis valliformis
contig-JGI	Clean	CL_VIRSorter_k127_154_flag=1_multi=89_7091_len=3537	>Cluster_13084		Siphoviridae		Bacteria; Actinobacteria; Actinobacteria; Propionibacteriales; Nocardioidaceae; Pimelobacter;
contig-JGI	Clean	CL_VIRSorter_k127_154_flag=1_multi=89_7091_len=3537	>Cluster_13084		Siphoviridae		Bacteria; Actinobacteria; Actinobacteria; Micrococcales; Dermacoccaceae; Dermacoccus;
contig-JGI	Clean	CL_VIRSorter_k127_154_flag=1_multi=89_7091_len=3537	>Cluster_13084		Siphoviridae		Bacteria; Actinobacteria; Actinobacteria; Micrococcales; Cellulomonadaceae; Cellulomonas;
contig-JGI	Clean	CL_VIRSorter_k127_154_flag=1_multi=89_7091_len=3537	>Cluster_13084		Siphoviridae		Bacteria; Actinobacteria; Actinobacteria; Streptomycetales; Streptomycetaceae; Streptomyces; Streptomyces sp. 4121.5
contig-JGI	Clean	CL_VIRSorter_k127_154159_flag=1_multi=16_0000_len=26519	>Cluster_1497		Siphoviridae		Bacteria; Proteobacteria; Gammaproteobacteria; ; ; ;
contig-JGI	Clean	CL_VIRSorter_k127_154159_flag=1_multi=16_0000_len=26519	>Cluster_1497		Siphoviridae		Bacteria; Proteobacteria; Gammaproteobacteria; Enterobacterales; Pectobacteriaceae; Dickeya;
contig-JGI	Clean	CL_VIRSorter_k127_154576_flag=0_multi=23_6244_len=2997	>Cluster_13352				Bacteria; Actinobacteria; Actinobacteria; Streptomycetales; Streptomycetaceae; unclassified Streptomycetaceae;
contig-JGI	Clean	CL_VIRSorter_k127_154576_flag=0_multi=23_6244_len=2997	>Cluster_13352				Bacteria; Actinobacteria; Actinobacteria; Streptomycetales; Streptomycetaceae; Streptomyces; Streptomyces viridochromogenes
contig-JGI	Clean	CL_VIRSorter_k127_154576_flag=0_multi=23_6244_len=2997	>Cluster_13352				Bacteria; Actinobacteria; Actinobacteria; Streptomycetales; Streptomycetaceae; Streptomyces;
contig-JGI	Clean	CL_VIRSorter_k127_155109_flag=0_multi=64_2530_len=42947	>Cluster_663	VC_38_0	Siphoviridae		Bacteria; Actinobacteria; Actinobacteria; Streptomycetales; Streptomycetaceae; Streptomyces; Streptomyces sp. NRRL B-24085
contig-JGI	Clean	CL_VIRSorter_k127_155109_flag=0_multi=64_2530_len=42947	>Cluster_663	VC_38_0	Siphoviridae		Bacteria; Actinobacteria; Actinobacteria; Streptomycetales; Streptomycetaceae; Streptomyces; Streptomyces sp. Tu 6176
contig-JGI	Clean	CL_VIRSorter_k127_155109_flag=0_multi=64_2530_len=42947	>Cluster_663	VC_38_0	Siphoviridae		Bacteria; Actinobacteria; Actinobacteria; Streptomycetales; Streptomycetaceae; Streptomyces;
contig-JGI	Clean	CL_VIRSorter_k127_155109_flag=0_multi=64_2530_len=42947	>Cluster_663	VC_38_0	Siphoviridae		Bacteria; Actinobacteria; Actinobacteria; Streptomycetales; Streptomycetaceae; Streptomyces; Streptomyces harbinensis
contig-JGI	Clean	CL_VIRSorter_k127_155467_flag=1_multi=11_9843_len=8558	>Cluster_5553		Siphoviridae		Bacteria; Actinobacteria; Actinobacteria; Corynebacteriales; Mycobacteriaceae; unclassified Mycobacteriaceae;
contig-JGI	Clean	CL_VIRSorter_k127_156124_flag=1_multi=11_0000_len=3479	>Cluster_13187		Siphoviridae		Bacteria; Actinobacteria; Actinobacteria; Streptomycetales; Streptomycetaceae; Streptomyces;
contig-JGI	Clean	CL_VIRSorter_k127_156124_flag=1_multi=11_0000_len=3479	>Cluster_13187		Siphoviridae		Bacteria; Actinobacteria; Actinobacteria; Streptomycetales; Streptomycetaceae; Streptomyces; Streptomyces prunicolor
contig-JGI	Clean	CL_VIRSorter_k127_158_flag=0_multi=13_9684_len=5851	>Cluster_8917				Bacteria; Proteobacteria; Gammaproteobacteria; Xanthomonadales; Xanthomonadaceae; Stenotrophomonas;
contig-JGI	Clean	CL_VIRSorter_k127_158676_flag=1_multi=16_0000_len=39981	>Cluster_856	VC_318_0	Siphoviridae		Bacteria; Actinobacteria; Actinobacteria; Streptomycetales; Streptomycetaceae; Streptomyces; Streptomyces sp. 4121.5
contig-JGI	Clean	CL_VIRSorter_k127_158676_flag=1_multi=16_0000_len=39981	>Cluster_856	VC_318_0	Siphoviridae		Bacteria; Actinobacteria; Actinobacteria; Streptosporangiales; Thermomonosporaceae; Thermomonospora;
contig-JGI	Clean	CL_VIRSorter_k127_158676_flag=1_multi=16_0000_len=39981	>Cluster_856	VC_318_0	Siphoviridae		Bacteria; Actinobacteria; Actinobacteria; Streptosporangiales; Thermomonosporaceae; Thermomonospora; Thermomonospora curvata
contig-JGI	Clean	CL_VIRSorter_k127_158676_flag=1_multi=16_0000_len=39981	>Cluster_856	VC_318_0	Siphoviridae		Bacteria; Actinobacteria; Actinobacteria; Streptomycetales; Streptomycetaceae; Streptomyces;
contig-JGI	Clean	CL_VIRSorter_k127_158676_flag=1_multi=16_0000_len=39981	>Cluster_856	VC_318_0	Siphoviridae		Bacteria; Actinobacteria; Actinobacteria; Streptomycetales; Streptomycetaceae; Streptomyces; Streptomyces indicus
contig-JGI	Clean	CL_VIRSorter_k127_158676_flag=1_multi=16_0000_len=39981	>Cluster_856	VC_318_0	Siphoviridae		Bacteria; Actinobacteria; Actinobacteria; Micromonosporales; Micromonosporaceae; Micromonospora; Micromonospora sp. CNB394
contig-JGI	Clean	CL_VIRSorter_k127_159600_flag=1_multi=9_0000_len=10976	>Cluster_4120		Myoviridae		Bacteria; Proteobacteria; Gammaproteobacteria; Xanthomonadales; Rhodanobacteraceae; Dyella;
contig-JGI	Clean	CL_VIRSorter_k127_159600_flag=1_multi=9_0000_len=10976	>Cluster_4120		Myoviridae		Bacteria; Proteobacteria; Betaproteobacteria; Burkholderiales; Oxalobacteraceae; Collimonas;
contig-JGI	Clean	CL_VIRSorter_k127_159788_flag=0_multi=60_8005_len=6142	>Cluster_8371				Bacteria; Actinobacteria; Actinobacteria; Streptomycetales; Streptomycetaceae; Streptomyces; Streptomyces sp. Tu 6176
contig-JGI	Clean	CL_VIRSorter_k127_15984_flag=0_multi=44_2798_len=49809	>Cluster_432	VC_0_1	Siphoviridae		Bacteria; Firmicutes; Clostridia; Clostridiales; unclassified; unclassified;
contig-JGI	Clean	CL_VIRSorter_k127_15984_flag=0_multi=44_2798_len=49809	>Cluster_432	VC_0_1	Siphoviridae		Bacteria; Firmicutes; Clostridia; Clostridiales; Clostridiaceae; Clostridium;
contig-JGI	Clean	CL_VIRSorter_k127_160928_flag=1_multi=19_2605_len=44865	>Cluster_571	VC_43_0	Siphoviridae		Bacteria; Proteobacteria; Alphaproteobacteria; Sphingomonadales; Sphingomonadaceae; Novosphingobium;
contig-JGI	Clean	CL_VIRSorter_k127_160928_flag=1_multi=19_2605_len=44865	>Cluster_571	VC_43_0	Siphoviridae		Bacteria; Proteobacteria; Alphaproteobacteria; Rhodobacterales; Rhodobacteraceae; Roseovarius;
contig-JGI	Clean	CL_VIRSorter_k127_161226_flag=0_multi=21_9938_len=35548	>Cluster_1059	VC_49_0	Siphoviridae		Bacteria; Actinobacteria; Actinobacteria; Actinomycetales; Actinomycetaceae; Actinomyces; Actinomyces johnsonii
contig-JGI	Clean	CL_VIRSorter_k127_161226_flag=0_multi=21_9938_len=35548	>Cluster_1059	VC_49_0	Siphoviridae		Bacteria; Actinobacteria; Actinobacteria; Actinomycetales; Actinomycetaceae; Actinomyces;
contig-JGI	Clean	CL_VIRSorter_k127_161508_flag=1_multi=6_0000_len=4535	>Cluster_11462		Siphoviridae		Bacteria; Actinobacteria; Actinobacteria; Actinomycetales; Actinomycetaceae; Actinomyces; Actinomyces sp. oral taxon 849
contig-JGI	Clean	CL_VIRSorter_k127_161508_flag=1_multi=6_0000_len=4535	>Cluster_11462		Siphoviridae		Bacteria; Firmicutes; Clostridia; Clostridiales; unclassified; unclassified;
contig-JGI	Clean	CL_VIRSorter_k127_161508_flag=1_multi=6_0000_len=4535	>Cluster_11462		Siphoviridae		Bacteria; Actinobacteria; Actinobacteria; Streptomycetales; Streptomycetaceae; Streptomyces; Streptomyces thermovulgaris
contig-JGI	Clean	CL_VIRSorter_k127_161508_flag=1_multi=6_0000_len=4535	>Cluster_11462		Siphoviridae		Bacteria; Firmicutes; Clostridia; Clostridiales; Ruminococcaceae; Flavonifractor;
contig-JGI	Clean	CL_VIRSorter_k127_161508_flag=1_multi=6_0000_len=4535	>Cluster_11462		Siphoviridae		Bacteria; Actinobacteria; Actinobacteria; Streptomycetales; Streptomycetaceae; Streptomyces;
contig-JGI	Clean	CL_VIRSorter_k127_161508_flag=1_multi=6_0000_len=4535	>Cluster_11462		Siphoviridae		Bacteria; Firmicutes; Clostridia; Clostridiales; Ruminococcaceae; Faecalibacterium;
contig-JGI	Clean	CL_VIRSorter_k127_16236_flag=0_multi=33_9652_len=9597	>Cluster_4808		Siphoviridae		Bacteria; Firmicutes; Clostridia; Clostridiales; Clostridiaceae; Clostridium;
contig-JGI	Clean	CL_VIRSorter_k127_16236_flag=0_multi=33_9652_len=9597	>Cluster_4808		Siphoviridae		Bacteria; Firmicutes; Clostridia; Clostridiales; Lachnospiraceae; ;
contig-JGI	Clean	CL_VIRSorter_k127_16236_flag=0_multi=33_9652_len=9597	>Cluster_4808		Siphoviridae		Bacteria; Firmicutes; Clostridia; Clostridiales; Ruminococcaceae; Anaerotruncus;
contig-JGI	Clean	CL_VIRSorter_k127_16236_flag=0_multi=33_9652_len=9597	>Cluster_4808		Siphoviridae		Bacteria; Firmicutes; Clostridia; Clostridiales; Ruminococcaceae; ;
contig-JGI	Clean	CL_VIRSorter_k127_162555_flag=0_multi=17_0000_len=7190	>Cluster_6921		Siphoviridae		Bacteria; Actinobacteria; Actinobacteria; Propionibacteriales; Propionibacteriaceae; Acidipropionibacterium; Acidipropionibacterium jensenii
contig-JGI	Clean	CL_VIRSorter_k127_162555_flag=0_multi=17_0000_len=7190	>Cluster_6921		Siphoviridae		Bacteria; Actinobacteria; Actinobacteria; Actinomycetales; Actinomycetaceae; ;
contig-JGI	Clean	CL_VIRSorter_k127_162555_flag=0_multi=17_0000_len=7190	>Cluster_6921		Siphoviridae		Bacteria; Actinobacteria; Actinobacteria; Micrococcales; Dermatophilaceae; Kineosphaera; Kineosphaera limosa
contig-JGI	Clean	CL_VIRSorter_k127_16495_flag=0_multi=32_8821_len=6351	>Cluster_8050		Siphoviridae		Bacteria; Actinobacteria; Actinobacteria; Streptomycetales; Streptomycetaceae; Streptomyces; Streptomyces viridochromogenes
contig-JGI	Clean	CL_VIRSorter_k127_165406_flag=0_multi=77_0000_len=2597	>Cluster_15091		Siphoviridae		Bacteria; Actinobacteria; Actinobacteria; Propionibacteriales; Nocardioidaceae; Pimelobacter;
contig-JGI	Clean	CL_VIRSorter_k127_166415_flag=0_multi=203_4666_len=18353	>Cluster_2193	VC_37_0	Siphoviridae	P	Bacteria; Actinobacteria; Actinobacteria; Streptomycetales; Streptomycetaceae; unclassified Streptomycetaceae;
contig-JGI	Clean	CL_VIRSorter_k127_166415_flag=0_multi=203_4666_len=18353	>Cluster_2193	VC_37_0	Siphoviridae	P	Bacteria; Actinobacteria; Actinobacteria; Streptomycetales; Streptomycetaceae; Streptomyces;
contig-JGI	Clean	CL_VIRSorter_k127_166415_flag=0_multi=203_4666_len=18353	>Cluster_2193	VC_37_0	Siphoviridae	P	Bacteria; Actinobacteria; Actinobacteria; Streptomycetales; Streptomycetaceae; Streptomyces; Streptomyces pseudogriseolus
contig-JGI	Clean	CL_VIRSorter_k127_166415_flag=0_multi=203_4666_len=18353	>Cluster_2193	VC_37_0	Siphoviridae	P	Bacteria; Actinobacteria; Actinobacteria; Streptomycetales; Streptomycetaceae; Kitasatospora; Kitasatospora cheerisanensis
contig-JGI	Clean	CL_VIRSorter_k127_166415_flag=0_multi=203_4666_len=18353	>Cluster_2193	VC_37_0	Siphoviridae	P	Bacteria; Actinobacteria; Actinobacteria; Micromonosporales; Micromonosporaceae; Salinispora; Salinispora arenicola
contig-JGI	Clean	CL_VIRSorter_k127_166415_flag=0_multi=203_4666_len=18353	>Cluster_2193	VC_37_0	Siphoviridae	P	Bacteria; Actinobacteria; Actinobacteria; Streptomycetales; Streptomycetaceae; Streptomyces; Streptomyces sp. PAMC 26508
contig-JGI	Clean	CL_VIRSorter_k127_166415_flag=0_multi=203_4666_len=18353	>Cluster_2193	VC_37_0	Siphoviridae	P	Bacteria; Actinobacteria; Actinobacteria; Streptomycetales; Streptomycetaceae; Streptomyces; Streptomyces hirsutus
contig-JGI	Clean	CL_VIRSorter_k127_16946_flag=1_multi=37_0000_len=57258	>Cluster_278	VC_0_1	Siphoviridae		Bacteria; Firmicutes; Clostridia; Clostridiales; Ruminococcaceae; Faecalibacterium;
contig-JGI	Clean	CL_VIRSorter_k127_16946_flag=1_multi=37_0000_len=57258	>Cluster_278	VC_0_1	Siphoviridae		Bacteria; Actinobacteria; Actinobacteria; Actinomycetales; Actinomycetaceae; Actinomyces; Actinomyces sp. oral taxon 849
contig-JGI	Clean	CL_VIRSorter_k127_16946_flag=1_multi=37_0000_len=57258	>Cluster_278	VC_0_1	Siphoviridae		Bacteria; Actinobacteria; Actinobacteria; Corynebacteriales; Corynebacteriaceae; Corynebacterium;
contig-JGI	Clean	CL_VIRSorter_k127_16946_flag=1_multi=37_0000_len=57258	>Cluster_278	VC_0_1	Siphoviridae		Bacteria; Firmicutes; Clostridia; Clostridiales; Ruminococcaceae; ;
contig-JGI	Clean	CL_VIRSorter_k127_16946_flag=1_multi=37_0000_len=57258	>Cluster_278	VC_0_1	Siphoviridae		Bacteria; Actinobacteria; Actinobacteria; Streptomycetales; Streptomycetaceae; Streptomyces;
contig-JGI	Clean	CL_VIRSorter_k127_16946_flag=1_multi=37_0000_len=57258	>Cluster_278	VC_0_1	Siphoviridae		Bacteria; Actinobacteria; Actinobacteria; Streptomycetales; Streptomycetaceae; Streptomyces; Streptomyces thermovulgaris
contig-JGI	Clean	CL_VIRSorter_k127_16946_flag=1_multi=37_0000_len=57258	>Cluster_278	VC_0_1	Siphoviridae		Bacteria; Firmicutes; Clostridia; Clostridiales; Ruminococcaceae; Flavonifractor;
contig-JGI	Clean	CL_VIRSorter_k127_16946_flag=1_multi=37_0000_len=57258	>Cluster_278	VC_0_1	Siphoviridae		Bacteria; Actinobacteria; Actinobacteria; Bifidobacteriales; Bifidobacteriaceae; Bifidobacterium;
contig-JGI	Clean	CL_VIRSorter_k127_16946_flag=1_multi=37_0000_len=57258	>Cluster_278	VC_0_1	Siphoviridae		Bacteria; Actinobacteria; Actinobacteria; Bifidobacteriales; Bifidobacteriaceae; Bifidobacterium; Bifidobacterium longum
contig-JGI	Clean	CL_VIRSorter_k127_16946_flag=1_multi=37_0000_len=57258	>Cluster_278	VC_0_1	Siphoviridae		Bacteria; Firmicutes; Clostridia; Clostridiales; unclassified; unclassified;
contig-JGI	Clean	CL_VIRSorter_k127_169603_flag=0_multi=1207_5792_len=8611	>Cluster_5510		Siphoviridae		Bacteria; Actinobacteria; Actinobacteria; Micrococcales; Cellulomonadaceae; Cellulomonas;
contig-JGI	Clean	CL_VIRSorter_k127_169603_flag=0_multi=1207_5792_len=8611	>Cluster_5510		Siphoviridae		Bacteria; Actinobacteria; Actinobacteria; Streptosporangiales; Nocardiopsaceae; Nocardiopsis; Nocardiopsis valliformis
contig-JGI	Clean	CL_VIRSorter_k127_169758_flag=0_multi=10_9929_len=14246	>Cluster_3018		Siphoviridae		Bacteria; Firmicutes; Clostridia; Clostridiales; Clostridiaceae; Clostridium;
contig-JGI	Clean	CL_VIRSorter_k127_169758_flag=0_multi=10_9929_len=14246	>Cluster_3018		Siphoviridae		Bacteria; Firmicutes; Clostridia; Clostridiales; Ruminococcaceae; Anaerotruncus;
contig-JGI	Clean	CL_VIRSorter_k127_169758_flag=0_multi=10_9929_len=14246	>Cluster_3018		Siphoviridae		Bacteria; Firmicutes; Clostridia; Clostridiales; Ruminococcaceae; ;
contig-JGI	Clean	CL_VIRSorter_k127_169758_flag=0_multi=10_9929_len=14246	>Cluster_3018		Siphoviridae		Bacteria; Firmicutes; Clostridia; Clostridiales; Lachnospiraceae; ;
contig-JGI	Clean	CL_VIRSorter_k127_169976_flag=1_multi=35_0000_len=30000	>Cluster_1290	VC_248_0	Siphoviridae		Bacteria; Actinobacteria; Actinobacteria; Micromonosporales; Micromonosporaceae; Micromonospora; Micromonospora carbonacea
contig-JGI	Clean	CL_VIRSorter_k127_170012_flag=0_multi=25_4914_len=5613	>Cluster_9379		Siphoviridae		Bacteria; Actinobacteria; Actinobacteria; Micromonosporales; Micromonosporaceae; Salinispora; Salinispora arenicola
contig-JGI	Clean	CL_VIRSorter_k127_170867_flag=1_multi=3_9920_len=4261	>Cluster_11870		Siphoviridae		Bacteria; Actinobacteria; Actinobacteria; Streptomycetales; Streptomycetaceae; Streptomyces; Streptomyces prunicolor
contig-JGI	Clean	CL_VIRSorter_k127_171058_flag=0_multi=273_0103_len=11831	>Cluster_10895				Bacteria; Actinobacteria; Actinobacteria; Streptomycetales; Streptomycetaceae; Streptomyces;
contig-JGI	Clean	CL_VIRSorter_k127_171058_flag=0_multi=273_0103_len=11831	>Cluster_10895				Bacteria; Actinobacteria; Actinobacteria; Streptomycetales; Streptomycetaceae; Streptomyces; Streptomyces sp. NRRL S-146
contig-JGI	Clean	CL_VIRSorter_k127_171058_flag=0_multi=273_0103_len=11831	>Cluster_10895				Bacteria; Actinobacteria; Actinobacteria; Streptomycetales; Streptomycetaceae; Kitasatospora;
contig-JGI	Clean	CL_VIRSorter_k127_171058_flag=0_multi=273_0103_len=11831	>Cluster_10895				Bacteria; Actinobacteria; Actinobacteria; Streptomycetales; Streptomycetaceae; Kitasatospora; Kitasatospora cheerisanensis
contig-JGI	Clean	CL_VIRSorter_k127_171058_flag=0_multi=273_0103_len=11831	>Cluster_10895				Bacteria; Actinobacteria; Actinobacteria; Streptomycetales; Streptomycetaceae; Kitasatospora; Kitasatospora albolonga
contig-JGI	Clean	CL_VIRSorter_k127_171058_flag=0_multi=273_0103_len=11831	>Cluster_10895				Bacteria; Actinobacteria; Actinobacteria; Streptomycetales; Streptomycetaceae; ;
contig-JGI	Clean	CL_VIRSorter_k127_172106_flag=0_multi=423_1690_len=5217	>Cluster_10296		Siphoviridae		Bacteria; Actinobacteria; Actinobacteria; Streptomycetales; Streptomycetaceae; Streptomyces;
contig-JGI	Clean	CL_VIRSorter_k127_173399_flag=0_multi=607_1684_len=2377	>Cluster_15614		Siphoviridae		Bacteria; Actinobacteria; Actinobacteria; Streptomycetales; Streptomycetaceae; Streptomyces;
contig-JGI	Clean	CL_VIRSorter_k127_17410_flag=1_multi=28_4614_len=13880	>Cluster_3119		Siphoviridae		Bacteria; Firmicutes; Clostridia; Clostridiales; Clostridiaceae; Clostridium;
contig-JGI	Clean	CL_VIRSorter_k127_17410_flag=1_multi=28_4614_len=13880	>Cluster_3119		Siphoviridae		Bacteria; Firmicutes; Clostridia; Clostridiales; Lachnospiraceae; ;
contig-JGI	Clean	CL_VIRSorter_k127_17488_flag=0_multi=95_2041_len=5570	>Cluster_9465		Siphoviridae		Bacteria; Actinobacteria; Actinobacteria; Corynebacteriales; Gordoniaceae; unclassified Gordoniaceae;
contig-JGI	Clean	CL_VIRSorter_k127_17515_flag=1_multi=16_0000_len=8187	>Cluster_5869		Siphoviridae		Bacteria; Actinobacteria; Actinobacteria; Streptomycetales; Streptomycetaceae; Streptomyces; Streptomyces thermovulgaris
contig-JGI	Clean	CL_VIRSorter_k127_17515_flag=1_multi=16_0000_len=8187	>Cluster_5869		Siphoviridae		Bacteria; Actinobacteria; Actinobacteria; Streptomycetales; Streptomycetaceae; Streptomyces;
contig-JGI	Clean	CL_VIRSorter_k127_176148_flag=0_multi=142_0000_len=30121	>Cluster_1284		Siphoviridae		Bacteria; Actinobacteria; Actinobacteria; Streptomycetales; Streptomycetaceae; Streptomyces; Streptomyces pactum
contig-JGI	Clean	CL_VIRSorter_k127_176148_flag=0_multi=142_0000_len=30121	>Cluster_1284		Siphoviridae		Bacteria; Proteobacteria; Alphaproteobacteria; Rhizobiales; Brucellaceae; Ochrobactrum;
contig-JGI	Clean	CL_VIRSorter_k127_176148_flag=0_multi=142_0000_len=30121	>Cluster_1284		Siphoviridae		Bacteria; Actinobacteria; Actinobacteria; Micromonosporales; Micromonosporaceae; Micromonospora; Micromonospora peucetia
contig-JGI	Clean	CL_VIRSorter_k127_176148_flag=0_multi=142_0000_len=30121	>Cluster_1284		Siphoviridae		Bacteria; Actinobacteria; Actinobacteria; Streptomycetales; Streptomycetaceae; Streptomyces; Streptomyces pseudogriseolus
contig-JGI	Clean	CL_VIRSorter_k127_176148_flag=0_multi=142_0000_len=30121	>Cluster_1284		Siphoviridae		Bacteria; Actinobacteria; Actinobacteria; Streptomycetales; Streptomycetaceae; Streptomyces;
contig-JGI	Clean	CL_VIRSorter_k127_17657_flag=0_multi=36_6259_len=9256	>Cluster_5013		Siphoviridae		Bacteria; Actinobacteria; Actinobacteria; Actinomycetales; Actinomycetaceae; Actinomyces; Actinomyces sp. oral taxon 172
contig-JGI	Clean	CL_VIRSorter_k127_17657_flag=0_multi=36_6259_len=9256	>Cluster_5013		Siphoviridae		Bacteria; Actinobacteria; Actinobacteria; Streptomycetales; Streptomycetaceae; Streptomyces; Streptomyces thermovulgaris
contig-JGI	Clean	CL_VIRSorter_k127_17657_flag=0_multi=36_6259_len=9256	>Cluster_5013		Siphoviridae		Bacteria; Firmicutes; Clostridia; Clostridiales; Ruminococcaceae; Ruminococcus; Ruminococcus albus
contig-JGI	Clean	CL_VIRSorter_k127_17657_flag=0_multi=36_6259_len=9256	>Cluster_5013		Siphoviridae		Bacteria; Firmicutes; Clostridia; Clostridiales; Ruminococcaceae; Faecalibacterium;
contig-JGI	Clean	CL_VIRSorter_k127_17657_flag=0_multi=36_6259_len=9256	>Cluster_5013		Siphoviridae		Bacteria; Actinobacteria; Actinobacteria; Streptomycetales; Streptomycetaceae; Streptomyces;
contig-JGI	Clean	CL_VIRSorter_k127_177324_flag=0_multi=22_0000_len=23950	>Cluster_1656		Siphoviridae		Bacteria; Armatimonadetes; unclassified; unclassified; unclassified; unclassified;
contig-JGI	Clean	CL_VIRSorter_k127_177324_flag=0_multi=22_0000_len=23950	>Cluster_1656		Siphoviridae		Bacteria; Proteobacteria; Gammaproteobacteria; Pseudomonadales; Pseudomonadaceae; Pseudomonas;
contig-JGI	Clean	CL_VIRSorter_k127_177324_flag=0_multi=22_0000_len=23950	>Cluster_1656		Siphoviridae		Bacteria; Proteobacteria; Alphaproteobacteria; Rhizobiales; Phyllobacteriaceae; Pseudaminobacter;
contig-JGI	Clean	CL_VIRSorter_k127_177324_flag=0_multi=22_0000_len=23950	>Cluster_1656		Siphoviridae		Bacteria; Proteobacteria; Betaproteobacteria; Burkholderiales; Oxalobacteraceae; ;
contig-JGI	Clean	CL_VIRSorter_k127_178240_flag=0_multi=17_0000_len=10423	>Cluster_4351	VC_171_0	Siphoviridae		Bacteria; Actinobacteria; Actinobacteria; Micromonosporales; Micromonosporaceae; Salinispora; Salinispora arenicola
contig-JGI	Clean	CL_VIRSorter_k127_17998_flag=1_multi=15_0000_len=25759	>Cluster_1547		Siphoviridae		Bacteria; Firmicutes; Clostridia; Clostridiales; Hungateiclostridiaceae; Hungateiclostridium;
contig-JGI	Clean	CL_VIRSorter_k127_17998_flag=1_multi=15_0000_len=25759	>Cluster_1547		Siphoviridae		Bacteria; Firmicutes; Clostridia; Clostridiales; Hungateiclostridiaceae; Hungateiclostridium; Hungateiclostridium saccincola
contig-JGI	Clean	CL_VIRSorter_k127_180659_flag=0_multi=30_0000_len=6476	>Cluster_7863		Siphoviridae		Bacteria; Actinobacteria; Actinobacteria; Streptomycetales; Streptomycetaceae; Streptomyces; Streptomyces sp. BK438
contig-JGI	Clean	CL_VIRSorter_k127_180659_flag=0_multi=30_0000_len=6476	>Cluster_7863		Siphoviridae		Bacteria; Actinobacteria; Actinobacteria; Streptomycetales; Streptomycetaceae; Streptomyces;
contig-JGI	Clean	CL_VIRSorter_k127_181407_flag=1_multi=27_2575_len=11017	>Cluster_4100		Siphoviridae		Bacteria; Actinobacteria; Actinobacteria; Streptomycetales; Streptomycetaceae; unclassified Streptomycetaceae;
contig-JGI	Clean	CL_VIRSorter_k127_181407_flag=1_multi=27_2575_len=11017	>Cluster_4100		Siphoviridae		Bacteria; Actinobacteria; Actinobacteria; Streptomycetales; Streptomycetaceae; Streptomyces;
contig-JGI	Clean	CL_VIRSorter_k127_181407_flag=1_multi=27_2575_len=11017	>Cluster_4100		Siphoviridae		Bacteria; Actinobacteria; Actinobacteria; Streptomycetales; Streptomycetaceae; Streptomyces; Streptomyces sp. NRRL S-474
contig-JGI	Clean	CL_VIRSorter_k127_181407_flag=1_multi=27_2575_len=11017	>Cluster_4100		Siphoviridae		Bacteria; Actinobacteria; Actinobacteria; Streptomycetales; Streptomycetaceae; Streptomyces; Streptomyces sp. PAMC 26508
contig-JGI	Clean	CL_VIRSorter_k127_183683_flag=0_multi=125_6664_len=4249	>Cluster_11887		Siphoviridae		Bacteria; Actinobacteria; Actinobacteria; Streptomycetales; Streptomycetaceae; Streptomyces; Streptomyces pratensis
contig-JGI	Clean	CL_VIRSorter_k127_18420_flag=0_multi=24_0000_len=15011	>Cluster_2796		Siphoviridae		Bacteria; Firmicutes; Clostridia; Clostridiales; Lachnospiraceae; ;
contig-JGI	Clean	CL_VIRSorter_k127_18420_flag=0_multi=24_0000_len=15011	>Cluster_2796		Siphoviridae		Bacteria; Firmicutes; Clostridia; Clostridiales; Ruminococcaceae; Anaerotruncus;
contig-JGI	Clean	CL_VIRSorter_k127_18420_flag=0_multi=24_0000_len=15011	>Cluster_2796		Siphoviridae		Bacteria; Actinobacteria; Actinobacteria; Streptomycetales; Streptomycetaceae; Streptomyces;
contig-JGI	Clean	CL_VIRSorter_k127_185529_flag=1_multi=15_0000_len=43646	>Cluster_626		Siphoviridae		Bacteria; Actinobacteria; Actinobacteria; Micrococcales; Microbacteriaceae; Microbacterium;
contig-JGI	Clean	CL_VIRSorter_k127_185529_flag=1_multi=15_0000_len=43646	>Cluster_626		Siphoviridae		Bacteria; Actinobacteria; Actinobacteria; Micromonosporales; Micromonosporaceae; Micromonospora; Micromonospora carbonacea
contig-JGI	Clean	CL_VIRSorter_k127_185728_flag=0_multi=24_5197_len=3558	>Cluster_13036		Siphoviridae		Bacteria; Actinobacteria; Actinobacteria; Streptomycetales; Streptomycetaceae; Streptomyces; Streptomyces viridochromogenes
contig-JGI	Clean	CL_VIRSorter_k127_18626_flag=1_multi=12_0000_len=16630	>Cluster_2472		Siphoviridae		Bacteria; Actinobacteria; Actinobacteria; Actinomycetales; Actinomycetaceae; Actinomyces; Actinomyces sp. oral taxon 172
contig-JGI	Clean	CL_VIRSorter_k127_18626_flag=1_multi=12_0000_len=16630	>Cluster_2472		Siphoviridae		Bacteria; Firmicutes; Clostridia; Clostridiales; Ruminococcaceae; Faecalibacterium;
contig-JGI	Clean	CL_VIRSorter_k127_18626_flag=1_multi=12_0000_len=16630	>Cluster_2472		Siphoviridae		Bacteria; Actinobacteria; Actinobacteria; Streptomycetales; Streptomycetaceae; Streptomyces;
contig-JGI	Clean	CL_VIRSorter_k127_187395_flag=1_multi=11_0000_len=26527	>Cluster_1496	VC_49_0	Siphoviridae		Bacteria; Actinobacteria; Actinobacteria; Micrococcales; Micrococcaceae; Rothia;
contig-JGI	Clean	CL_VIRSorter_k127_187395_flag=1_multi=11_0000_len=26527	>Cluster_1496	VC_49_0	Siphoviridae		Bacteria; Actinobacteria; Actinobacteria; Micrococcales; Micrococcaceae; Rothia; Rothia mucilaginosa
contig-JGI	Clean	CL_VIRSorter_k127_187395_flag=1_multi=11_0000_len=26527	>Cluster_1496	VC_49_0	Siphoviridae		Bacteria; Actinobacteria; Actinobacteria; ; ; ;
contig-JGI	Clean	CL_VIRSorter_k127_187395_flag=1_multi=11_0000_len=26527	>Cluster_1496	VC_49_0	Siphoviridae		Bacteria; Actinobacteria; Actinobacteria; Micrococcales; Cellulomonadaceae; Cellulomonas;
contig-JGI	Clean	CL_VIRSorter_k127_187395_flag=1_multi=11_0000_len=26527	>Cluster_1496	VC_49_0	Siphoviridae		Bacteria; Actinobacteria; Actinobacteria; Actinomycetales; Actinomycetaceae; Actinomyces; Actinomyces provencensis
contig-JGI	Clean	CL_VIRSorter_k127_19134_flag=1_multi=3_9805_len=1563	>Cluster_12835				Bacteria; Actinobacteria; Actinobacteria; Streptomycetales; Streptomycetaceae; Streptomyces;
contig-JGI	Clean	CL_VIRSorter_k127_192148_flag=1_multi=10_0000_len=8193	>Cluster_5864		Myoviridae		Bacteria; Proteobacteria; Gammaproteobacteria; Alteromonadales; Alteromonadaceae; Marinobacter;
contig-JGI	Clean	CL_VIRSorter_k127_192148_flag=1_multi=10_0000_len=8193	>Cluster_5864		Myoviridae		Bacteria; Proteobacteria; Gammaproteobacteria; Pseudomonadales; Moraxellaceae; Acinetobacter;
contig-JGI	Clean	CL_VIRSorter_k127_192148_flag=1_multi=10_0000_len=8193	>Cluster_5864		Myoviridae		Bacteria; Proteobacteria; Gammaproteobacteria; Enterobacterales; Erwiniaceae; Pantoea;
contig-JGI	Clean	CL_VIRSorter_k127_19416_flag=0_multi=77_9809_len=40504-circular	>Cluster_828		Siphoviridae		Bacteria; Actinobacteria; Actinobacteria; Streptomycetales; Streptomycetaceae; Streptomyces;
contig-JGI	Clean	CL_VIRSorter_k127_194736_flag=1_multi=6_0000_len=2327	>Cluster_15738		Siphoviridae		Bacteria; Proteobacteria; Gammaproteobacteria; Pseudomonadales; Moraxellaceae; unclassified Moraxellaceae;
contig-JGI	Clean	CL_VIRSorter_k127_194736_flag=1_multi=6_0000_len=2327	>Cluster_15738		Siphoviridae		Bacteria; Proteobacteria; Gammaproteobacteria; Pseudomonadales; Moraxellaceae; Acinetobacter;
contig-JGI	Clean	CL_VIRSorter_k127_195059_flag=1_multi=8_0000_len=3210	>Cluster_13716		Siphoviridae		Bacteria; Acidobacteria; unclassified; unclassified; unclassified; unclassified;
contig-JGI	Clean	CL_VIRSorter_k127_195059_flag=1_multi=8_0000_len=3210	>Cluster_13716		Siphoviridae		Bacteria; candidate division KD3-62; unclassified; unclassified; unclassified; unclassified;
contig-JGI	Clean	CL_VIRSorter_k127_195750_flag=1_multi=6_0000_len=4382	>Cluster_11696		Siphoviridae		Bacteria; Actinobacteria; Actinobacteria; Actinomycetales; Actinomycetaceae; Actinomyces; Actinomyces provencensis
contig-JGI	Clean	CL_VIRSorter_k127_197306_flag=0_multi=30_6029_len=6096	>Cluster_8455		Siphoviridae		Bacteria; Actinobacteria; Coriobacteriia; Coriobacteriales; Atopobiaceae; Olsenella;
contig-JGI	Clean	CL_VIRSorter_k127_198198_flag=1_multi=12_0000_len=9046	>Cluster_5164		Siphoviridae		Bacteria; Actinobacteria; Actinobacteria; Bifidobacteriales; Bifidobacteriaceae; Bifidobacterium; Bifidobacterium longum
contig-JGI	Clean	CL_VIRSorter_k127_198198_flag=1_multi=12_0000_len=9046	>Cluster_5164		Siphoviridae		Bacteria; Actinobacteria; Actinobacteria; Bifidobacteriales; Bifidobacteriaceae; Bifidobacterium;
contig-JGI	Clean	CL_VIRSorter_k127_20052_flag=0_multi=568_2828_len=6570	>Cluster_7722		Siphoviridae		Bacteria; Actinobacteria; Actinobacteria; Streptomycetales; Streptomycetaceae; Streptomyces;
contig-JGI	Clean	CL_VIRSorter_k127_20052_flag=0_multi=568_2828_len=6570	>Cluster_7722		Siphoviridae		Bacteria; Actinobacteria; Actinobacteria; Streptomycetales; Streptomycetaceae; Streptomyces; Streptomyces thermovulgaris
contig-JGI	Clean	CL_VIRSorter_k127_20052_flag=0_multi=568_2828_len=6570	>Cluster_7722		Siphoviridae		Bacteria; Firmicutes; Clostridia; Clostridiales; Ruminococcaceae; Ruminococcus; Ruminococcus albus
contig-JGI	Clean	CL_VIRSorter_k127_20052_flag=0_multi=568_2828_len=6570	>Cluster_7722		Siphoviridae		Bacteria; Firmicutes; Clostridia; Clostridiales; Ruminococcaceae; Faecalibacterium;
contig-JGI	Clean	CL_VIRSorter_k127_20052_flag=0_multi=568_2828_len=6570	>Cluster_7722		Siphoviridae		Bacteria; Firmicutes; Clostridia; Clostridiales; Lachnospiraceae; ;
contig-JGI	Clean	CL_VIRSorter_k127_20052_flag=0_multi=568_2828_len=6570	>Cluster_7722		Siphoviridae		Bacteria; Firmicutes; Clostridia; Clostridiales; Lachnospiraceae; Fusicatenibacter;
contig-JGI	Clean	CL_VIRSorter_k127_20388_flag=1_multi=15_0000_len=16564	>Cluster_2484	VC_99_0	Siphoviridae		Bacteria; Actinobacteria; Actinobacteria; Streptomycetales; Streptomycetaceae; Kitasatospora; Kitasatospora cheerisanensis
contig-JGI	Clean	CL_VIRSorter_k127_205400_flag=0_multi=40_0000_len=26439	>Cluster_1502				Bacteria; Proteobacteria; Betaproteobacteria; Burkholderiales; Burkholderiaceae; ;
contig-JGI	Clean	CL_VIRSorter_k127_205400_flag=0_multi=40_0000_len=26439	>Cluster_1502				Bacteria; Proteobacteria; Gammaproteobacteria; Xanthomonadales; Xanthomonadaceae; Xanthomonas; Xanthomonas translucens
contig-JGI	Clean	CL_VIRSorter_k127_205734_flag=0_multi=8_6929_len=2732	>Cluster_13045				Bacteria; Actinobacteria; Actinobacteria; Streptomycetales; Streptomycetaceae; Streptomyces;
contig-JGI	Clean	CL_VIRSorter_k127_205734_flag=0_multi=8_6929_len=2732	>Cluster_13045				Bacteria; Actinobacteria; Actinobacteria; Streptomycetales; Streptomycetaceae; Streptomyces; Streptomyces pseudogriseolus
contig-JGI	Clean	CL_VIRSorter_k127_205734_flag=0_multi=8_6929_len=2732	>Cluster_13045				Bacteria; Actinobacteria; Actinobacteria; Micromonosporales; Micromonosporaceae; Salinispora; Salinispora arenicola
contig-JGI	Clean	CL_VIRSorter_k127_205789_flag=0_multi=25_9534_len=5490	>Cluster_9635		Siphoviridae		Bacteria; Actinobacteria; Actinobacteria; Streptomycetales; Streptomycetaceae; Streptomyces;
contig-JGI	Clean	CL_VIRSorter_k127_206001_flag=0_multi=6_7020_len=4556	>Cluster_11425		Siphoviridae		Bacteria; Actinobacteria; Actinobacteria; Streptomycetales; Streptomycetaceae; Kitasatospora;
contig-JGI	Clean	CL_VIRSorter_k127_206001_flag=0_multi=6_7020_len=4556	>Cluster_11425		Siphoviridae		Bacteria; Actinobacteria; Actinobacteria; Streptomycetales; Streptomycetaceae; ;
contig-JGI	Clean	CL_VIRSorter_k127_206302_flag=1_multi=146_6338_len=2429	>Cluster_15500		Siphoviridae		Bacteria; Actinobacteria; Actinobacteria; Streptomycetales; Streptomycetaceae; Streptomyces; Streptomyces sp. NRRL S-474
contig-JGI	Clean	CL_VIRSorter_k127_206302_flag=1_multi=146_6338_len=2429	>Cluster_15500		Siphoviridae		Bacteria; Actinobacteria; Actinobacteria; Streptomycetales; Streptomycetaceae; Streptomyces;
contig-JGI	Clean	CL_VIRSorter_k127_206752_flag=1_multi=43_0000_len=3368	>Cluster_13390		Siphoviridae		Bacteria; Actinobacteria; Actinobacteria; Propionibacteriales; Nocardioidaceae; Aeromicrobium; Aeromicrobium sp. PE09-221
contig-JGI	Clean	CL_VIRSorter_k127_207139_flag=0_multi=103_5504_len=3599	>Cluster_14339				Bacteria; Actinobacteria; Actinobacteria; Streptosporangiales; Nocardiopsaceae; Nocardiopsis; Nocardiopsis valliformis
contig-JGI	Clean	CL_VIRSorter_k127_207854_flag=1_multi=102_0000_len=11813	>Cluster_3787	VC_655_0	Siphoviridae		Bacteria; Actinobacteria; Actinobacteria; Corynebacteriales; Nocardiaceae; Rhodococcus;
contig-JGI	Clean	CL_VIRSorter_k127_207854_flag=1_multi=102_0000_len=11813	>Cluster_3787	VC_655_0	Siphoviridae		Bacteria; Proteobacteria; Betaproteobacteria; Burkholderiales; Burkholderiaceae; Burkholderia;
contig-JGI	Clean	CL_VIRSorter_k127_208070_flag=0_multi=62_9573_len=29164	>Cluster_1337		Siphoviridae		Bacteria; Actinobacteria; Actinobacteria; Streptomycetales; Streptomycetaceae; Streptomyces;
contig-JGI	Clean	CL_VIRSorter_k127_208070_flag=0_multi=62_9573_len=29164	>Cluster_1337		Siphoviridae		Bacteria; Firmicutes; Clostridia; Clostridiales; Ruminococcaceae; Ruminococcus; Ruminococcus albus
contig-JGI	Clean	CL_VIRSorter_k127_208087_flag=0_multi=11_9358_len=3553	>Cluster_13053		Siphoviridae		Bacteria; Actinobacteria; Actinobacteria; Streptomycetales; Streptomycetaceae; unclassified Streptomycetaceae;
contig-JGI	Clean	CL_VIRSorter_k127_208087_flag=0_multi=11_9358_len=3553	>Cluster_13053		Siphoviridae		Bacteria; Actinobacteria; Actinobacteria; Streptomycetales; Streptomycetaceae; Streptomyces; Streptomyces viridochromogenes
contig-JGI	Clean	CL_VIRSorter_k127_208627_flag=0_multi=10_3687_len=1486	>Cluster_11574				Bacteria; Proteobacteria; Alphaproteobacteria; Rhizobiales; Bradyrhizobiaceae; Bradyrhizobium;
contig-JGI	Clean	CL_VIRSorter_k127_20873_flag=0_multi=31_9806_len=16143	>Cluster_2559	VC_37_0	Siphoviridae		Bacteria; Actinobacteria; Actinobacteria; Streptomycetales; Streptomycetaceae; Streptomyces;
contig-JGI	Clean	CL_VIRSorter_k127_20873_flag=0_multi=31_9806_len=16143	>Cluster_2559	VC_37_0	Siphoviridae		Bacteria; Actinobacteria; Actinobacteria; Micromonosporales; Micromonosporaceae; Salinispora; Salinispora arenicola
contig-JGI	Clean	CL_VIRSorter_k127_209421_flag=0_multi=127_9233_len=8967	>Cluster_5224		Siphoviridae		Bacteria; Actinobacteria; Actinobacteria; Streptomycetales; Streptomycetaceae; Streptomyces;
contig-JGI	Clean	CL_VIRSorter_k127_209433_flag=0_multi=28_6875_len=2092	>Cluster_16329				Bacteria; Actinobacteria; Actinobacteria; Streptomycetales; Streptomycetaceae; Streptomyces;
contig-JGI	Clean	CL_VIRSorter_k127_209537_flag=0_multi=39_0000_len=19369	>Cluster_2064	VC_37_0	Siphoviridae		Bacteria; Actinobacteria; Actinobacteria; Streptomycetales; Streptomycetaceae; unclassified Streptomycetaceae;
contig-JGI	Clean	CL_VIRSorter_k127_209537_flag=0_multi=39_0000_len=19369	>Cluster_2064	VC_37_0	Siphoviridae		Bacteria; Actinobacteria; Actinobacteria; Streptomycetales; Streptomycetaceae; Streptomyces; Streptomyces sp. NRRL S-474
contig-JGI	Clean	CL_VIRSorter_k127_209537_flag=0_multi=39_0000_len=19369	>Cluster_2064	VC_37_0	Siphoviridae		Bacteria; Actinobacteria; Actinobacteria; Streptomycetales; Streptomycetaceae; Streptomyces;
contig-JGI	Clean	CL_VIRSorter_k127_209537_flag=0_multi=39_0000_len=19369	>Cluster_2064	VC_37_0	Siphoviridae		Bacteria; Actinobacteria; Actinobacteria; Streptomycetales; Streptomycetaceae; Streptomyces; Streptomyces sp. PAMC 26508
contig-JGI	Clean	CL_VIRSorter_k127_209783_flag=0_multi=14_9685_len=4569	>Cluster_11408		Siphoviridae		Bacteria; Firmicutes; Clostridia; Clostridiales; Clostridiaceae; Clostridium;
contig-JGI	Clean	CL_VIRSorter_k127_209783_flag=0_multi=14_9685_len=4569	>Cluster_11408		Siphoviridae		Bacteria; Firmicutes; Clostridia; Clostridiales; Ruminococcaceae; Anaerotruncus;
contig-JGI	Clean	CL_VIRSorter_k127_209783_flag=0_multi=14_9685_len=4569	>Cluster_11408		Siphoviridae		Bacteria; Firmicutes; Clostridia; Clostridiales; Ruminococcaceae; ;
contig-JGI	Clean	CL_VIRSorter_k127_209783_flag=0_multi=14_9685_len=4569	>Cluster_11408		Siphoviridae		Bacteria; Firmicutes; Clostridia; Clostridiales; Lachnospiraceae; ;
contig-JGI	Clean	CL_VIRSorter_k127_209783_flag=0_multi=14_9685_len=4569	>Cluster_11408		Siphoviridae		Bacteria; Firmicutes; Clostridia; Clostridiales; ; ;
contig-JGI	Clean	CL_VIRSorter_k127_209921_flag=0_multi=14_6785_len=3082	>Cluster_11408				Bacteria; Actinobacteria; Actinobacteria; Streptomycetales; Streptomycetaceae; Streptomyces;
contig-JGI	Clean	CL_VIRSorter_k127_21056_flag=0_multi=294_6918_len=4507	>Cluster_11507		Siphoviridae		Bacteria; Actinobacteria; Actinobacteria; Streptomycetales; Streptomycetaceae; unclassified Streptomycetaceae;
contig-JGI	Clean	CL_VIRSorter_k127_21056_flag=0_multi=294_6918_len=4507	>Cluster_11507		Siphoviridae		Bacteria; Actinobacteria; Actinobacteria; Streptomycetales; Streptomycetaceae; Streptomyces;
contig-JGI	Clean	CL_VIRSorter_k127_21371_flag=1_multi=21_0000_len=15321	>Cluster_2733	VC_37_0	Siphoviridae		Bacteria; Actinobacteria; Actinobacteria; Micromonosporales; Micromonosporaceae; Micromonospora; Micromonospora peucetia
contig-JGI	Clean	CL_VIRSorter_k127_21371_flag=1_multi=21_0000_len=15321	>Cluster_2733	VC_37_0	Siphoviridae		Bacteria; Actinobacteria; Actinobacteria; Streptomycetales; Streptomycetaceae; Streptomyces;
contig-JGI	Clean	CL_VIRSorter_k127_21371_flag=1_multi=21_0000_len=15321	>Cluster_2733	VC_37_0	Siphoviridae		Bacteria; Actinobacteria; Actinobacteria; Streptomycetales; Streptomycetaceae; Streptomyces; Streptomyces pseudogriseolus
contig-JGI	Clean	CL_VIRSorter_k127_21371_flag=1_multi=21_0000_len=15321	>Cluster_2733	VC_37_0	Siphoviridae		Bacteria; Actinobacteria; Actinobacteria; Micromonosporales; Micromonosporaceae; Salinispora; Salinispora arenicola
contig-JGI	Clean	CL_VIRSorter_k127_213840_flag=0_multi=332_0910_len=7797	>Cluster_6219		Siphoviridae		Bacteria; Actinobacteria; Actinobacteria; Streptomycetales; Streptomycetaceae; unclassified Streptomycetaceae;
contig-JGI	Clean	CL_VIRSorter_k127_213840_flag=0_multi=332_0910_len=7797	>Cluster_6219		Siphoviridae		Bacteria; Actinobacteria; Actinobacteria; Streptomycetales; Streptomycetaceae; Streptomyces;
contig-JGI	Clean	CL_VIRSorter_k127_213840_flag=0_multi=332_0910_len=7797	>Cluster_6219		Siphoviridae		Bacteria; Actinobacteria; Actinobacteria; Streptomycetales; Streptomycetaceae; Streptomyces; Streptomyces leeuwenhoekii
contig-JGI	Clean	CL_VIRSorter_k127_213840_flag=0_multi=332_0910_len=7797	>Cluster_6219		Siphoviridae		Bacteria; Actinobacteria; Actinobacteria; Streptomycetales; Streptomycetaceae; Streptomyces; Streptomyces sp. NRRL S-1813
contig-JGI	Clean	CL_VIRSorter_k127_213840_flag=0_multi=332_0910_len=7797	>Cluster_6219		Siphoviridae		Bacteria; Actinobacteria; Actinobacteria; Streptomycetales; Streptomycetaceae; Streptomyces; Streptomyces sp. PAMC 26508
contig-JGI	Clean	CL_VIRSorter_k127_213840_flag=0_multi=332_0910_len=7797	>Cluster_6219		Siphoviridae		Bacteria; Actinobacteria; Actinobacteria; Streptomycetales; Streptomycetaceae; Streptomyces; Streptomyces sp. NRRL B-24085
contig-JGI	Clean	CL_VIRSorter_k127_214107_flag=0_multi=9_6083_len=2399	>Cluster_15563		Siphoviridae		Bacteria; Actinobacteria; Actinobacteria; Propionibacteriales; Nocardioidaceae; Pimelobacter;
contig-JGI	Clean	CL_VIRSorter_k127_214107_flag=0_multi=9_6083_len=2399	>Cluster_15563		Siphoviridae		Bacteria; Actinobacteria; Actinobacteria; Micrococcales; Dermacoccaceae; Dermacoccus;
contig-JGI	Clean	CL_VIRSorter_k127_215484_flag=0_multi=1336_7555_len=5580	>Cluster_9449		Siphoviridae		Bacteria; Actinobacteria; Actinobacteria; Streptomycetales; Streptomycetaceae; Streptomyces;
contig-JGI	Clean	CL_VIRSorter_k127_215484_flag=0_multi=1336_7555_len=5580	>Cluster_9449		Siphoviridae		Bacteria; Actinobacteria; Actinobacteria; Streptomycetales; Streptomycetaceae; Streptomyces; Streptomyces sp. NRRL S-146
contig-JGI	Clean	CL_VIRSorter_k127_21563_flag=0_multi=129_7686_len=4137	>Cluster_9449				Bacteria; Actinobacteria; Actinobacteria; Micromonosporales; Micromonosporaceae; ;
contig-JGI	Clean	CL_VIRSorter_k127_21563_flag=0_multi=129_7686_len=4137	>Cluster_9449				Bacteria; Actinobacteria; Actinobacteria; Streptomycetales; Streptomycetaceae; Streptomyces;
contig-JGI	Clean	CL_VIRSorter_k127_21563_flag=0_multi=129_7686_len=4137	>Cluster_9449				Bacteria; Actinobacteria; Actinobacteria; Streptomycetales; Streptomycetaceae; Streptomyces; Streptomyces pseudogriseolus
contig-JGI	Clean	CL_VIRSorter_k127_21563_flag=0_multi=129_7686_len=4137	>Cluster_9449				Bacteria; Actinobacteria; Actinobacteria; Micromonosporales; Micromonosporaceae; Salinispora; Salinispora arenicola
contig-JGI	Clean	CL_VIRSorter_k127_216098_flag=0_multi=295_0000_len=7135	>Cluster_6976		Siphoviridae		Bacteria; Actinobacteria; Actinobacteria; Streptomycetales; Streptomycetaceae; Streptomyces;
contig-JGI	Clean	CL_VIRSorter_k127_216187_flag=0_multi=157_8200_len=1466	>Cluster_17792		Siphoviridae		Bacteria; Actinobacteria; Actinobacteria; Micrococcales; Cellulomonadaceae; Actinotalea;
contig-JGI	Clean	CL_VIRSorter_k127_21623_flag=1_multi=102_0000_len=44058	>Cluster_604	VC_37_0	Siphoviridae		Bacteria; Actinobacteria; Actinobacteria; Micromonosporales; Micromonosporaceae; ;
contig-JGI	Clean	CL_VIRSorter_k127_21623_flag=1_multi=102_0000_len=44058	>Cluster_604	VC_37_0	Siphoviridae		Bacteria; Actinobacteria; Actinobacteria; Streptomycetales; Streptomycetaceae; Streptomyces; Streptomyces hygroscopicus
contig-JGI	Clean	CL_VIRSorter_k127_21623_flag=1_multi=102_0000_len=44058	>Cluster_604	VC_37_0	Siphoviridae		Bacteria; Actinobacteria; Actinobacteria; Streptomycetales; Streptomycetaceae; Streptomyces;
contig-JGI	Clean	CL_VIRSorter_k127_21623_flag=1_multi=102_0000_len=44058	>Cluster_604	VC_37_0	Siphoviridae		Bacteria; Actinobacteria; Actinobacteria; Streptomycetales; Streptomycetaceae; Streptomyces; Streptomyces pseudogriseolus
contig-JGI	Clean	CL_VIRSorter_k127_21623_flag=1_multi=102_0000_len=44058	>Cluster_604	VC_37_0	Siphoviridae		Bacteria; Actinobacteria; Actinobacteria; Micromonosporales; Micromonosporaceae; Salinispora; Salinispora arenicola
contig-JGI	Clean	CL_VIRSorter_k127_21623_flag=1_multi=102_0000_len=44058	>Cluster_604	VC_37_0	Siphoviridae		Bacteria; Actinobacteria; Actinobacteria; Streptomycetales; Streptomycetaceae; Streptomyces; Streptomyces viridochromogenes
contig-JGI	Clean	CL_VIRSorter_k127_219446_flag=0_multi=127_9519_len=5365	>Cluster_9944		Siphoviridae		Bacteria; Actinobacteria; Actinobacteria; Streptomycetales; Streptomycetaceae; Kitasatospora;
contig-JGI	Clean	CL_VIRSorter_k127_219446_flag=0_multi=127_9519_len=5365	>Cluster_9944		Siphoviridae		Bacteria; Actinobacteria; Actinobacteria; Streptomycetales; Streptomycetaceae; Streptomyces;
contig-JGI	Clean	CL_VIRSorter_k127_220389_flag=0_multi=50_0000_len=42393-circular	>Cluster_708		Siphoviridae		Bacteria; Actinobacteria; Actinobacteria; Actinomycetales; Actinomycetaceae; ;
contig-JGI	Clean	CL_VIRSorter_k127_220389_flag=0_multi=50_0000_len=42393-circular	>Cluster_708		Siphoviridae		Bacteria; Actinobacteria; Actinobacteria; Bifidobacteriales; Bifidobacteriaceae; Bifidobacterium;
contig-JGI	Clean	CL_VIRSorter_k127_220389_flag=0_multi=50_0000_len=42393-circular	>Cluster_708		Siphoviridae		Bacteria; Actinobacteria; Actinobacteria; Streptosporangiales; Nocardiopsaceae; Nocardiopsis; Nocardiopsis valliformis
contig-JGI	Clean	CL_VIRSorter_k127_220421_flag=1_multi=6_0000_len=2268	>Cluster_15900		Siphoviridae		Bacteria; Actinobacteria; Actinobacteria; Streptomycetales; Streptomycetaceae; Streptomyces; Streptomyces thermovulgaris
contig-JGI	Clean	CL_VIRSorter_k127_221823_flag=0_multi=638_0712_len=6753	>Cluster_7489		Siphoviridae		Bacteria; Actinobacteria; Actinobacteria; Streptomycetales; Streptomycetaceae; Kitasatospora; Kitasatospora cheerisanensis
contig-JGI	Clean	CL_VIRSorter_k127_222482_flag=0_multi=10_6564_len=8022	>Cluster_6013		Siphoviridae		Bacteria; Actinobacteria; Actinobacteria; Actinomycetales; Actinomycetaceae; Actinomyces;
contig-JGI	Clean	CL_VIRSorter_k127_222482_flag=0_multi=10_6564_len=8022	>Cluster_6013		Siphoviridae		Bacteria; Actinobacteria; Actinobacteria; Actinomycetales; Actinomycetaceae; Actinomyces; Actinomyces johnsonii
contig-JGI	Clean	CL_VIRSorter_k127_222931_flag=1_multi=43_8047_len=3209	>Cluster_2826	VC_364_0			Bacteria; Actinobacteria; Actinobacteria; Streptomycetales; Streptomycetaceae; Streptomyces;
contig-JGI	Clean	CL_VIRSorter_k127_222931_flag=1_multi=43_8047_len=3209	>Cluster_2826	VC_364_0			Bacteria; Actinobacteria; Actinobacteria; Streptomycetales; Streptomycetaceae; Streptomyces; Streptomyces sp. NRRL S-146
contig-JGI	Clean	CL_VIRSorter_k127_222931_flag=1_multi=43_8047_len=3209	>Cluster_2826	VC_364_0			Bacteria; Actinobacteria; Actinobacteria; Streptomycetales; Streptomycetaceae; Streptomyces; Streptomyces sulphureus
contig-JGI	Clean	CL_VIRSorter_k127_222931_flag=1_multi=43_8047_len=3209	>Cluster_2826	VC_364_0			Bacteria; Actinobacteria; Actinobacteria; Streptomycetales; Streptomycetaceae; ;
contig-JGI	Clean	CL_VIRSorter_k127_223088_flag=1_multi=6_7581_len=1913	>Cluster_6313				Bacteria; Actinobacteria; Actinobacteria; Micromonosporales; Micromonosporaceae; Salinispora; Salinispora arenicola
contig-JGI	Clean	CL_VIRSorter_k127_22350_flag=1_multi=5_0000_len=1817	>Cluster_16976		Siphoviridae		Bacteria; Proteobacteria; Gammaproteobacteria; Pseudomonadales; Moraxellaceae; Acinetobacter;
contig-JGI	Clean	CL_VIRSorter_k127_22350_flag=1_multi=5_0000_len=1817	>Cluster_16976		Siphoviridae		Bacteria; Proteobacteria; Gammaproteobacteria; Pseudomonadales; Moraxellaceae; Acinetobacter; Acinetobacter baumannii
contig-JGI	Clean	CL_VIRSorter_k127_22371_flag=0_multi=45_0000_len=26721	>Cluster_1484	VC_37_0	Siphoviridae		Bacteria; Actinobacteria; Actinobacteria; Micromonosporales; Micromonosporaceae; Micromonospora; Micromonospora peucetia
contig-JGI	Clean	CL_VIRSorter_k127_22371_flag=0_multi=45_0000_len=26721	>Cluster_1484	VC_37_0	Siphoviridae		Bacteria; Actinobacteria; Actinobacteria; Streptomycetales; Streptomycetaceae; Streptomyces;
contig-JGI	Clean	CL_VIRSorter_k127_22371_flag=0_multi=45_0000_len=26721	>Cluster_1484	VC_37_0	Siphoviridae		Bacteria; Actinobacteria; Actinobacteria; Streptomycetales; Streptomycetaceae; Streptomyces; Streptomyces pseudogriseolus
contig-JGI	Clean	CL_VIRSorter_k127_22371_flag=0_multi=45_0000_len=26721	>Cluster_1484	VC_37_0	Siphoviridae		Bacteria; Actinobacteria; Actinobacteria; Micromonosporales; Micromonosporaceae; Salinispora; Salinispora arenicola
contig-JGI	Clean	CL_VIRSorter_k127_224423_flag=0_multi=85_8006_len=4389	>Cluster_11684		Siphoviridae		Bacteria; Actinobacteria; Actinobacteria; Streptomycetales; Streptomycetaceae; Streptomyces; Streptomyces sp. BK340
contig-JGI	Clean	CL_VIRSorter_k127_224423_flag=0_multi=85_8006_len=4389	>Cluster_11684		Siphoviridae		Bacteria; Actinobacteria; Actinobacteria; Streptomycetales; Streptomycetaceae; Streptomyces;
contig-JGI	Clean	CL_VIRSorter_k127_224423_flag=0_multi=85_8006_len=4389	>Cluster_11684		Siphoviridae		Bacteria; Actinobacteria; Actinobacteria; Streptosporangiales; Nocardiopsaceae; Thermobifida; Thermobifida halotolerans
contig-JGI	Clean	CL_VIRSorter_k127_224656_flag=0_multi=48_4489_len=17103	>Cluster_2395	VC_63_0	Siphoviridae		Bacteria; Actinobacteria; Actinobacteria; Corynebacteriales; Mycobacteriaceae; unclassified Mycobacteriaceae;
contig-JGI	Clean	CL_VIRSorter_k127_225064_flag=0_multi=208_8535_len=14323	>Cluster_2994		Siphoviridae		Bacteria; Actinobacteria; Actinobacteria; Actinomycetales; Actinomycetaceae; ;
contig-JGI	Clean	CL_VIRSorter_k127_225064_flag=0_multi=208_8535_len=14323	>Cluster_2994		Siphoviridae		Bacteria; Actinobacteria; Actinobacteria; Actinomycetales; Actinomycetaceae; Actinomyces; Actinomyces sp. HPA0247
contig-JGI	Clean	CL_VIRSorter_k127_225064_flag=0_multi=208_8535_len=14323	>Cluster_2994		Siphoviridae		Bacteria; Actinobacteria; Actinobacteria; Micrococcales; Cellulomonadaceae; Cellulomonas;
contig-JGI	Clean	CL_VIRSorter_k127_225808_flag=0_multi=67_4731_len=16798	>Cluster_2436	VC_63_0	Siphoviridae		Bacteria; Actinobacteria; Actinobacteria; Micromonosporales; Micromonosporaceae; Salinispora; Salinispora arenicola
contig-JGI	Clean	CL_VIRSorter_k127_227852_flag=1_multi=13_4492_len=10333	>Cluster_4399		Siphoviridae		Bacteria; Actinobacteria; Actinobacteria; Actinomycetales; Actinomycetaceae; Actinomyces; Actinomyces sp. oral taxon 172
contig-JGI	Clean	CL_VIRSorter_k127_227852_flag=1_multi=13_4492_len=10333	>Cluster_4399		Siphoviridae		Bacteria; Actinobacteria; Actinobacteria; Actinomycetales; Actinomycetaceae; ;
contig-JGI	Clean	CL_VIRSorter_k127_227852_flag=1_multi=13_4492_len=10333	>Cluster_4399		Siphoviridae		Bacteria; Actinobacteria; Actinobacteria; Actinomycetales; Actinomycetaceae; Actinomyces;
contig-JGI	Clean	CL_VIRSorter_k127_227852_flag=1_multi=13_4492_len=10333	>Cluster_4399		Siphoviridae		Bacteria; Actinobacteria; Actinobacteria; Streptomycetales; Streptomycetaceae; Streptomyces; Streptomyces hygroscopicus
contig-JGI	Clean	CL_VIRSorter_k127_227852_flag=1_multi=13_4492_len=10333	>Cluster_4399		Siphoviridae		Bacteria; Actinobacteria; Actinobacteria; Streptomycetales; Streptomycetaceae; Streptomyces;
contig-JGI	Clean	CL_VIRSorter_k127_227852_flag=1_multi=13_4492_len=10333	>Cluster_4399		Siphoviridae		Bacteria; Actinobacteria; Actinobacteria; Micrococcales; Dermatophilaceae; Kineosphaera; Kineosphaera limosa
contig-JGI	Clean	CL_VIRSorter_k127_228601_flag=0_multi=47_1374_len=33829	>Cluster_1135		Siphoviridae		Bacteria; Actinobacteria; Actinobacteria; Streptomycetales; Streptomycetaceae; Streptomyces;
contig-JGI	Clean	CL_VIRSorter_k127_228601_flag=0_multi=47_1374_len=33829	>Cluster_1135		Siphoviridae		Bacteria; Actinobacteria; Actinobacteria; Streptomycetales; Streptomycetaceae; Streptomyces; Streptomyces sp. NRRL S-146
contig-JGI	Clean	CL_VIRSorter_k127_228601_flag=0_multi=47_1374_len=33829	>Cluster_1135		Siphoviridae		Bacteria; Actinobacteria; Actinobacteria; Streptomycetales; Streptomycetaceae; Streptomyces; Streptomyces pratensis
contig-JGI	Clean	CL_VIRSorter_k127_229004_flag=0_multi=33_0000_len=29274	>Cluster_1329	VC_267_0	Myoviridae		Bacteria; Proteobacteria; Alphaproteobacteria; Rhizobiales; Chelatococcaceae; Chelatococcus;
contig-JGI	Clean	CL_VIRSorter_k127_229369_flag=0_multi=61_8995_len=12264	>Cluster_3640				Bacteria; Proteobacteria; Gammaproteobacteria; Methylococcales; Methylococcaceae; Methylomicrobium; Methylomicrobium album
contig-JGI	Clean	CL_VIRSorter_k127_230003_flag=1_multi=7_0000_len=4945	>Cluster_13898				Bacteria; Proteobacteria; Alphaproteobacteria; Caulobacterales; Caulobacteraceae; Brevundimonas;
contig-JGI	Clean	CL_VIRSorter_k127_230977_flag=0_multi=13_9620_len=3551	>Cluster_13056		Siphoviridae		Bacteria; Actinobacteria; Actinobacteria; Streptomycetales; Streptomycetaceae; Streptomyces; Streptomyces lavenduligriseus
contig-JGI	Clean	CL_VIRSorter_k127_230977_flag=0_multi=13_9620_len=3551	>Cluster_13056		Siphoviridae		Bacteria; Actinobacteria; Actinobacteria; Streptomycetales; Streptomycetaceae; Streptomyces; Streptomyces sp. OK228
contig-JGI	Clean	CL_VIRSorter_k127_232295_flag=1_multi=13_0000_len=24911	>Cluster_1594	VC_30_0	Podoviridae		Bacteria; Proteobacteria; Betaproteobacteria; Rhodocyclales; Zoogloeaceae; Thauera; Thauera sp. MZ1T
contig-JGI	Clean	CL_VIRSorter_k127_232295_flag=1_multi=13_0000_len=24911	>Cluster_1594	VC_30_0	Podoviridae		Bacteria; Proteobacteria; Gammaproteobacteria; Xanthomonadales; Xanthomonadaceae; Stenotrophomonas;
contig-JGI	Clean	CL_VIRSorter_k127_233101_flag=0_multi=233_0000_len=5562	>Cluster_9485		Siphoviridae		Bacteria; Firmicutes; Clostridia; Clostridiales; Clostridiaceae; Clostridium;
contig-JGI	Clean	CL_VIRSorter_k127_233101_flag=0_multi=233_0000_len=5562	>Cluster_9485		Siphoviridae		Bacteria; Firmicutes; Clostridia; Clostridiales; Ruminococcaceae; Anaerotruncus;
contig-JGI	Clean	CL_VIRSorter_k127_233101_flag=0_multi=233_0000_len=5562	>Cluster_9485		Siphoviridae		Bacteria; Firmicutes; Clostridia; Clostridiales; unclassified; unclassified;
contig-JGI	Clean	CL_VIRSorter_k127_233101_flag=0_multi=233_0000_len=5562	>Cluster_9485		Siphoviridae		Bacteria; Firmicutes; Clostridia; Clostridiales; Ruminococcaceae; Anaeromassilibacillus;
contig-JGI	Clean	CL_VIRSorter_k127_233371_flag=1_multi=10_0000_len=26535	>Cluster_1495		Siphoviridae		Bacteria; Actinobacteria; Actinobacteria; Micromonosporales; Micromonosporaceae; Micromonospora; Micromonospora peucetia
contig-JGI	Clean	CL_VIRSorter_k127_23696_flag=0_multi=44_9730_len=16394	>Cluster_2516	VC_37_0	Siphoviridae		Bacteria; Actinobacteria; Actinobacteria; Streptomycetales; Streptomycetaceae; Streptomyces;
contig-JGI	Clean	CL_VIRSorter_k127_23696_flag=0_multi=44_9730_len=16394	>Cluster_2516	VC_37_0	Siphoviridae		Bacteria; Actinobacteria; Actinobacteria; Streptomycetales; Streptomycetaceae; Streptomyces; Streptomyces pseudogriseolus
contig-JGI	Clean	CL_VIRSorter_k127_23696_flag=0_multi=44_9730_len=16394	>Cluster_2516	VC_37_0	Siphoviridae		Bacteria; Actinobacteria; Actinobacteria; Micromonosporales; Micromonosporaceae; Salinispora; Salinispora arenicola
contig-JGI	Clean	CL_VIRSorter_k127_238039_flag=1_multi=7_0000_len=3545	>Cluster_13071		Siphoviridae		Bacteria; Actinobacteria; Actinobacteria; Actinomycetales; Actinomycetaceae; Actinomyces;
contig-JGI	Clean	CL_VIRSorter_k127_238039_flag=1_multi=7_0000_len=3545	>Cluster_13071		Siphoviridae		Bacteria; Actinobacteria; Actinobacteria; Streptomycetales; Streptomycetaceae; Streptomyces; Streptomyces thermovulgaris
contig-JGI	Clean	CL_VIRSorter_k127_239074_flag=0_multi=40_8633_len=5979	>Cluster_8664		Siphoviridae		Bacteria; Actinobacteria; Actinobacteria; Streptomycetales; Streptomycetaceae; Kitasatospora;
contig-JGI	Clean	CL_VIRSorter_k127_239074_flag=0_multi=40_8633_len=5979	>Cluster_8664		Siphoviridae		Bacteria; Actinobacteria; Actinobacteria; Streptomycetales; Streptomycetaceae; Streptomyces;
contig-JGI	Clean	CL_VIRSorter_k127_239739_flag=1_multi=9_0000_len=4909	>Cluster_10983		Siphoviridae		Bacteria; Proteobacteria; Gammaproteobacteria; Enterobacterales; Enterobacteriaceae; Leclercia;
contig-JGI	Clean	CL_VIRSorter_k127_239739_flag=1_multi=9_0000_len=4909	>Cluster_10983		Siphoviridae		Bacteria; Proteobacteria; Betaproteobacteria; Burkholderiales; Burkholderiaceae; Burkholderia;
contig-JGI	Clean	CL_VIRSorter_k127_239739_flag=1_multi=9_0000_len=4909	>Cluster_10983		Siphoviridae		Bacteria; Proteobacteria; Betaproteobacteria; unclassified; unclassified; Candidatus Accumulibacter;
contig-JGI	Clean	CL_VIRSorter_k127_239739_flag=1_multi=9_0000_len=4909	>Cluster_10983		Siphoviridae		Bacteria; Proteobacteria; Gammaproteobacteria; Pseudomonadales; unclassified; unclassified; Pseudomonadales bacterium GWC1_66_9
contig-JGI	Clean	CL_VIRSorter_k127_23974_flag=0_multi=38_9392_len=3300	>Cluster_10983				Bacteria; Actinobacteria; Actinobacteria; Streptomycetales; Streptomycetaceae; Streptomyces;
contig-JGI	Clean	CL_VIRSorter_k127_23974_flag=0_multi=38_9392_len=3300	>Cluster_10983				Bacteria; Actinobacteria; Actinobacteria; Streptomycetales; Streptomycetaceae; Streptomyces; Streptomyces pseudogriseolus
contig-JGI	Clean	CL_VIRSorter_k127_23974_flag=0_multi=38_9392_len=3300	>Cluster_10983				Bacteria; Actinobacteria; Actinobacteria; Micromonosporales; Micromonosporaceae; Salinispora; Salinispora arenicola
contig-JGI	Clean	CL_VIRSorter_k127_23985_flag=1_multi=119_5942_len=7114	>Cluster_7005		Siphoviridae		Bacteria; Actinobacteria; Actinobacteria; Micromonosporales; Micromonosporaceae; Micromonospora; Micromonospora peucetia
contig-JGI	Clean	CL_VIRSorter_k127_23985_flag=1_multi=119_5942_len=7114	>Cluster_7005		Siphoviridae		Bacteria; Actinobacteria; Actinobacteria; Streptomycetales; Streptomycetaceae; Streptomyces;
contig-JGI	Clean	CL_VIRSorter_k127_23985_flag=1_multi=119_5942_len=7114	>Cluster_7005		Siphoviridae		Bacteria; Actinobacteria; Actinobacteria; Streptomycetales; Streptomycetaceae; Streptomyces; Streptomyces pseudogriseolus
contig-JGI	Clean	CL_VIRSorter_k127_241345_flag=1_multi=7_0000_len=11102	>Cluster_4068				Bacteria; Proteobacteria; Gammaproteobacteria; Enterobacterales; Enterobacteriaceae; Enterobacter;
contig-JGI	Clean	CL_VIRSorter_k127_241345_flag=1_multi=7_0000_len=11102	>Cluster_4068				Bacteria; Proteobacteria; Gammaproteobacteria; Enterobacterales; Erwiniaceae; Pantoea;
contig-JGI	Clean	CL_VIRSorter_k127_241345_flag=1_multi=7_0000_len=11102	>Cluster_4068				Bacteria; Proteobacteria; Gammaproteobacteria; Enterobacterales; Erwiniaceae; Mixta; Mixta calida
contig-JGI	Clean	CL_VIRSorter_k127_241345_flag=1_multi=7_0000_len=11102	>Cluster_4068				Bacteria; Proteobacteria; Gammaproteobacteria; Enterobacterales; Erwiniaceae; ;
contig-JGI	Clean	CL_VIRSorter_k127_241345_flag=1_multi=7_0000_len=11102	>Cluster_4068				Bacteria; Proteobacteria; Gammaproteobacteria; Enterobacterales; Erwiniaceae; Erwinia; Erwinia tasmaniensis
contig-JGI	Clean	CL_VIRSorter_k127_241345_flag=1_multi=7_0000_len=11102	>Cluster_4068				Bacteria; Proteobacteria; Gammaproteobacteria; Enterobacterales; Enterobacteriaceae; Cronobacter;
contig-JGI	Clean	CL_VIRSorter_k127_241345_flag=1_multi=7_0000_len=11102	>Cluster_4068				Bacteria; Proteobacteria; Gammaproteobacteria; Enterobacterales; Enterobacteriaceae; Klebsiella;
contig-JGI	Clean	CL_VIRSorter_k127_241345_flag=1_multi=7_0000_len=11102	>Cluster_4068				Bacteria; Proteobacteria; Gammaproteobacteria; Enterobacterales; Enterobacteriaceae; ;
contig-JGI	Clean	CL_VIRSorter_k127_241345_flag=1_multi=7_0000_len=11102	>Cluster_4068				Bacteria; Proteobacteria; Gammaproteobacteria; Enterobacterales; Yersiniaceae; Rahnella;
contig-JGI	Clean	CL_VIRSorter_k127_241345_flag=1_multi=7_0000_len=11102	>Cluster_4068				Bacteria; Proteobacteria; Gammaproteobacteria; Enterobacterales; Enterobacteriaceae; Klebsiella; Klebsiella pneumoniae
contig-JGI	Clean	CL_VIRSorter_k127_241345_flag=1_multi=7_0000_len=11102	>Cluster_4068				Bacteria; Proteobacteria; Gammaproteobacteria; Enterobacterales; Enterobacteriaceae; Klebsiella; Klebsiella cf. planticola B43
contig-JGI	Clean	CL_VIRSorter_k127_241345_flag=1_multi=7_0000_len=11102	>Cluster_4068				Bacteria; Proteobacteria; Gammaproteobacteria; Enterobacterales; ; ;
contig-JGI	Clean	CL_VIRSorter_k127_241345_flag=1_multi=7_0000_len=11102	>Cluster_4068				Bacteria; Proteobacteria; Gammaproteobacteria; Enterobacterales; Yersiniaceae; Serratia;
contig-JGI	Clean	CL_VIRSorter_k127_241345_flag=1_multi=7_0000_len=11102	>Cluster_4068				Bacteria; Proteobacteria; Gammaproteobacteria; Enterobacterales; Enterobacteriaceae; Pluralibacter; Pluralibacter gergoviae
contig-JGI	Clean	CL_VIRSorter_k127_24145_flag=1_multi=34_0000_len=5096	>Cluster_10594		Siphoviridae		Bacteria; Actinobacteria; Actinobacteria; Micromonosporales; Micromonosporaceae; ;
contig-JGI	Clean	CL_VIRSorter_k127_24145_flag=1_multi=34_0000_len=5096	>Cluster_10594		Siphoviridae		Bacteria; Actinobacteria; Actinobacteria; Micromonosporales; Micromonosporaceae; Micromonospora; Micromonospora peucetia
contig-JGI	Clean	CL_VIRSorter_k127_24145_flag=1_multi=34_0000_len=5096	>Cluster_10594		Siphoviridae		Bacteria; Actinobacteria; Actinobacteria; Streptomycetales; Streptomycetaceae; Streptomyces;
contig-JGI	Clean	CL_VIRSorter_k127_24145_flag=1_multi=34_0000_len=5096	>Cluster_10594		Siphoviridae		Bacteria; Actinobacteria; Actinobacteria; Streptomycetales; Streptomycetaceae; Streptomyces; Streptomyces pseudogriseolus
contig-JGI	Clean	CL_VIRSorter_k127_24145_flag=1_multi=34_0000_len=5096	>Cluster_10594		Siphoviridae		Bacteria; Actinobacteria; Actinobacteria; Micromonosporales; Micromonosporaceae; Salinispora; Salinispora arenicola
contig-JGI	Clean	CL_VIRSorter_k127_243109_flag=0_multi=7_8222_len=6844	>Cluster_7363		Siphoviridae		Bacteria; Actinobacteria; Actinobacteria; Micromonosporales; Micromonosporaceae; Salinispora;
contig-JGI	Clean	CL_VIRSorter_k127_243430_flag=1_multi=6_0000_len=4249	>Cluster_11889		Siphoviridae		Bacteria; Actinobacteria; Actinobacteria; Streptomycetales; Streptomycetaceae; Streptomyces;
contig-JGI	Clean	CL_VIRSorter_k127_243430_flag=1_multi=6_0000_len=4249	>Cluster_11889		Siphoviridae		Bacteria; Actinobacteria; Actinobacteria; Streptomycetales; Streptomycetaceae; Streptomyces; Streptomyces thermovulgaris
contig-JGI	Clean	CL_VIRSorter_k127_243430_flag=1_multi=6_0000_len=4249	>Cluster_11889		Siphoviridae		Bacteria; Actinobacteria; Actinobacteria; Bifidobacteriales; Bifidobacteriaceae; Bifidobacterium;
contig-JGI	Clean	CL_VIRSorter_k127_243641_flag=3_multi=213_0000_len=59044-circular	>Cluster_245		Siphoviridae		Bacteria; Actinobacteria; Actinobacteria; Streptomycetales; Streptomycetaceae; Streptomyces;
contig-JGI	Clean	CL_VIRSorter_k127_243667_flag=0_multi=188_8385_len=6543	>Cluster_7760		Siphoviridae		Bacteria; Actinobacteria; Actinobacteria; Streptomycetales; Streptomycetaceae; Streptomyces;
contig-JGI	Clean	CL_VIRSorter_k127_243667_flag=0_multi=188_8385_len=6543	>Cluster_7760		Siphoviridae		Bacteria; Actinobacteria; Actinobacteria; Streptomycetales; Streptomycetaceae; Streptomyces; Streptomyces sp. Tu 6176
contig-JGI	Clean	CL_VIRSorter_k127_24586_flag=1_multi=11_0000_len=2078	>Cluster_15870				Bacteria; Actinobacteria; Actinobacteria; Micromonosporales; Micromonosporaceae; Micromonospora; Micromonospora peucetia
contig-JGI	Clean	CL_VIRSorter_k127_24819_flag=1_multi=147_0000_len=40831	>Cluster_800				Bacteria; Proteobacteria; Gammaproteobacteria; Oceanospirillales; Alcanivoracaceae; Alcanivorax;
contig-JGI	Clean	CL_VIRSorter_k127_24819_flag=1_multi=147_0000_len=40831	>Cluster_800				Bacteria; Proteobacteria; Gammaproteobacteria; Enterobacterales; Enterobacteriaceae; Salmonella;
contig-JGI	Clean	CL_VIRSorter_k127_24819_flag=1_multi=147_0000_len=40831	>Cluster_800				Bacteria; Proteobacteria; Gammaproteobacteria; Enterobacterales; Enterobacteriaceae; Salmonella; Salmonella enterica
contig-JGI	Clean	CL_VIRSorter_k127_24819_flag=1_multi=147_0000_len=40831	>Cluster_800				Bacteria; Proteobacteria; Betaproteobacteria; Burkholderiales; Comamonadaceae; Acidovorax; Acidovorax sp. MR-S7
contig-JGI	Clean	CL_VIRSorter_k127_24819_flag=1_multi=147_0000_len=40831	>Cluster_800				Bacteria; Proteobacteria; Betaproteobacteria; Burkholderiales; Alcaligenaceae; Achromobacter; Achromobacter sp. AONIH1
contig-JGI	Clean	CL_VIRSorter_k127_24819_flag=1_multi=147_0000_len=40831	>Cluster_800				Bacteria; Proteobacteria; Betaproteobacteria; Burkholderiales; Comamonadaceae; Acidovorax;
contig-JGI	Clean	CL_VIRSorter_k127_249930_flag=1_multi=11_0000_len=22456	>Cluster_1758	VC_164_0	Siphoviridae		Bacteria; Proteobacteria; Alphaproteobacteria; Rhodobacterales; Rhodobacteraceae; unclassified;
contig-JGI	Clean	CL_VIRSorter_k127_249930_flag=1_multi=11_0000_len=22456	>Cluster_1758	VC_164_0	Siphoviridae		Bacteria; Proteobacteria; Betaproteobacteria; Burkholderiales; Comamonadaceae; Acidovorax; Acidovorax sp. MR-S7
contig-JGI	Clean	CL_VIRSorter_k127_249930_flag=1_multi=11_0000_len=22456	>Cluster_1758	VC_164_0	Siphoviridae		Bacteria; Proteobacteria; Gammaproteobacteria; Enterobacterales; Enterobacteriaceae; Escherichia;
contig-JGI	Clean	CL_VIRSorter_k127_249930_flag=1_multi=11_0000_len=22456	>Cluster_1758	VC_164_0	Siphoviridae		Bacteria; Proteobacteria; Alphaproteobacteria; Rhodobacterales; Rhodobacteraceae; unclassified; Rhodobacteraceae bacterium GWE1_64_9
contig-JGI	Clean	CL_VIRSorter_k127_250307_flag=1_multi=7_0000_len=9926	>Cluster_4617		Myoviridae		Bacteria; Proteobacteria; Betaproteobacteria; Burkholderiales; Oxalobacteraceae; unclassified;
contig-JGI	Clean	CL_VIRSorter_k127_250307_flag=1_multi=7_0000_len=9926	>Cluster_4617		Myoviridae		Bacteria; Proteobacteria; Betaproteobacteria; Burkholderiales; Oxalobacteraceae; Collimonas;
contig-JGI	Clean	CL_VIRSorter_k127_250307_flag=1_multi=7_0000_len=9926	>Cluster_4617		Myoviridae		Bacteria; Proteobacteria; Betaproteobacteria; Burkholderiales; Comamonadaceae; Variovorax;
contig-JGI	Clean	CL_VIRSorter_k127_250307_flag=1_multi=7_0000_len=9926	>Cluster_4617		Myoviridae		Bacteria; Proteobacteria; Betaproteobacteria; Burkholderiales; Burkholderiaceae; Paraburkholderia;
contig-JGI	Clean	CL_VIRSorter_k127_250307_flag=1_multi=7_0000_len=9926	>Cluster_4617		Myoviridae		Bacteria; Proteobacteria; Gammaproteobacteria; Enterobacterales; Enterobacteriaceae; Klebsiella; Klebsiella pneumoniae
contig-JGI	Clean	CL_VIRSorter_k127_250307_flag=1_multi=7_0000_len=9926	>Cluster_4617		Myoviridae		Bacteria; Proteobacteria; Gammaproteobacteria; Xanthomonadales; Rhodanobacteraceae; Rhodanobacter;
contig-JGI	Clean	CL_VIRSorter_k127_250307_flag=1_multi=7_0000_len=9926	>Cluster_4617		Myoviridae		Bacteria; Proteobacteria; Betaproteobacteria; Burkholderiales; Comamonadaceae; Delftia;
contig-JGI	Clean	CL_VIRSorter_k127_250307_flag=1_multi=7_0000_len=9926	>Cluster_4617		Myoviridae		Bacteria; Spirochaetes; ; ; ; ;
contig-JGI	Clean	CL_VIRSorter_k127_250307_flag=1_multi=7_0000_len=9926	>Cluster_4617		Myoviridae		Bacteria; Proteobacteria; Betaproteobacteria; Burkholderiales; Burkholderiaceae; Ralstonia;
contig-JGI	Clean	CL_VIRSorter_k127_251317_flag=0_multi=17_9945_len=21833	>Cluster_1823	VC_49_0	Siphoviridae		Bacteria; Actinobacteria; Actinobacteria; Corynebacteriales; Nocardiaceae; Rhodococcus;
contig-JGI	Clean	CL_VIRSorter_k127_251317_flag=0_multi=17_9945_len=21833	>Cluster_1823	VC_49_0	Siphoviridae		Bacteria; Actinobacteria; Actinobacteria; Streptosporangiales; Nocardiopsaceae; Nocardiopsis; Nocardiopsis valliformis
contig-JGI	Clean	CL_VIRSorter_k127_251317_flag=0_multi=17_9945_len=21833	>Cluster_1823	VC_49_0	Siphoviridae		Bacteria; Actinobacteria; Actinobacteria; Streptomycetales; Streptomycetaceae; Streptomyces; Streptomyces harbinensis
contig-JGI	Clean	CL_VIRSorter_k127_251317_flag=0_multi=17_9945_len=21833	>Cluster_1823	VC_49_0	Siphoviridae		Bacteria; Actinobacteria; Actinobacteria; Streptomycetales; Streptomycetaceae; Streptomyces;
contig-JGI	Clean	CL_VIRSorter_k127_251317_flag=0_multi=17_9945_len=21833	>Cluster_1823	VC_49_0	Siphoviridae		Bacteria; Actinobacteria; Actinobacteria; Micrococcales; Microbacteriaceae; Microbacterium; Microbacterium hominis
contig-JGI	Clean	CL_VIRSorter_k127_252070_flag=0_multi=46_0610_len=4830	>Cluster_11077		Siphoviridae		Bacteria; Actinobacteria; Actinobacteria; Streptomycetales; Streptomycetaceae; Streptomyces;
contig-JGI	Clean	CL_VIRSorter_k127_252070_flag=0_multi=46_0610_len=4830	>Cluster_11077		Siphoviridae		Bacteria; Actinobacteria; Actinobacteria; Streptomycetales; Streptomycetaceae; Streptomyces; Streptomyces sp. BK340
contig-JGI	Clean	CL_VIRSorter_k127_252070_flag=0_multi=46_0610_len=4830	>Cluster_11077		Siphoviridae		Bacteria; Actinobacteria; Actinobacteria; Streptomycetales; Streptomycetaceae; Streptomyces; Streptomyces sp. S4
contig-JGI	Clean	CL_VIRSorter_k127_25292_flag=0_multi=1784_3691_len=7608	>Cluster_6424		Siphoviridae		Bacteria; Actinobacteria; Actinobacteria; Streptomycetales; Streptomycetaceae; Streptomyces;
contig-JGI	Clean	CL_VIRSorter_k127_25292_flag=0_multi=1784_3691_len=7608	>Cluster_6424		Siphoviridae		Bacteria; Actinobacteria; Actinobacteria; Micrococcales; Dermacoccaceae; Dermacoccus;
contig-JGI	Clean	CL_VIRSorter_k127_25292_flag=0_multi=1784_3691_len=7608	>Cluster_6424		Siphoviridae		Bacteria; Actinobacteria; Actinobacteria; Streptomycetales; Streptomycetaceae; Streptomyces; Streptomyces sp. NBRC 110035
contig-JGI	Clean	CL_VIRSorter_k127_252992_flag=1_multi=10_0000_len=9149	>Cluster_5089				Bacteria; Proteobacteria; Gammaproteobacteria; Pseudomonadales; Pseudomonadaceae; unclassified Pseudomonadaceae;
contig-JGI	Clean	CL_VIRSorter_k127_252992_flag=1_multi=10_0000_len=9149	>Cluster_5089				Bacteria; Proteobacteria; Gammaproteobacteria; Pseudomonadales; Pseudomonadaceae; Pseudomonas;
contig-JGI	Clean	CL_VIRSorter_k127_253910_flag=1_multi=8_0000_len=6171	>Cluster_5089				Bacteria; Actinobacteria; Actinobacteria; Streptomycetales; Streptomycetaceae; unclassified Streptomycetaceae;
contig-JGI	Clean	CL_VIRSorter_k127_253910_flag=1_multi=8_0000_len=6171	>Cluster_5089				Bacteria; Actinobacteria; Actinobacteria; Streptomycetales; Streptomycetaceae; Streptomyces; Streptomyces viridochromogenes
contig-JGI	Clean	CL_VIRSorter_k127_255262_flag=0_multi=17_9980_len=88373-circular	>Cluster_76	VC_95_0	Siphoviridae		Bacteria; Actinobacteria; Actinobacteria; Streptomycetales; Streptomycetaceae; Streptomyces; Streptomyces sp. Tu 6176
contig-JGI	Clean	CL_VIRSorter_k127_255262_flag=0_multi=17_9980_len=88373-circular	>Cluster_76	VC_95_0	Siphoviridae		Bacteria; Actinobacteria; Actinobacteria; Streptosporangiales; Nocardiopsaceae; Thermobifida; Thermobifida halotolerans
contig-JGI	Clean	CL_VIRSorter_k127_2553_flag=1_multi=44_0000_len=40012	>Cluster_854	VC_288_0	Siphoviridae		Bacteria; Actinobacteria; Actinobacteria; Streptomycetales; Streptomycetaceae; Streptomyces; Streptomyces scabiei
contig-JGI	Clean	CL_VIRSorter_k127_258492_flag=1_multi=10_0000_len=4215	>Cluster_9954				Bacteria; Actinobacteria; Actinobacteria; Streptomycetales; Streptomycetaceae; Streptomyces; Streptomyces sp. BK438
contig-JGI	Clean	CL_VIRSorter_k127_258492_flag=1_multi=10_0000_len=4215	>Cluster_9954				Bacteria; Actinobacteria; Actinobacteria; Streptomycetales; Streptomycetaceae; Streptomyces;
contig-JGI	Clean	CL_VIRSorter_k127_258492_flag=1_multi=10_0000_len=4215	>Cluster_9954				Bacteria; Actinobacteria; Actinobacteria; Streptomycetales; Streptomycetaceae; Streptomyces; Streptomyces sp. NRRL S-1314
contig-JGI	Clean	CL_VIRSorter_k127_25997_flag=0_multi=100_7022_len=5936	>Cluster_8738		Siphoviridae		Bacteria; Actinobacteria; Actinobacteria; Streptomycetales; Streptomycetaceae; Streptomyces; Streptomyces sp. NRRL S-474
contig-JGI	Clean	CL_VIRSorter_k127_25997_flag=0_multi=100_7022_len=5936	>Cluster_8738		Siphoviridae		Bacteria; Actinobacteria; Actinobacteria; Streptomycetales; Streptomycetaceae; Streptomyces;
contig-JGI	Clean	CL_VIRSorter_k127_25997_flag=0_multi=100_7022_len=5936	>Cluster_8738		Siphoviridae		Bacteria; Actinobacteria; Actinobacteria; Streptomycetales; Streptomycetaceae; Streptomyces; Streptomyces leeuwenhoekii
contig-JGI	Clean	CL_VIRSorter_k127_25997_flag=0_multi=100_7022_len=5936	>Cluster_8738		Siphoviridae		Bacteria; Actinobacteria; Actinobacteria; Streptomycetales; Streptomycetaceae; Streptomyces; Streptomyces pratensis
contig-JGI	Clean	CL_VIRSorter_k127_25997_flag=0_multi=100_7022_len=5936	>Cluster_8738		Siphoviridae		Bacteria; Actinobacteria; Actinobacteria; Streptomycetales; Streptomycetaceae; Streptomyces; Streptomyces sp. NRRL S-1813
contig-JGI	Clean	CL_VIRSorter_k127_25997_flag=0_multi=100_7022_len=5936	>Cluster_8738		Siphoviridae		Bacteria; Actinobacteria; Actinobacteria; Streptomycetales; Streptomycetaceae; Streptomyces; Streptomyces hygroscopicus
contig-JGI	Clean	CL_VIRSorter_k127_25997_flag=0_multi=100_7022_len=5936	>Cluster_8738		Siphoviridae		Bacteria; Actinobacteria; Actinobacteria; Streptomycetales; Streptomycetaceae; Streptomyces; Streptomyces sp. NBRC 110035
contig-JGI	Clean	CL_VIRSorter_k127_260316_flag=0_multi=39_0000_len=12047	>Cluster_3711	VC_165_0	Siphoviridae		Bacteria; Actinobacteria; Actinobacteria; Corynebacteriales; Gordoniaceae; unclassified Gordoniaceae;
contig-JGI	Clean	CL_VIRSorter_k127_261659_flag=1_multi=30_0000_len=7909	>Cluster_6116		Siphoviridae		Bacteria; Actinobacteria; Actinobacteria; Micrococcales; Microbacteriaceae; Microbacterium;
contig-JGI	Clean	CL_VIRSorter_k127_261659_flag=1_multi=30_0000_len=7909	>Cluster_6116		Siphoviridae		Bacteria; Actinobacteria; Actinobacteria; Micrococcales; Beutenbergiaceae; Miniimonas;
contig-JGI	Clean	CL_VIRSorter_k127_261893_flag=1_multi=1_2249_len=2101	>Cluster_6116				Bacteria; Actinobacteria; Actinobacteria; Streptomycetales; Streptomycetaceae; unclassified Streptomycetaceae;
contig-JGI	Clean	CL_VIRSorter_k127_261893_flag=1_multi=1_2249_len=2101	>Cluster_6116				Bacteria; Actinobacteria; Actinobacteria; Streptomycetales; Streptomycetaceae; Streptomyces;
contig-JGI	Clean	CL_VIRSorter_k127_261968_flag=0_multi=45_9185_len=5646	>Cluster_9317		Siphoviridae		Bacteria; Actinobacteria; Actinobacteria; Corynebacteriales; Nocardiaceae; Rhodococcus;
contig-JGI	Clean	CL_VIRSorter_k127_264136_flag=1_multi=6_0000_len=3197	>Cluster_13746		Siphoviridae		Bacteria; Actinobacteria; Actinobacteria; Micrococcales; Micrococcaceae; Arthrobacter;
contig-JGI	Clean	CL_VIRSorter_k127_264336_flag=1_multi=19_0000_len=20100	>Cluster_1989	VC_195_0	Siphoviridae		Bacteria; Actinobacteria; Actinobacteria; Streptomycetales; Streptomycetaceae; Streptomyces; Streptomyces sp. NBRC 110035
contig-JGI	Clean	CL_VIRSorter_k127_264336_flag=1_multi=19_0000_len=20100	>Cluster_1989	VC_195_0	Siphoviridae		Bacteria; Actinobacteria; Actinobacteria; Streptomycetales; Streptomycetaceae; Streptomyces;
contig-JGI	Clean	CL_VIRSorter_k127_264835_flag=0_multi=12_9407_len=2151	>Cluster_16179		Siphoviridae		Bacteria; Actinobacteria; Actinobacteria; Streptomycetales; Streptomycetaceae; Streptomyces; Streptomyces pratensis
contig-JGI	Clean	CL_VIRSorter_k127_265214_flag=1_multi=7_0000_len=2268	>Cluster_15902		Siphoviridae		Bacteria; Actinobacteria; Actinobacteria; Micromonosporales; Micromonosporaceae; ;
contig-JGI	Clean	CL_VIRSorter_k127_265214_flag=1_multi=7_0000_len=2268	>Cluster_15902		Siphoviridae		Bacteria; Actinobacteria; Actinobacteria; Streptomycetales; Streptomycetaceae; Streptomyces;
contig-JGI	Clean	CL_VIRSorter_k127_265214_flag=1_multi=7_0000_len=2268	>Cluster_15902		Siphoviridae		Bacteria; Actinobacteria; Actinobacteria; Streptomycetales; Streptomycetaceae; Streptomyces; Streptomyces pseudogriseolus
contig-JGI	Clean	CL_VIRSorter_k127_265214_flag=1_multi=7_0000_len=2268	>Cluster_15902		Siphoviridae		Bacteria; Actinobacteria; Actinobacteria; Micromonosporales; Micromonosporaceae; Salinispora; Salinispora arenicola
contig-JGI	Clean	CL_VIRSorter_k127_26587_flag=1_multi=7_0000_len=5687	>Cluster_9235				Bacteria; Proteobacteria; Betaproteobacteria; Burkholderiales; Burkholderiaceae; Paraburkholderia;
contig-JGI	Clean	CL_VIRSorter_k127_267431_flag=1_multi=5_5961_len=2504	>Cluster_15310		Siphoviridae		Bacteria; Proteobacteria; Gammaproteobacteria; Pseudomonadales; Pseudomonadaceae; Pseudomonas;
contig-JGI	Clean	CL_VIRSorter_k127_267969_flag=1_multi=5_0000_len=4240	>Cluster_11911				Bacteria; Proteobacteria; Betaproteobacteria; Burkholderiales; Comamonadaceae; Delftia;
contig-JGI	Clean	CL_VIRSorter_k127_267969_flag=1_multi=5_0000_len=4240	>Cluster_11911				Bacteria; Proteobacteria; Gammaproteobacteria; Xanthomonadales; Rhodanobacteraceae; Rhodanobacter;
contig-JGI	Clean	CL_VIRSorter_k127_269042_flag=1_multi=11_0000_len=1913	>Cluster_16764		Siphoviridae		Bacteria; Actinobacteria; Actinobacteria; Micromonosporales; Micromonosporaceae; Micromonospora; Micromonospora peucetia
contig-JGI	Clean	CL_VIRSorter_k127_26909_flag=0_multi=44_9215_len=14489	>Cluster_2945		Siphoviridae		Bacteria; Firmicutes; Clostridia; Clostridiales; Lachnospiraceae; Cuneatibacter;
contig-JGI	Clean	CL_VIRSorter_k127_26909_flag=0_multi=44_9215_len=14489	>Cluster_2945		Siphoviridae		Bacteria; Firmicutes; Clostridia; Clostridiales; Ruminococcaceae; Faecalibacterium;
contig-JGI	Clean	CL_VIRSorter_k127_26909_flag=0_multi=44_9215_len=14489	>Cluster_2945		Siphoviridae		Bacteria; Actinobacteria; Actinobacteria; Streptomycetales; Streptomycetaceae; Streptomyces; Streptomyces thermovulgaris
contig-JGI	Clean	CL_VIRSorter_k127_26909_flag=0_multi=44_9215_len=14489	>Cluster_2945		Siphoviridae		Bacteria; Actinobacteria; Actinobacteria; Streptomycetales; Streptomycetaceae; Streptomyces;
contig-JGI	Clean	CL_VIRSorter_k127_26909_flag=0_multi=44_9215_len=14489	>Cluster_2945		Siphoviridae		Bacteria; Actinobacteria; Actinobacteria; Bifidobacteriales; Bifidobacteriaceae; Bifidobacterium;
contig-JGI	Clean	CL_VIRSorter_k127_269631_flag=1_multi=73_0674_len=5924	>Cluster_8765		Siphoviridae		Bacteria; Actinobacteria; Actinobacteria; Streptomycetales; Streptomycetaceae; unclassified Streptomycetaceae;
contig-JGI	Clean	CL_VIRSorter_k127_269631_flag=1_multi=73_0674_len=5924	>Cluster_8765		Siphoviridae		Bacteria; Actinobacteria; Actinobacteria; Streptomycetales; Streptomycetaceae; Streptomyces;
contig-JGI	Clean	CL_VIRSorter_k127_269755_flag=1_multi=3_2219_len=2574	>Cluster_15147		Siphoviridae		Bacteria; Actinobacteria; Actinobacteria; Streptomycetales; Streptomycetaceae; Kitasatospora; Kitasatospora cheerisanensis
contig-JGI	Clean	CL_VIRSorter_k127_270974_flag=0_multi=61_8663_len=14141	>Cluster_3048		Siphoviridae		Bacteria; Proteobacteria; Gammaproteobacteria; Oceanospirillales; Alcanivoracaceae; Alcanivorax;
contig-JGI	Clean	CL_VIRSorter_k127_270974_flag=0_multi=61_8663_len=14141	>Cluster_3048		Siphoviridae		Bacteria; Proteobacteria; Gammaproteobacteria; Enterobacterales; Enterobacteriaceae; Salmonella;
contig-JGI	Clean	CL_VIRSorter_k127_270974_flag=0_multi=61_8663_len=14141	>Cluster_3048		Siphoviridae		Bacteria; Proteobacteria; Gammaproteobacteria; Enterobacterales; Enterobacteriaceae; Salmonella; Salmonella enterica
contig-JGI	Clean	CL_VIRSorter_k127_270974_flag=0_multi=61_8663_len=14141	>Cluster_3048		Siphoviridae		Bacteria; Actinobacteria; Actinobacteria; Streptomycetales; Streptomycetaceae; Streptomyces; Streptomyces harbinensis
contig-JGI	Clean	CL_VIRSorter_k127_272007_flag=1_multi=9_0000_len=5176	>Cluster_10392		Siphoviridae		Bacteria; Actinobacteria; Actinobacteria; Actinomycetales; Actinomycetaceae; Actinomyces; Actinomyces sp. oral taxon 849
contig-JGI	Clean	CL_VIRSorter_k127_272007_flag=1_multi=9_0000_len=5176	>Cluster_10392		Siphoviridae		Bacteria; Actinobacteria; Actinobacteria; Actinomycetales; Actinomycetaceae; Actinomyces; Actinomyces massiliensis
contig-JGI	Clean	CL_VIRSorter_k127_272007_flag=1_multi=9_0000_len=5176	>Cluster_10392		Siphoviridae		Bacteria; Actinobacteria; Actinobacteria; Actinomycetales; Actinomycetaceae; Actinomyces;
contig-JGI	Clean	CL_VIRSorter_k127_2734_flag=0_multi=12_0000_len=2759	>Cluster_14686		Siphoviridae		Bacteria; Actinobacteria; Actinobacteria; Propionibacteriales; Propionibacteriaceae; Brooklawnia;
contig-JGI	Clean	CL_VIRSorter_k127_2734_flag=0_multi=12_0000_len=2759	>Cluster_14686		Siphoviridae		Bacteria; Actinobacteria; Actinobacteria; Streptomycetales; Streptomycetaceae; Kitasatospora; Kitasatospora cheerisanensis
contig-JGI	Clean	CL_VIRSorter_k127_273876_flag=0_multi=45_9214_len=7572	>Cluster_6469		Siphoviridae		Bacteria; Proteobacteria; Betaproteobacteria; Burkholderiales; Comamonadaceae; Delftia;
contig-JGI	Clean	CL_VIRSorter_k127_273876_flag=0_multi=45_9214_len=7572	>Cluster_6469		Siphoviridae		Bacteria; Proteobacteria; Gammaproteobacteria; Pseudomonadales; unclassified; unclassified; Pseudomonadales bacterium GWC1_66_9
contig-JGI	Clean	CL_VIRSorter_k127_27506_flag=0_multi=193_6525_len=6171	>Cluster_8325		Siphoviridae		Bacteria; Actinobacteria; Actinobacteria; Corynebacteriales; Mycobacteriaceae; unclassified Mycobacteriaceae;
contig-JGI	Clean	CL_VIRSorter_k127_27506_flag=0_multi=193_6525_len=6171	>Cluster_8325		Siphoviridae		Bacteria; Actinobacteria; Actinobacteria; Micrococcales; Microbacteriaceae; Leifsonia;
contig-JGI	Clean	CL_VIRSorter_k127_277813_flag=1_multi=22_0000_len=37384	>Cluster_990	VC_176_0	Siphoviridae		Bacteria; Actinobacteria; Actinobacteria; Propionibacteriales; Nocardioidaceae; Pimelobacter;
contig-JGI	Clean	CL_VIRSorter_k127_279611_flag=1_multi=31_0000_len=14910	>Cluster_2819	VC_34_0	Siphoviridae		Bacteria; Actinobacteria; Actinobacteria; Streptomycetales; Streptomycetaceae; Streptomyces;
contig-JGI	Clean	CL_VIRSorter_k127_280829_flag=0_multi=10_2311_len=9283	>Cluster_4996				Bacteria; Proteobacteria; Betaproteobacteria; Rhodocyclales; Zoogloeaceae; Thauera;
contig-JGI	Clean	CL_VIRSorter_k127_280829_flag=0_multi=10_2311_len=9283	>Cluster_4996				Bacteria; Proteobacteria; Betaproteobacteria; Rhodocyclales; Zoogloeaceae; Thauera; Thauera sp. MZ1T
contig-JGI	Clean	CL_VIRSorter_k127_281709_flag=0_multi=15_0000_len=15734	>Cluster_2646		Siphoviridae		Bacteria; Proteobacteria; Gammaproteobacteria; Pseudomonadales; Pseudomonadaceae; unclassified Pseudomonadaceae;
contig-JGI	Clean	CL_VIRSorter_k127_281709_flag=0_multi=15_0000_len=15734	>Cluster_2646		Siphoviridae		Bacteria; Proteobacteria; Betaproteobacteria; Burkholderiales; Comamonadaceae; Acidovorax;
contig-JGI	Clean	CL_VIRSorter_k127_281709_flag=0_multi=15_0000_len=15734	>Cluster_2646		Siphoviridae		Bacteria; Proteobacteria; Gammaproteobacteria; Pseudomonadales; Pseudomonadaceae; Pseudomonas;
contig-JGI	Clean	CL_VIRSorter_k127_281709_flag=0_multi=15_0000_len=15734	>Cluster_2646		Siphoviridae		Bacteria; Proteobacteria; Gammaproteobacteria; Oceanospirillales; Alcanivoracaceae; Alcanivorax; Alcanivorax sp.
contig-JGI	Clean	CL_VIRSorter_k127_281709_flag=0_multi=15_0000_len=15734	>Cluster_2646		Siphoviridae		Bacteria; Proteobacteria; Gammaproteobacteria; Oceanospirillales; Halomonadaceae; Halomonas;
contig-JGI	Clean	CL_VIRSorter_k127_281709_flag=0_multi=15_0000_len=15734	>Cluster_2646		Siphoviridae		Bacteria; Proteobacteria; Gammaproteobacteria; Enterobacterales; Yersiniaceae; ;
contig-JGI	Clean	CL_VIRSorter_k127_281709_flag=0_multi=15_0000_len=15734	>Cluster_2646		Siphoviridae		Bacteria; Proteobacteria; Gammaproteobacteria; Enterobacterales; Enterobacteriaceae; Enterobacter;
contig-JGI	Clean	CL_VIRSorter_k127_281709_flag=0_multi=15_0000_len=15734	>Cluster_2646		Siphoviridae		Bacteria; Proteobacteria; Gammaproteobacteria; Enterobacterales; Enterobacteriaceae; Leclercia;
contig-JGI	Clean	CL_VIRSorter_k127_281709_flag=0_multi=15_0000_len=15734	>Cluster_2646		Siphoviridae		Bacteria; Proteobacteria; Gammaproteobacteria; Enterobacterales; Erwiniaceae; Pantoea;
contig-JGI	Clean	CL_VIRSorter_k127_281709_flag=0_multi=15_0000_len=15734	>Cluster_2646		Siphoviridae		Bacteria; Proteobacteria; Gammaproteobacteria; Pseudomonadales; Pseudomonadaceae; Pseudomonas; Pseudomonas sp.
contig-JGI	Clean	CL_VIRSorter_k127_281709_flag=0_multi=15_0000_len=15734	>Cluster_2646		Siphoviridae		Bacteria; Proteobacteria; Betaproteobacteria; Burkholderiales; Comamonadaceae; Delftia; Delftia acidovorans
contig-JGI	Clean	CL_VIRSorter_k127_281709_flag=0_multi=15_0000_len=15734	>Cluster_2646		Siphoviridae		Bacteria; Proteobacteria; Gammaproteobacteria; Enterobacterales; Enterobacteriaceae; ;
contig-JGI	Clean	CL_VIRSorter_k127_281709_flag=0_multi=15_0000_len=15734	>Cluster_2646		Siphoviridae		Bacteria; Proteobacteria; Betaproteobacteria; Burkholderiales; Alcaligenaceae; Achromobacter; Achromobacter sp. DMS1
contig-JGI	Clean	CL_VIRSorter_k127_281709_flag=0_multi=15_0000_len=15734	>Cluster_2646		Siphoviridae		Bacteria; Proteobacteria; Gammaproteobacteria; Pseudomonadales; Pseudomonadaceae; Pseudomonas; Pseudomonas aeruginosa
contig-JGI	Clean	CL_VIRSorter_k127_281709_flag=0_multi=15_0000_len=15734	>Cluster_2646		Siphoviridae		Bacteria; Proteobacteria; Gammaproteobacteria; Oceanospirillales; Alcanivoracaceae; Alcanivorax;
contig-JGI	Clean	CL_VIRSorter_k127_281876_flag=0_multi=53_9696_len=17539	>Cluster_2311	VC_93_0	Siphoviridae		Bacteria; Actinobacteria; Actinobacteria; Streptomycetales; Streptomycetaceae; unclassified Streptomycetaceae;
contig-JGI	Clean	CL_VIRSorter_k127_281876_flag=0_multi=53_9696_len=17539	>Cluster_2311	VC_93_0	Siphoviridae		Bacteria; Actinobacteria; Actinobacteria; Streptomycetales; Streptomycetaceae; Streptomyces;
contig-JGI	Clean	CL_VIRSorter_k127_281876_flag=0_multi=53_9696_len=17539	>Cluster_2311	VC_93_0	Siphoviridae		Bacteria; Actinobacteria; Actinobacteria; Streptomycetales; Streptomycetaceae; Streptomyces; Streptomyces prunicolor
contig-JGI	Clean	CL_VIRSorter_k127_281876_flag=0_multi=53_9696_len=17539	>Cluster_2311	VC_93_0	Siphoviridae		Bacteria; Actinobacteria; Actinobacteria; Streptomycetales; Streptomycetaceae; Streptomyces; Streptomyces pratensis
contig-JGI	Clean	CL_VIRSorter_k127_282169_flag=0_multi=3_9498_len=1680	>Cluster_17314				Bacteria; Actinobacteria; Actinobacteria; Bifidobacteriales; Bifidobacteriaceae; Bifidobacterium;
contig-JGI	Clean	CL_VIRSorter_k127_282169_flag=0_multi=3_9498_len=1680	>Cluster_17314				Bacteria; Actinobacteria; Coriobacteriia; Coriobacteriales; Atopobiaceae; Olsenella;
contig-JGI	Clean	CL_VIRSorter_k127_283485_flag=1_multi=8_0000_len=4338	>Cluster_11749		Siphoviridae		Bacteria; Actinobacteria; Actinobacteria; Micromonosporales; Micromonosporaceae; Salinispora;
contig-JGI	Clean	CL_VIRSorter_k127_283485_flag=1_multi=8_0000_len=4338	>Cluster_11749		Siphoviridae		Bacteria; Actinobacteria; Actinobacteria; Micromonosporales; Micromonosporaceae; Salinispora; Salinispora arenicola
contig-JGI	Clean	CL_VIRSorter_k127_284082_flag=0_multi=14_9532_len=6708	>Cluster_7546		Siphoviridae		Bacteria; Actinobacteria; Actinobacteria; Streptomycetales; Streptomycetaceae; Streptomyces;
contig-JGI	Clean	CL_VIRSorter_k127_286320_flag=0_multi=9_0000_len=2123	>Cluster_15806				Bacteria; Actinobacteria; Actinobacteria; Streptomycetales; Streptomycetaceae; Streptomyces; Streptomyces sp. BK438
contig-JGI	Clean	CL_VIRSorter_k127_286320_flag=0_multi=9_0000_len=2123	>Cluster_15806				Bacteria; Actinobacteria; Actinobacteria; Streptomycetales; Streptomycetaceae; Streptomyces;
contig-JGI	Clean	CL_VIRSorter_k127_286320_flag=0_multi=9_0000_len=2123	>Cluster_15806				Bacteria; Actinobacteria; Actinobacteria; Streptomycetales; Streptomycetaceae; Streptomyces; Streptomyces tsukubensis
contig-JGI	Clean	CL_VIRSorter_k127_287528_flag=1_multi=12_0000_len=16868	>Cluster_2426		Siphoviridae		Bacteria; Actinobacteria; Actinobacteria; Streptomycetales; Streptomycetaceae; Streptomyces;
contig-JGI	Clean	CL_VIRSorter_k127_287562_flag=0_multi=4_8604_len=3523	>Cluster_13118		Siphoviridae		Bacteria; Actinobacteria; Actinobacteria; Streptomycetales; Streptomycetaceae; Streptomyces; Streptomyces sp. NRRL S-146
contig-JGI	Clean	CL_VIRSorter_k127_288539_flag=0_multi=34_9871_len=26470	>Cluster_1500	VC_313_0	Siphoviridae		Bacteria; Actinobacteria; Actinobacteria; Micromonosporales; Micromonosporaceae; Salinispora; Salinispora arenicola
contig-JGI	Clean	CL_VIRSorter_k127_288612_flag=0_multi=16_8056_len=14122	>Cluster_3054		Siphoviridae		Bacteria; Proteobacteria; Gammaproteobacteria; Pseudomonadales; Pseudomonadaceae; unclassified Pseudomonadaceae;
contig-JGI	Clean	CL_VIRSorter_k127_288612_flag=0_multi=16_8056_len=14122	>Cluster_3054		Siphoviridae		Bacteria; Proteobacteria; Gammaproteobacteria; Pseudomonadales; Pseudomonadaceae; Pseudomonas;
contig-JGI	Clean	CL_VIRSorter_k127_288915_flag=1_multi=9_0000_len=13266	>Cluster_3294	VC_387_0	Podoviridae		Bacteria; Proteobacteria; Gammaproteobacteria; Pseudomonadales; Pseudomonadaceae; Pseudomonas; Pseudomonas aeruginosa
contig-JGI	Clean	CL_VIRSorter_k127_288915_flag=1_multi=9_0000_len=13266	>Cluster_3294	VC_387_0	Podoviridae		Bacteria; Proteobacteria; Gammaproteobacteria; Pseudomonadales; Pseudomonadaceae; Pseudomonas;
contig-JGI	Clean	CL_VIRSorter_k127_289232_flag=1_multi=7_0000_len=5331	>Cluster_10028				Bacteria; Proteobacteria; Gammaproteobacteria; Pseudomonadales; Pseudomonadaceae; unclassified Pseudomonadaceae;
contig-JGI	Clean	CL_VIRSorter_k127_289232_flag=1_multi=7_0000_len=5331	>Cluster_10028				Bacteria; Proteobacteria; Betaproteobacteria; Burkholderiales; Comamonadaceae; Variovorax;
contig-JGI	Clean	CL_VIRSorter_k127_28952_flag=1_multi=42_0000_len=7796	>Cluster_6221		Siphoviridae		Bacteria; Actinobacteria; Actinobacteria; Bifidobacteriales; Bifidobacteriaceae; Bifidobacterium;
contig-JGI	Clean	CL_VIRSorter_k127_28952_flag=1_multi=42_0000_len=7796	>Cluster_6221		Siphoviridae		Bacteria; Actinobacteria; Actinobacteria; Micrococcales; Cellulomonadaceae; Cellulomonas;
contig-JGI	Clean	CL_VIRSorter_k127_28952_flag=1_multi=42_0000_len=7796	>Cluster_6221		Siphoviridae		Bacteria; Actinobacteria; Actinobacteria; Streptosporangiales; Nocardiopsaceae; Nocardiopsis; Nocardiopsis valliformis
contig-JGI	Clean	CL_VIRSorter_k127_28952_flag=1_multi=42_0000_len=7796	>Cluster_6221		Siphoviridae		Bacteria; Actinobacteria; Actinobacteria; Streptomycetales; Streptomycetaceae; Streptomyces; Streptomyces hygroscopicus
contig-JGI	Clean	CL_VIRSorter_k127_28952_flag=1_multi=42_0000_len=7796	>Cluster_6221		Siphoviridae		Bacteria; Actinobacteria; Actinobacteria; Streptomycetales; Streptomycetaceae; Streptomyces;
contig-JGI	Clean	CL_VIRSorter_k127_28991_flag=0_multi=49_8459_len=3306	>Cluster_13516		Siphoviridae		Bacteria; Proteobacteria; Betaproteobacteria; Burkholderiales; Burkholderiaceae; Burkholderia;
contig-JGI	Clean	CL_VIRSorter_k127_290630_flag=0_multi=14_8840_len=29814	>Cluster_1295		Siphoviridae		Bacteria; Proteobacteria; Betaproteobacteria; unclassified; unclassified; Candidatus Accumulibacter;
contig-JGI	Clean	CL_VIRSorter_k127_290630_flag=0_multi=14_8840_len=29814	>Cluster_1295		Siphoviridae		Bacteria; Proteobacteria; Alphaproteobacteria; Sphingomonadales; Sphingomonadaceae; Sphingomonas;
contig-JGI	Clean	CL_VIRSorter_k127_290630_flag=0_multi=14_8840_len=29814	>Cluster_1295		Siphoviridae		Bacteria; Proteobacteria; Betaproteobacteria; Burkholderiales; unclassified; unclassified; Burkholderiales bacterium RIFCSPHIGHO2_12_FULL_69_20
contig-JGI	Clean	CL_VIRSorter_k127_290630_flag=0_multi=14_8840_len=29814	>Cluster_1295		Siphoviridae		Bacteria; Proteobacteria; Betaproteobacteria; Burkholderiales; Comamonadaceae; Delftia; Delftia acidovorans
contig-JGI	Clean	CL_VIRSorter_k127_290630_flag=0_multi=14_8840_len=29814	>Cluster_1295		Siphoviridae		Bacteria; Proteobacteria; Alphaproteobacteria; Rhizobiales; Hyphomicrobiaceae; Devosia;
contig-JGI	Clean	CL_VIRSorter_k127_292044_flag=0_multi=25_9720_len=9051	>Cluster_5161		Siphoviridae		Bacteria; Actinobacteria; Actinobacteria; Streptomycetales; Streptomycetaceae; unclassified Streptomycetaceae;
contig-JGI	Clean	CL_VIRSorter_k127_292044_flag=0_multi=25_9720_len=9051	>Cluster_5161		Siphoviridae		Bacteria; Actinobacteria; Actinobacteria; Streptomycetales; Streptomycetaceae; Streptomyces; Streptomyces viridochromogenes
contig-JGI	Clean	CL_VIRSorter_k127_292044_flag=0_multi=25_9720_len=9051	>Cluster_5161		Siphoviridae		Bacteria; Actinobacteria; Actinobacteria; Streptomycetales; Streptomycetaceae; Streptomyces;
contig-JGI	Clean	CL_VIRSorter_k127_292570_flag=1_multi=13_0000_len=4708	>Cluster_11217		Siphoviridae		Bacteria; Actinobacteria; Actinobacteria; Micrococcales; Cellulomonadaceae; Cellulomonas;
contig-JGI	Clean	CL_VIRSorter_k127_292570_flag=1_multi=13_0000_len=4708	>Cluster_11217		Siphoviridae		Bacteria; Actinobacteria; Actinobacteria; Micrococcales; Microbacteriaceae; Curtobacterium;
contig-JGI	Clean	CL_VIRSorter_k127_295504_flag=0_multi=15_0000_len=4455	>Cluster_11575		Siphoviridae		Bacteria; Actinobacteria; Actinobacteria; Streptomycetales; Streptomycetaceae; Streptomyces;
contig-JGI	Clean	CL_VIRSorter_k127_297816_flag=0_multi=36_2862_len=4672	>Cluster_11269		Siphoviridae		Bacteria; Actinobacteria; Actinobacteria; Micrococcales; Microbacteriaceae; Leifsonia;
contig-JGI	Clean	CL_VIRSorter_k127_297816_flag=0_multi=36_2862_len=4672	>Cluster_11269		Siphoviridae		Bacteria; Actinobacteria; Actinobacteria; Micrococcales; Microbacteriaceae; Microbacterium;
contig-JGI	Clean	CL_VIRSorter_k127_298615_flag=1_multi=5_0000_len=1804	>Cluster_17003		Siphoviridae		Bacteria; Actinobacteria; Actinobacteria; Micromonosporales; Micromonosporaceae; Salinispora; Salinispora pacifica
contig-JGI	Clean	CL_VIRSorter_k127_299572_flag=1_multi=8_0000_len=2882	>Cluster_14409		Siphoviridae		Bacteria; Actinobacteria; Actinobacteria; Actinomycetales; Actinomycetaceae; Actinomyces; Actinomyces provencensis
contig-JGI	Clean	CL_VIRSorter_k127_300643_flag=1_multi=7_0000_len=2717	>Cluster_14796				Bacteria; Proteobacteria; Gammaproteobacteria; Chromatiales; Thioalkalispiraceae; Sulfurivermis; Sulfurivermis fontis
contig-JGI	Clean	CL_VIRSorter_k127_300643_flag=1_multi=7_0000_len=2717	>Cluster_14796				Bacteria; Proteobacteria; ; ; ; ;
contig-JGI	Clean	CL_VIRSorter_k127_300643_flag=1_multi=7_0000_len=2717	>Cluster_14796				Bacteria; Proteobacteria; Gammaproteobacteria; ; ; ;
contig-JGI	Clean	CL_VIRSorter_k127_30152_flag=1_multi=23_0000_len=5137	>Cluster_10503		Siphoviridae		Bacteria; Actinobacteria; Actinobacteria; Corynebacteriales; Gordoniaceae; unclassified Gordoniaceae;
contig-JGI	Clean	CL_VIRSorter_k127_30152_flag=1_multi=23_0000_len=5137	>Cluster_10503		Siphoviridae		Bacteria; Actinobacteria; Actinobacteria; Bifidobacteriales; Bifidobacteriaceae; Bifidobacterium;
contig-JGI	Clean	CL_VIRSorter_k127_30165_flag=1_multi=12_0000_len=11058	>Cluster_4082				Bacteria; Proteobacteria; Gammaproteobacteria; Pseudomonadales; Pseudomonadaceae; unclassified Pseudomonadaceae;
contig-JGI	Clean	CL_VIRSorter_k127_30165_flag=1_multi=12_0000_len=11058	>Cluster_4082				Bacteria; Proteobacteria; Betaproteobacteria; Burkholderiales; Alcaligenaceae; Bordetella;
contig-JGI	Clean	CL_VIRSorter_k127_30165_flag=1_multi=12_0000_len=11058	>Cluster_4082				Bacteria; Proteobacteria; Gammaproteobacteria; Pseudomonadales; Pseudomonadaceae; Pseudomonas;
contig-JGI	Clean	CL_VIRSorter_k127_30165_flag=1_multi=12_0000_len=11058	>Cluster_4082				Bacteria; Proteobacteria; Gammaproteobacteria; Pseudomonadales; Pseudomonadaceae; Pseudomonas; Pseudomonas chlororaphis
contig-JGI	Clean	CL_VIRSorter_k127_30165_flag=1_multi=12_0000_len=11058	>Cluster_4082				Bacteria; Proteobacteria; Gammaproteobacteria; Pseudomonadales; Moraxellaceae; Acinetobacter;
contig-JGI	Clean	CL_VIRSorter_k127_30165_flag=1_multi=12_0000_len=11058	>Cluster_4082				Bacteria; Proteobacteria; Betaproteobacteria; Burkholderiales; Alcaligenaceae; Achromobacter;
contig-JGI	Clean	CL_VIRSorter_k127_30165_flag=1_multi=12_0000_len=11058	>Cluster_4082				Bacteria; Proteobacteria; Gammaproteobacteria; Xanthomonadales; Xanthomonadaceae; Stenotrophomonas;
contig-JGI	Clean	CL_VIRSorter_k127_30165_flag=1_multi=12_0000_len=11058	>Cluster_4082				Bacteria; Proteobacteria; Betaproteobacteria; Burkholderiales; Alcaligenaceae; ;
contig-JGI	Clean	CL_VIRSorter_k127_3021_flag=1_multi=13_0000_len=8771	>Cluster_5373		Siphoviridae		Bacteria; Actinobacteria; Actinobacteria; Streptomycetales; Streptomycetaceae; Streptomyces;
contig-JGI	Clean	CL_VIRSorter_k127_3021_flag=1_multi=13_0000_len=8771	>Cluster_5373		Siphoviridae		Bacteria; Actinobacteria; Actinobacteria; Streptomycetales; Streptomycetaceae; Streptomyces; Streptomyces scabiei
contig-JGI	Clean	CL_VIRSorter_k127_305081_flag=1_multi=1089_1091_len=27013	>Cluster_1462	VC_100_0	Siphoviridae		Bacteria; Actinobacteria; Actinobacteria; Streptomycetales; Streptomycetaceae; unclassified Streptomycetaceae;
contig-JGI	Clean	CL_VIRSorter_k127_305081_flag=1_multi=1089_1091_len=27013	>Cluster_1462	VC_100_0	Siphoviridae		Bacteria; Actinobacteria; Actinobacteria; Streptomycetales; Streptomycetaceae; Streptomyces; Streptomyces sp. NRRL S-474
contig-JGI	Clean	CL_VIRSorter_k127_305081_flag=1_multi=1089_1091_len=27013	>Cluster_1462	VC_100_0	Siphoviridae		Bacteria; Actinobacteria; Actinobacteria; Streptomycetales; Streptomycetaceae; Streptomyces;
contig-JGI	Clean	CL_VIRSorter_k127_305081_flag=1_multi=1089_1091_len=27013	>Cluster_1462	VC_100_0	Siphoviridae		Bacteria; Actinobacteria; Actinobacteria; Streptomycetales; Streptomycetaceae; Streptomyces; Streptomyces leeuwenhoekii
contig-JGI	Clean	CL_VIRSorter_k127_305081_flag=1_multi=1089_1091_len=27013	>Cluster_1462	VC_100_0	Siphoviridae		Bacteria; Actinobacteria; Actinobacteria; Streptomycetales; Streptomycetaceae; Streptomyces; Streptomyces pratensis
contig-JGI	Clean	CL_VIRSorter_k127_305081_flag=1_multi=1089_1091_len=27013	>Cluster_1462	VC_100_0	Siphoviridae		Bacteria; Actinobacteria; Actinobacteria; Streptomycetales; Streptomycetaceae; Streptomyces; Streptomyces sp. NRRL S-1813
contig-JGI	Clean	CL_VIRSorter_k127_305694_flag=0_multi=18_7388_len=3255	>Cluster_13617		Siphoviridae		Bacteria; Actinobacteria; Actinobacteria; Actinomycetales; Actinomycetaceae; Actinomyces;
contig-JGI	Clean	CL_VIRSorter_k127_306165_flag=0_multi=76_9513_len=15745	>Cluster_2641	VC_34_0	Siphoviridae		Bacteria; Actinobacteria; Actinobacteria; Streptomycetales; Streptomycetaceae; Streptomyces; Streptomyces sp. Tu 6176
contig-JGI	Clean	CL_VIRSorter_k127_306165_flag=0_multi=76_9513_len=15745	>Cluster_2641	VC_34_0	Siphoviridae		Bacteria; Actinobacteria; Actinobacteria; Streptomycetales; Streptomycetaceae; Streptomyces;
contig-JGI	Clean	CL_VIRSorter_k127_306165_flag=0_multi=76_9513_len=15745	>Cluster_2641	VC_34_0	Siphoviridae		Bacteria; Actinobacteria; Actinobacteria; Streptomycetales; Streptomycetaceae; Streptomyces; Streptomyces sp. NRRL B-24085
contig-JGI	Clean	CL_VIRSorter_k127_306265_flag=0_multi=104_7453_len=4619	>Cluster_2641	VC_34_0			Bacteria; Actinobacteria; Actinobacteria; Streptomycetales; Streptomycetaceae; Kitasatospora; Kitasatospora albolonga
contig-JGI	Clean	CL_VIRSorter_k127_306265_flag=0_multi=104_7453_len=4619	>Cluster_2641	VC_34_0			Bacteria; Actinobacteria; Actinobacteria; Streptomycetales; Streptomycetaceae; ;
contig-JGI	Clean	CL_VIRSorter_k127_306401_flag=0_multi=69_9262_len=12759	>Cluster_3462		Siphoviridae		Bacteria; Actinobacteria; Actinobacteria; Streptomycetales; Streptomycetaceae; Streptomyces;
contig-JGI	Clean	CL_VIRSorter_k127_306864_flag=0_multi=114_1190_len=7150	>Cluster_6961		Siphoviridae		Bacteria; Actinobacteria; Actinobacteria; Micrococcales; Microbacteriaceae; Microbacterium; Microbacterium hominis
contig-JGI	Clean	CL_VIRSorter_k127_306864_flag=0_multi=114_1190_len=7150	>Cluster_6961		Siphoviridae		Bacteria; Actinobacteria; Actinobacteria; Micrococcales; Microbacteriaceae; Plantibacter;
contig-JGI	Clean	CL_VIRSorter_k127_306864_flag=0_multi=114_1190_len=7150	>Cluster_6961		Siphoviridae		Bacteria; Actinobacteria; Actinobacteria; Micrococcales; Microbacteriaceae; Microbacterium;
contig-JGI	Clean	CL_VIRSorter_k127_307583_flag=0_multi=38_2850_len=4973	>Cluster_10889		Siphoviridae		Bacteria; Actinobacteria; Actinobacteria; Streptomycetales; Streptomycetaceae; Streptomyces;
contig-JGI	Clean	CL_VIRSorter_k127_307583_flag=0_multi=38_2850_len=4973	>Cluster_10889		Siphoviridae		Bacteria; Actinobacteria; Actinobacteria; Streptosporangiales; Streptosporangiaceae; ;
contig-JGI	Clean	CL_VIRSorter_k127_308903_flag=1_multi=31_0000_len=1659	>Cluster_17358		Siphoviridae		Bacteria; Actinobacteria; Actinobacteria; Streptomycetales; Streptomycetaceae; Streptomyces;
contig-JGI	Clean	CL_VIRSorter_k127_309436_flag=0_multi=23_7696_len=3885	>Cluster_12472		Siphoviridae		Bacteria; Actinobacteria; Actinobacteria; Streptomycetales; Streptomycetaceae; Streptomyces;
contig-JGI	Clean	CL_VIRSorter_k127_309803_flag=0_multi=82_3897_len=1605	>Cluster_15334				Bacteria; Actinobacteria; Actinobacteria; Micromonosporales; Micromonosporaceae; Micromonospora; Micromonospora peucetia
contig-JGI	Clean	CL_VIRSorter_k127_309803_flag=0_multi=82_3897_len=1605	>Cluster_15334				Bacteria; Actinobacteria; Actinobacteria; Streptomycetales; Streptomycetaceae; Streptomyces;
contig-JGI	Clean	CL_VIRSorter_k127_310150_flag=1_multi=189_0000_len=13416	>Cluster_3249	VC_151_0	Siphoviridae		Bacteria; Actinobacteria; Actinobacteria; Corynebacteriales; Mycobacteriaceae; Mycobacteroides;
contig-JGI	Clean	CL_VIRSorter_k127_310408_flag=0_multi=4_0039_len=2437	>Cluster_15488		Siphoviridae		Bacteria; Proteobacteria; Alphaproteobacteria; Rhizobiales; Phyllobacteriaceae; unclassified Phyllobacteriaceae;
contig-JGI	Clean	CL_VIRSorter_k127_310555_flag=0_multi=114_8019_len=5881	>Cluster_8865		Siphoviridae		Bacteria; Actinobacteria; Actinobacteria; Actinomycetales; Actinomycetaceae; Actinomyces;
contig-JGI	Clean	CL_VIRSorter_k127_310555_flag=0_multi=114_8019_len=5881	>Cluster_8865		Siphoviridae		Bacteria; Actinobacteria; Actinobacteria; Streptomycetales; Streptomycetaceae; Streptomyces; Streptomyces lavenduligriseus
contig-JGI	Clean	CL_VIRSorter_k127_310555_flag=0_multi=114_8019_len=5881	>Cluster_8865		Siphoviridae		Bacteria; Actinobacteria; Actinobacteria; Streptomycetales; Streptomycetaceae; Streptomyces;
contig-JGI	Clean	CL_VIRSorter_k127_310555_flag=0_multi=114_8019_len=5881	>Cluster_8865		Siphoviridae		Bacteria; Actinobacteria; Actinobacteria; Micromonosporales; Micromonosporaceae; Jishengella; Jishengella endophytica
contig-JGI	Clean	CL_VIRSorter_k127_310876_flag=0_multi=1138_9020_len=4096	>Cluster_12124		Siphoviridae		Bacteria; Actinobacteria; Actinobacteria; Streptomycetales; Streptomycetaceae; Streptomyces;
contig-JGI	Clean	CL_VIRSorter_k127_310876_flag=0_multi=1138_9020_len=4096	>Cluster_12124		Siphoviridae		Bacteria; Actinobacteria; Actinobacteria; Streptomycetales; Streptomycetaceae; Streptomyces; Streptomyces leeuwenhoekii
contig-JGI	Clean	CL_VIRSorter_k127_310876_flag=0_multi=1138_9020_len=4096	>Cluster_12124		Siphoviridae		Bacteria; Actinobacteria; Actinobacteria; Streptomycetales; Streptomycetaceae; Streptomyces; Streptomyces sp. BK340
contig-JGI	Clean	CL_VIRSorter_k127_310917_flag=1_multi=86_8059_len=1606	>Cluster_17467		Siphoviridae		Bacteria; Actinobacteria; Actinobacteria; Streptomycetales; Streptomycetaceae; Streptomyces;
contig-JGI	Clean	CL_VIRSorter_k127_310917_flag=1_multi=86_8059_len=1606	>Cluster_17467		Siphoviridae		Bacteria; Actinobacteria; Actinobacteria; Streptomycetales; Streptomycetaceae; Streptomyces; Streptomyces leeuwenhoekii
contig-JGI	Clean	CL_VIRSorter_k127_31115_flag=1_multi=8_0000_len=6355	>Cluster_8045		Siphoviridae		Bacteria; Proteobacteria; Gammaproteobacteria; Pseudomonadales; Pseudomonadaceae; unclassified Pseudomonadaceae;
contig-JGI	Clean	CL_VIRSorter_k127_31115_flag=1_multi=8_0000_len=6355	>Cluster_8045		Siphoviridae		Bacteria; Proteobacteria; Gammaproteobacteria; Pseudomonadales; Pseudomonadaceae; Pseudomonas;
contig-JGI	Clean	CL_VIRSorter_k127_31115_flag=1_multi=8_0000_len=6355	>Cluster_8045		Siphoviridae		Bacteria; Proteobacteria; Gammaproteobacteria; Oceanospirillales; Alcanivoracaceae; Alcanivorax; Alcanivorax sp.
contig-JGI	Clean	CL_VIRSorter_k127_31115_flag=1_multi=8_0000_len=6355	>Cluster_8045		Siphoviridae		Bacteria; Proteobacteria; Gammaproteobacteria; Oceanospirillales; Alcanivoracaceae; Alcanivorax;
contig-JGI	Clean	CL_VIRSorter_k127_31115_flag=1_multi=8_0000_len=6355	>Cluster_8045		Siphoviridae		Bacteria; Proteobacteria; Betaproteobacteria; Burkholderiales; Comamonadaceae; Delftia;
contig-JGI	Clean	CL_VIRSorter_k127_31115_flag=1_multi=8_0000_len=6355	>Cluster_8045		Siphoviridae		Bacteria; Proteobacteria; Gammaproteobacteria; Pseudomonadales; Pseudomonadaceae; ;
contig-JGI	Clean	CL_VIRSorter_k127_31115_flag=1_multi=8_0000_len=6355	>Cluster_8045		Siphoviridae		Bacteria; Proteobacteria; Gammaproteobacteria; ; ; ;
contig-JGI	Clean	CL_VIRSorter_k127_311212_flag=0_multi=1021_1313_len=5596	>Cluster_9411		Siphoviridae		Bacteria; Actinobacteria; Actinobacteria; Streptomycetales; Streptomycetaceae; Streptomyces;
contig-JGI	Clean	CL_VIRSorter_k127_311620_flag=0_multi=380_9803_len=30378	>Cluster_1266	VC_38_0	Siphoviridae		Bacteria; Actinobacteria; Actinobacteria; Streptomycetales; Streptomycetaceae; Streptomyces;
contig-JGI	Clean	CL_VIRSorter_k127_311620_flag=0_multi=380_9803_len=30378	>Cluster_1266	VC_38_0	Siphoviridae		Bacteria; Actinobacteria; Actinobacteria; Streptosporangiales; Nocardiopsaceae; Nocardiopsis; Nocardiopsis sp. JB363
contig-JGI	Clean	CL_VIRSorter_k127_311620_flag=0_multi=380_9803_len=30378	>Cluster_1266	VC_38_0	Siphoviridae		Bacteria; Actinobacteria; Actinobacteria; Streptomycetales; Streptomycetaceae; Streptomyces; Streptomyces harbinensis
contig-JGI	Clean	CL_VIRSorter_k127_312209_flag=1_multi=3_0000_len=1264	>Cluster_18165		Siphoviridae		Bacteria; Actinobacteria; Actinobacteria; Streptomycetales; Streptomycetaceae; Streptomyces; Streptomyces hygroscopicus
contig-JGI	Clean	CL_VIRSorter_k127_312209_flag=1_multi=3_0000_len=1264	>Cluster_18165		Siphoviridae		Bacteria; Actinobacteria; Actinobacteria; Streptomycetales; Streptomycetaceae; Streptomyces;
contig-JGI	Clean	CL_VIRSorter_k127_312931_flag=1_multi=172_0000_len=62239	>Cluster_196	VC_100_0	Siphoviridae		Bacteria; candidate division KD3-62; unclassified; unclassified; unclassified; unclassified;
contig-JGI	Clean	CL_VIRSorter_k127_312931_flag=1_multi=172_0000_len=62239	>Cluster_196	VC_100_0	Siphoviridae		Bacteria; Actinobacteria; Actinobacteria; Streptomycetales; Streptomycetaceae; Streptomyces;
contig-JGI	Clean	CL_VIRSorter_k127_312931_flag=1_multi=172_0000_len=62239	>Cluster_196	VC_100_0	Siphoviridae		Bacteria; Actinobacteria; Actinobacteria; Corynebacteriales; Corynebacteriaceae; Corynebacterium;
contig-JGI	Clean	CL_VIRSorter_k127_312931_flag=1_multi=172_0000_len=62239	>Cluster_196	VC_100_0	Siphoviridae		Bacteria; Actinobacteria; Actinobacteria; Streptosporangiales; Streptosporangiaceae; ;
contig-JGI	Clean	CL_VIRSorter_k127_312931_flag=1_multi=172_0000_len=62239	>Cluster_196	VC_100_0	Siphoviridae		Bacteria; Actinobacteria; Actinobacteria; Streptomycetales; Streptomycetaceae; Streptomyces; Streptomyces sp. NRRL S-146
contig-JGI	Clean	CL_VIRSorter_k127_312931_flag=1_multi=172_0000_len=62239	>Cluster_196	VC_100_0	Siphoviridae		Bacteria; Actinobacteria; Actinobacteria; Streptomycetales; Streptomycetaceae; Streptomyces; Streptomyces leeuwenhoekii
contig-JGI	Clean	CL_VIRSorter_k127_312931_flag=1_multi=172_0000_len=62239	>Cluster_196	VC_100_0	Siphoviridae		Bacteria; Actinobacteria; Actinobacteria; Streptomycetales; Streptomycetaceae; Streptomyces; Streptomyces pratensis
contig-JGI	Clean	CL_VIRSorter_k127_312931_flag=1_multi=172_0000_len=62239	>Cluster_196	VC_100_0	Siphoviridae		Bacteria; Acidobacteria; unclassified; unclassified; unclassified; unclassified;
contig-JGI	Clean	CL_VIRSorter_k127_312931_flag=1_multi=172_0000_len=62239	>Cluster_196	VC_100_0	Siphoviridae		Bacteria; Actinobacteria; Actinobacteria; Streptomycetales; Streptomycetaceae; Streptomyces; Streptomyces hygroscopicus
contig-JGI	Clean	CL_VIRSorter_k127_312931_flag=1_multi=172_0000_len=62239	>Cluster_196	VC_100_0	Siphoviridae		Bacteria; Actinobacteria; Actinobacteria; Streptomycetales; Streptomycetaceae; Streptomyces; Streptomyces sp. NRRL S-474
contig-JGI	Clean	CL_VIRSorter_k127_312931_flag=1_multi=172_0000_len=62239	>Cluster_196	VC_100_0	Siphoviridae		Bacteria; Actinobacteria; Actinobacteria; Streptomycetales; Streptomycetaceae; Streptomyces; Streptomyces sp. NRRL S-1813
contig-JGI	Clean	CL_VIRSorter_k127_312931_flag=1_multi=172_0000_len=62239	>Cluster_196	VC_100_0	Siphoviridae		Bacteria; Actinobacteria; Actinobacteria; Streptomycetales; Streptomycetaceae; Streptomyces; Streptomyces sp. NRRL B-24085
contig-JGI	Clean	CL_VIRSorter_k127_314508_flag=0_multi=47_9848_len=31083	>Cluster_1233		Siphoviridae		Bacteria; Actinobacteria; Actinobacteria; Streptomycetales; Streptomycetaceae; Kitasatospora; Kitasatospora cheerisanensis
contig-JGI	Clean	CL_VIRSorter_k127_314757_flag=0_multi=21_0000_len=32848	>Cluster_1162				Bacteria; Proteobacteria; Betaproteobacteria; Burkholderiales; Oxalobacteraceae; Massilia;
contig-JGI	Clean	CL_VIRSorter_k127_314757_flag=0_multi=21_0000_len=32848	>Cluster_1162				Bacteria; Proteobacteria; Gammaproteobacteria; Methylococcales; Methylococcaceae; Methylomicrobium; Methylomicrobium album
contig-JGI	Clean	CL_VIRSorter_k127_314757_flag=0_multi=21_0000_len=32848	>Cluster_1162				Bacteria; Proteobacteria; Gammaproteobacteria; Enterobacterales; Enterobacteriaceae; Enterobacter;
contig-JGI	Clean	CL_VIRSorter_k127_314757_flag=0_multi=21_0000_len=32848	>Cluster_1162				Bacteria; Proteobacteria; Gammaproteobacteria; Enterobacterales; Enterobacteriaceae; Escherichia;
contig-JGI	Clean	CL_VIRSorter_k127_314757_flag=0_multi=21_0000_len=32848	>Cluster_1162				Bacteria; Proteobacteria; Gammaproteobacteria; Pseudomonadales; Pseudomonadaceae; Pseudomonas; Pseudomonas aeruginosa
contig-JGI	Clean	CL_VIRSorter_k127_314757_flag=0_multi=21_0000_len=32848	>Cluster_1162				Bacteria; Proteobacteria; Betaproteobacteria; Burkholderiales; Burkholderiaceae; Cupriavidus;
contig-JGI	Clean	CL_VIRSorter_k127_314757_flag=0_multi=21_0000_len=32848	>Cluster_1162				Bacteria; Proteobacteria; Betaproteobacteria; Nitrosomonadales; Thiobacillaceae; Thiobacillus;
contig-JGI	Clean	CL_VIRSorter_k127_314757_flag=0_multi=21_0000_len=32848	>Cluster_1162				Bacteria; Proteobacteria; Betaproteobacteria; Burkholderiales; Oxalobacteraceae; Herbaspirillum;
contig-JGI	Clean	CL_VIRSorter_k127_314757_flag=0_multi=21_0000_len=32848	>Cluster_1162				Bacteria; Proteobacteria; Gammaproteobacteria; Enterobacterales; Erwiniaceae; Pantoea;
contig-JGI	Clean	CL_VIRSorter_k127_314757_flag=0_multi=21_0000_len=32848	>Cluster_1162				Bacteria; Proteobacteria; Betaproteobacteria; Burkholderiales; Burkholderiaceae; Paraburkholderia;
contig-JGI	Clean	CL_VIRSorter_k127_315680_flag=0_multi=329_4304_len=4542	>Cluster_11451		Siphoviridae		Bacteria; Actinobacteria; Actinobacteria; Streptomycetales; Streptomycetaceae; unclassified Streptomycetaceae;
contig-JGI	Clean	CL_VIRSorter_k127_315680_flag=0_multi=329_4304_len=4542	>Cluster_11451		Siphoviridae		Bacteria; Actinobacteria; Actinobacteria; Streptomycetales; Streptomycetaceae; Streptomyces; Streptomyces sp. NRRL S-146
contig-JGI	Clean	CL_VIRSorter_k127_315680_flag=0_multi=329_4304_len=4542	>Cluster_11451		Siphoviridae		Bacteria; Actinobacteria; Actinobacteria; Streptomycetales; Streptomycetaceae; Streptomyces; Streptomyces pseudogriseolus
contig-JGI	Clean	CL_VIRSorter_k127_315680_flag=0_multi=329_4304_len=4542	>Cluster_11451		Siphoviridae		Bacteria; Actinobacteria; Actinobacteria; Streptomycetales; Streptomycetaceae; Streptomyces;
contig-JGI	Clean	CL_VIRSorter_k127_315893_flag=1_multi=20_9601_len=5645	>Cluster_9320		Siphoviridae		Bacteria; Actinobacteria; Actinobacteria; Streptosporangiales; Nocardiopsaceae; Thermobifida; Thermobifida cellulosilytica
contig-JGI	Clean	CL_VIRSorter_k127_315893_flag=1_multi=20_9601_len=5645	>Cluster_9320		Siphoviridae		Bacteria; Actinobacteria; Actinobacteria; Streptosporangiales; Nocardiopsaceae; Thermobifida;
contig-JGI	Clean	CL_VIRSorter_k127_315893_flag=1_multi=20_9601_len=5645	>Cluster_9320		Siphoviridae		Bacteria; Actinobacteria; Actinobacteria; Micrococcales; Dermacoccaceae; Dermacoccus;
contig-JGI	Clean	CL_VIRSorter_k127_31681_flag=1_multi=6_1462_len=5675	>Cluster_9255		Siphoviridae		Bacteria; Actinobacteria; Actinobacteria; Streptomycetales; Streptomycetaceae; Streptomyces; Streptomyces viridochromogenes
contig-JGI	Clean	CL_VIRSorter_k127_31681_flag=1_multi=6_1462_len=5675	>Cluster_9255		Siphoviridae		Bacteria; Actinobacteria; Actinobacteria; Streptomycetales; Streptomycetaceae; Streptomyces;
contig-JGI	Clean	CL_VIRSorter_k127_316983_flag=0_multi=249_4046_len=8444	>Cluster_5655		Siphoviridae		Bacteria; Actinobacteria; Actinobacteria; Streptomycetales; Streptomycetaceae; Streptomyces; Streptomyces sp. NRRL B-24085
contig-JGI	Clean	CL_VIRSorter_k127_316983_flag=0_multi=249_4046_len=8444	>Cluster_5655		Siphoviridae		Bacteria; Actinobacteria; Actinobacteria; Streptomycetales; Streptomycetaceae; Streptomyces;
contig-JGI	Clean	CL_VIRSorter_k127_316983_flag=0_multi=249_4046_len=8444	>Cluster_5655		Siphoviridae		Bacteria; Actinobacteria; Actinobacteria; Streptosporangiales; Nocardiopsaceae; Nocardiopsis;
contig-JGI	Clean	CL_VIRSorter_k127_316983_flag=0_multi=249_4046_len=8444	>Cluster_5655		Siphoviridae		Bacteria; Actinobacteria; Actinobacteria; Streptomycetales; Streptomycetaceae; unclassified Streptomycetaceae;
contig-JGI	Clean	CL_VIRSorter_k127_316983_flag=0_multi=249_4046_len=8444	>Cluster_5655		Siphoviridae		Bacteria; Actinobacteria; Actinobacteria; Streptomycetales; Streptomycetaceae; Streptomyces; Streptomyces xiaopingdaonensis
contig-JGI	Clean	CL_VIRSorter_k127_317062_flag=3_multi=146_0000_len=52348-circular	>Cluster_365	VC_45_0	Siphoviridae		Bacteria; Actinobacteria; Actinobacteria; Streptomycetales; Streptomycetaceae; Streptomyces; Streptomyces sp. S4
contig-JGI	Clean	CL_VIRSorter_k127_317062_flag=3_multi=146_0000_len=52348-circular	>Cluster_365	VC_45_0	Siphoviridae		Bacteria; Actinobacteria; Actinobacteria; Streptomycetales; Streptomycetaceae; Streptomyces; Streptomyces lavenduligriseus
contig-JGI	Clean	CL_VIRSorter_k127_317062_flag=3_multi=146_0000_len=52348-circular	>Cluster_365	VC_45_0	Siphoviridae		Bacteria; Actinobacteria; Actinobacteria; Streptomycetales; Streptomycetaceae; Streptomyces;
contig-JGI	Clean	CL_VIRSorter_k127_317062_flag=3_multi=146_0000_len=52348-circular	>Cluster_365	VC_45_0	Siphoviridae		Bacteria; Actinobacteria; Actinobacteria; Streptomycetales; Streptomycetaceae; Streptomyces; Streptomyces sp. OK228
contig-JGI	Clean	CL_VIRSorter_k127_317433_flag=0_multi=13_0000_len=5819	>Cluster_8977		Siphoviridae		Bacteria; Actinobacteria; Actinobacteria; Streptomycetales; Streptomycetaceae; Streptomyces;
contig-JGI	Clean	CL_VIRSorter_k127_317433_flag=0_multi=13_0000_len=5819	>Cluster_8977		Siphoviridae		Bacteria; Actinobacteria; Actinobacteria; Streptomycetales; Streptomycetaceae; Streptomyces; Streptomyces sp. NRRL S-1314
contig-JGI	Clean	CL_VIRSorter_k127_317584_flag=0_multi=18_0000_len=15804	>Cluster_2628	VC_165_0	Siphoviridae		Bacteria; Actinobacteria; Actinobacteria; Streptosporangiales; Nocardiopsaceae; Thermobifida; Thermobifida cellulosilytica
contig-JGI	Clean	CL_VIRSorter_k127_317584_flag=0_multi=18_0000_len=15804	>Cluster_2628	VC_165_0	Siphoviridae		Bacteria; Actinobacteria; Actinobacteria; Streptosporangiales; Nocardiopsaceae; Thermobifida;
contig-JGI	Clean	CL_VIRSorter_k127_317584_flag=0_multi=18_0000_len=15804	>Cluster_2628	VC_165_0	Siphoviridae		Bacteria; Actinobacteria; Actinobacteria; Streptomycetales; Streptomycetaceae; Streptomyces;
contig-JGI	Clean	CL_VIRSorter_k127_317584_flag=0_multi=18_0000_len=15804	>Cluster_2628	VC_165_0	Siphoviridae		Bacteria; Actinobacteria; Actinobacteria; Streptomycetales; Streptomycetaceae; Streptomyces; Streptomyces sp. NRRL S-1813
contig-JGI	Clean	CL_VIRSorter_k127_317584_flag=0_multi=18_0000_len=15804	>Cluster_2628	VC_165_0	Siphoviridae		Bacteria; Actinobacteria; Actinobacteria; Streptomycetales; Streptomycetaceae; Streptomyces; Streptomyces hygroscopicus
contig-JGI	Clean	CL_VIRSorter_k127_318310_flag=1_multi=9_0000_len=5062	>Cluster_10683		Siphoviridae		Bacteria; Actinobacteria; Actinobacteria; Micrococcales; Cellulomonadaceae; Cellulomonas;
contig-JGI	Clean	CL_VIRSorter_k127_318447_flag=0_multi=24_9216_len=3188	>Cluster_13762		Siphoviridae		Bacteria; Actinobacteria; Actinobacteria; Streptomycetales; Streptomycetaceae; Streptomyces;
contig-JGI	Clean	CL_VIRSorter_k127_318447_flag=0_multi=24_9216_len=3188	>Cluster_13762		Siphoviridae		Bacteria; Actinobacteria; Actinobacteria; Streptomycetales; Streptomycetaceae; Streptomyces; Streptomyces leeuwenhoekii
contig-JGI	Clean	CL_VIRSorter_k127_318447_flag=0_multi=24_9216_len=3188	>Cluster_13762		Siphoviridae		Bacteria; Actinobacteria; Actinobacteria; Streptomycetales; Streptomycetaceae; Streptomyces; Streptomyces sp. NRRL S-1813
contig-JGI	Clean	CL_VIRSorter_k127_318552_flag=0_multi=118_9171_len=18973	>Cluster_2115	VC_484_0	Siphoviridae		Bacteria; Actinobacteria; Actinobacteria; Streptomycetales; Streptomycetaceae; Streptomyces;
contig-JGI	Clean	CL_VIRSorter_k127_318552_flag=0_multi=118_9171_len=18973	>Cluster_2115	VC_484_0	Siphoviridae		Bacteria; Actinobacteria; Actinobacteria; Streptomycetales; Streptomycetaceae; Kitasatospora; Kitasatospora cheerisanensis
contig-JGI	Clean	CL_VIRSorter_k127_318818_flag=0_multi=598_0000_len=4315	>Cluster_11796		Siphoviridae		Bacteria; Actinobacteria; Actinobacteria; Streptomycetales; Streptomycetaceae; Streptomyces;
contig-JGI	Clean	CL_VIRSorter_k127_319184_flag=1_multi=28_9690_len=64251-circular	>Cluster_169	VC_107_1	Myoviridae		Bacteria; Proteobacteria; Betaproteobacteria; Burkholderiales; Burkholderiaceae; Paraburkholderia;
contig-JGI	Clean	CL_VIRSorter_k127_319184_flag=1_multi=28_9690_len=64251-circular	>Cluster_169	VC_107_1	Myoviridae		Bacteria; Proteobacteria; Betaproteobacteria; Burkholderiales; Burkholderiaceae; Ralstonia;
contig-JGI	Clean	CL_VIRSorter_k127_319184_flag=1_multi=28_9690_len=64251-circular	>Cluster_169	VC_107_1	Myoviridae		Bacteria; Proteobacteria; Gammaproteobacteria; Alteromonadales; Shewanellaceae; Shewanella; Shewanella fodinae
contig-JGI	Clean	CL_VIRSorter_k127_319323_flag=1_multi=11_0000_len=18420	>Cluster_2184	VC_38_0	Siphoviridae		Bacteria; Actinobacteria; Actinobacteria; Pseudonocardiales; Pseudonocardiaceae; Prauserella; Prauserella halophila
contig-JGI	Clean	CL_VIRSorter_k127_319323_flag=1_multi=11_0000_len=18420	>Cluster_2184	VC_38_0	Siphoviridae		Bacteria; Actinobacteria; Actinobacteria; Streptosporangiales; Thermomonosporaceae; Actinomadura; Actinomadura kijaniata
contig-JGI	Clean	CL_VIRSorter_k127_319323_flag=1_multi=11_0000_len=18420	>Cluster_2184	VC_38_0	Siphoviridae		Bacteria; Actinobacteria; Actinobacteria; Streptomycetales; Streptomycetaceae; Streptomyces;
contig-JGI	Clean	CL_VIRSorter_k127_319519_flag=1_multi=10_0000_len=5355	>Cluster_9964		Siphoviridae		Bacteria; Actinobacteria; Actinobacteria; Propionibacteriales; Nocardioidaceae; Pimelobacter;
contig-JGI	Clean	CL_VIRSorter_k127_319857_flag=1_multi=54_0000_len=50002	>Cluster_424	VC_101_0	Siphoviridae		Bacteria; Actinobacteria; Actinobacteria; Bifidobacteriales; Bifidobacteriaceae; Bifidobacterium;
contig-JGI	Clean	CL_VIRSorter_k127_320305_flag=0_multi=103_1098_len=4473	>Cluster_11548		Siphoviridae		Bacteria; Actinobacteria; Actinobacteria; Micrococcales; Cellulomonadaceae; Cellulomonas;
contig-JGI	Clean	CL_VIRSorter_k127_320448_flag=1_multi=56_9324_len=8635	>Cluster_5489		Siphoviridae		Bacteria; Actinobacteria; Actinobacteria; Corynebacteriales; Nocardiaceae; Rhodococcus;
contig-JGI	Clean	CL_VIRSorter_k127_322885_flag=1_multi=1108_2905_len=4154	>Cluster_12031				Bacteria; Actinobacteria; Actinobacteria; Micromonosporales; Micromonosporaceae; Salinispora; Salinispora arenicola
contig-JGI	Clean	CL_VIRSorter_k127_322885_flag=1_multi=1108_2905_len=4154	>Cluster_12031				Bacteria; Actinobacteria; Actinobacteria; Micromonosporales; Micromonosporaceae; Salinispora;
contig-JGI	Clean	CL_VIRSorter_k127_323934_flag=0_multi=6_9710_len=1992	>Cluster_16558		Siphoviridae		Bacteria; Actinobacteria; Actinobacteria; Micrococcales; Dermatophilaceae; Kineosphaera; Kineosphaera limosa
contig-JGI	Clean	CL_VIRSorter_k127_323934_flag=0_multi=6_9710_len=1992	>Cluster_16558		Siphoviridae		Bacteria; Actinobacteria; Actinobacteria; Micrococcales; Cellulomonadaceae; Actinotalea;
contig-JGI	Clean	CL_VIRSorter_k127_323934_flag=0_multi=6_9710_len=1992	>Cluster_16558		Siphoviridae		Bacteria; Actinobacteria; Actinobacteria; Micrococcales; Microbacteriaceae; Plantibacter;
contig-JGI	Clean	CL_VIRSorter_k127_324255_flag=0_multi=18_5625_len=4129	>Cluster_12066		Siphoviridae		Bacteria; Actinobacteria; Actinobacteria; Propionibacteriales; Propionibacteriaceae; Acidipropionibacterium; Acidipropionibacterium jensenii
contig-JGI	Clean	CL_VIRSorter_k127_324255_flag=0_multi=18_5625_len=4129	>Cluster_12066		Siphoviridae		Bacteria; Actinobacteria; Actinobacteria; Micrococcales; Cellulomonadaceae; Actinotalea;
contig-JGI	Clean	CL_VIRSorter_k127_324376_flag=1_multi=5_0000_len=3534	>Cluster_13095		Myoviridae		Bacteria; Proteobacteria; Gammaproteobacteria; Pseudomonadales; Pseudomonadaceae; Pseudomonas;
contig-JGI	Clean	CL_VIRSorter_k127_324632_flag=0_multi=12_9873_len=9596	>Cluster_4810		Siphoviridae		Bacteria; Actinobacteria; Actinobacteria; Actinomycetales; Actinomycetaceae; ;
contig-JGI	Clean	CL_VIRSorter_k127_324632_flag=0_multi=12_9873_len=9596	>Cluster_4810		Siphoviridae		Bacteria; Firmicutes; Clostridia; Clostridiales; unclassified; unclassified;
contig-JGI	Clean	CL_VIRSorter_k127_324632_flag=0_multi=12_9873_len=9596	>Cluster_4810		Siphoviridae		Bacteria; Actinobacteria; Actinobacteria; Actinomycetales; Actinomycetaceae; Actinomyces;
contig-JGI	Clean	CL_VIRSorter_k127_325982_flag=0_multi=21_8189_len=2004	>Cluster_16535		Myoviridae		Bacteria; Actinobacteria; Actinobacteria; Streptomycetales; Streptomycetaceae; Streptomyces;
contig-JGI	Clean	CL_VIRSorter_k127_326162_flag=0_multi=280_8547_len=3025	>Cluster_14120		Siphoviridae		Bacteria; Actinobacteria; Actinobacteria; Streptomycetales; Streptomycetaceae; Streptomyces; Streptomyces sp. NRRL S-146
contig-JGI	Clean	CL_VIRSorter_k127_329015_flag=1_multi=9_0000_len=9426	>Cluster_4911		Siphoviridae		Bacteria; Proteobacteria; Gammaproteobacteria; Pseudomonadales; Pseudomonadaceae; Pseudomonas;
contig-JGI	Clean	CL_VIRSorter_k127_329015_flag=1_multi=9_0000_len=9426	>Cluster_4911		Siphoviridae		Bacteria; Proteobacteria; Betaproteobacteria; Burkholderiales; Comamonadaceae; Delftia;
contig-JGI	Clean	CL_VIRSorter_k127_329015_flag=1_multi=9_0000_len=9426	>Cluster_4911		Siphoviridae		Bacteria; Proteobacteria; Betaproteobacteria; Burkholderiales; Burkholderiaceae; Cupriavidus;
contig-JGI	Clean	CL_VIRSorter_k127_329015_flag=1_multi=9_0000_len=9426	>Cluster_4911		Siphoviridae		Bacteria; Proteobacteria; Gammaproteobacteria; ; ; ;
contig-JGI	Clean	CL_VIRSorter_k127_329015_flag=1_multi=9_0000_len=9426	>Cluster_4911		Siphoviridae		Bacteria; Proteobacteria; Gammaproteobacteria; Pseudomonadales; unclassified; unclassified; Pseudomonadales bacterium
contig-JGI	Clean	CL_VIRSorter_k127_330605_flag=0_multi=355_0000_len=40118	>Cluster_846	VC_105_0	Siphoviridae		Bacteria; Proteobacteria; Alphaproteobacteria; Sphingomonadales; Sphingomonadaceae; Sphingopyxis;
contig-JGI	Clean	CL_VIRSorter_k127_330605_flag=0_multi=355_0000_len=40118	>Cluster_846	VC_105_0	Siphoviridae		Bacteria; Actinobacteria; Actinobacteria; Micromonosporales; Micromonosporaceae; Salinispora; Salinispora arenicola
contig-JGI	Clean	CL_VIRSorter_k127_330605_flag=0_multi=355_0000_len=40118	>Cluster_846	VC_105_0	Siphoviridae		Bacteria; Spirochaetes; Spirochaetia; Leptospirales; Leptospiraceae; Leptospira;
contig-JGI	Clean	CL_VIRSorter_k127_331561_flag=1_multi=3_9060_len=1690	>Cluster_17287		Siphoviridae		Bacteria; Actinobacteria; Actinobacteria; Streptomycetales; Streptomycetaceae; Streptomyces;
contig-JGI	Clean	CL_VIRSorter_k127_333545_flag=1_multi=129_2226_len=9122	>Cluster_5106		Siphoviridae		Bacteria; Actinobacteria; Actinobacteria; Streptomycetales; Streptomycetaceae; Streptomyces; Streptomyces viridochromogenes
contig-JGI	Clean	CL_VIRSorter_k127_333545_flag=1_multi=129_2226_len=9122	>Cluster_5106		Siphoviridae		Bacteria; Actinobacteria; Actinobacteria; Streptomycetales; Streptomycetaceae; Streptomyces;
contig-JGI	Clean	CL_VIRSorter_k127_333545_flag=1_multi=129_2226_len=9122	>Cluster_5106		Siphoviridae		Bacteria; Actinobacteria; Actinobacteria; Streptomycetales; Streptomycetaceae; Streptomyces; Streptomyces hirsutus
contig-JGI	Clean	CL_VIRSorter_k127_334103_flag=1_multi=17_0000_len=5367	>Cluster_9940		Siphoviridae		Bacteria; Actinobacteria; Actinobacteria; Streptomycetales; Streptomycetaceae; Streptomyces;
contig-JGI	Clean	CL_VIRSorter_k127_334103_flag=1_multi=17_0000_len=5367	>Cluster_9940		Siphoviridae		Bacteria; Actinobacteria; Actinobacteria; Streptomycetales; Streptomycetaceae; Streptomyces; Streptomyces leeuwenhoekii
contig-JGI	Clean	CL_VIRSorter_k127_334103_flag=1_multi=17_0000_len=5367	>Cluster_9940		Siphoviridae		Bacteria; Actinobacteria; Actinobacteria; Streptomycetales; Streptomycetaceae; Streptomyces; Streptomyces sp. BK340
contig-JGI	Clean	CL_VIRSorter_k127_334103_flag=1_multi=17_0000_len=5367	>Cluster_9940		Siphoviridae		Bacteria; Actinobacteria; Actinobacteria; Streptomycetales; Streptomycetaceae; Streptomyces; Streptomyces pratensis
contig-JGI	Clean	CL_VIRSorter_k127_334103_flag=1_multi=17_0000_len=5367	>Cluster_9940		Siphoviridae		Bacteria; Actinobacteria; Actinobacteria; Streptomycetales; Streptomycetaceae; Streptomyces; Streptomyces hygroscopicus
contig-JGI	Clean	CL_VIRSorter_k127_334103_flag=1_multi=17_0000_len=5367	>Cluster_9940		Siphoviridae		Bacteria; Actinobacteria; Actinobacteria; Streptomycetales; Streptomycetaceae; Streptomyces; Streptomyces sp. NBRC 110035
contig-JGI	Clean	CL_VIRSorter_k127_335185_flag=0_multi=100_8895_len=18232	>Cluster_2209	VC_471_0	Siphoviridae		Bacteria; Actinobacteria; Actinobacteria; Streptomycetales; Streptomycetaceae; Streptomyces;
contig-JGI	Clean	CL_VIRSorter_k127_335185_flag=0_multi=100_8895_len=18232	>Cluster_2209	VC_471_0	Siphoviridae		Bacteria; Actinobacteria; Actinobacteria; Streptomycetales; Streptomycetaceae; Streptomyces; Streptomyces sp. OK228
contig-JGI	Clean	CL_VIRSorter_k127_335185_flag=0_multi=100_8895_len=18232	>Cluster_2209	VC_471_0	Siphoviridae		Bacteria; Actinobacteria; Actinobacteria; Streptomycetales; Streptomycetaceae; Streptomyces; Streptomyces purpureus
contig-JGI	Clean	CL_VIRSorter_k127_335371_flag=0_multi=62_7729_len=2857	>Cluster_2209	VC_471_0			Bacteria; Proteobacteria; Gammaproteobacteria; Pseudomonadales; Moraxellaceae; Acinetobacter;
contig-JGI	Clean	CL_VIRSorter_k127_335371_flag=0_multi=62_7729_len=2857	>Cluster_2209	VC_471_0			Bacteria; Actinobacteria; Actinobacteria; Streptomycetales; Streptomycetaceae; Streptomyces; Streptomyces pratensis
contig-JGI	Clean	CL_VIRSorter_k127_335371_flag=0_multi=62_7729_len=2857	>Cluster_2209	VC_471_0			Bacteria; Actinobacteria; Actinobacteria; Streptomycetales; Streptomycetaceae; Streptomyces; Streptomyces sp. NRRL S-474
contig-JGI	Clean	CL_VIRSorter_k127_335371_flag=0_multi=62_7729_len=2857	>Cluster_2209	VC_471_0			Bacteria; Actinobacteria; Actinobacteria; Streptomycetales; Streptomycetaceae; Streptomyces; Streptomyces hygroscopicus
contig-JGI	Clean	CL_VIRSorter_k127_338776_flag=0_multi=47_9370_len=4383	>Cluster_11569				Bacteria; Actinobacteria; Actinobacteria; Streptomycetales; Streptomycetaceae; Streptomyces; Streptomyces sp. PAMC 26508
contig-JGI	Clean	CL_VIRSorter_k127_340288_flag=1_multi=19_0000_len=4577	>Cluster_11396		Siphoviridae		Bacteria; Actinobacteria; Actinobacteria; Corynebacteriales; Nocardiaceae; unclassified Nocardiaceae;
contig-JGI	Clean	CL_VIRSorter_k127_340579_flag=1_multi=26_0000_len=27653	>Cluster_1426		Siphoviridae		Bacteria; Actinobacteria; Actinobacteria; Micrococcales; Cellulomonadaceae; Actinotalea;
contig-JGI	Clean	CL_VIRSorter_k127_340579_flag=1_multi=26_0000_len=27653	>Cluster_1426		Siphoviridae		Bacteria; Actinobacteria; Actinobacteria; Corynebacteriales; Nocardiaceae; Rhodococcus;
contig-JGI	Clean	CL_VIRSorter_k127_340579_flag=1_multi=26_0000_len=27653	>Cluster_1426		Siphoviridae		Bacteria; Actinobacteria; Actinobacteria; Micrococcales; Microbacteriaceae; Curtobacterium;
contig-JGI	Clean	CL_VIRSorter_k127_343959_flag=0_multi=22_7142_len=2258	>Cluster_11596				Bacteria; Actinobacteria; Actinobacteria; Streptomycetales; Streptomycetaceae; Streptomyces;
contig-JGI	Clean	CL_VIRSorter_k127_343959_flag=0_multi=22_7142_len=2258	>Cluster_11596				Bacteria; Actinobacteria; Actinobacteria; Streptomycetales; Streptomycetaceae; Streptomyces; Streptomyces leeuwenhoekii
contig-JGI	Clean	CL_VIRSorter_k127_343959_flag=0_multi=22_7142_len=2258	>Cluster_11596				Bacteria; Actinobacteria; Actinobacteria; Streptomycetales; Streptomycetaceae; Streptomyces; Streptomyces pratensis
contig-JGI	Clean	CL_VIRSorter_k127_343959_flag=0_multi=22_7142_len=2258	>Cluster_11596				Bacteria; Actinobacteria; Actinobacteria; Streptomycetales; Streptomycetaceae; Streptomyces; Streptomyces sp. NRRL S-474
contig-JGI	Clean	CL_VIRSorter_k127_343959_flag=0_multi=22_7142_len=2258	>Cluster_11596				Bacteria; Actinobacteria; Actinobacteria; Streptomycetales; Streptomycetaceae; Streptomyces; Streptomyces sp. NRRL S-1813
contig-JGI	Clean	CL_VIRSorter_k127_343959_flag=0_multi=22_7142_len=2258	>Cluster_11596				Bacteria; Actinobacteria; Actinobacteria; Streptomycetales; Streptomycetaceae; Streptomyces; Streptomyces hygroscopicus
contig-JGI	Clean	CL_VIRSorter_k127_343959_flag=0_multi=22_7142_len=2258	>Cluster_11596				Bacteria; Actinobacteria; Actinobacteria; Streptomycetales; Streptomycetaceae; Streptomyces; Streptomyces sp. NBRC 110035
contig-JGI	Clean	CL_VIRSorter_k127_345549_flag=0_multi=41_8374_len=23542	>Cluster_1693	VC_288_0	Siphoviridae		Bacteria; Actinobacteria; Actinobacteria; Streptomycetales; Streptomycetaceae; Streptomyces;
contig-JGI	Clean	CL_VIRSorter_k127_346314_flag=0_multi=239_5467_len=5399	>Cluster_9843		Siphoviridae		Bacteria; Actinobacteria; Actinobacteria; Streptomycetales; Streptomycetaceae; Kitasatospora;
contig-JGI	Clean	CL_VIRSorter_k127_346314_flag=0_multi=239_5467_len=5399	>Cluster_9843		Siphoviridae		Bacteria; Actinobacteria; Actinobacteria; Streptomycetales; Streptomycetaceae; ;
contig-JGI	Clean	CL_VIRSorter_k127_346481_flag=0_multi=51_9768_len=22116	>Cluster_1786		Siphoviridae		Bacteria; Actinobacteria; Actinobacteria; Corynebacteriales; Mycobacteriaceae; unclassified Mycobacteriaceae;
contig-JGI	Clean	CL_VIRSorter_k127_346481_flag=0_multi=51_9768_len=22116	>Cluster_1786		Siphoviridae		Bacteria; Actinobacteria; Actinobacteria; Streptomycetales; Streptomycetaceae; Streptomyces; Streptomyces scabiei
contig-JGI	Clean	CL_VIRSorter_k127_346481_flag=0_multi=51_9768_len=22116	>Cluster_1786		Siphoviridae		Bacteria; Actinobacteria; Actinobacteria; Streptomycetales; Streptomycetaceae; Streptomyces; Streptomyces sp. Tu 6176
contig-JGI	Clean	CL_VIRSorter_k127_346481_flag=0_multi=51_9768_len=22116	>Cluster_1786		Siphoviridae		Bacteria; Actinobacteria; Actinobacteria; Streptomycetales; Streptomycetaceae; Streptomyces;
contig-JGI	Clean	CL_VIRSorter_k127_348877_flag=0_multi=914_0231_len=1985	>Cluster_16579		Siphoviridae		Bacteria; Actinobacteria; Actinobacteria; Streptomycetales; Streptomycetaceae; Streptomyces;
contig-JGI	Clean	CL_VIRSorter_k127_349280_flag=0_multi=144_1447_len=3195	>Cluster_13751		Siphoviridae		Bacteria; Actinobacteria; Actinobacteria; Streptomycetales; Streptomycetaceae; Kitasatospora; Kitasatospora cheerisanensis
contig-JGI	Clean	CL_VIRSorter_k127_349280_flag=0_multi=144_1447_len=3195	>Cluster_13751		Siphoviridae		Bacteria; Actinobacteria; Actinobacteria; Streptomycetales; Streptomycetaceae; Streptomyces;
contig-JGI	Clean	CL_VIRSorter_k127_349295_flag=1_multi=130_0000_len=17802	>Cluster_2268		Siphoviridae		Bacteria; Actinobacteria; Actinobacteria; Micrococcales; Dermacoccaceae; Kytococcus; Kytococcus sedentarius
contig-JGI	Clean	CL_VIRSorter_k127_349295_flag=1_multi=130_0000_len=17802	>Cluster_2268		Siphoviridae		Bacteria; Actinobacteria; Actinobacteria; ; ; ;
contig-JGI	Clean	CL_VIRSorter_k127_349295_flag=1_multi=130_0000_len=17802	>Cluster_2268		Siphoviridae		Bacteria; Actinobacteria; Actinobacteria; Streptomycetales; Streptomycetaceae; Streptomyces; Streptomyces thermovulgaris
contig-JGI	Clean	CL_VIRSorter_k127_349295_flag=1_multi=130_0000_len=17802	>Cluster_2268		Siphoviridae		Bacteria; Actinobacteria; Actinobacteria; Streptomycetales; Streptomycetaceae; Streptomyces;
contig-JGI	Clean	CL_VIRSorter_k127_349429_flag=0_multi=83_0065_len=8095	>Cluster_5954		Siphoviridae		Bacteria; Actinobacteria; Actinobacteria; Streptomycetales; Streptomycetaceae; Streptomyces; Streptomyces sp. NRRL S-474
contig-JGI	Clean	CL_VIRSorter_k127_349970_flag=0_multi=217_9111_len=2129	>Cluster_16222		Siphoviridae		Bacteria; Actinobacteria; Actinobacteria; Streptomycetales; Streptomycetaceae; Streptomyces; Streptomyces sp. NRRL S-1314
contig-JGI	Clean	CL_VIRSorter_k127_349970_flag=0_multi=217_9111_len=2129	>Cluster_16222		Siphoviridae		Bacteria; Actinobacteria; Actinobacteria; Streptomycetales; Streptomycetaceae; Streptomyces; Streptomyces sp. NRRL S-1813
contig-JGI	Clean	CL_VIRSorter_k127_349970_flag=0_multi=217_9111_len=2129	>Cluster_16222		Siphoviridae		Bacteria; Actinobacteria; Actinobacteria; Streptomycetales; Streptomycetaceae; Streptomyces;
contig-JGI	Clean	CL_VIRSorter_k127_350383_flag=1_multi=53_8964_len=17324	>Cluster_2353	VC_34_0	Siphoviridae		Bacteria; Actinobacteria; Actinobacteria; Streptomycetales; Streptomycetaceae; Streptomyces; Streptomyces indicus
contig-JGI	Clean	CL_VIRSorter_k127_350383_flag=1_multi=53_8964_len=17324	>Cluster_2353	VC_34_0	Siphoviridae		Bacteria; Actinobacteria; Actinobacteria; Streptomycetales; Streptomycetaceae; Streptomyces; Streptomyces pratensis
contig-JGI	Clean	CL_VIRSorter_k127_350383_flag=1_multi=53_8964_len=17324	>Cluster_2353	VC_34_0	Siphoviridae		Bacteria; Actinobacteria; Actinobacteria; Streptomycetales; Streptomycetaceae; Streptomyces;
contig-JGI	Clean	CL_VIRSorter_k127_350383_flag=1_multi=53_8964_len=17324	>Cluster_2353	VC_34_0	Siphoviridae		Bacteria; Actinobacteria; Actinobacteria; Streptomycetales; Streptomycetaceae; Streptomyces; Streptomyces avermitilis
contig-JGI	Clean	CL_VIRSorter_k127_350383_flag=1_multi=53_8964_len=17324	>Cluster_2353	VC_34_0	Siphoviridae		Bacteria; Actinobacteria; Actinobacteria; Streptosporangiales; Nocardiopsaceae; Nocardiopsis;
contig-JGI	Clean	CL_VIRSorter_k127_353108_flag=1_multi=35_0000_len=2632	>Cluster_14999		Siphoviridae		Bacteria; Actinobacteria; Actinobacteria; Micrococcales; Dermacoccaceae; Dermacoccus;
contig-JGI	Clean	CL_VIRSorter_k127_354043_flag=0_multi=144_9472_len=27387	>Cluster_1434	VC_119_0	Siphoviridae		Bacteria; Actinobacteria; Actinobacteria; Streptomycetales; Streptomycetaceae; Streptomyces; Streptomyces sulphureus
contig-JGI	Clean	CL_VIRSorter_k127_354759_flag=0_multi=181_0000_len=23651	>Cluster_1679		Siphoviridae		Bacteria; Actinobacteria; unclassified; unclassified; unclassified; unclassified;
contig-JGI	Clean	CL_VIRSorter_k127_354759_flag=0_multi=181_0000_len=23651	>Cluster_1679		Siphoviridae		Bacteria; Actinobacteria; Actinobacteria; Propionibacteriales; Nocardioidaceae; Pimelobacter;
contig-JGI	Clean	CL_VIRSorter_k127_354759_flag=0_multi=181_0000_len=23651	>Cluster_1679		Siphoviridae		Bacteria; Actinobacteria; Actinobacteria; Micrococcales; Cellulomonadaceae; Cellulomonas;
contig-JGI	Clean	CL_VIRSorter_k127_355539_flag=1_multi=56_0000_len=34919	>Cluster_1083	VC_0_1	Siphoviridae		Bacteria; Actinobacteria; Actinobacteria; Streptomycetales; Streptomycetaceae; Streptomyces;
contig-JGI	Clean	CL_VIRSorter_k127_355574_flag=1_multi=7_0000_len=2973	>Cluster_14236		Siphoviridae		Bacteria; Actinobacteria; Actinobacteria; Micrococcales; Microbacteriaceae; Microbacterium;
contig-JGI	Clean	CL_VIRSorter_k127_355574_flag=1_multi=7_0000_len=2973	>Cluster_14236		Siphoviridae		Bacteria; Actinobacteria; Actinobacteria; Micrococcales; Microbacteriaceae; Plantibacter;
contig-JGI	Clean	CL_VIRSorter_k127_355970_flag=0_multi=10_9780_len=4669	>Cluster_11273		Siphoviridae		Bacteria; Actinobacteria; Actinobacteria; Streptomycetales; Streptomycetaceae; Streptomyces;
contig-JGI	Clean	CL_VIRSorter_k127_356006_flag=0_multi=119_1618_len=3088	>Cluster_13981		Siphoviridae		Bacteria; Actinobacteria; Actinobacteria; Corynebacteriales; Nocardiaceae; Rhodococcus;
contig-JGI	Clean	CL_VIRSorter_k127_356783_flag=1_multi=8_7382_len=2381	>Cluster_15603		Myoviridae		Bacteria; Actinobacteria; Actinobacteria; Streptomycetales; Streptomycetaceae; Streptomyces; Streptomyces sp. NRRL S-146
contig-JGI	Clean	CL_VIRSorter_k127_357613_flag=0_multi=38_9282_len=22360	>Cluster_1765		Siphoviridae		Bacteria; Actinobacteria; Actinobacteria; Streptomycetales; Streptomycetaceae; Streptomyces; Streptomyces leeuwenhoekii
contig-JGI	Clean	CL_VIRSorter_k127_357613_flag=0_multi=38_9282_len=22360	>Cluster_1765		Siphoviridae		Bacteria; Actinobacteria; Actinobacteria; Micrococcales; Cellulomonadaceae; Cellulomonas;
contig-JGI	Clean	CL_VIRSorter_k127_357962_flag=1_multi=10_0000_len=2955	>Cluster_14273		Siphoviridae		Bacteria; Proteobacteria; ; ; ; ;
contig-JGI	Clean	CL_VIRSorter_k127_357962_flag=1_multi=10_0000_len=2955	>Cluster_14273		Siphoviridae		Bacteria; Proteobacteria; Gammaproteobacteria; Chromatiales; Thioalkalispiraceae; Sulfurivermis; Sulfurivermis fontis
contig-JGI	Clean	CL_VIRSorter_k127_357962_flag=1_multi=10_0000_len=2955	>Cluster_14273		Siphoviridae		Bacteria; Proteobacteria; Gammaproteobacteria; ; ; ;
contig-JGI	Clean	CL_VIRSorter_k127_358792_flag=0_multi=49_0000_len=18025	>Cluster_2232	VC_77_0	Siphoviridae		Bacteria; Actinobacteria; Actinobacteria; Streptosporangiales; Nocardiopsaceae; Nocardiopsis; Nocardiopsis valliformis
contig-JGI	Clean	CL_VIRSorter_k127_358792_flag=0_multi=49_0000_len=18025	>Cluster_2232	VC_77_0	Siphoviridae		Bacteria; Actinobacteria; Actinobacteria; Streptomycetales; Streptomycetaceae; Streptomyces; Streptomyces harbinensis
contig-JGI	Clean	CL_VIRSorter_k127_358792_flag=0_multi=49_0000_len=18025	>Cluster_2232	VC_77_0	Siphoviridae		Bacteria; Actinobacteria; Actinobacteria; Streptomycetales; Streptomycetaceae; Streptomyces;
contig-JGI	Clean	CL_VIRSorter_k127_358792_flag=0_multi=49_0000_len=18025	>Cluster_2232	VC_77_0	Siphoviridae		Bacteria; Planctomycetes; Planctomycetia; Planctomycetales; Planctomycetaceae; unclassified;
contig-JGI	Clean	CL_VIRSorter_k127_35925_flag=1_multi=5_0000_len=2711	>Cluster_14812		Siphoviridae		Bacteria; Actinobacteria; Actinobacteria; Streptomycetales; Streptomycetaceae; Streptomyces;
contig-JGI	Clean	CL_VIRSorter_k127_36084_flag=0_multi=17_6697_len=18437	>Cluster_2181		Siphoviridae		Bacteria; Actinobacteria; Actinobacteria; Streptomycetales; Streptomycetaceae; Streptomyces; Streptomyces thermovulgaris
contig-JGI	Clean	CL_VIRSorter_k127_36084_flag=0_multi=17_6697_len=18437	>Cluster_2181		Siphoviridae		Bacteria; Actinobacteria; Actinobacteria; Streptomycetales; Streptomycetaceae; Streptomyces;
contig-JGI	Clean	CL_VIRSorter_k127_360939_flag=0_multi=5589_9290_len=27124	>Cluster_1455	VC_100_0	Siphoviridae		Bacteria; Actinobacteria; Actinobacteria; Streptomycetales; Streptomycetaceae; Streptomyces; Streptomyces leeuwenhoekii
contig-JGI	Clean	CL_VIRSorter_k127_360939_flag=0_multi=5589_9290_len=27124	>Cluster_1455	VC_100_0	Siphoviridae		Bacteria; Actinobacteria; Actinobacteria; Streptomycetales; Streptomycetaceae; Streptomyces; Streptomyces pratensis
contig-JGI	Clean	CL_VIRSorter_k127_360939_flag=0_multi=5589_9290_len=27124	>Cluster_1455	VC_100_0	Siphoviridae		Bacteria; Actinobacteria; Actinobacteria; Streptosporangiales; Nocardiopsaceae; Nocardiopsis; Nocardiopsis valliformis
contig-JGI	Clean	CL_VIRSorter_k127_360939_flag=0_multi=5589_9290_len=27124	>Cluster_1455	VC_100_0	Siphoviridae		Bacteria; Actinobacteria; Actinobacteria; Streptomycetales; Streptomycetaceae; Streptomyces; Streptomyces sp. NRRL S-1314
contig-JGI	Clean	CL_VIRSorter_k127_360939_flag=0_multi=5589_9290_len=27124	>Cluster_1455	VC_100_0	Siphoviridae		Bacteria; Actinobacteria; Actinobacteria; Streptomycetales; Streptomycetaceae; Streptomyces;
contig-JGI	Clean	CL_VIRSorter_k127_360939_flag=0_multi=5589_9290_len=27124	>Cluster_1455	VC_100_0	Siphoviridae		Bacteria; Actinobacteria; Actinobacteria; Streptomycetales; Streptomycetaceae; Streptomyces; Streptomyces sp. NRRL S-474
contig-JGI	Clean	CL_VIRSorter_k127_360939_flag=0_multi=5589_9290_len=27124	>Cluster_1455	VC_100_0	Siphoviridae		Bacteria; Actinobacteria; Actinobacteria; Streptomycetales; Streptomycetaceae; Streptomyces; Streptomyces hygroscopicus
contig-JGI	Clean	CL_VIRSorter_k127_363794_flag=0_multi=161_9012_len=16417	>Cluster_2513	VC_93_0	Siphoviridae		Bacteria; Actinobacteria; Actinobacteria; Streptomycetales; Streptomycetaceae; unclassified Streptomycetaceae;
contig-JGI	Clean	CL_VIRSorter_k127_363794_flag=0_multi=161_9012_len=16417	>Cluster_2513	VC_93_0	Siphoviridae		Bacteria; Actinobacteria; Actinobacteria; Streptomycetales; Streptomycetaceae; Streptomyces;
contig-JGI	Clean	CL_VIRSorter_k127_363794_flag=0_multi=161_9012_len=16417	>Cluster_2513	VC_93_0	Siphoviridae		Bacteria; Actinobacteria; Actinobacteria; Streptomycetales; Streptomycetaceae; Streptomyces; Streptomyces prunicolor
contig-JGI	Clean	CL_VIRSorter_k127_363992_flag=1_multi=15_3573_len=2811	>Cluster_14566		Siphoviridae		Bacteria; Actinobacteria; Actinobacteria; Streptosporangiales; Streptosporangiaceae; ;
contig-JGI	Clean	CL_VIRSorter_k127_364542_flag=0_multi=7_9737_len=2788	>Cluster_14631		Siphoviridae		Bacteria; Actinobacteria; Actinobacteria; Streptomycetales; Streptomycetaceae; Streptomyces;
contig-JGI	Clean	CL_VIRSorter_k127_365411_flag=0_multi=9_1016_len=6405	>Cluster_7968		Siphoviridae		Bacteria; Actinobacteria; Actinobacteria; Streptomycetales; Streptomycetaceae; Streptomyces; Streptomyces sp. S4
contig-JGI	Clean	CL_VIRSorter_k127_365411_flag=0_multi=9_1016_len=6405	>Cluster_7968		Siphoviridae		Bacteria; Actinobacteria; Actinobacteria; Streptomycetales; Streptomycetaceae; Streptomyces; Streptomyces sp. ScaeMP-e83
contig-JGI	Clean	CL_VIRSorter_k127_365411_flag=0_multi=9_1016_len=6405	>Cluster_7968		Siphoviridae		Bacteria; Proteobacteria; ; ; ; ;
contig-JGI	Clean	CL_VIRSorter_k127_367455_flag=1_multi=77_9810_len=44612	>Cluster_580	VC_70_0	Siphoviridae		Bacteria; Actinobacteria; Actinobacteria; Actinomycetales; Actinomycetaceae; Actinomyces; Actinomyces sp. oral taxon 172
contig-JGI	Clean	CL_VIRSorter_k127_367455_flag=1_multi=77_9810_len=44612	>Cluster_580	VC_70_0	Siphoviridae		Bacteria; Actinobacteria; Actinobacteria; Streptomycetales; Streptomycetaceae; Streptomyces; Streptomyces sp. NRRL S-146
contig-JGI	Clean	CL_VIRSorter_k127_367455_flag=1_multi=77_9810_len=44612	>Cluster_580	VC_70_0	Siphoviridae		Bacteria; Actinobacteria; Actinobacteria; Micrococcales; Brevibacteriaceae; Brevibacterium;
contig-JGI	Clean	CL_VIRSorter_k127_367455_flag=1_multi=77_9810_len=44612	>Cluster_580	VC_70_0	Siphoviridae		Bacteria; Actinobacteria; Actinobacteria; Streptomycetales; Streptomycetaceae; Kitasatospora; Kitasatospora cheerisanensis
contig-JGI	Clean	CL_VIRSorter_k127_367455_flag=1_multi=77_9810_len=44612	>Cluster_580	VC_70_0	Siphoviridae		Bacteria; Proteobacteria; Alphaproteobacteria; Rhizobiales; Rhizobiaceae; Rhizobium;
contig-JGI	Clean	CL_VIRSorter_k127_367455_flag=1_multi=77_9810_len=44612	>Cluster_580	VC_70_0	Siphoviridae		Bacteria; Actinobacteria; Actinobacteria; Streptomycetales; Streptomycetaceae; Streptomyces;
contig-JGI	Clean	CL_VIRSorter_k127_367981_flag=1_multi=38_9718_len=5520	>Cluster_9580		Siphoviridae		Bacteria; Actinobacteria; Actinobacteria; Streptomycetales; Streptomycetaceae; Streptomyces;
contig-JGI	Clean	CL_VIRSorter_k127_367981_flag=1_multi=38_9718_len=5520	>Cluster_9580		Siphoviridae		Bacteria; Actinobacteria; Actinobacteria; Streptomycetales; Streptomycetaceae; Streptomyces; Streptomyces sp. NRRL S-146
contig-JGI	Clean	CL_VIRSorter_k127_367981_flag=1_multi=38_9718_len=5520	>Cluster_9580		Siphoviridae		Bacteria; Actinobacteria; Actinobacteria; Streptomycetales; Streptomycetaceae; Streptomyces; Streptomyces sulphureus
contig-JGI	Clean	CL_VIRSorter_k127_36954_flag=0_multi=12_9939_len=19663	>Cluster_2039	VC_93_0	Siphoviridae		Bacteria; Actinobacteria; Actinobacteria; Streptomycetales; Streptomycetaceae; unclassified Streptomycetaceae;
contig-JGI	Clean	CL_VIRSorter_k127_36954_flag=0_multi=12_9939_len=19663	>Cluster_2039	VC_93_0	Siphoviridae		Bacteria; Actinobacteria; Actinobacteria; Streptomycetales; Streptomycetaceae; Streptomyces;
contig-JGI	Clean	CL_VIRSorter_k127_36954_flag=0_multi=12_9939_len=19663	>Cluster_2039	VC_93_0	Siphoviridae		Bacteria; Actinobacteria; Actinobacteria; Streptomycetales; Streptomycetaceae; Streptomyces; Streptomyces sp. Tu 6176
contig-JGI	Clean	CL_VIRSorter_k127_36954_flag=0_multi=12_9939_len=19663	>Cluster_2039	VC_93_0	Siphoviridae		Bacteria; Actinobacteria; Actinobacteria; Streptomycetales; Streptomycetaceae; Streptomyces; Streptomyces sp. PAMC 26508
contig-JGI	Clean	CL_VIRSorter_k127_36954_flag=0_multi=12_9939_len=19663	>Cluster_2039	VC_93_0	Siphoviridae		Bacteria; Actinobacteria; Actinobacteria; Streptomycetales; Streptomycetaceae; Streptomyces; Streptomyces viridochromogenes
contig-JGI	Clean	CL_VIRSorter_k127_372077_flag=0_multi=8753_3298_len=28361	>Cluster_1383		Siphoviridae		Bacteria; Actinobacteria; Actinobacteria; Streptosporangiales; Thermomonosporaceae; Thermomonospora;
contig-JGI	Clean	CL_VIRSorter_k127_372077_flag=0_multi=8753_3298_len=28361	>Cluster_1383		Siphoviridae		Bacteria; Actinobacteria; Actinobacteria; Streptosporangiales; Thermomonosporaceae; Thermomonospora; Thermomonospora curvata
contig-JGI	Clean	CL_VIRSorter_k127_372758_flag=1_multi=11_0000_len=13516	>Cluster_3217		Siphoviridae		Bacteria; Proteobacteria; Gammaproteobacteria; Pseudomonadales; Pseudomonadaceae; Pseudomonas;
contig-JGI	Clean	CL_VIRSorter_k127_372758_flag=1_multi=11_0000_len=13516	>Cluster_3217		Siphoviridae		Bacteria; Proteobacteria; Gammaproteobacteria; Alteromonadales; Alteromonadaceae; Marinobacter;
contig-JGI	Clean	CL_VIRSorter_k127_372758_flag=1_multi=11_0000_len=13516	>Cluster_3217		Siphoviridae		Bacteria; Proteobacteria; Zetaproteobacteria; unclassified; unclassified; unclassified;
contig-JGI	Clean	CL_VIRSorter_k127_372937_flag=1_multi=8_4141_len=2774	>Cluster_14656		Siphoviridae		Bacteria; Actinobacteria; Actinobacteria; Streptomycetales; Streptomycetaceae; unclassified Streptomycetaceae;
contig-JGI	Clean	CL_VIRSorter_k127_372937_flag=1_multi=8_4141_len=2774	>Cluster_14656		Siphoviridae		Bacteria; Actinobacteria; Actinobacteria; Streptomycetales; Streptomycetaceae; Streptomyces; Streptomyces viridochromogenes
contig-JGI	Clean	CL_VIRSorter_k127_373214_flag=0_multi=14_8417_len=3337	>Cluster_4744				Bacteria; Actinobacteria; Actinobacteria; Corynebacteriales; Mycobacteriaceae; Mycolicibacterium;
contig-JGI	Clean	CL_VIRSorter_k127_374018_flag=1_multi=105_6482_len=2793	>Cluster_14984				Bacteria; Actinobacteria; Actinobacteria; Streptomycetales; Streptomycetaceae; Streptomyces; Streptomyces sp. NRRL S-474
contig-JGI	Clean	CL_VIRSorter_k127_374018_flag=1_multi=105_6482_len=2793	>Cluster_14984				Bacteria; Actinobacteria; Actinobacteria; Streptomycetales; Streptomycetaceae; Streptomyces;
contig-JGI	Clean	CL_VIRSorter_k127_375378_flag=1_multi=4_0000_len=1949	>Cluster_4696				Bacteria; Actinobacteria; Actinobacteria; Nakamurellales; Nakamurellaceae; Nakamurella; Nakamurella multipartita
contig-JGI	Clean	CL_VIRSorter_k127_376255_flag=0_multi=110_8224_len=12514	>Cluster_3541	VC_38_0	Siphoviridae		Bacteria; Actinobacteria; Actinobacteria; Streptosporangiales; Nocardiopsaceae; Nocardiopsis; Nocardiopsis valliformis
contig-JGI	Clean	CL_VIRSorter_k127_376255_flag=0_multi=110_8224_len=12514	>Cluster_3541	VC_38_0	Siphoviridae		Bacteria; Actinobacteria; Actinobacteria; Streptomycetales; Streptomycetaceae; Streptomyces;
contig-JGI	Clean	CL_VIRSorter_k127_376255_flag=0_multi=110_8224_len=12514	>Cluster_3541	VC_38_0	Siphoviridae		Bacteria; Actinobacteria; Actinobacteria; Streptomycetales; Streptomycetaceae; Streptomyces; Streptomyces harbinensis
contig-JGI	Clean	CL_VIRSorter_k127_376255_flag=0_multi=110_8224_len=12514	>Cluster_3541	VC_38_0	Siphoviridae		Bacteria; Actinobacteria; Actinobacteria; Streptomycetales; Streptomycetaceae; Streptomyces; Streptomyces purpureus
contig-JGI	Clean	CL_VIRSorter_k127_377931_flag=1_multi=10_0000_len=5799	>Cluster_9009		Siphoviridae		Bacteria; Proteobacteria; Alphaproteobacteria; Sphingomonadales; Sphingomonadaceae; Sphingobium;
contig-JGI	Clean	CL_VIRSorter_k127_381319_flag=0_multi=23_0000_len=27050	>Cluster_1461		Siphoviridae		Bacteria; Proteobacteria; Alphaproteobacteria; Sphingomonadales; Sphingomonadaceae; Sphingomonas;
contig-JGI	Clean	CL_VIRSorter_k127_381364_flag=1_multi=6_0000_len=2731	>Cluster_14757		Myoviridae		Bacteria; Proteobacteria; Betaproteobacteria; Burkholderiales; Comamonadaceae; ;
contig-JGI	Clean	CL_VIRSorter_k127_383347_flag=1_multi=6_0000_len=4730	>Cluster_11191		Siphoviridae		Bacteria; Actinobacteria; Actinobacteria; Micromonosporales; Micromonosporaceae; Micromonospora; Micromonospora carbonacea
contig-JGI	Clean	CL_VIRSorter_k127_384577_flag=0_multi=61_9144_len=7256	>Cluster_6822		Siphoviridae		Bacteria; Actinobacteria; Actinobacteria; Streptomycetales; Streptomycetaceae; Streptomyces;
contig-JGI	Clean	CL_VIRSorter_k127_385161_flag=0_multi=17_9812_len=9181	>Cluster_5060		Siphoviridae		Bacteria; Actinobacteria; Actinobacteria; Micromonosporales; Micromonosporaceae; ;
contig-JGI	Clean	CL_VIRSorter_k127_385161_flag=0_multi=17_9812_len=9181	>Cluster_5060		Siphoviridae		Bacteria; Actinobacteria; Actinobacteria; Streptomycetales; Streptomycetaceae; Streptomyces;
contig-JGI	Clean	CL_VIRSorter_k127_385161_flag=0_multi=17_9812_len=9181	>Cluster_5060		Siphoviridae		Bacteria; Actinobacteria; Actinobacteria; Micromonosporales; Micromonosporaceae; Micromonospora; Micromonospora peucetia
contig-JGI	Clean	CL_VIRSorter_k127_385161_flag=0_multi=17_9812_len=9181	>Cluster_5060		Siphoviridae		Bacteria; Actinobacteria; Actinobacteria; Streptomycetales; Streptomycetaceae; Streptomyces; Streptomyces pseudogriseolus
contig-JGI	Clean	CL_VIRSorter_k127_385161_flag=0_multi=17_9812_len=9181	>Cluster_5060		Siphoviridae		Bacteria; Actinobacteria; Actinobacteria; Micromonosporales; Micromonosporaceae; Salinispora; Salinispora arenicola
contig-JGI	Clean	CL_VIRSorter_k127_387372_flag=1_multi=5_0000_len=3567	>Cluster_13023		Siphoviridae		Bacteria; Actinobacteria; Actinobacteria; Streptomycetales; Streptomycetaceae; Streptomyces;
contig-JGI	Clean	CL_VIRSorter_k127_38907_flag=1_multi=10_0000_len=14460	>Cluster_2953		Siphoviridae		Bacteria; Actinobacteria; Actinobacteria; Corynebacteriales; Nocardiaceae; Rhodococcus;
contig-JGI	Clean	CL_VIRSorter_k127_389656_flag=0_multi=13_6315_len=11519	>Cluster_3889		Siphoviridae		Bacteria; Actinobacteria; Actinobacteria; Streptomycetales; Streptomycetaceae; Streptomyces;
contig-JGI	Clean	CL_VIRSorter_k127_389656_flag=0_multi=13_6315_len=11519	>Cluster_3889		Siphoviridae		Bacteria; Actinobacteria; Actinobacteria; Micromonosporales; Micromonosporaceae; Salinispora; Salinispora arenicola
contig-JGI	Clean	CL_VIRSorter_k127_389900_flag=1_multi=28_0000_len=3600	>Cluster_12970		Siphoviridae		Bacteria; Actinobacteria; Actinobacteria; Micrococcales; Cellulomonadaceae; Cellulomonas;
contig-JGI	Clean	CL_VIRSorter_k127_39321_flag=0_multi=280_4357_len=25586	>Cluster_1556	VC_100_0	Siphoviridae		Bacteria; Actinobacteria; Actinobacteria; Streptomycetales; Streptomycetaceae; Streptomyces; Streptomyces hygroscopicus
contig-JGI	Clean	CL_VIRSorter_k127_39321_flag=0_multi=280_4357_len=25586	>Cluster_1556	VC_100_0	Siphoviridae		Bacteria; Actinobacteria; Actinobacteria; Streptomycetales; Streptomycetaceae; Streptomyces;
contig-JGI	Clean	CL_VIRSorter_k127_39321_flag=0_multi=280_4357_len=25586	>Cluster_1556	VC_100_0	Siphoviridae		Bacteria; Actinobacteria; Actinobacteria; Streptosporangiales; Streptosporangiaceae; ;
contig-JGI	Clean	CL_VIRSorter_k127_39321_flag=0_multi=280_4357_len=25586	>Cluster_1556	VC_100_0	Siphoviridae		Bacteria; Actinobacteria; Actinobacteria; Streptomycetales; Streptomycetaceae; Kitasatospora; Kitasatospora cheerisanensis
contig-JGI	Clean	CL_VIRSorter_k127_39321_flag=0_multi=280_4357_len=25586	>Cluster_1556	VC_100_0	Siphoviridae		Bacteria; Actinobacteria; Actinobacteria; Streptomycetales; Streptomycetaceae; Streptomyces; Streptomyces pratensis
contig-JGI	Clean	CL_VIRSorter_k127_39321_flag=0_multi=280_4357_len=25586	>Cluster_1556	VC_100_0	Siphoviridae		Bacteria; Actinobacteria; Actinobacteria; Streptomycetales; Streptomycetaceae; Streptomyces; Streptomyces sp. NBRC 110035
contig-JGI	Clean	CL_VIRSorter_k127_39321_flag=0_multi=280_4357_len=25586	>Cluster_1556	VC_100_0	Siphoviridae		Bacteria; Actinobacteria; Actinobacteria; Streptomycetales; Streptomycetaceae; Streptomyces; Streptomyces sp. NRRL S-474
contig-JGI	Clean	CL_VIRSorter_k127_39457_flag=1_multi=10_0000_len=1657	>Cluster_17362		Siphoviridae		Bacteria; Actinobacteria; Actinobacteria; Streptomycetales; Streptomycetaceae; Kitasatospora; Kitasatospora albolonga
contig-JGI	Clean	CL_VIRSorter_k127_395588_flag=1_multi=50_8782_len=51046	>Cluster_391	VC_0_1	Siphoviridae		Bacteria; Firmicutes; Clostridia; Clostridiales; Hungateiclostridiaceae; Hungateiclostridium;
contig-JGI	Clean	CL_VIRSorter_k127_395588_flag=1_multi=50_8782_len=51046	>Cluster_391	VC_0_1	Siphoviridae		Bacteria; Firmicutes; Clostridia; Clostridiales; Lachnospiraceae; Coprococcus;
contig-JGI	Clean	CL_VIRSorter_k127_397862_flag=1_multi=63_0000_len=35188	>Cluster_1077	VC_66_0	Siphoviridae		Bacteria; Actinobacteria; Actinobacteria; Streptomycetales; Streptomycetaceae; Streptomyces;
contig-JGI	Clean	CL_VIRSorter_k127_398242_flag=1_multi=52_0000_len=32060	>Cluster_1194	VC_118_0	Siphoviridae		Bacteria; Proteobacteria; Gammaproteobacteria; Oceanospirillales; Alcanivoracaceae; Alcanivorax;
contig-JGI	Clean	CL_VIRSorter_k127_398242_flag=1_multi=52_0000_len=32060	>Cluster_1194	VC_118_0	Siphoviridae		Bacteria; Actinobacteria; Actinobacteria; Streptomycetales; Streptomycetaceae; Streptomyces; Streptomyces harbinensis
contig-JGI	Clean	CL_VIRSorter_k127_398242_flag=1_multi=52_0000_len=32060	>Cluster_1194	VC_118_0	Siphoviridae		Bacteria; Actinobacteria; Actinobacteria; Streptomycetales; Streptomycetaceae; Streptomyces; Streptomyces sp. CNR698
contig-JGI	Clean	CL_VIRSorter_k127_402359_flag=1_multi=6_0034_len=1319	>Cluster_18100		Siphoviridae		Bacteria; Proteobacteria; Gammaproteobacteria; Pseudomonadales; Pseudomonadaceae; Pseudomonas;
contig-JGI	Clean	CL_VIRSorter_k127_406363_flag=1_multi=11_0000_len=4434	>Cluster_11613		Siphoviridae		Bacteria; Actinobacteria; Actinobacteria; Micrococcales; Microbacteriaceae; Microbacterium;
contig-JGI	Clean	CL_VIRSorter_k127_406736_flag=0_multi=640_9152_len=75566-circular	>Cluster_99	VC_95_0	Siphoviridae		Bacteria; Actinobacteria; Actinobacteria; Streptomycetales; Streptomycetaceae; Streptomyces; Streptomyces sp. Tu 6176
contig-JGI	Clean	CL_VIRSorter_k127_406736_flag=0_multi=640_9152_len=75566-circular	>Cluster_99	VC_95_0	Siphoviridae		Bacteria; Actinobacteria; Actinobacteria; Streptosporangiales; Nocardiopsaceae; Thermobifida; Thermobifida halotolerans
contig-JGI	Clean	CL_VIRSorter_k127_406736_flag=0_multi=640_9152_len=75566-circular	>Cluster_99	VC_95_0	Siphoviridae		Bacteria; Actinobacteria; Actinobacteria; Streptomycetales; Streptomycetaceae; Streptomyces;
contig-JGI	Clean	CL_VIRSorter_k127_408025_flag=0_multi=47_1395_len=5274	>Cluster_10144		Siphoviridae		Bacteria; Actinobacteria; Actinobacteria; Bifidobacteriales; Bifidobacteriaceae; Bifidobacterium;
contig-JGI	Clean	CL_VIRSorter_k127_408025_flag=0_multi=47_1395_len=5274	>Cluster_10144		Siphoviridae		Bacteria; Actinobacteria; Coriobacteriia; Coriobacteriales; Atopobiaceae; Olsenella;
contig-JGI	Clean	CL_VIRSorter_k127_408134_flag=0_multi=40_9045_len=4418	>Cluster_11642		Siphoviridae		Bacteria; Actinobacteria; Actinobacteria; Streptomycetales; Streptomycetaceae; Streptomyces; Streptomyces sp. NBRC 110035
contig-JGI	Clean	CL_VIRSorter_k127_409368_flag=1_multi=6_0000_len=4655	>Cluster_11287		Siphoviridae		Bacteria; Actinobacteria; Actinobacteria; Bifidobacteriales; Bifidobacteriaceae; unclassified Bifidobacteriaceae;
contig-JGI	Clean	CL_VIRSorter_k127_409368_flag=1_multi=6_0000_len=4655	>Cluster_11287		Siphoviridae		Bacteria; Actinobacteria; Actinobacteria; Bifidobacteriales; Bifidobacteriaceae; Bifidobacterium;
contig-JGI	Clean	CL_VIRSorter_k127_409368_flag=1_multi=6_0000_len=4655	>Cluster_11287		Siphoviridae		Bacteria; Actinobacteria; Actinobacteria; Streptomycetales; Streptomycetaceae; Streptomyces; Streptomyces sulphureus
contig-JGI	Clean	CL_VIRSorter_k127_409380_flag=1_multi=27_9741_len=11311	>Cluster_3973	VC_165_0	Siphoviridae		Bacteria; Actinobacteria; Actinobacteria; Micrococcales; Demequinaceae; Demequina;
contig-JGI	Clean	CL_VIRSorter_k127_409380_flag=1_multi=27_9741_len=11311	>Cluster_3973	VC_165_0	Siphoviridae		Bacteria; Actinobacteria; Actinobacteria; Streptosporangiales; Nocardiopsaceae; Thermobifida; Thermobifida cellulosilytica
contig-JGI	Clean	CL_VIRSorter_k127_409380_flag=1_multi=27_9741_len=11311	>Cluster_3973	VC_165_0	Siphoviridae		Bacteria; Actinobacteria; Actinobacteria; Streptosporangiales; Nocardiopsaceae; Thermobifida;
contig-JGI	Clean	CL_VIRSorter_k127_409472_flag=0_multi=226_9946_len=57626-circular	>Cluster_271	VC_0_1	Siphoviridae		Bacteria; Actinobacteria; Actinobacteria; Actinomycetales; Actinomycetaceae; Actinomyces; Actinomyces sp. oral taxon 849
contig-JGI	Clean	CL_VIRSorter_k127_409472_flag=0_multi=226_9946_len=57626-circular	>Cluster_271	VC_0_1	Siphoviridae		Bacteria; Actinobacteria; Actinobacteria; Actinomycetales; Actinomycetaceae; Actinomyces;
contig-JGI	Clean	CL_VIRSorter_k127_409472_flag=0_multi=226_9946_len=57626-circular	>Cluster_271	VC_0_1	Siphoviridae		Bacteria; Actinobacteria; Actinobacteria; ; ; ;
contig-JGI	Clean	CL_VIRSorter_k127_409472_flag=0_multi=226_9946_len=57626-circular	>Cluster_271	VC_0_1	Siphoviridae		Bacteria; Actinobacteria; Actinobacteria; Streptomycetales; Streptomycetaceae; Streptomyces;
contig-JGI	Clean	CL_VIRSorter_k127_409472_flag=0_multi=226_9946_len=57626-circular	>Cluster_271	VC_0_1	Siphoviridae		Bacteria; Actinobacteria; Actinobacteria; Streptomycetales; Streptomycetaceae; Streptomyces; Streptomyces thermovulgaris
contig-JGI	Clean	CL_VIRSorter_k127_409472_flag=0_multi=226_9946_len=57626-circular	>Cluster_271	VC_0_1	Siphoviridae		Bacteria; Firmicutes; Clostridia; Clostridiales; Ruminococcaceae; Faecalibacterium;
contig-JGI	Clean	CL_VIRSorter_k127_409668_flag=0_multi=10_8423_len=3526	>Cluster_13108		Siphoviridae		Bacteria; Actinobacteria; Actinobacteria; Streptomycetales; Streptomycetaceae; Streptomyces; Streptomyces avermitilis
contig-JGI	Clean	CL_VIRSorter_k127_410301_flag=0_multi=319_0181_len=5481	>Cluster_9655				Bacteria; Actinobacteria; Actinobacteria; Streptomycetales; Streptomycetaceae; Streptomyces;
contig-JGI	Clean	CL_VIRSorter_k127_410301_flag=0_multi=319_0181_len=5481	>Cluster_9655				Bacteria; Actinobacteria; Actinobacteria; Streptomycetales; Streptomycetaceae; Streptomyces; Streptomyces prunicolor
contig-JGI	Clean	CL_VIRSorter_k127_411650_flag=1_multi=5_0000_len=1444	>Cluster_17844		Siphoviridae		Bacteria; Actinobacteria; Actinobacteria; Actinomycetales; Actinomycetaceae; Actinomyces;
contig-JGI	Clean	CL_VIRSorter_k127_411650_flag=1_multi=5_0000_len=1444	>Cluster_17844		Siphoviridae		Bacteria; Actinobacteria; Actinobacteria; Actinomycetales; Actinomycetaceae; Actinomyces; Actinomyces sp. ICM47
contig-JGI	Clean	CL_VIRSorter_k127_411650_flag=1_multi=5_0000_len=1444	>Cluster_17844		Siphoviridae		Bacteria; Actinobacteria; Actinobacteria; Actinomycetales; Actinomycetaceae; Actinomyces; Actinomyces sp. oral taxon 172
contig-JGI	Clean	CL_VIRSorter_k127_411650_flag=1_multi=5_0000_len=1444	>Cluster_17844		Siphoviridae		Bacteria; Firmicutes; Clostridia; Clostridiales; Ruminococcaceae; Faecalibacterium;
contig-JGI	Clean	CL_VIRSorter_k127_412083_flag=0_multi=103_0000_len=21387	>Cluster_1865		Siphoviridae		Bacteria; Actinobacteria; Actinobacteria; Streptomycetales; Streptomycetaceae; Streptomyces; Streptomyces thermovulgaris
contig-JGI	Clean	CL_VIRSorter_k127_412083_flag=0_multi=103_0000_len=21387	>Cluster_1865		Siphoviridae		Bacteria; Actinobacteria; Actinobacteria; Streptomycetales; Streptomycetaceae; Streptomyces;
contig-JGI	Clean	CL_VIRSorter_k127_412083_flag=0_multi=103_0000_len=21387	>Cluster_1865		Siphoviridae		Bacteria; Firmicutes; Clostridia; Clostridiales; ; ;
contig-JGI	Clean	CL_VIRSorter_k127_413184_flag=1_multi=30_0000_len=39679	>Cluster_874	VC_164_0	Siphoviridae		Bacteria; Proteobacteria; Gammaproteobacteria; Enterobacterales; Enterobacteriaceae; Klebsiella; Klebsiella pneumoniae
contig-JGI	Clean	CL_VIRSorter_k127_413184_flag=1_multi=30_0000_len=39679	>Cluster_874	VC_164_0	Siphoviridae		Bacteria; Planctomycetes; Phycisphaerae; Phycisphaerales; Phycisphaeraceae; unclassified;
contig-JGI	Clean	CL_VIRSorter_k127_413184_flag=1_multi=30_0000_len=39679	>Cluster_874	VC_164_0	Siphoviridae		Bacteria; Spirochaetes; ; ; ; ;
contig-JGI	Clean	CL_VIRSorter_k127_413184_flag=1_multi=30_0000_len=39679	>Cluster_874	VC_164_0	Siphoviridae		Bacteria; Proteobacteria; Gammaproteobacteria; Enterobacterales; Enterobacteriaceae; Atlantibacter; Atlantibacter subterranea
contig-JGI	Clean	CL_VIRSorter_k127_413184_flag=1_multi=30_0000_len=39679	>Cluster_874	VC_164_0	Siphoviridae		Bacteria; Proteobacteria; Betaproteobacteria; Neisseriales; Neisseriaceae; Eikenella; Eikenella sp. NML130454
contig-JGI	Clean	CL_VIRSorter_k127_413184_flag=1_multi=30_0000_len=39679	>Cluster_874	VC_164_0	Siphoviridae		Bacteria; Proteobacteria; Alphaproteobacteria; Rhizobiales; Rhodobiaceae; Parvibaculum;
contig-JGI	Clean	CL_VIRSorter_k127_413184_flag=1_multi=30_0000_len=39679	>Cluster_874	VC_164_0	Siphoviridae		Bacteria; Proteobacteria; Betaproteobacteria; Burkholderiales; Burkholderiaceae; ;
contig-JGI	Clean	CL_VIRSorter_k127_413184_flag=1_multi=30_0000_len=39679	>Cluster_874	VC_164_0	Siphoviridae		Bacteria; Actinobacteria; Actinobacteria; Bifidobacteriales; Bifidobacteriaceae; Bifidobacterium; Bifidobacterium asteroides
contig-JGI	Clean	CL_VIRSorter_k127_413184_flag=1_multi=30_0000_len=39679	>Cluster_874	VC_164_0	Siphoviridae		Bacteria; Proteobacteria; Alphaproteobacteria; Sphingomonadales; Erythrobacteraceae; unclassified; Erythrobacteraceae bacterium
contig-JGI	Clean	CL_VIRSorter_k127_413184_flag=1_multi=30_0000_len=39679	>Cluster_874	VC_164_0	Siphoviridae		Bacteria; Proteobacteria; Betaproteobacteria; Burkholderiales; unclassified; Rubrivivax; Rubrivivax gelatinosus
contig-JGI	Clean	CL_VIRSorter_k127_413184_flag=1_multi=30_0000_len=39679	>Cluster_874	VC_164_0	Siphoviridae		Bacteria; Proteobacteria; Betaproteobacteria; Neisseriales; Neisseriaceae; Eikenella;
contig-JGI	Clean	CL_VIRSorter_k127_413289_flag=0_multi=701_0000_len=10268	>Cluster_4433	VC_37_0	Siphoviridae		Bacteria; Actinobacteria; Actinobacteria; Micromonosporales; Micromonosporaceae; ;
contig-JGI	Clean	CL_VIRSorter_k127_413289_flag=0_multi=701_0000_len=10268	>Cluster_4433	VC_37_0	Siphoviridae		Bacteria; Actinobacteria; Actinobacteria; Streptomycetales; Streptomycetaceae; Streptomyces;
contig-JGI	Clean	CL_VIRSorter_k127_413289_flag=0_multi=701_0000_len=10268	>Cluster_4433	VC_37_0	Siphoviridae		Bacteria; Actinobacteria; Actinobacteria; Streptomycetales; Streptomycetaceae; Streptomyces; Streptomyces pseudogriseolus
contig-JGI	Clean	CL_VIRSorter_k127_413289_flag=0_multi=701_0000_len=10268	>Cluster_4433	VC_37_0	Siphoviridae		Bacteria; Actinobacteria; Actinobacteria; Micromonosporales; Micromonosporaceae; Salinispora; Salinispora arenicola
contig-JGI	Clean	CL_VIRSorter_k127_413289_flag=0_multi=701_0000_len=10268	>Cluster_4433	VC_37_0	Siphoviridae		Bacteria; Actinobacteria; Actinobacteria; Micromonosporales; Micromonosporaceae; Micromonospora; Micromonospora peucetia
contig-JGI	Clean	CL_VIRSorter_k127_414114_flag=0_multi=484_0115_len=11105	>Cluster_4066	VC_70_0	Siphoviridae		Bacteria; Actinobacteria; Actinobacteria; Streptomycetales; Streptomycetaceae; Streptomyces; Streptomyces sp. NRRL S-146
contig-JGI	Clean	CL_VIRSorter_k127_414114_flag=0_multi=484_0115_len=11105	>Cluster_4066	VC_70_0	Siphoviridae		Bacteria; Actinobacteria; Actinobacteria; Streptomycetales; Streptomycetaceae; Kitasatospora;
contig-JGI	Clean	CL_VIRSorter_k127_414114_flag=0_multi=484_0115_len=11105	>Cluster_4066	VC_70_0	Siphoviridae		Bacteria; Actinobacteria; Actinobacteria; Streptomycetales; Streptomycetaceae; Kitasatospora; Kitasatospora cheerisanensis
contig-JGI	Clean	CL_VIRSorter_k127_414114_flag=0_multi=484_0115_len=11105	>Cluster_4066	VC_70_0	Siphoviridae		Bacteria; Actinobacteria; Actinobacteria; Streptomycetales; Streptomycetaceae; Streptomyces;
contig-JGI	Clean	CL_VIRSorter_k127_414114_flag=0_multi=484_0115_len=11105	>Cluster_4066	VC_70_0	Siphoviridae		Bacteria; Actinobacteria; Actinobacteria; Streptomycetales; Streptomycetaceae; Kitasatospora; Kitasatospora albolonga
contig-JGI	Clean	CL_VIRSorter_k127_414114_flag=0_multi=484_0115_len=11105	>Cluster_4066	VC_70_0	Siphoviridae		Bacteria; Actinobacteria; Actinobacteria; Streptomycetales; Streptomycetaceae; ;
contig-JGI	Clean	CL_VIRSorter_k127_416257_flag=0_multi=163_8064_len=3938	>Cluster_6152				Bacteria; Actinobacteria; Actinobacteria; Micromonosporales; Micromonosporaceae; ;
contig-JGI	Clean	CL_VIRSorter_k127_416257_flag=0_multi=163_8064_len=3938	>Cluster_6152				Bacteria; Actinobacteria; Actinobacteria; Streptomycetales; Streptomycetaceae; Streptomyces;
contig-JGI	Clean	CL_VIRSorter_k127_416257_flag=0_multi=163_8064_len=3938	>Cluster_6152				Bacteria; Actinobacteria; Actinobacteria; Streptomycetales; Streptomycetaceae; Streptomyces; Streptomyces pseudogriseolus
contig-JGI	Clean	CL_VIRSorter_k127_416257_flag=0_multi=163_8064_len=3938	>Cluster_6152				Bacteria; Actinobacteria; Actinobacteria; Micromonosporales; Micromonosporaceae; Salinispora; Salinispora arenicola
contig-JGI	Clean	CL_VIRSorter_k127_416570_flag=1_multi=433_0000_len=11836	>Cluster_3782		Siphoviridae		Bacteria; Actinobacteria; Actinobacteria; Propionibacteriales; Propionibacteriaceae; Cutibacterium; Cutibacterium granulosum
contig-JGI	Clean	CL_VIRSorter_k127_416570_flag=1_multi=433_0000_len=11836	>Cluster_3782		Siphoviridae		Bacteria; Actinobacteria; Actinobacteria; ; ; ;
contig-JGI	Clean	CL_VIRSorter_k127_417413_flag=0_multi=10_7041_len=6478	>Cluster_7859				Bacteria; Actinobacteria; Actinobacteria; Micrococcales; Microbacteriaceae; Curtobacterium;
contig-JGI	Clean	CL_VIRSorter_k127_418623_flag=0_multi=817_5107_len=2559	>Cluster_16319				Bacteria; Actinobacteria; Actinobacteria; Streptomycetales; Streptomycetaceae; Streptomyces; Streptomyces scabiei
contig-JGI	Clean	CL_VIRSorter_k127_419430_flag=0_multi=6_1182_len=4426	>Cluster_11629		Siphoviridae		Bacteria; Actinobacteria; Actinobacteria; Streptomycetales; Streptomycetaceae; Streptomyces; Streptomyces sp. CNR698
contig-JGI	Clean	CL_VIRSorter_k127_419468_flag=1_multi=10_0000_len=9945	>Cluster_4604		Siphoviridae		Bacteria; Actinobacteria; Actinobacteria; Streptomycetales; Streptomycetaceae; Streptomyces;
contig-JGI	Clean	CL_VIRSorter_k127_419941_flag=0_multi=79_2479_len=5229	>Cluster_10255		Siphoviridae		Bacteria; Actinobacteria; Actinobacteria; Streptomycetales; Streptomycetaceae; Streptomyces; Streptomyces lavenduligriseus
contig-JGI	Clean	CL_VIRSorter_k127_419941_flag=0_multi=79_2479_len=5229	>Cluster_10255		Siphoviridae		Bacteria; Actinobacteria; Actinobacteria; Streptomycetales; Streptomycetaceae; Streptomyces; Streptomyces scabiei
contig-JGI	Clean	CL_VIRSorter_k127_419941_flag=0_multi=79_2479_len=5229	>Cluster_10255		Siphoviridae		Bacteria; Actinobacteria; Actinobacteria; Streptomycetales; Streptomycetaceae; Streptomyces; Streptomyces sp. OK228
contig-JGI	Clean	CL_VIRSorter_k127_420022_flag=0_multi=23_2051_len=14470	>Cluster_2951		Siphoviridae		Bacteria; Actinobacteria; Actinobacteria; Streptomycetales; Streptomycetaceae; Streptomyces; Streptomyces sp. Tu 6176
contig-JGI	Clean	CL_VIRSorter_k127_420022_flag=0_multi=23_2051_len=14470	>Cluster_2951		Siphoviridae		Bacteria; Actinobacteria; Actinobacteria; Streptomycetales; Streptomycetaceae; Streptomyces;
contig-JGI	Clean	CL_VIRSorter_k127_420022_flag=0_multi=23_2051_len=14470	>Cluster_2951		Siphoviridae		Bacteria; Actinobacteria; Actinobacteria; Streptomycetales; Streptomycetaceae; Streptomyces; Streptomyces pratensis
contig-JGI	Clean	CL_VIRSorter_k127_420465_flag=0_multi=16_0000_len=18008	>Cluster_2234		Siphoviridae		Bacteria; Actinobacteria; Actinobacteria; Streptomycetales; Streptomycetaceae; Streptomyces; Streptomyces sp. NRRL B-24085
contig-JGI	Clean	CL_VIRSorter_k127_420465_flag=0_multi=16_0000_len=18008	>Cluster_2234		Siphoviridae		Bacteria; Actinobacteria; Actinobacteria; Streptomycetales; Streptomycetaceae; Streptomyces; Streptomyces sp. NRRL S-146
contig-JGI	Clean	CL_VIRSorter_k127_420465_flag=0_multi=16_0000_len=18008	>Cluster_2234		Siphoviridae		Bacteria; Actinobacteria; Actinobacteria; Streptomycetales; Streptomycetaceae; Streptomyces;
contig-JGI	Clean	CL_VIRSorter_k127_420465_flag=0_multi=16_0000_len=18008	>Cluster_2234		Siphoviridae		Bacteria; Actinobacteria; Actinobacteria; Streptomycetales; Streptomycetaceae; Streptomyces; Streptomyces sp. Tu 6176
contig-JGI	Clean	CL_VIRSorter_k127_420964_flag=0_multi=32_8344_len=3991	>Cluster_12301		Siphoviridae		Bacteria; Actinobacteria; Actinobacteria; Streptomycetales; Streptomycetaceae; Streptomyces;
contig-JGI	Clean	CL_VIRSorter_k127_421296_flag=0_multi=210_9671_len=7673	>Cluster_6351		Siphoviridae		Bacteria; Actinobacteria; Actinobacteria; Micromonosporales; Micromonosporaceae; ;
contig-JGI	Clean	CL_VIRSorter_k127_421296_flag=0_multi=210_9671_len=7673	>Cluster_6351		Siphoviridae		Bacteria; Actinobacteria; Actinobacteria; Streptomycetales; Streptomycetaceae; Streptomyces;
contig-JGI	Clean	CL_VIRSorter_k127_421296_flag=0_multi=210_9671_len=7673	>Cluster_6351		Siphoviridae		Bacteria; Actinobacteria; Actinobacteria; Streptomycetales; Streptomycetaceae; Streptomyces; Streptomyces pseudogriseolus
contig-JGI	Clean	CL_VIRSorter_k127_421296_flag=0_multi=210_9671_len=7673	>Cluster_6351		Siphoviridae		Bacteria; Actinobacteria; Actinobacteria; Micromonosporales; Micromonosporaceae; Salinispora; Salinispora arenicola
contig-JGI	Clean	CL_VIRSorter_k127_422251_flag=0_multi=4_9886_len=3621	>Cluster_12928		Siphoviridae		Bacteria; Proteobacteria; Alphaproteobacteria; Caulobacterales; Caulobacteraceae; Brevundimonas;
contig-JGI	Clean	CL_VIRSorter_k127_42259_flag=1_multi=31_0000_len=49255	>Cluster_453	VC_0_1	Siphoviridae		Bacteria; Actinobacteria; Actinobacteria; Actinomycetales; Actinomycetaceae; Actinomyces; Actinomyces dentalis
contig-JGI	Clean	CL_VIRSorter_k127_42259_flag=1_multi=31_0000_len=49255	>Cluster_453	VC_0_1	Siphoviridae		Bacteria; Actinobacteria; Actinobacteria; Streptomycetales; Streptomycetaceae; Streptomyces; Streptomyces thermovulgaris
contig-JGI	Clean	CL_VIRSorter_k127_422633_flag=1_multi=7_0000_len=3604	>Cluster_12961		Siphoviridae		Bacteria; Actinobacteria; Actinobacteria; Streptomycetales; Streptomycetaceae; Streptomyces; Streptomyces sp. BK438
contig-JGI	Clean	CL_VIRSorter_k127_422633_flag=1_multi=7_0000_len=3604	>Cluster_12961		Siphoviridae		Bacteria; Actinobacteria; Actinobacteria; Streptomycetales; Streptomycetaceae; Streptomyces;
contig-JGI	Clean	CL_VIRSorter_k127_423484_flag=0_multi=10_9870_len=7822	>Cluster_6198		Siphoviridae		Bacteria; Actinobacteria; Actinobacteria; Propionibacteriales; Nocardioidaceae; Pimelobacter;
contig-JGI	Clean	CL_VIRSorter_k127_423484_flag=0_multi=10_9870_len=7822	>Cluster_6198		Siphoviridae		Bacteria; Actinobacteria; Actinobacteria; Micrococcales; Microbacteriaceae; Curtobacterium;
contig-JGI	Clean	CL_VIRSorter_k127_423669_flag=1_multi=10_0000_len=7956	>Cluster_6076		Siphoviridae		Bacteria; Proteobacteria; Gammaproteobacteria; Xanthomonadales; Xanthomonadaceae; Luteimonas; Luteimonas huabeiensis
contig-JGI	Clean	CL_VIRSorter_k127_423669_flag=1_multi=10_0000_len=7956	>Cluster_6076		Siphoviridae		Bacteria; Proteobacteria; Gammaproteobacteria; Pseudomonadales; Pseudomonadaceae; Pseudomonas;
contig-JGI	Clean	CL_VIRSorter_k127_423669_flag=1_multi=10_0000_len=7956	>Cluster_6076		Siphoviridae		Bacteria; Proteobacteria; Betaproteobacteria; Burkholderiales; unclassified; Rubrivivax; Rubrivivax gelatinosus
contig-JGI	Clean	CL_VIRSorter_k127_423669_flag=1_multi=10_0000_len=7956	>Cluster_6076		Siphoviridae		Bacteria; Proteobacteria; Betaproteobacteria; Burkholderiales; Comamonadaceae; Acidovorax;
contig-JGI	Clean	CL_VIRSorter_k127_423744_flag=0_multi=86_9110_len=9794	>Cluster_4695		Siphoviridae		Bacteria; Actinobacteria; Actinobacteria; Micrococcales; Intrasporangiaceae; Tetrasphaera;
contig-JGI	Clean	CL_VIRSorter_k127_423881_flag=3_multi=127_0000_len=85406-circular	>Cluster_82	VC_95_0	Siphoviridae		Bacteria; Actinobacteria; Actinobacteria; Streptomycetales; Streptomycetaceae; Streptomyces;
contig-JGI	Clean	CL_VIRSorter_k127_424954_flag=1_multi=7_0000_len=9750	>Cluster_4727		Siphoviridae		Bacteria; Proteobacteria; Gammaproteobacteria; Pseudomonadales; Pseudomonadaceae; Pseudomonas;
contig-JGI	Clean	CL_VIRSorter_k127_424954_flag=1_multi=7_0000_len=9750	>Cluster_4727		Siphoviridae		Bacteria; Proteobacteria; Gammaproteobacteria; Pseudomonadales; Pseudomonadaceae; Pseudomonas; Pseudomonas aeruginosa
contig-JGI	Clean	CL_VIRSorter_k127_424954_flag=1_multi=7_0000_len=9750	>Cluster_4727		Siphoviridae		Bacteria; Proteobacteria; Gammaproteobacteria; Pseudomonadales; Pseudomonadaceae; Pseudomonas; Pseudomonas oleovorans
contig-JGI	Clean	CL_VIRSorter_k127_424954_flag=1_multi=7_0000_len=9750	>Cluster_4727		Siphoviridae		Bacteria; Proteobacteria; Gammaproteobacteria; Pseudomonadales; Pseudomonadaceae; Pseudomonas; Pseudomonas sp.
contig-JGI	Clean	CL_VIRSorter_k127_424958_flag=0_multi=7_6713_len=5187	>Cluster_10372		Siphoviridae		Bacteria; Actinobacteria; Actinobacteria; Corynebacteriales; Nocardiaceae; Rhodococcus;
contig-JGI	Clean	CL_VIRSorter_k127_425996_flag=1_multi=329_0000_len=2705	>Cluster_14826		Siphoviridae		Bacteria; Actinobacteria; Actinobacteria; Micrococcales; Microbacteriaceae; Curtobacterium;
contig-JGI	Clean	CL_VIRSorter_k127_426267_flag=0_multi=15_9234_len=4239	>Cluster_11912		Siphoviridae		Bacteria; Actinobacteria; Actinobacteria; Micrococcales; Microbacteriaceae; Curtobacterium;
contig-JGI	Clean	CL_VIRSorter_k127_427219_flag=0_multi=11_9741_len=4368	>Cluster_11709		Siphoviridae		Bacteria; Actinobacteria; Actinobacteria; Micrococcales; Cellulomonadaceae; Cellulomonas;
contig-JGI	Clean	CL_VIRSorter_k127_428454_flag=0_multi=494_2119_len=6395	>Cluster_7984		Siphoviridae		Bacteria; Actinobacteria; Actinobacteria; Micrococcales; Brevibacteriaceae; Brevibacterium;
contig-JGI	Clean	CL_VIRSorter_k127_428454_flag=0_multi=494_2119_len=6395	>Cluster_7984		Siphoviridae		Bacteria; Actinobacteria; Actinobacteria; Streptomycetales; Streptomycetaceae; Streptomyces;
contig-JGI	Clean	CL_VIRSorter_k127_42882_flag=0_multi=6_9902_len=6276	>Cluster_8171		Myoviridae		Bacteria; Actinobacteria; Actinobacteria; Streptomycetales; Streptomycetaceae; Streptomyces;
contig-JGI	Clean	CL_VIRSorter_k127_429786_flag=0_multi=22_9821_len=25902	>Cluster_1537	VC_34_0	Siphoviridae		Bacteria; Actinobacteria; Actinobacteria; Streptomycetales; Streptomycetaceae; Streptomyces; Streptomyces sp. Tu 6176
contig-JGI	Clean	CL_VIRSorter_k127_429786_flag=0_multi=22_9821_len=25902	>Cluster_1537	VC_34_0	Siphoviridae		Bacteria; Actinobacteria; Actinobacteria; Streptomycetales; Streptomycetaceae; Streptomyces;
contig-JGI	Clean	CL_VIRSorter_k127_429786_flag=0_multi=22_9821_len=25902	>Cluster_1537	VC_34_0	Siphoviridae		Bacteria; Actinobacteria; Actinobacteria; Micrococcales; Microbacteriaceae; Leifsonia;
contig-JGI	Clean	CL_VIRSorter_k127_430193_flag=0_multi=11_6767_len=7995	>Cluster_6035		Siphoviridae		Bacteria; Proteobacteria; Gammaproteobacteria; Pseudomonadales; Pseudomonadaceae; Pseudomonas;
contig-JGI	Clean	CL_VIRSorter_k127_430193_flag=0_multi=11_6767_len=7995	>Cluster_6035		Siphoviridae		Bacteria; Proteobacteria; Gammaproteobacteria; Alteromonadales; Alteromonadaceae; Marinobacter;
contig-JGI	Clean	CL_VIRSorter_k127_430949_flag=1_multi=29_0000_len=4947	>Cluster_10931		Siphoviridae		Bacteria; Actinobacteria; Actinobacteria; Actinomycetales; Actinomycetaceae; Actinomyces; Actinomyces sp. oral taxon 180
contig-JGI	Clean	CL_VIRSorter_k127_430949_flag=1_multi=29_0000_len=4947	>Cluster_10931		Siphoviridae		Bacteria; Actinobacteria; Actinobacteria; Bifidobacteriales; Bifidobacteriaceae; Bifidobacterium;
contig-JGI	Clean	CL_VIRSorter_k127_432679_flag=1_multi=14_0000_len=2457	>Cluster_15439		Siphoviridae		Bacteria; Actinobacteria; Actinobacteria; Streptomycetales; Streptomycetaceae; unclassified Streptomycetaceae;
contig-JGI	Clean	CL_VIRSorter_k127_432945_flag=1_multi=291_5653_len=39486	>Cluster_887	VC_288_0	Siphoviridae		Bacteria; Actinobacteria; Actinobacteria; Streptomycetales; Streptomycetaceae; unclassified Streptomycetaceae;
contig-JGI	Clean	CL_VIRSorter_k127_432945_flag=1_multi=291_5653_len=39486	>Cluster_887	VC_288_0	Siphoviridae		Bacteria; Actinobacteria; Actinobacteria; Streptomycetales; Streptomycetaceae; Streptomyces;
contig-JGI	Clean	CL_VIRSorter_k127_432945_flag=1_multi=291_5653_len=39486	>Cluster_887	VC_288_0	Siphoviridae		Bacteria; Actinobacteria; Actinobacteria; Streptomycetales; Streptomycetaceae; Streptomyces; Streptomyces prunicolor
contig-JGI	Clean	CL_VIRSorter_k127_432968_flag=1_multi=10_0000_len=9246	>Cluster_5020		Siphoviridae		Bacteria; Actinobacteria; Actinobacteria; Streptomycetales; Streptomycetaceae; Streptomyces;
contig-JGI	Clean	CL_VIRSorter_k127_432968_flag=1_multi=10_0000_len=9246	>Cluster_5020		Siphoviridae		Bacteria; Actinobacteria; Actinobacteria; Streptomycetales; Streptomycetaceae; Streptomyces; Streptomyces thermovulgaris
contig-JGI	Clean	CL_VIRSorter_k127_432968_flag=1_multi=10_0000_len=9246	>Cluster_5020		Siphoviridae		Bacteria; Firmicutes; Clostridia; Clostridiales; Lachnospiraceae; unclassified;
contig-JGI	Clean	CL_VIRSorter_k127_432968_flag=1_multi=10_0000_len=9246	>Cluster_5020		Siphoviridae		Bacteria; Firmicutes; Clostridia; Clostridiales; Ruminococcaceae; Ruminococcus; Ruminococcus albus
contig-JGI	Clean	CL_VIRSorter_k127_434114_flag=1_multi=484_0000_len=5002	>Cluster_10850		Siphoviridae		Bacteria; Actinobacteria; Actinobacteria; Streptomycetales; Streptomycetaceae; Streptomyces;
contig-JGI	Clean	CL_VIRSorter_k127_434114_flag=1_multi=484_0000_len=5002	>Cluster_10850		Siphoviridae		Bacteria; Actinobacteria; Actinobacteria; Streptomycetales; Streptomycetaceae; Streptomyces; Streptomyces prunicolor
contig-JGI	Clean	CL_VIRSorter_k127_434585_flag=0_multi=313_8093_len=5401	>Cluster_9840		Siphoviridae		Bacteria; Actinobacteria; Actinobacteria; Streptomycetales; Streptomycetaceae; Streptomyces; Streptomyces lavenduligriseus
contig-JGI	Clean	CL_VIRSorter_k127_434585_flag=0_multi=313_8093_len=5401	>Cluster_9840		Siphoviridae		Bacteria; Actinobacteria; Actinobacteria; Streptomycetales; Streptomycetaceae; Streptomyces;
contig-JGI	Clean	CL_VIRSorter_k127_434585_flag=0_multi=313_8093_len=5401	>Cluster_9840		Siphoviridae		Bacteria; Actinobacteria; Actinobacteria; Streptomycetales; Streptomycetaceae; Streptomyces; Streptomyces sp. OK228
contig-JGI	Clean	CL_VIRSorter_k127_434585_flag=0_multi=313_8093_len=5401	>Cluster_9840		Siphoviridae		Bacteria; Actinobacteria; Actinobacteria; Micromonosporales; Micromonosporaceae; Jishengella; Jishengella endophytica
contig-JGI	Clean	CL_VIRSorter_k127_435610_flag=0_multi=44_7413_len=3073	>Cluster_14019		Siphoviridae		Bacteria; Actinobacteria; Actinobacteria; Corynebacteriales; Nocardiaceae; unclassified Nocardiaceae;
contig-JGI	Clean	CL_VIRSorter_k127_435852_flag=1_multi=14_0000_len=5791	>Cluster_9020		Siphoviridae		Bacteria; Actinobacteria; Actinobacteria; Corynebacteriales; Gordoniaceae; Gordonia; Gordonia iterans
contig-JGI	Clean	CL_VIRSorter_k127_435876_flag=0_multi=77_8800_len=6546	>Cluster_7755				Bacteria; Proteobacteria; Gammaproteobacteria; Alteromonadales; Alteromonadaceae; Marinobacter;
contig-JGI	Clean	CL_VIRSorter_k127_435876_flag=0_multi=77_8800_len=6546	>Cluster_7755				Bacteria; Proteobacteria; Gammaproteobacteria; Pseudomonadales; Pseudomonadaceae; Pseudomonas;
contig-JGI	Clean	CL_VIRSorter_k127_435876_flag=0_multi=77_8800_len=6546	>Cluster_7755				Bacteria; Proteobacteria; Betaproteobacteria; Burkholderiales; Burkholderiaceae; Burkholderia;
contig-JGI	Clean	CL_VIRSorter_k127_435876_flag=0_multi=77_8800_len=6546	>Cluster_7755				Bacteria; Proteobacteria; Betaproteobacteria; Burkholderiales; Alcaligenaceae; Achromobacter;
contig-JGI	Clean	CL_VIRSorter_k127_435876_flag=0_multi=77_8800_len=6546	>Cluster_7755				Bacteria; Proteobacteria; Alphaproteobacteria; Sphingomonadales; Sphingomonadaceae; Sphingomonas;
contig-JGI	Clean	CL_VIRSorter_k127_435876_flag=0_multi=77_8800_len=6546	>Cluster_7755				Bacteria; Proteobacteria; Betaproteobacteria; Burkholderiales; Burkholderiaceae; unclassified Burkholderiaceae;
contig-JGI	Clean	CL_VIRSorter_k127_435904_flag=1_multi=6_0000_len=2885	>Cluster_7755				Bacteria; Actinobacteria; Actinobacteria; Actinomycetales; Actinomycetaceae; Actinomyces; Actinomyces sp. ICM58
contig-JGI	Clean	CL_VIRSorter_k127_435904_flag=1_multi=6_0000_len=2885	>Cluster_7755				Bacteria; Actinobacteria; Actinobacteria; Streptomycetales; Streptomycetaceae; Streptomyces; Streptomyces thermovulgaris
contig-JGI	Clean	CL_VIRSorter_k127_436143_flag=0_multi=1122_0000_len=33350	>Cluster_1150	VC_529_0	Siphoviridae		Bacteria; Actinobacteria; Actinobacteria; Corynebacteriales; Nocardiaceae; unclassified Nocardiaceae;
contig-JGI	Clean	CL_VIRSorter_k127_436143_flag=0_multi=1122_0000_len=33350	>Cluster_1150	VC_529_0	Siphoviridae		Bacteria; Actinobacteria; Actinobacteria; Streptomycetales; Streptomycetaceae; Streptomyces; Streptomyces sp. NRRL S-146
contig-JGI	Clean	CL_VIRSorter_k127_436143_flag=0_multi=1122_0000_len=33350	>Cluster_1150	VC_529_0	Siphoviridae		Bacteria; Actinobacteria; Actinobacteria; Micrococcales; Cellulomonadaceae; Cellulomonas;
contig-JGI	Clean	CL_VIRSorter_k127_436143_flag=0_multi=1122_0000_len=33350	>Cluster_1150	VC_529_0	Siphoviridae		Bacteria; Actinobacteria; Actinobacteria; Streptomycetales; Streptomycetaceae; Streptomyces;
contig-JGI	Clean	CL_VIRSorter_k127_436441_flag=1_multi=6_0000_len=2911	>Cluster_14361		Myoviridae		Bacteria; Proteobacteria; Gammaproteobacteria; Methylococcales; Methylococcaceae; Methylomicrobium; Methylomicrobium album
contig-JGI	Clean	CL_VIRSorter_k127_436441_flag=1_multi=6_0000_len=2911	>Cluster_14361		Myoviridae		Bacteria; Proteobacteria; Gammaproteobacteria; Methylococcales; Methylococcaceae; Methylomicrobium;
contig-JGI	Clean	CL_VIRSorter_k127_437528_flag=1_multi=17_0000_len=5782	>Cluster_9048		Siphoviridae		Bacteria; Actinobacteria; Actinobacteria; Streptomycetales; Streptomycetaceae; Streptomyces;
contig-JGI	Clean	CL_VIRSorter_k127_437528_flag=1_multi=17_0000_len=5782	>Cluster_9048		Siphoviridae		Bacteria; Actinobacteria; Actinobacteria; Streptomycetales; Streptomycetaceae; Streptomyces; Streptomyces sp. NRRL S-146
contig-JGI	Clean	CL_VIRSorter_k127_437528_flag=1_multi=17_0000_len=5782	>Cluster_9048		Siphoviridae		Bacteria; Actinobacteria; Actinobacteria; Micrococcales; Brevibacteriaceae; Brevibacterium;
contig-JGI	Clean	CL_VIRSorter_k127_437528_flag=1_multi=17_0000_len=5782	>Cluster_9048		Siphoviridae		Bacteria; Actinobacteria; Actinobacteria; Streptomycetales; Streptomycetaceae; Streptomyces; Streptomyces avicenniae
contig-JGI	Clean	CL_VIRSorter_k127_439043_flag=0_multi=976_4419_len=2363	>Cluster_15653		Siphoviridae		Bacteria; Actinobacteria; Actinobacteria; Corynebacteriales; Mycobacteriaceae; unclassified Mycobacteriaceae;
contig-JGI	Clean	CL_VIRSorter_k127_439545_flag=0_multi=16_9200_len=4602	>Cluster_11356		Siphoviridae		Bacteria; Actinobacteria; Actinobacteria; Actinomycetales; Actinomycetaceae; ;
contig-JGI	Clean	CL_VIRSorter_k127_439545_flag=0_multi=16_9200_len=4602	>Cluster_11356		Siphoviridae		Bacteria; Actinobacteria; Actinobacteria; Actinomycetales; Actinomycetaceae; Actinomyces; Actinomyces sp. HPA0247
contig-JGI	Clean	CL_VIRSorter_k127_440067_flag=0_multi=239_0000_len=5626	>Cluster_9353		Siphoviridae		Bacteria; Actinobacteria; Actinobacteria; Streptomycetales; Streptomycetaceae; Streptomyces;
contig-JGI	Clean	CL_VIRSorter_k127_440109_flag=1_multi=94_1366_len=16239	>Cluster_2541		Siphoviridae		Bacteria; Actinobacteria; Actinobacteria; Streptomycetales; Streptomycetaceae; Streptomyces; Streptomyces sp. Tu 6176
contig-JGI	Clean	CL_VIRSorter_k127_440268_flag=0_multi=81_0000_len=29645	>Cluster_1307	VC_38_0	Siphoviridae		Bacteria; Actinobacteria; Actinobacteria; Streptomycetales; Streptomycetaceae; Streptomyces; Streptomyces sp. NRRL B-24085
contig-JGI	Clean	CL_VIRSorter_k127_440268_flag=0_multi=81_0000_len=29645	>Cluster_1307	VC_38_0	Siphoviridae		Bacteria; Actinobacteria; Actinobacteria; Streptomycetales; Streptomycetaceae; Streptomyces;
contig-JGI	Clean	CL_VIRSorter_k127_440521_flag=0_multi=50_8376_len=3205	>Cluster_13724				Bacteria; Actinobacteria; Actinobacteria; Streptomycetales; Streptomycetaceae; unclassified Streptomycetaceae;
contig-JGI	Clean	CL_VIRSorter_k127_440521_flag=0_multi=50_8376_len=3205	>Cluster_13724				Bacteria; Actinobacteria; Actinobacteria; Streptomycetales; Streptomycetaceae; Streptomyces;
contig-JGI	Clean	CL_VIRSorter_k127_440521_flag=0_multi=50_8376_len=3205	>Cluster_13724				Bacteria; Actinobacteria; Actinobacteria; Streptomycetales; Streptomycetaceae; Streptomyces; Streptomyces prunicolor
contig-JGI	Clean	CL_VIRSorter_k127_443044_flag=0_multi=14_9951_len=28922	>Cluster_1346		Siphoviridae		Bacteria; Proteobacteria; Gammaproteobacteria; Pseudomonadales; Pseudomonadaceae; unclassified Pseudomonadaceae;
contig-JGI	Clean	CL_VIRSorter_k127_443044_flag=0_multi=14_9951_len=28922	>Cluster_1346		Siphoviridae		Bacteria; Proteobacteria; Gammaproteobacteria; Pseudomonadales; Pseudomonadaceae; Pseudomonas; Pseudomonas sp. MRSN12121
contig-JGI	Clean	CL_VIRSorter_k127_443044_flag=0_multi=14_9951_len=28922	>Cluster_1346		Siphoviridae		Bacteria; Proteobacteria; Gammaproteobacteria; Pseudomonadales; Pseudomonadaceae; Pseudomonas;
contig-JGI	Clean	CL_VIRSorter_k127_443763_flag=1_multi=25_0000_len=16575	>Cluster_2482	VC_77_0	Siphoviridae		Bacteria; Proteobacteria; Gammaproteobacteria; Pseudomonadales; Pseudomonadaceae; Pseudomonas;
contig-JGI	Clean	CL_VIRSorter_k127_443780_flag=0_multi=29_7466_len=1958	>Cluster_16655		Siphoviridae		Bacteria; Proteobacteria; Gammaproteobacteria; Enterobacterales; Enterobacteriaceae; Escherichia;
contig-JGI	Clean	CL_VIRSorter_k127_443780_flag=0_multi=29_7466_len=1958	>Cluster_16655		Siphoviridae		Bacteria; Proteobacteria; Gammaproteobacteria; Enterobacterales; Enterobacteriaceae; unclassified Enterobacteriaceae;
contig-JGI	Clean	CL_VIRSorter_k127_444295_flag=0_multi=59_0000_len=4134	>Cluster_12061				Bacteria; Proteobacteria; Betaproteobacteria; Burkholderiales; Burkholderiaceae; ;
contig-JGI	Clean	CL_VIRSorter_k127_445873_flag=0_multi=78_9295_len=23369	>Cluster_1701	VC_34_0	Siphoviridae		Bacteria; Actinobacteria; Actinobacteria; Streptomycetales; Streptomycetaceae; Streptomyces; Streptomyces sp. NRRL S-474
contig-JGI	Clean	CL_VIRSorter_k127_445873_flag=0_multi=78_9295_len=23369	>Cluster_1701	VC_34_0	Siphoviridae		Bacteria; Actinobacteria; Actinobacteria; Streptomycetales; Streptomycetaceae; Streptomyces;
contig-JGI	Clean	CL_VIRSorter_k127_445873_flag=0_multi=78_9295_len=23369	>Cluster_1701	VC_34_0	Siphoviridae		Bacteria; Actinobacteria; Actinobacteria; Streptomycetales; Streptomycetaceae; Streptomyces; Streptomyces sp. PAMC 26508
contig-JGI	Clean	CL_VIRSorter_k127_445873_flag=0_multi=78_9295_len=23369	>Cluster_1701	VC_34_0	Siphoviridae		Bacteria; Actinobacteria; Actinobacteria; Streptosporangiales; Nocardiopsaceae; Nocardiopsis;
contig-JGI	Clean	CL_VIRSorter_k127_44712_flag=1_multi=7_0000_len=4771	>Cluster_11141		Siphoviridae		Bacteria; Actinobacteria; Actinobacteria; Streptomycetales; Streptomycetaceae; Streptomyces; Streptomyces viridochromogenes
contig-JGI	Clean	CL_VIRSorter_k127_44712_flag=1_multi=7_0000_len=4771	>Cluster_11141		Siphoviridae		Bacteria; Actinobacteria; Actinobacteria; Streptomycetales; Streptomycetaceae; Streptomyces;
contig-JGI	Clean	CL_VIRSorter_k127_448587_flag=0_multi=56_0501_len=3523	>Cluster_13116		Siphoviridae		Bacteria; Actinobacteria; Actinobacteria; Bifidobacteriales; Bifidobacteriaceae; Bifidobacterium;
contig-JGI	Clean	CL_VIRSorter_k127_448778_flag=0_multi=31_9636_len=8639	>Cluster_5484		Siphoviridae		Bacteria; Proteobacteria; Alphaproteobacteria; Sphingomonadales; Sphingomonadaceae; Sphingobium;
contig-JGI	Clean	CL_VIRSorter_k127_449007_flag=0_multi=70_1131_len=5264	>Cluster_10167		Siphoviridae		Bacteria; Actinobacteria; Actinobacteria; Propionibacteriales; Nocardioidaceae; Pimelobacter;
contig-JGI	Clean	CL_VIRSorter_k127_449007_flag=0_multi=70_1131_len=5264	>Cluster_10167		Siphoviridae		Bacteria; Actinobacteria; Actinobacteria; Micrococcales; Dermacoccaceae; Dermacoccus;
contig-JGI	Clean	CL_VIRSorter_k127_449007_flag=0_multi=70_1131_len=5264	>Cluster_10167		Siphoviridae		Bacteria; Actinobacteria; Actinobacteria; Micrococcales; Cellulomonadaceae; Cellulomonas;
contig-JGI	Clean	CL_VIRSorter_k127_449007_flag=0_multi=70_1131_len=5264	>Cluster_10167		Siphoviridae		Bacteria; Actinobacteria; Actinobacteria; Actinomycetales; Actinomycetaceae; Actinomyces; Actinomyces provencensis
contig-JGI	Clean	CL_VIRSorter_k127_449007_flag=0_multi=70_1131_len=5264	>Cluster_10167		Siphoviridae		Bacteria; Actinobacteria; Actinobacteria; Streptosporangiales; Nocardiopsaceae; Nocardiopsis; Nocardiopsis valliformis
contig-JGI	Clean	CL_VIRSorter_k127_449500_flag=0_multi=250_5818_len=8497	>Cluster_5598		Siphoviridae		Bacteria; Actinobacteria; Actinobacteria; Corynebacteriales; Mycobacteriaceae; unclassified Mycobacteriaceae;
contig-JGI	Clean	CL_VIRSorter_k127_449500_flag=0_multi=250_5818_len=8497	>Cluster_5598		Siphoviridae		Bacteria; Actinobacteria; Actinobacteria; Micrococcales; Microbacteriaceae; Leifsonia;
contig-JGI	Clean	CL_VIRSorter_k127_449500_flag=0_multi=250_5818_len=8497	>Cluster_5598		Siphoviridae		Bacteria; Actinobacteria; Actinobacteria; Micrococcales; Promicromonosporaceae; Cellulosimicrobium;
contig-JGI	Clean	CL_VIRSorter_k127_449500_flag=0_multi=250_5818_len=8497	>Cluster_5598		Siphoviridae		Bacteria; Actinobacteria; Actinobacteria; Micrococcales; Promicromonosporaceae; Xylanimicrobium; Xylanimicrobium sp. FW10M-9
contig-JGI	Clean	CL_VIRSorter_k127_449500_flag=0_multi=250_5818_len=8497	>Cluster_5598		Siphoviridae		Bacteria; Actinobacteria; Actinobacteria; Micrococcales; Promicromonosporaceae; Xylanimicrobium;
contig-JGI	Clean	CL_VIRSorter_k127_449500_flag=0_multi=250_5818_len=8497	>Cluster_5598		Siphoviridae		Bacteria; Actinobacteria; Actinobacteria; ; ; ;
contig-JGI	Clean	CL_VIRSorter_k127_451633_flag=0_multi=511_1652_len=5346	>Cluster_9982		Siphoviridae		Bacteria; Actinobacteria; Actinobacteria; Streptomycetales; Streptomycetaceae; Streptomyces;
contig-JGI	Clean	CL_VIRSorter_k127_452295_flag=0_multi=62_9142_len=7355	>Cluster_6698		Siphoviridae		Bacteria; Proteobacteria; Betaproteobacteria; Burkholderiales; Burkholderiaceae; Paraburkholderia;
contig-JGI	Clean	CL_VIRSorter_k127_45368_flag=1_multi=15_3745_len=13207	>Cluster_3315	VC_68_0	Siphoviridae		Bacteria; Actinobacteria; Actinobacteria; Streptomycetales; Streptomycetaceae; unclassified Streptomycetaceae;
contig-JGI	Clean	CL_VIRSorter_k127_45368_flag=1_multi=15_3745_len=13207	>Cluster_3315	VC_68_0	Siphoviridae		Bacteria; Actinobacteria; Actinobacteria; Streptomycetales; Streptomycetaceae; Streptomyces;
contig-JGI	Clean	CL_VIRSorter_k127_453957_flag=1_multi=8_9906_len=8598	>Cluster_5520		Myoviridae		Bacteria; Proteobacteria; Gammaproteobacteria; Pseudomonadales; Pseudomonadaceae; unclassified Pseudomonadaceae;
contig-JGI	Clean	CL_VIRSorter_k127_453957_flag=1_multi=8_9906_len=8598	>Cluster_5520		Myoviridae		Bacteria; Proteobacteria; Betaproteobacteria; Rhodocyclales; Zoogloeaceae; Thauera;
contig-JGI	Clean	CL_VIRSorter_k127_453957_flag=1_multi=8_9906_len=8598	>Cluster_5520		Myoviridae		Bacteria; Proteobacteria; Betaproteobacteria; Burkholderiales; Comamonadaceae; Delftia;
contig-JGI	Clean	CL_VIRSorter_k127_453957_flag=1_multi=8_9906_len=8598	>Cluster_5520		Myoviridae		Bacteria; Proteobacteria; Betaproteobacteria; Burkholderiales; Burkholderiaceae; Burkholderia;
contig-JGI	Clean	CL_VIRSorter_k127_453957_flag=1_multi=8_9906_len=8598	>Cluster_5520		Myoviridae		Bacteria; Proteobacteria; Gammaproteobacteria; Pseudomonadales; Pseudomonadaceae; Pseudomonas;
contig-JGI	Clean	CL_VIRSorter_k127_453957_flag=1_multi=8_9906_len=8598	>Cluster_5520		Myoviridae		Bacteria; Proteobacteria; Betaproteobacteria; Burkholderiales; Alcaligenaceae; Achromobacter;
contig-JGI	Clean	CL_VIRSorter_k127_453957_flag=1_multi=8_9906_len=8598	>Cluster_5520		Myoviridae		Bacteria; Proteobacteria; Betaproteobacteria; Burkholderiales; Burkholderiaceae; ;
contig-JGI	Clean	CL_VIRSorter_k127_453957_flag=1_multi=8_9906_len=8598	>Cluster_5520		Myoviridae		Bacteria; Proteobacteria; Betaproteobacteria; Burkholderiales; Burkholderiaceae; Trinickia; Trinickia caryophylli
contig-JGI	Clean	CL_VIRSorter_k127_453957_flag=1_multi=8_9906_len=8598	>Cluster_5520		Myoviridae		Bacteria; Proteobacteria; Gammaproteobacteria; Xanthomonadales; Rhodanobacteraceae; Rhodanobacter;
contig-JGI	Clean	CL_VIRSorter_k127_453957_flag=1_multi=8_9906_len=8598	>Cluster_5520		Myoviridae		Bacteria; Proteobacteria; Alphaproteobacteria; Caulobacterales; Caulobacteraceae; Brevundimonas;
contig-JGI	Clean	CL_VIRSorter_k127_454628_flag=1_multi=5_0000_len=3874	>Cluster_12494		Siphoviridae		Bacteria; Actinobacteria; Actinobacteria; Corynebacteriales; Nocardiaceae; Rhodococcus;
contig-JGI	Clean	CL_VIRSorter_k127_455551_flag=1_multi=8_0000_len=4744	>Cluster_11170		Siphoviridae		Bacteria; Actinobacteria; Actinobacteria; Micrococcales; Microbacteriaceae; Microbacterium;
contig-JGI	Clean	CL_VIRSorter_k127_455857_flag=1_multi=9_0000_len=4988	>Cluster_10869		Siphoviridae		Bacteria; Actinobacteria; Actinobacteria; Streptomycetales; Streptomycetaceae; unclassified Streptomycetaceae;
contig-JGI	Clean	CL_VIRSorter_k127_455857_flag=1_multi=9_0000_len=4988	>Cluster_10869		Siphoviridae		Bacteria; Actinobacteria; Actinobacteria; Streptomycetales; Streptomycetaceae; Streptomyces;
contig-JGI	Clean	CL_VIRSorter_k127_45611_flag=0_multi=191_0519_len=4962	>Cluster_10904		Siphoviridae		Bacteria; Actinobacteria; Actinobacteria; Streptomycetales; Streptomycetaceae; Streptomyces; Streptomyces sp. NRRL S-474
contig-JGI	Clean	CL_VIRSorter_k127_45611_flag=0_multi=191_0519_len=4962	>Cluster_10904		Siphoviridae		Bacteria; Actinobacteria; Actinobacteria; Streptomycetales; Streptomycetaceae; Streptomyces;
contig-JGI	Clean	CL_VIRSorter_k127_45611_flag=0_multi=191_0519_len=4962	>Cluster_10904		Siphoviridae		Bacteria; Actinobacteria; Actinobacteria; Streptomycetales; Streptomycetaceae; Streptomyces; Streptomyces leeuwenhoekii
contig-JGI	Clean	CL_VIRSorter_k127_45611_flag=0_multi=191_0519_len=4962	>Cluster_10904		Siphoviridae		Bacteria; Actinobacteria; Actinobacteria; Streptomycetales; Streptomycetaceae; Streptomyces; Streptomyces pratensis
contig-JGI	Clean	CL_VIRSorter_k127_45611_flag=0_multi=191_0519_len=4962	>Cluster_10904		Siphoviridae		Bacteria; Actinobacteria; Actinobacteria; Streptomycetales; Streptomycetaceae; Streptomyces; Streptomyces sp. NRRL S-1813
contig-JGI	Clean	CL_VIRSorter_k127_45611_flag=0_multi=191_0519_len=4962	>Cluster_10904		Siphoviridae		Bacteria; Actinobacteria; Actinobacteria; Streptomycetales; Streptomycetaceae; Streptomyces; Streptomyces hygroscopicus
contig-JGI	Clean	CL_VIRSorter_k127_45611_flag=0_multi=191_0519_len=4962	>Cluster_10904		Siphoviridae		Bacteria; Actinobacteria; Actinobacteria; Streptomycetales; Streptomycetaceae; Streptomyces; Streptomyces sp. NBRC 110035
contig-JGI	Clean	CL_VIRSorter_k127_456709_flag=1_multi=14_0000_len=10183	>Cluster_13354				Bacteria; Actinobacteria; Actinobacteria; Streptomycetales; Streptomycetaceae; Streptomyces;
contig-JGI	Clean	CL_VIRSorter_k127_456709_flag=1_multi=14_0000_len=10183	>Cluster_13354				Bacteria; Actinobacteria; Actinobacteria; Streptomycetales; Streptomycetaceae; unclassified Streptomycetaceae;
contig-JGI	Clean	CL_VIRSorter_k127_456709_flag=1_multi=14_0000_len=10183	>Cluster_13354				Bacteria; Actinobacteria; Actinobacteria; Streptomycetales; Streptomycetaceae; Streptomyces; Streptomyces pratensis
contig-JGI	Clean	CL_VIRSorter_k127_456709_flag=1_multi=14_0000_len=10183	>Cluster_13354				Bacteria; Actinobacteria; Actinobacteria; Streptomycetales; Streptomycetaceae; Streptomyces; Streptomyces viridochromogenes
contig-JGI	Clean	CL_VIRSorter_k127_456709_flag=1_multi=14_0000_len=10183	>Cluster_13354				Bacteria; Actinobacteria; Actinobacteria; Streptosporangiales; Nocardiopsaceae; Nocardiopsis; Nocardiopsis synnemataformans
contig-JGI	Clean	CL_VIRSorter_k127_456709_flag=1_multi=14_0000_len=10183	>Cluster_13354				Bacteria; Actinobacteria; Actinobacteria; Streptomycetales; Streptomycetaceae; Streptomyces; Streptomyces sp. CNR698
contig-JGI	Clean	CL_VIRSorter_k127_457518_flag=0_multi=32_6580_len=10060	>Cluster_4542		Siphoviridae		Bacteria; Actinobacteria; Actinobacteria; Streptomycetales; Streptomycetaceae; Kitasatospora; Kitasatospora albolonga
contig-JGI	Clean	CL_VIRSorter_k127_457518_flag=0_multi=32_6580_len=10060	>Cluster_4542		Siphoviridae		Bacteria; Actinobacteria; Actinobacteria; Streptomycetales; Streptomycetaceae; Streptomyces; Streptomyces sp. Tu 6176
contig-JGI	Clean	CL_VIRSorter_k127_457518_flag=0_multi=32_6580_len=10060	>Cluster_4542		Siphoviridae		Bacteria; Actinobacteria; Actinobacteria; Streptomycetales; Streptomycetaceae; Streptomyces;
contig-JGI	Clean	CL_VIRSorter_k127_457697_flag=0_multi=10_0000_len=20413	>Cluster_1957	VC_313_0	Siphoviridae		Bacteria; Actinobacteria; Actinobacteria; Micromonosporales; Micromonosporaceae; Salinispora;
contig-JGI	Clean	CL_VIRSorter_k127_457697_flag=0_multi=10_0000_len=20413	>Cluster_1957	VC_313_0	Siphoviridae		Bacteria; Actinobacteria; Actinobacteria; Micromonosporales; Micromonosporaceae; Salinispora; Salinispora arenicola
contig-JGI	Clean	CL_VIRSorter_k127_458462_flag=0_multi=1036_3690_len=54095	>Cluster_332	VC_45_0	Siphoviridae		Bacteria; Actinobacteria; Actinobacteria; Streptomycetales; Streptomycetaceae; Streptomyces; Streptomyces hygroscopicus
contig-JGI	Clean	CL_VIRSorter_k127_458462_flag=0_multi=1036_3690_len=54095	>Cluster_332	VC_45_0	Siphoviridae		Bacteria; Actinobacteria; Actinobacteria; Streptosporangiales; Nocardiopsaceae; Thermobifida; Thermobifida fusca
contig-JGI	Clean	CL_VIRSorter_k127_458462_flag=0_multi=1036_3690_len=54095	>Cluster_332	VC_45_0	Siphoviridae		Bacteria; Actinobacteria; Actinobacteria; Streptomycetales; Streptomycetaceae; Streptomyces;
contig-JGI	Clean	CL_VIRSorter_k127_458462_flag=0_multi=1036_3690_len=54095	>Cluster_332	VC_45_0	Siphoviridae		Bacteria; Actinobacteria; Actinobacteria; Streptosporangiales; Nocardiopsaceae; Thermobifida; Thermobifida halotolerans
contig-JGI	Clean	CL_VIRSorter_k127_458698_flag=1_multi=11_0000_len=16419	>Cluster_2511	VC_80_0	Siphoviridae		Bacteria; Proteobacteria; Betaproteobacteria; Burkholderiales; Comamonadaceae; Delftia;
contig-JGI	Clean	CL_VIRSorter_k127_458698_flag=1_multi=11_0000_len=16419	>Cluster_2511	VC_80_0	Siphoviridae		Bacteria; Proteobacteria; Betaproteobacteria; Burkholderiales; unclassified; Rubrivivax; Rubrivivax gelatinosus
contig-JGI	Clean	CL_VIRSorter_k127_458698_flag=1_multi=11_0000_len=16419	>Cluster_2511	VC_80_0	Siphoviridae		Bacteria; Proteobacteria; Betaproteobacteria; Burkholderiales; Comamonadaceae; Variovorax;
contig-JGI	Clean	CL_VIRSorter_k127_458698_flag=1_multi=11_0000_len=16419	>Cluster_2511	VC_80_0	Siphoviridae		Bacteria; Proteobacteria; Betaproteobacteria; Burkholderiales; Comamonadaceae; Acidovorax;
contig-JGI	Clean	CL_VIRSorter_k127_458698_flag=1_multi=11_0000_len=16419	>Cluster_2511	VC_80_0	Siphoviridae		Bacteria; Proteobacteria; Betaproteobacteria; Burkholderiales; Comamonadaceae; Alicycliphilus; Alicycliphilus sp. B1
contig-JGI	Clean	CL_VIRSorter_k127_458698_flag=1_multi=11_0000_len=16419	>Cluster_2511	VC_80_0	Siphoviridae		Bacteria; Proteobacteria; Betaproteobacteria; Neisseriales; Chromobacteriaceae; Chitiniphilus; Chitiniphilus shinanonensis
contig-JGI	Clean	CL_VIRSorter_k127_458698_flag=1_multi=11_0000_len=16419	>Cluster_2511	VC_80_0	Siphoviridae		Bacteria; Proteobacteria; Gammaproteobacteria; Pseudomonadales; Pseudomonadaceae; Pseudomonas;
contig-JGI	Clean	CL_VIRSorter_k127_458698_flag=1_multi=11_0000_len=16419	>Cluster_2511	VC_80_0	Siphoviridae		Bacteria; Proteobacteria; Betaproteobacteria; Burkholderiales; Comamonadaceae; Delftia; Delftia tsuruhatensis
contig-JGI	Clean	CL_VIRSorter_k127_459611_flag=1_multi=53_0000_len=25051	>Cluster_1587	VC_119_0	Siphoviridae		Bacteria; Actinobacteria; Actinobacteria; Streptomycetales; Streptomycetaceae; Streptomyces; Streptomyces sp. NRRL S-146
contig-JGI	Clean	CL_VIRSorter_k127_460957_flag=0_multi=9_9955_len=20138	>Cluster_1986	VC_66_0	Siphoviridae		Bacteria; Actinobacteria; Actinobacteria; Micromonosporales; Micromonosporaceae; Salinispora; Salinispora pacifica
contig-JGI	Clean	CL_VIRSorter_k127_460957_flag=0_multi=9_9955_len=20138	>Cluster_1986	VC_66_0	Siphoviridae		Bacteria; Actinobacteria; Actinobacteria; Streptomycetales; Streptomycetaceae; Streptomyces;
contig-JGI	Clean	CL_VIRSorter_k127_461157_flag=1_multi=18_0000_len=26664	>Cluster_1489	VC_0_1	Siphoviridae		Bacteria; Actinobacteria; Actinobacteria; Actinomycetales; Actinomycetaceae; Actinomyces;
contig-JGI	Clean	CL_VIRSorter_k127_461157_flag=1_multi=18_0000_len=26664	>Cluster_1489	VC_0_1	Siphoviridae		Bacteria; Actinobacteria; Actinobacteria; Actinomycetales; Actinomycetaceae; Actinomyces; Actinomyces sp. oral taxon 849
contig-JGI	Clean	CL_VIRSorter_k127_461157_flag=1_multi=18_0000_len=26664	>Cluster_1489	VC_0_1	Siphoviridae		Bacteria; Actinobacteria; Actinobacteria; Streptomycetales; Streptomycetaceae; Streptomyces; Streptomyces thermovulgaris
contig-JGI	Clean	CL_VIRSorter_k127_461157_flag=1_multi=18_0000_len=26664	>Cluster_1489	VC_0_1	Siphoviridae		Bacteria; Actinobacteria; Actinobacteria; Streptomycetales; Streptomycetaceae; Streptomyces;
contig-JGI	Clean	CL_VIRSorter_k127_461341_flag=1_multi=12_0000_len=50873	>Cluster_397	VC_118_0	Siphoviridae		Bacteria; Actinobacteria; Actinobacteria; Propionibacteriales; Nocardioidaceae; Pimelobacter;
contig-JGI	Clean	CL_VIRSorter_k127_461709_flag=1_multi=6_9900_len=2935	>Cluster_14309		Siphoviridae		Bacteria; Actinobacteria; Actinobacteria; Streptosporangiales; Nocardiopsaceae; Nocardiopsis; Nocardiopsis valliformis
contig-JGI	Clean	CL_VIRSorter_k127_462281_flag=0_multi=476_1424_len=1721	>Cluster_17210		Siphoviridae		Bacteria; Actinobacteria; Actinobacteria; Micrococcales; Intrasporangiaceae; Tetrasphaera;
contig-JGI	Clean	CL_VIRSorter_k127_464690_flag=0_multi=7_0000_len=3244	>Cluster_13643		Siphoviridae		Bacteria; Proteobacteria; Gammaproteobacteria; Pseudomonadales; Pseudomonadaceae; Pseudomonas; Pseudomonas putida
contig-JGI	Clean	CL_VIRSorter_k127_464690_flag=0_multi=7_0000_len=3244	>Cluster_13643		Siphoviridae		Bacteria; Proteobacteria; Gammaproteobacteria; Pseudomonadales; Pseudomonadaceae; Pseudomonas;
contig-JGI	Clean	CL_VIRSorter_k127_464690_flag=0_multi=7_0000_len=3244	>Cluster_13643		Siphoviridae		Bacteria; Proteobacteria; Gammaproteobacteria; Pseudomonadales; Pseudomonadaceae; Pseudomonas; Pseudomonas oleovorans
contig-JGI	Clean	CL_VIRSorter_k127_464690_flag=0_multi=7_0000_len=3244	>Cluster_13643		Siphoviridae		Bacteria; Acidobacteria; unclassified; unclassified; unclassified; unclassified; Acidobacteria bacterium
contig-JGI	Clean	CL_VIRSorter_k127_464690_flag=0_multi=7_0000_len=3244	>Cluster_13643		Siphoviridae		Bacteria; Proteobacteria; Gammaproteobacteria; Pseudomonadales; Pseudomonadaceae; unclassified Pseudomonadaceae;
contig-JGI	Clean	CL_VIRSorter_k127_465775_flag=1_multi=3_0000_len=1331	>Cluster_18072		Siphoviridae		Bacteria; Actinobacteria; Actinobacteria; Streptomycetales; Streptomycetaceae; Streptomyces;
contig-JGI	Clean	CL_VIRSorter_k127_465775_flag=1_multi=3_0000_len=1331	>Cluster_18072		Siphoviridae		Bacteria; Actinobacteria; Actinobacteria; Streptomycetales; Streptomycetaceae; Streptomyces; Streptomyces sp. 4121.5
contig-JGI	Clean	CL_VIRSorter_k127_466490_flag=0_multi=8_6811_len=4900	>Cluster_10996		Siphoviridae		Bacteria; Actinobacteria; Actinobacteria; Streptomycetales; Streptomycetaceae; Streptomyces; Streptomyces sp. NRRL B-24085
contig-JGI	Clean	CL_VIRSorter_k127_467217_flag=0_multi=136_8290_len=8079	>Cluster_5971		Siphoviridae		Bacteria; Actinobacteria; Actinobacteria; Propionibacteriales; Propionibacteriaceae; Brooklawnia;
contig-JGI	Clean	CL_VIRSorter_k127_467911_flag=1_multi=16_7785_len=22290	>Cluster_1769		Siphoviridae		Bacteria; Actinobacteria; Actinobacteria; Propionibacteriales; Propionibacteriaceae; Brooklawnia;
contig-JGI	Clean	CL_VIRSorter_k127_468893_flag=1_multi=221_4592_len=18331	>Cluster_2197	VC_181_0	Siphoviridae		Bacteria; Actinobacteria; Actinobacteria; Streptomycetales; Streptomycetaceae; Streptomyces; Streptomyces sp. NRRL S-146
contig-JGI	Clean	CL_VIRSorter_k127_468893_flag=1_multi=221_4592_len=18331	>Cluster_2197	VC_181_0	Siphoviridae		Bacteria; Actinobacteria; Actinobacteria; Micrococcales; Cellulomonadaceae; Cellulomonas;
contig-JGI	Clean	CL_VIRSorter_k127_468893_flag=1_multi=221_4592_len=18331	>Cluster_2197	VC_181_0	Siphoviridae		Bacteria; Actinobacteria; Actinobacteria; Streptosporangiales; Nocardiopsaceae; Nocardiopsis; Nocardiopsis valliformis
contig-JGI	Clean	CL_VIRSorter_k127_469130_flag=0_multi=76_0000_len=3075	>Cluster_14013		Siphoviridae		Bacteria; Actinobacteria; Actinobacteria; Propionibacteriales; Propionibacteriaceae; Brooklawnia;
contig-JGI	Clean	CL_VIRSorter_k127_469130_flag=0_multi=76_0000_len=3075	>Cluster_14013		Siphoviridae		Bacteria; Actinobacteria; Actinobacteria; Micrococcales; Brevibacteriaceae; Brevibacterium;
contig-JGI	Clean	CL_VIRSorter_k127_471998_flag=1_multi=3_0000_len=3218	>Cluster_13693		Siphoviridae		Bacteria; Actinobacteria; Actinobacteria; Micrococcales; Dermacoccaceae; Dermacoccus;
contig-JGI	Clean	CL_VIRSorter_k127_473359_flag=0_multi=11_9854_len=7641	>Cluster_6383		Siphoviridae		Bacteria; Actinobacteria; Actinobacteria; Bifidobacteriales; Bifidobacteriaceae; unclassified Bifidobacteriaceae;
contig-JGI	Clean	CL_VIRSorter_k127_473359_flag=0_multi=11_9854_len=7641	>Cluster_6383		Siphoviridae		Bacteria; Actinobacteria; Actinobacteria; Bifidobacteriales; Bifidobacteriaceae; Bifidobacterium;
contig-JGI	Clean	CL_VIRSorter_k127_473528_flag=0_multi=11_9290_len=1987	>Cluster_16573		Myoviridae		Bacteria; Actinobacteria; Actinobacteria; Streptomycetales; Streptomycetaceae; Streptomyces;
contig-JGI	Clean	CL_VIRSorter_k127_474530_flag=1_multi=16_0000_len=43187-circular	>Cluster_656				Bacteria; Proteobacteria; Betaproteobacteria; Burkholderiales; Burkholderiaceae; Burkholderia;
contig-JGI	Clean	CL_VIRSorter_k127_474530_flag=1_multi=16_0000_len=43187-circular	>Cluster_656				Bacteria; Proteobacteria; Betaproteobacteria; Burkholderiales; Comamonadaceae; Comamonas;
contig-JGI	Clean	CL_VIRSorter_k127_474530_flag=1_multi=16_0000_len=43187-circular	>Cluster_656				Bacteria; Cyanobacteria; unclassified; Chroococcales; Microcystaceae; Microcystis;
contig-JGI	Clean	CL_VIRSorter_k127_475542_flag=1_multi=28_0000_len=37777	>Cluster_971	VC_99_0	Siphoviridae		Bacteria; Actinobacteria; Actinobacteria; Streptomycetales; Streptomycetaceae; Streptomyces;
contig-JGI	Clean	CL_VIRSorter_k127_475542_flag=1_multi=28_0000_len=37777	>Cluster_971	VC_99_0	Siphoviridae		Bacteria; Actinobacteria; Actinobacteria; Micrococcales; Cellulomonadaceae; Cellulomonas; Cellulomonas fimi
contig-JGI	Clean	CL_VIRSorter_k127_475542_flag=1_multi=28_0000_len=37777	>Cluster_971	VC_99_0	Siphoviridae		Bacteria; Actinobacteria; Actinobacteria; Streptomycetales; Streptomycetaceae; Streptomyces; Streptomyces sulphureus
contig-JGI	Clean	CL_VIRSorter_k127_475542_flag=1_multi=28_0000_len=37777	>Cluster_971	VC_99_0	Siphoviridae		Bacteria; Actinobacteria; Actinobacteria; Streptomycetales; Streptomycetaceae; ;
contig-JGI	Clean	CL_VIRSorter_k127_477205_flag=1_multi=4_0000_len=3047	>Cluster_12646				Bacteria; Proteobacteria; Gammaproteobacteria; Enterobacterales; Enterobacteriaceae; Enterobacter;
contig-JGI	Clean	CL_VIRSorter_k127_477205_flag=1_multi=4_0000_len=3047	>Cluster_12646				Bacteria; Proteobacteria; Gammaproteobacteria; Pseudomonadales; Pseudomonadaceae; Pseudomonas;
contig-JGI	Clean	CL_VIRSorter_k127_478138_flag=0_multi=13_0000_len=38972	>Cluster_923		Siphoviridae		Bacteria; Actinobacteria; Actinobacteria; Micrococcales; Brevibacteriaceae; Brevibacterium;
contig-JGI	Clean	CL_VIRSorter_k127_479711_flag=0_multi=18_1589_len=22615	>Cluster_1745		Siphoviridae		Bacteria; Actinobacteria; Actinobacteria; Actinomycetales; Actinomycetaceae; Actinomyces; Actinomyces sp. oral taxon 172
contig-JGI	Clean	CL_VIRSorter_k127_479711_flag=0_multi=18_1589_len=22615	>Cluster_1745		Siphoviridae		Bacteria; Firmicutes; Clostridia; Clostridiales; unclassified; unclassified;
contig-JGI	Clean	CL_VIRSorter_k127_479711_flag=0_multi=18_1589_len=22615	>Cluster_1745		Siphoviridae		Bacteria; Actinobacteria; Actinobacteria; Streptomycetales; Streptomycetaceae; Streptomyces;
contig-JGI	Clean	CL_VIRSorter_k127_479711_flag=0_multi=18_1589_len=22615	>Cluster_1745		Siphoviridae		Bacteria; Actinobacteria; Actinobacteria; Streptomycetales; Streptomycetaceae; Streptomyces; Streptomyces thermovulgaris
contig-JGI	Clean	CL_VIRSorter_k127_479711_flag=0_multi=18_1589_len=22615	>Cluster_1745		Siphoviridae		Bacteria; Firmicutes; Clostridia; Clostridiales; Ruminococcaceae; Flavonifractor;
contig-JGI	Clean	CL_VIRSorter_k127_479711_flag=0_multi=18_1589_len=22615	>Cluster_1745		Siphoviridae		Bacteria; Actinobacteria; Actinobacteria; Bifidobacteriales; Bifidobacteriaceae; Bifidobacterium;
contig-JGI	Clean	CL_VIRSorter_k127_479711_flag=0_multi=18_1589_len=22615	>Cluster_1745		Siphoviridae		Bacteria; Actinobacteria; Actinobacteria; Bifidobacteriales; Bifidobacteriaceae; Bifidobacterium; Bifidobacterium longum
contig-JGI	Clean	CL_VIRSorter_k127_479831_flag=0_multi=15_1991_len=10463	>Cluster_4334		Siphoviridae		Bacteria; Actinobacteria; Actinobacteria; Streptomycetales; Streptomycetaceae; Streptomyces; Streptomyces scabiei
contig-JGI	Clean	CL_VIRSorter_k127_479859_flag=0_multi=13_9610_len=3463	>Cluster_13220		Myoviridae		Bacteria; Proteobacteria; Gammaproteobacteria; Pseudomonadales; Pseudomonadaceae; Pseudomonas;
contig-JGI	Clean	CL_VIRSorter_k127_480992_flag=0_multi=141_4464_len=1041	>Cluster_18425		Siphoviridae		Bacteria; Actinobacteria; Actinobacteria; Streptomycetales; Streptomycetaceae; Streptomyces;
contig-JGI	Clean	CL_VIRSorter_k127_481565_flag=1_multi=3_9912_len=2409	>Cluster_15539		Siphoviridae		Bacteria; Actinobacteria; Actinobacteria; Streptomycetales; Streptomycetaceae; Streptomyces;
contig-JGI	Clean	CL_VIRSorter_k127_481565_flag=1_multi=3_9912_len=2409	>Cluster_15539		Siphoviridae		Bacteria; Actinobacteria; Actinobacteria; Streptomycetales; Streptomycetaceae; Streptomyces; Streptomyces avermitilis
contig-JGI	Clean	CL_VIRSorter_k127_482266_flag=1_multi=16_0000_len=32313	>Cluster_1182		Siphoviridae		Bacteria; Actinobacteria; Actinobacteria; Streptomycetales; Streptomycetaceae; Streptomyces; Streptomyces sp. PAMC 26508
contig-JGI	Clean	CL_VIRSorter_k127_487094_flag=1_multi=726_6592_len=9510	>Cluster_4853		Siphoviridae		Bacteria; Actinobacteria; Actinobacteria; Streptomycetales; Streptomycetaceae; Streptomyces;
contig-JGI	Clean	CL_VIRSorter_k127_487094_flag=1_multi=726_6592_len=9510	>Cluster_4853		Siphoviridae		Bacteria; Actinobacteria; Actinobacteria; Streptomycetales; Streptomycetaceae; Streptomyces; Streptomyces indicus
contig-JGI	Clean	CL_VIRSorter_k127_487445_flag=0_multi=7_9730_len=2719	>Cluster_16436				Bacteria; Actinobacteria; Actinobacteria; Streptosporangiales; Nocardiopsaceae; Nocardiopsis; Nocardiopsis valliformis
contig-JGI	Clean	CL_VIRSorter_k127_487445_flag=0_multi=7_9730_len=2719	>Cluster_16436				Bacteria; Actinobacteria; Actinobacteria; Streptomycetales; Streptomycetaceae; Streptomyces; Streptomyces sp. NRRL S-1813
contig-JGI	Clean	CL_VIRSorter_k127_487600_flag=0_multi=14_0000_len=3296	>Cluster_13536		Siphoviridae		Bacteria; Actinobacteria; Actinobacteria; Streptomycetales; Streptomycetaceae; Streptomyces; Streptomyces sp. CNR698
contig-JGI	Clean	CL_VIRSorter_k127_488431_flag=0_multi=58_6381_len=1036	>Cluster_6026				Bacteria; Actinobacteria; Actinobacteria; Streptomycetales; Streptomycetaceae; ;
contig-JGI	Clean	CL_VIRSorter_k127_489024_flag=1_multi=6_0000_len=1130	>Cluster_13075				Bacteria; Actinobacteria; Actinobacteria; Streptomycetales; Streptomycetaceae; Streptomyces; Streptomyces harbinensis
contig-JGI	Clean	CL_VIRSorter_k127_489024_flag=1_multi=6_0000_len=1130	>Cluster_13075				Bacteria; Actinobacteria; Actinobacteria; Streptomycetales; Streptomycetaceae; Streptomyces;
contig-JGI	Clean	CL_VIRSorter_k127_489042_flag=1_multi=5_0000_len=2959	>Cluster_13075				Bacteria; Actinobacteria; Actinobacteria; Streptosporangiales; Thermomonosporaceae; Thermomonospora;
contig-JGI	Clean	CL_VIRSorter_k127_489042_flag=1_multi=5_0000_len=2959	>Cluster_13075				Bacteria; Actinobacteria; Actinobacteria; Streptomycetales; Streptomycetaceae; Streptomyces; Streptomyces indicus
contig-JGI	Clean	CL_VIRSorter_k127_489042_flag=1_multi=5_0000_len=2959	>Cluster_13075				Bacteria; Actinobacteria; Actinobacteria; Streptosporangiales; Thermomonosporaceae; Thermomonospora; Thermomonospora curvata
contig-JGI	Clean	CL_VIRSorter_k127_489642_flag=1_multi=9_0000_len=5784	>Cluster_9043		Siphoviridae		Bacteria; Actinobacteria; Actinobacteria; Actinomycetales; Actinomycetaceae; ;
contig-JGI	Clean	CL_VIRSorter_k127_490534_flag=0_multi=3469_8501_len=12601	>Cluster_3514	VC_68_0	Siphoviridae		Bacteria; Actinobacteria; Actinobacteria; Streptomycetales; Streptomycetaceae; Streptomyces;
contig-JGI	Clean	CL_VIRSorter_k127_490534_flag=0_multi=3469_8501_len=12601	>Cluster_3514	VC_68_0	Siphoviridae		Bacteria; Actinobacteria; Actinobacteria; Streptomycetales; Streptomycetaceae; Streptomyces; Streptomyces sp. 4121.5
contig-JGI	Clean	CL_VIRSorter_k127_493293_flag=1_multi=9_0000_len=3015	>Cluster_14145		Siphoviridae		Bacteria; Actinobacteria; Actinobacteria; Actinomycetales; Actinomycetaceae; Actinomyces;
contig-JGI	Clean	CL_VIRSorter_k127_493293_flag=1_multi=9_0000_len=3015	>Cluster_14145		Siphoviridae		Bacteria; Actinobacteria; Actinobacteria; Micromonosporales; Micromonosporaceae; Micromonospora; Micromonospora carbonacea
contig-JGI	Clean	CL_VIRSorter_k127_493779_flag=1_multi=8_7582_len=17971	>Cluster_2244		Siphoviridae		Bacteria; Proteobacteria; Gammaproteobacteria; Pseudomonadales; Pseudomonadaceae; Pseudomonas;
contig-JGI	Clean	CL_VIRSorter_k127_493779_flag=1_multi=8_7582_len=17971	>Cluster_2244		Siphoviridae		Bacteria; Proteobacteria; Gammaproteobacteria; Pseudomonadales; Pseudomonadaceae; unclassified Pseudomonadaceae;
contig-JGI	Clean	CL_VIRSorter_k127_493779_flag=1_multi=8_7582_len=17971	>Cluster_2244		Siphoviridae		Bacteria; Proteobacteria; Gammaproteobacteria; Xanthomonadales; Rhodanobacteraceae; Dyella;
contig-JGI	Clean	CL_VIRSorter_k127_493779_flag=1_multi=8_7582_len=17971	>Cluster_2244		Siphoviridae		Bacteria; Proteobacteria; Gammaproteobacteria; Enterobacterales; Enterobacteriaceae; Enterobacter;
contig-JGI	Clean	CL_VIRSorter_k127_493779_flag=1_multi=8_7582_len=17971	>Cluster_2244		Siphoviridae		Bacteria; Proteobacteria; Gammaproteobacteria; Enterobacterales; Yersiniaceae; ;
contig-JGI	Clean	CL_VIRSorter_k127_493779_flag=1_multi=8_7582_len=17971	>Cluster_2244		Siphoviridae		Bacteria; Proteobacteria; Gammaproteobacteria; Enterobacterales; Enterobacteriaceae; ;
contig-JGI	Clean	CL_VIRSorter_k127_493779_flag=1_multi=8_7582_len=17971	>Cluster_2244		Siphoviridae		Bacteria; Proteobacteria; Gammaproteobacteria; Enterobacterales; Enterobacteriaceae; Atlantibacter; Atlantibacter subterranea
contig-JGI	Clean	CL_VIRSorter_k127_493779_flag=1_multi=8_7582_len=17971	>Cluster_2244		Siphoviridae		Bacteria; Proteobacteria; Gammaproteobacteria; Enterobacterales; Enterobacteriaceae; Leclercia;
contig-JGI	Clean	CL_VIRSorter_k127_493779_flag=1_multi=8_7582_len=17971	>Cluster_2244		Siphoviridae		Bacteria; Proteobacteria; Gammaproteobacteria; Pseudomonadales; Pseudomonadaceae; ;
contig-JGI	Clean	CL_VIRSorter_k127_494025_flag=1_multi=7_0000_len=3076	>Cluster_14011		Siphoviridae		Bacteria; Actinobacteria; Actinobacteria; Streptomycetales; Streptomycetaceae; Streptomyces;
contig-JGI	Clean	CL_VIRSorter_k127_495439_flag=1_multi=6_8204_len=4124	>Cluster_12077		Siphoviridae		Bacteria; Actinobacteria; Actinobacteria; Streptosporangiales; Nocardiopsaceae; Nocardiopsis; Nocardiopsis valliformis
contig-JGI	Clean	CL_VIRSorter_k127_496933_flag=0_multi=16_0000_len=31737	>Cluster_1211	VC_68_0	Siphoviridae		Bacteria; Actinobacteria; Actinobacteria; Streptomycetales; Streptomycetaceae; unclassified Streptomycetaceae;
contig-JGI	Clean	CL_VIRSorter_k127_496933_flag=0_multi=16_0000_len=31737	>Cluster_1211	VC_68_0	Siphoviridae		Bacteria; Actinobacteria; Actinobacteria; Streptomycetales; Streptomycetaceae; Streptomyces; Streptomyces viridochromogenes
contig-JGI	Clean	CL_VIRSorter_k127_496933_flag=0_multi=16_0000_len=31737	>Cluster_1211	VC_68_0	Siphoviridae		Bacteria; Actinobacteria; Actinobacteria; Streptomycetales; Streptomycetaceae; Streptomyces; Streptomyces sp. NRRL S-474
contig-JGI	Clean	CL_VIRSorter_k127_496933_flag=0_multi=16_0000_len=31737	>Cluster_1211	VC_68_0	Siphoviridae		Bacteria; Actinobacteria; Actinobacteria; Streptomycetales; Streptomycetaceae; Streptomyces;
contig-JGI	Clean	CL_VIRSorter_k127_497425_flag=0_multi=11_9921_len=14137	>Cluster_3049	VC_244_0	Siphoviridae		Bacteria; Actinobacteria; Actinobacteria; Micromonosporales; Micromonosporaceae; Salinispora; Salinispora arenicola
contig-JGI	Clean	CL_VIRSorter_k127_49844_flag=0_multi=12_9843_len=7755	>Cluster_6261		Siphoviridae		Bacteria; Actinobacteria; Actinobacteria; Streptomycetales; Streptomycetaceae; Streptomyces; Streptomyces sp. NRRL S-474
contig-JGI	Clean	CL_VIRSorter_k127_49844_flag=0_multi=12_9843_len=7755	>Cluster_6261		Siphoviridae		Bacteria; Actinobacteria; Actinobacteria; Streptomycetales; Streptomycetaceae; Streptomyces;
contig-JGI	Clean	CL_VIRSorter_k127_49844_flag=0_multi=12_9843_len=7755	>Cluster_6261		Siphoviridae		Bacteria; Actinobacteria; Actinobacteria; Streptosporangiales; Streptosporangiaceae; ;
contig-JGI	Clean	CL_VIRSorter_k127_49844_flag=0_multi=12_9843_len=7755	>Cluster_6261		Siphoviridae		Bacteria; Actinobacteria; Actinobacteria; Streptosporangiales; Nocardiopsaceae; Thermobifida; Thermobifida cellulosilytica
contig-JGI	Clean	CL_VIRSorter_k127_49844_flag=0_multi=12_9843_len=7755	>Cluster_6261		Siphoviridae		Bacteria; Actinobacteria; Actinobacteria; Streptosporangiales; Nocardiopsaceae; Thermobifida;
contig-JGI	Clean	CL_VIRSorter_k127_49844_flag=0_multi=12_9843_len=7755	>Cluster_6261		Siphoviridae		Bacteria; Actinobacteria; Actinobacteria; Streptomycetales; Streptomycetaceae; Streptomyces; Streptomyces leeuwenhoekii
contig-JGI	Clean	CL_VIRSorter_k127_49844_flag=0_multi=12_9843_len=7755	>Cluster_6261		Siphoviridae		Bacteria; Actinobacteria; Actinobacteria; Streptomycetales; Streptomycetaceae; Streptomyces; Streptomyces pratensis
contig-JGI	Clean	CL_VIRSorter_k127_49844_flag=0_multi=12_9843_len=7755	>Cluster_6261		Siphoviridae		Bacteria; candidate division KD3-62; unclassified; unclassified; unclassified; unclassified;
contig-JGI	Clean	CL_VIRSorter_k127_49844_flag=0_multi=12_9843_len=7755	>Cluster_6261		Siphoviridae		Bacteria; Actinobacteria; Actinobacteria; Streptomycetales; Streptomycetaceae; Streptomyces; Streptomyces sp. NRRL S-1813
contig-JGI	Clean	CL_VIRSorter_k127_49844_flag=0_multi=12_9843_len=7755	>Cluster_6261		Siphoviridae		Bacteria; Actinobacteria; Actinobacteria; Streptomycetales; Streptomycetaceae; Streptomyces; Streptomyces hygroscopicus
contig-JGI	Clean	CL_VIRSorter_k127_49844_flag=0_multi=12_9843_len=7755	>Cluster_6261		Siphoviridae		Bacteria; Actinobacteria; Actinobacteria; Streptomycetales; Streptomycetaceae; Streptomyces; Streptomyces sp. NBRC 110035
contig-JGI	Clean	CL_VIRSorter_k127_49844_flag=0_multi=12_9843_len=7755	>Cluster_6261		Siphoviridae		Bacteria; Actinobacteria; Actinobacteria; Streptomycetales; Streptomycetaceae; Streptomyces; Streptomyces sp. NRRL B-24085
contig-JGI	Clean	CL_VIRSorter_k127_500185_flag=1_multi=39_8475_len=27994	>Cluster_1406	VC_288_0	Siphoviridae		Bacteria; Actinobacteria; Actinobacteria; Streptomycetales; Streptomycetaceae; Streptomyces; Streptomyces sp. Tu 6176
contig-JGI	Clean	CL_VIRSorter_k127_501326_flag=1_multi=5_0000_len=2286	>Cluster_15859		Podoviridae		Bacteria; Proteobacteria; Gammaproteobacteria; Pseudomonadales; Pseudomonadaceae; Pseudomonas;
contig-JGI	Clean	CL_VIRSorter_k127_502327_flag=1_multi=54_0000_len=37409	>Cluster_987		Siphoviridae		Bacteria; Actinobacteria; Actinobacteria; Micromonosporales; Micromonosporaceae; Salinispora; Salinispora arenicola
contig-JGI	Clean	CL_VIRSorter_k127_502545_flag=0_multi=14_9798_len=7756	>Cluster_6259		Siphoviridae		Bacteria; Actinobacteria; Actinobacteria; Micrococcales; Microbacteriaceae; Microbacterium;
contig-JGI	Clean	CL_VIRSorter_k127_502596_flag=0_multi=54_9651_len=15591	>Cluster_2679	VC_247_0	Siphoviridae		Bacteria; Actinobacteria; Actinobacteria; Micromonosporales; Micromonosporaceae; Salinispora; Salinispora arenicola
contig-JGI	Clean	CL_VIRSorter_k127_503161_flag=0_multi=71_1889_len=6040	>Cluster_8552		Siphoviridae		Bacteria; Actinobacteria; Actinobacteria; Streptomycetales; Streptomycetaceae; Streptomyces; Streptomyces sp. Tu 6176
contig-JGI	Clean	CL_VIRSorter_k127_503161_flag=0_multi=71_1889_len=6040	>Cluster_8552		Siphoviridae		Bacteria; Actinobacteria; Actinobacteria; Streptomycetales; Streptomycetaceae; Streptomyces;
contig-JGI	Clean	CL_VIRSorter_k127_504687_flag=0_multi=2_9875_len=1724	>Cluster_17203		Siphoviridae		Bacteria; Actinobacteria; Actinobacteria; Actinomycetales; Actinomycetaceae; Actinomyces; Actinomyces sp. oral taxon 897
contig-JGI	Clean	CL_VIRSorter_k127_505315_flag=0_multi=122_0000_len=6386	>Cluster_7997		Siphoviridae		Bacteria; Proteobacteria; Betaproteobacteria; Burkholderiales; Comamonadaceae; Zhizhongheella;
contig-JGI	Clean	CL_VIRSorter_k127_505402_flag=1_multi=13_0000_len=4946	>Cluster_10932		Siphoviridae		Bacteria; Actinobacteria; Actinobacteria; Micrococcales; Dermatophilaceae; Kineosphaera; Kineosphaera limosa
contig-JGI	Clean	CL_VIRSorter_k127_505951_flag=1_multi=9_0000_len=4088	>Cluster_12131		Siphoviridae		Bacteria; Proteobacteria; Betaproteobacteria; Burkholderiales; Comamonadaceae; Delftia;
contig-JGI	Clean	CL_VIRSorter_k127_505951_flag=1_multi=9_0000_len=4088	>Cluster_12131		Siphoviridae		Bacteria; Proteobacteria; Gammaproteobacteria; Xanthomonadales; Xanthomonadaceae; Xanthomonas; Xanthomonas dyei
contig-JGI	Clean	CL_VIRSorter_k127_505951_flag=1_multi=9_0000_len=4088	>Cluster_12131		Siphoviridae		Bacteria; Proteobacteria; Betaproteobacteria; Burkholderiales; Alcaligenaceae; Achromobacter;
contig-JGI	Clean	CL_VIRSorter_k127_506327_flag=0_multi=15_2688_len=25084	>Cluster_1585	VC_6_0	Siphoviridae		Bacteria; Proteobacteria; Gammaproteobacteria; Xanthomonadales; Xanthomonadaceae; Stenotrophomonas;
contig-JGI	Clean	CL_VIRSorter_k127_506327_flag=0_multi=15_2688_len=25084	>Cluster_1585	VC_6_0	Siphoviridae		Bacteria; Proteobacteria; Betaproteobacteria; Burkholderiales; Alcaligenaceae; Achromobacter; Achromobacter sp. DMS1
contig-JGI	Clean	CL_VIRSorter_k127_507122_flag=0_multi=32_9100_len=7240	>Cluster_6848		Siphoviridae		Bacteria; Actinobacteria; Actinobacteria; Streptosporangiales; Nocardiopsaceae; Thermobifida; Thermobifida halotolerans
contig-JGI	Clean	CL_VIRSorter_k127_507122_flag=0_multi=32_9100_len=7240	>Cluster_6848		Siphoviridae		Bacteria; Actinobacteria; Actinobacteria; Streptomycetales; Streptomycetaceae; Streptomyces;
contig-JGI	Clean	CL_VIRSorter_k127_507451_flag=0_multi=12_5902_len=6823	>Cluster_7392				Bacteria; Proteobacteria; Alphaproteobacteria; Sphingomonadales; Sphingomonadaceae; Sphingomonas; Sphingomonas parapaucimobilis
contig-JGI	Clean	CL_VIRSorter_k127_508067_flag=0_multi=2100_3582_len=32849	>Cluster_1161	VC_45_0	Siphoviridae		Bacteria; Actinobacteria; Actinobacteria; Streptomycetales; Streptomycetaceae; Streptomyces; Streptomyces sp. NRRL B-24085
contig-JGI	Clean	CL_VIRSorter_k127_508067_flag=0_multi=2100_3582_len=32849	>Cluster_1161	VC_45_0	Siphoviridae		Bacteria; Actinobacteria; Actinobacteria; Streptomycetales; Streptomycetaceae; Streptomyces; Streptomyces sp. Tu 6176
contig-JGI	Clean	CL_VIRSorter_k127_508067_flag=0_multi=2100_3582_len=32849	>Cluster_1161	VC_45_0	Siphoviridae		Bacteria; Actinobacteria; Actinobacteria; Streptomycetales; Streptomycetaceae; Streptomyces; Streptomyces lavenduligriseus
contig-JGI	Clean	CL_VIRSorter_k127_508067_flag=0_multi=2100_3582_len=32849	>Cluster_1161	VC_45_0	Siphoviridae		Bacteria; Actinobacteria; Actinobacteria; Streptomycetales; Streptomycetaceae; Streptomyces; Streptomyces scabiei
contig-JGI	Clean	CL_VIRSorter_k127_508067_flag=0_multi=2100_3582_len=32849	>Cluster_1161	VC_45_0	Siphoviridae		Bacteria; Actinobacteria; Actinobacteria; Streptomycetales; Streptomycetaceae; Streptomyces;
contig-JGI	Clean	CL_VIRSorter_k127_508067_flag=0_multi=2100_3582_len=32849	>Cluster_1161	VC_45_0	Siphoviridae		Bacteria; Actinobacteria; Actinobacteria; Streptomycetales; Streptomycetaceae; Streptomyces; Streptomyces sp. OK228
contig-JGI	Clean	CL_VIRSorter_k127_508233_flag=3_multi=99_0000_len=42999-circular	>Cluster_671	VC_38_0	Siphoviridae		Bacteria; Actinobacteria; Actinobacteria; Streptomycetales; Streptomycetaceae; Streptomyces;
contig-JGI	Clean	CL_VIRSorter_k127_508233_flag=3_multi=99_0000_len=42999-circular	>Cluster_671	VC_38_0	Siphoviridae		Bacteria; Actinobacteria; Actinobacteria; Actinomycetales; Actinomycetaceae; Actinomyces; Actinomyces sp. HPA0247
contig-JGI	Clean	CL_VIRSorter_k127_508233_flag=3_multi=99_0000_len=42999-circular	>Cluster_671	VC_38_0	Siphoviridae		Bacteria; Actinobacteria; Actinobacteria; Streptomycetales; Streptomycetaceae; Streptomyces; Streptomyces harbinensis
contig-JGI	Clean	CL_VIRSorter_k127_508233_flag=3_multi=99_0000_len=42999-circular	>Cluster_671	VC_38_0	Siphoviridae		Bacteria; Actinobacteria; Actinobacteria; Streptosporangiales; Nocardiopsaceae; Thermobifida; Thermobifida halotolerans
contig-JGI	Clean	CL_VIRSorter_k127_508309_flag=1_multi=117_3446_len=3432	>Cluster_13268		Siphoviridae		Bacteria; Actinobacteria; Actinobacteria; Micrococcales; Cellulomonadaceae; Cellulomonas;
contig-JGI	Clean	CL_VIRSorter_k127_508309_flag=1_multi=117_3446_len=3432	>Cluster_13268		Siphoviridae		Bacteria; Actinobacteria; Coriobacteriia; Coriobacteriales; Atopobiaceae; Olsenella;
contig-JGI	Clean	CL_VIRSorter_k127_508637_flag=0_multi=331_0000_len=2838	>Cluster_14501		Siphoviridae		Bacteria; Actinobacteria; Actinobacteria; Micrococcales; Cellulomonadaceae; Cellulomonas;
contig-JGI	Clean	CL_VIRSorter_k127_508786_flag=1_multi=10_3994_len=1707	>Cluster_14501				Bacteria; Actinobacteria; Actinobacteria; Streptomycetales; Streptomycetaceae; Kitasatospora; Kitasatospora cheerisanensis
contig-JGI	Clean	CL_VIRSorter_k127_509735_flag=1_multi=5_0000_len=1829	>Cluster_16948		Siphoviridae		Bacteria; Actinobacteria; Actinobacteria; Micrococcales; Microbacteriaceae; Microbacterium;
contig-JGI	Clean	CL_VIRSorter_k127_510057_flag=1_multi=12_0000_len=3597	>Cluster_12978		Siphoviridae		Bacteria; Actinobacteria; Actinobacteria; Streptomycetales; Streptomycetaceae; Streptomyces;
contig-JGI	Clean	CL_VIRSorter_k127_510125_flag=0_multi=5_0000_len=2635	>Cluster_14989		Siphoviridae		Bacteria; Actinobacteria; Actinobacteria; Micrococcales; Microbacteriaceae; Microbacterium; Microbacterium hominis
contig-JGI	Clean	CL_VIRSorter_k127_51110_flag=1_multi=6_0000_len=1809	>Cluster_15634				Bacteria; Actinobacteria; Actinobacteria; Streptomycetales; Streptomycetaceae; Streptomyces;
contig-JGI	Clean	CL_VIRSorter_k127_511641_flag=0_multi=62_0000_len=3562	>Cluster_13029		Siphoviridae		Bacteria; Actinobacteria; Actinobacteria; Streptomycetales; Streptomycetaceae; Streptomyces;
contig-JGI	Clean	CL_VIRSorter_k127_511641_flag=0_multi=62_0000_len=3562	>Cluster_13029		Siphoviridae		Bacteria; Actinobacteria; Actinobacteria; Streptomycetales; Streptomycetaceae; Streptomyces; Streptomyces sulphureus
contig-JGI	Clean	CL_VIRSorter_k127_512063_flag=0_multi=45_6062_len=7328	>Cluster_6733		Siphoviridae		Bacteria; Actinobacteria; Actinobacteria; Streptomycetales; Streptomycetaceae; Streptomyces; Streptomyces sp. S4
contig-JGI	Clean	CL_VIRSorter_k127_512063_flag=0_multi=45_6062_len=7328	>Cluster_6733		Siphoviridae		Bacteria; Actinobacteria; Actinobacteria; Streptomycetales; Streptomycetaceae; Streptomyces;
contig-JGI	Clean	CL_VIRSorter_k127_512398_flag=1_multi=6_0000_len=2032	>Cluster_16453		Siphoviridae		Bacteria; Proteobacteria; Gammaproteobacteria; Pseudomonadales; Pseudomonadaceae; unclassified Pseudomonadaceae;
contig-JGI	Clean	CL_VIRSorter_k127_512398_flag=1_multi=6_0000_len=2032	>Cluster_16453		Siphoviridae		Bacteria; Proteobacteria; Gammaproteobacteria; Pseudomonadales; Pseudomonadaceae; Pseudomonas;
contig-JGI	Clean	CL_VIRSorter_k127_512398_flag=1_multi=6_0000_len=2032	>Cluster_16453		Siphoviridae		Bacteria; Proteobacteria; Gammaproteobacteria; Pseudomonadales; Pseudomonadaceae; Pseudomonas; Pseudomonas aeruginosa
contig-JGI	Clean	CL_VIRSorter_k127_512509_flag=1_multi=8_0000_len=4465	>Cluster_11559		Siphoviridae		Bacteria; Actinobacteria; Actinobacteria; Corynebacteriales; Nocardiaceae; Rhodococcus;
contig-JGI	Clean	CL_VIRSorter_k127_513731_flag=0_multi=105_3285_len=41521	>Cluster_751	VC_93_0	Siphoviridae		Bacteria; Actinobacteria; Actinobacteria; Streptomycetales; Streptomycetaceae; unclassified Streptomycetaceae;
contig-JGI	Clean	CL_VIRSorter_k127_513731_flag=0_multi=105_3285_len=41521	>Cluster_751	VC_93_0	Siphoviridae		Bacteria; Actinobacteria; Actinobacteria; Streptomycetales; Streptomycetaceae; Streptomyces;
contig-JGI	Clean	CL_VIRSorter_k127_513731_flag=0_multi=105_3285_len=41521	>Cluster_751	VC_93_0	Siphoviridae		Bacteria; Actinobacteria; Actinobacteria; Streptomycetales; Streptomycetaceae; Streptomyces; Streptomyces sp. NRRL B-24085
contig-JGI	Clean	CL_VIRSorter_k127_513731_flag=0_multi=105_3285_len=41521	>Cluster_751	VC_93_0	Siphoviridae		Bacteria; Actinobacteria; Actinobacteria; Streptomycetales; Streptomycetaceae; Streptomyces; Streptomyces sp. Tu 6176
contig-JGI	Clean	CL_VIRSorter_k127_513731_flag=0_multi=105_3285_len=41521	>Cluster_751	VC_93_0	Siphoviridae		Bacteria; Actinobacteria; Actinobacteria; Streptomycetales; Streptomycetaceae; Streptomyces; Streptomyces pseudogriseolus
contig-JGI	Clean	CL_VIRSorter_k127_514812_flag=0_multi=51_9395_len=8550	>Cluster_5566		Siphoviridae		Bacteria; Actinobacteria; Actinobacteria; Streptomycetales; Streptomycetaceae; Streptomyces;
contig-JGI	Clean	CL_VIRSorter_k127_514812_flag=0_multi=51_9395_len=8550	>Cluster_5566		Siphoviridae		Bacteria; Actinobacteria; Actinobacteria; Micromonosporales; Micromonosporaceae; Micromonospora; Micromonospora peucetia
contig-JGI	Clean	CL_VIRSorter_k127_5155_flag=1_multi=7_0000_len=8020	>Cluster_6015		Siphoviridae		Bacteria; Proteobacteria; Gammaproteobacteria; Enterobacterales; Yersiniaceae; unclassified Yersiniaceae;
contig-JGI	Clean	CL_VIRSorter_k127_5155_flag=1_multi=7_0000_len=8020	>Cluster_6015		Siphoviridae		Bacteria; Proteobacteria; Gammaproteobacteria; Enterobacterales; Enterobacteriaceae; unclassified Enterobacteriaceae;
contig-JGI	Clean	CL_VIRSorter_k127_5155_flag=1_multi=7_0000_len=8020	>Cluster_6015		Siphoviridae		Bacteria; Proteobacteria; Gammaproteobacteria; Pseudomonadales; Pseudomonadaceae; Pseudomonas;
contig-JGI	Clean	CL_VIRSorter_k127_5155_flag=1_multi=7_0000_len=8020	>Cluster_6015		Siphoviridae		Bacteria; Proteobacteria; Gammaproteobacteria; Enterobacterales; Enterobacteriaceae; Klebsiella;
contig-JGI	Clean	CL_VIRSorter_k127_5155_flag=1_multi=7_0000_len=8020	>Cluster_6015		Siphoviridae		Bacteria; Proteobacteria; Gammaproteobacteria; Enterobacterales; Yersiniaceae; Ewingella;
contig-JGI	Clean	CL_VIRSorter_k127_5155_flag=1_multi=7_0000_len=8020	>Cluster_6015		Siphoviridae		Bacteria; Proteobacteria; Gammaproteobacteria; Enterobacterales; Yersiniaceae; Rahnella;
contig-JGI	Clean	CL_VIRSorter_k127_5155_flag=1_multi=7_0000_len=8020	>Cluster_6015		Siphoviridae		Bacteria; Proteobacteria; Gammaproteobacteria; Enterobacterales; Enterobacteriaceae; Citrobacter;
contig-JGI	Clean	CL_VIRSorter_k127_5155_flag=1_multi=7_0000_len=8020	>Cluster_6015		Siphoviridae		Bacteria; Proteobacteria; Gammaproteobacteria; Enterobacterales; Yersiniaceae; ;
contig-JGI	Clean	CL_VIRSorter_k127_5155_flag=1_multi=7_0000_len=8020	>Cluster_6015		Siphoviridae		Bacteria; Proteobacteria; Gammaproteobacteria; Enterobacterales; Enterobacteriaceae; Leclercia;
contig-JGI	Clean	CL_VIRSorter_k127_5155_flag=1_multi=7_0000_len=8020	>Cluster_6015		Siphoviridae		Bacteria; Proteobacteria; Gammaproteobacteria; Enterobacterales; Enterobacteriaceae; Enterobacter;
contig-JGI	Clean	CL_VIRSorter_k127_5155_flag=1_multi=7_0000_len=8020	>Cluster_6015		Siphoviridae		Bacteria; Proteobacteria; Gammaproteobacteria; Enterobacterales; Erwiniaceae; Pantoea;
contig-JGI	Clean	CL_VIRSorter_k127_5155_flag=1_multi=7_0000_len=8020	>Cluster_6015		Siphoviridae		Bacteria; Proteobacteria; Gammaproteobacteria; Enterobacterales; Enterobacteriaceae; ;
contig-JGI	Clean	CL_VIRSorter_k127_5155_flag=1_multi=7_0000_len=8020	>Cluster_6015		Siphoviridae		Bacteria; Proteobacteria; Gammaproteobacteria; Enterobacterales; Enterobacteriaceae; Atlantibacter; Atlantibacter subterranea
contig-JGI	Clean	CL_VIRSorter_k127_5155_flag=1_multi=7_0000_len=8020	>Cluster_6015		Siphoviridae		Bacteria; Proteobacteria; Gammaproteobacteria; Enterobacterales; Enterobacteriaceae; Escherichia;
contig-JGI	Clean	CL_VIRSorter_k127_5155_flag=1_multi=7_0000_len=8020	>Cluster_6015		Siphoviridae		Bacteria; Proteobacteria; Gammaproteobacteria; Enterobacterales; Enterobacteriaceae; Cronobacter;
contig-JGI	Clean	CL_VIRSorter_k127_5155_flag=1_multi=7_0000_len=8020	>Cluster_6015		Siphoviridae		Bacteria; Proteobacteria; Gammaproteobacteria; Enterobacterales; Enterobacteriaceae; Raoultella;
contig-JGI	Clean	CL_VIRSorter_k127_5155_flag=1_multi=7_0000_len=8020	>Cluster_6015		Siphoviridae		Bacteria; Proteobacteria; Gammaproteobacteria; Enterobacterales; Yersiniaceae; Yersinia;
contig-JGI	Clean	CL_VIRSorter_k127_5155_flag=1_multi=7_0000_len=8020	>Cluster_6015		Siphoviridae		Bacteria; Proteobacteria; Gammaproteobacteria; Enterobacterales; Enterobacteriaceae; Atlantibacter; Atlantibacter hermannii
contig-JGI	Clean	CL_VIRSorter_k127_5155_flag=1_multi=7_0000_len=8020	>Cluster_6015		Siphoviridae		Bacteria; Proteobacteria; Gammaproteobacteria; Pseudomonadales; Moraxellaceae; Acinetobacter;
contig-JGI	Clean	CL_VIRSorter_k127_5155_flag=1_multi=7_0000_len=8020	>Cluster_6015		Siphoviridae		Bacteria; Proteobacteria; Gammaproteobacteria; Enterobacterales; Yersiniaceae; Serratia;
contig-JGI	Clean	CL_VIRSorter_k127_515569_flag=0_multi=13_8965_len=2640	>Cluster_6015				Bacteria; Firmicutes; Clostridia; Clostridiales; Ruminococcaceae; Anaerotruncus;
contig-JGI	Clean	CL_VIRSorter_k127_516255_flag=1_multi=5_4204_len=4228	>Cluster_11936		Siphoviridae		Bacteria; Actinobacteria; Actinobacteria; Streptomycetales; Streptomycetaceae; ;
contig-JGI	Clean	CL_VIRSorter_k127_516255_flag=1_multi=5_4204_len=4228	>Cluster_11936		Siphoviridae		Bacteria; Actinobacteria; Actinobacteria; Streptomycetales; Streptomycetaceae; Streptomyces;
contig-JGI	Clean	CL_VIRSorter_k127_516716_flag=1_multi=2_9721_len=3069	>Cluster_14026		Siphoviridae		Bacteria; Actinobacteria; Actinobacteria; Streptomycetales; Streptomycetaceae; Streptomyces;
contig-JGI	Clean	CL_VIRSorter_k127_517627_flag=0_multi=222_6706_len=13606	>Cluster_3189	VC_38_0	Siphoviridae		Bacteria; Actinobacteria; Actinobacteria; Streptomycetales; Streptomycetaceae; Streptomyces; Streptomyces sp. NRRL B-24085
contig-JGI	Clean	CL_VIRSorter_k127_517627_flag=0_multi=222_6706_len=13606	>Cluster_3189	VC_38_0	Siphoviridae		Bacteria; Actinobacteria; Actinobacteria; ; ; ;
contig-JGI	Clean	CL_VIRSorter_k127_517627_flag=0_multi=222_6706_len=13606	>Cluster_3189	VC_38_0	Siphoviridae		Bacteria; Actinobacteria; Actinobacteria; Propionibacteriales; Nocardioidaceae; Pimelobacter;
contig-JGI	Clean	CL_VIRSorter_k127_517627_flag=0_multi=222_6706_len=13606	>Cluster_3189	VC_38_0	Siphoviridae		Bacteria; Actinobacteria; Actinobacteria; Streptomycetales; Streptomycetaceae; Streptomyces;
contig-JGI	Clean	CL_VIRSorter_k127_517627_flag=0_multi=222_6706_len=13606	>Cluster_3189	VC_38_0	Siphoviridae		Bacteria; Actinobacteria; Actinobacteria; Streptomycetales; Streptomycetaceae; Streptomyces; Streptomyces purpureus
contig-JGI	Clean	CL_VIRSorter_k127_518189_flag=0_multi=20_9950_len=42453-circular	>Cluster_701	VC_258_0	Siphoviridae		Bacteria; Actinobacteria; Actinobacteria; Streptomycetales; Streptomycetaceae; Streptomyces; Streptomyces sp. BK438
contig-JGI	Clean	CL_VIRSorter_k127_518189_flag=0_multi=20_9950_len=42453-circular	>Cluster_701	VC_258_0	Siphoviridae		Bacteria; Actinobacteria; Actinobacteria; Streptomycetales; Streptomycetaceae; Streptomyces;
contig-JGI	Clean	CL_VIRSorter_k127_518189_flag=0_multi=20_9950_len=42453-circular	>Cluster_701	VC_258_0	Siphoviridae		Bacteria; Actinobacteria; Actinobacteria; Streptomycetales; Streptomycetaceae; Streptomyces; Streptomyces tsukubensis
contig-JGI	Clean	CL_VIRSorter_k127_520028_flag=0_multi=90_7787_len=11595	>Cluster_3865		Siphoviridae		Bacteria; Actinobacteria; Actinobacteria; Streptomycetales; Streptomycetaceae; Streptomyces; Streptomyces sp. Tu 6176
contig-JGI	Clean	CL_VIRSorter_k127_520028_flag=0_multi=90_7787_len=11595	>Cluster_3865		Siphoviridae		Bacteria; Actinobacteria; Actinobacteria; Streptomycetales; Streptomycetaceae; Streptomyces;
contig-JGI	Clean	CL_VIRSorter_k127_520028_flag=0_multi=90_7787_len=11595	>Cluster_3865		Siphoviridae		Bacteria; Actinobacteria; Actinobacteria; Streptomycetales; Streptomycetaceae; Streptomyces; Streptomyces sp. OK228
contig-JGI	Clean	CL_VIRSorter_k127_520125_flag=0_multi=9_8782_len=2343	>Cluster_15697		Siphoviridae		Bacteria; Actinobacteria; Actinobacteria; Streptomycetales; Streptomycetaceae; Streptomyces;
contig-JGI	Clean	CL_VIRSorter_k127_520625_flag=0_multi=1512_6615_len=3897	>Cluster_3807	VC_281_0			Bacteria; Actinobacteria; Actinobacteria; Streptomycetales; Streptomycetaceae; Streptomyces;
contig-JGI	Clean	CL_VIRSorter_k127_520625_flag=0_multi=1512_6615_len=3897	>Cluster_3807	VC_281_0			Bacteria; Actinobacteria; Actinobacteria; Streptomycetales; Streptomycetaceae; Streptomyces; Streptomyces sp. NRRL S-146
contig-JGI	Clean	CL_VIRSorter_k127_520625_flag=0_multi=1512_6615_len=3897	>Cluster_3807	VC_281_0			Bacteria; Actinobacteria; Actinobacteria; Streptomycetales; Streptomycetaceae; Kitasatospora; Kitasatospora cheerisanensis
contig-JGI	Clean	CL_VIRSorter_k127_520625_flag=0_multi=1512_6615_len=3897	>Cluster_3807	VC_281_0			Bacteria; Actinobacteria; Actinobacteria; Streptomycetales; Streptomycetaceae; ;
contig-JGI	Clean	CL_VIRSorter_k127_520735_flag=0_multi=210_7156_len=8248	>Cluster_5817		Siphoviridae		Bacteria; Actinobacteria; Actinobacteria; Streptomycetales; Streptomycetaceae; Kitasatospora; Kitasatospora albolonga
contig-JGI	Clean	CL_VIRSorter_k127_521540_flag=0_multi=122_2635_len=3501	>Cluster_9295				Bacteria; Actinobacteria; Actinobacteria; Streptomycetales; Streptomycetaceae; Streptomyces; Streptomyces sp. NRRL S-474
contig-JGI	Clean	CL_VIRSorter_k127_521540_flag=0_multi=122_2635_len=3501	>Cluster_9295				Bacteria; Actinobacteria; Actinobacteria; Streptomycetales; Streptomycetaceae; Streptomyces;
contig-JGI	Clean	CL_VIRSorter_k127_521540_flag=0_multi=122_2635_len=3501	>Cluster_9295				Bacteria; Actinobacteria; Actinobacteria; Streptomycetales; Streptomycetaceae; Streptomyces; Streptomyces leeuwenhoekii
contig-JGI	Clean	CL_VIRSorter_k127_521540_flag=0_multi=122_2635_len=3501	>Cluster_9295				Bacteria; Actinobacteria; Actinobacteria; Streptomycetales; Streptomycetaceae; Streptomyces; Streptomyces pratensis
contig-JGI	Clean	CL_VIRSorter_k127_521540_flag=0_multi=122_2635_len=3501	>Cluster_9295				Bacteria; Actinobacteria; Actinobacteria; Streptomycetales; Streptomycetaceae; Streptomyces; Streptomyces sp. NRRL S-1813
contig-JGI	Clean	CL_VIRSorter_k127_521540_flag=0_multi=122_2635_len=3501	>Cluster_9295				Bacteria; Actinobacteria; Actinobacteria; Streptomycetales; Streptomycetaceae; Streptomyces; Streptomyces hygroscopicus
contig-JGI	Clean	CL_VIRSorter_k127_521540_flag=0_multi=122_2635_len=3501	>Cluster_9295				Bacteria; Actinobacteria; Actinobacteria; Streptomycetales; Streptomycetaceae; Streptomyces; Streptomyces sp. NBRC 110035
contig-JGI	Clean	CL_VIRSorter_k127_522292_flag=0_multi=24_9941_len=40734	>Cluster_806	VC_6_0	Siphoviridae		Bacteria; Proteobacteria; Betaproteobacteria; Burkholderiales; Burkholderiaceae; Ralstonia; Ralstonia solanacearum
contig-JGI	Clean	CL_VIRSorter_k127_522331_flag=0_multi=197_5116_len=1589	>Cluster_17508		Siphoviridae		Bacteria; Actinobacteria; Actinobacteria; Corynebacteriales; Gordoniaceae; unclassified Gordoniaceae;
contig-JGI	Clean	CL_VIRSorter_k127_522331_flag=0_multi=197_5116_len=1589	>Cluster_17508		Siphoviridae		Bacteria; Proteobacteria; Betaproteobacteria; Neisseriales; Neisseriaceae; Vitreoscilla; Vitreoscilla filiformis
contig-JGI	Clean	CL_VIRSorter_k127_52268_flag=1_multi=6_0000_len=1762	>Cluster_17105				Bacteria; Proteobacteria; Gammaproteobacteria; Chromatiales; Thioalkalispiraceae; Sulfurivermis; Sulfurivermis fontis
contig-JGI	Clean	CL_VIRSorter_k127_52268_flag=1_multi=6_0000_len=1762	>Cluster_17105				Bacteria; Proteobacteria; ; ; ; ;
contig-JGI	Clean	CL_VIRSorter_k127_522770_flag=1_multi=9_0000_len=3319	>Cluster_13494		Siphoviridae		Bacteria; Actinobacteria; Actinobacteria; Streptomycetales; Streptomycetaceae; Streptomyces; Streptomyces harbinensis
contig-JGI	Clean	CL_VIRSorter_k127_523383_flag=0_multi=20_9741_len=7856	>Cluster_6162		Siphoviridae		Bacteria; Actinobacteria; Actinobacteria; Streptomycetales; Streptomycetaceae; Streptomyces;
contig-JGI	Clean	CL_VIRSorter_k127_523383_flag=0_multi=20_9741_len=7856	>Cluster_6162		Siphoviridae		Bacteria; Actinobacteria; Actinobacteria; Streptomycetales; Streptomycetaceae; Streptomyces; Streptomyces avermitilis
contig-JGI	Clean	CL_VIRSorter_k127_523415_flag=0_multi=20_8069_len=2955	>Cluster_14272		Siphoviridae		Bacteria; Actinobacteria; Actinobacteria; Micrococcales; Cellulomonadaceae; Cellulomonas;
contig-JGI	Clean	CL_VIRSorter_k127_523622_flag=0_multi=18_3858_len=3577	>Cluster_13008		Siphoviridae		Bacteria; Actinobacteria; Actinobacteria; Streptomycetales; Streptomycetaceae; Streptomyces;
contig-JGI	Clean	CL_VIRSorter_k127_523760_flag=0_multi=35_9480_len=6859	>Cluster_7341		Siphoviridae		Bacteria; Actinobacteria; Actinobacteria; Micromonosporales; Micromonosporaceae; Micromonospora; Micromonospora peucetia
contig-JGI	Clean	CL_VIRSorter_k127_52400_flag=1_multi=16_0000_len=14923	>Cluster_2813	VC_6_0	Siphoviridae		Bacteria; Proteobacteria; Alphaproteobacteria; Rhizobiales; Methylobacteriaceae; Methylobacterium;
contig-JGI	Clean	CL_VIRSorter_k127_52400_flag=1_multi=16_0000_len=14923	>Cluster_2813	VC_6_0	Siphoviridae		Bacteria; Planctomycetes; Phycisphaerae; Phycisphaerales; Phycisphaeraceae; unclassified;
contig-JGI	Clean	CL_VIRSorter_k127_52400_flag=1_multi=16_0000_len=14923	>Cluster_2813	VC_6_0	Siphoviridae		Bacteria; Proteobacteria; Betaproteobacteria; Burkholderiales; Comamonadaceae; Delftia; Delftia acidovorans
contig-JGI	Clean	CL_VIRSorter_k127_52400_flag=1_multi=16_0000_len=14923	>Cluster_2813	VC_6_0	Siphoviridae		Bacteria; Proteobacteria; Alphaproteobacteria; Caulobacterales; Caulobacteraceae; Brevundimonas;
contig-JGI	Clean	CL_VIRSorter_k127_52400_flag=1_multi=16_0000_len=14923	>Cluster_2813	VC_6_0	Siphoviridae		Bacteria; Proteobacteria; Gammaproteobacteria; Xanthomonadales; Xanthomonadaceae; Stenotrophomonas;
contig-JGI	Clean	CL_VIRSorter_k127_52400_flag=1_multi=16_0000_len=14923	>Cluster_2813	VC_6_0	Siphoviridae		Bacteria; Proteobacteria; Gammaproteobacteria; Xanthomonadales; Rhodanobacteraceae; Dokdonella; Dokdonella fugitiva
contig-JGI	Clean	CL_VIRSorter_k127_526597_flag=0_multi=493_2513_len=2952	>Cluster_15413				Bacteria; Actinobacteria; Actinobacteria; Streptomycetales; Streptomycetaceae; Streptomyces;
contig-JGI	Clean	CL_VIRSorter_k127_527011_flag=1_multi=7_0000_len=5982	>Cluster_8654		Myoviridae		Bacteria; Proteobacteria; Gammaproteobacteria; Enterobacterales; Enterobacteriaceae; Escherichia;
contig-JGI	Clean	CL_VIRSorter_k127_528158_flag=0_multi=15_9628_len=4155	>Cluster_12029		Siphoviridae		Bacteria; Proteobacteria; Alphaproteobacteria; Rhizobiales; Rhizobiaceae; Sinorhizobium;
contig-JGI	Clean	CL_VIRSorter_k127_529097_flag=1_multi=10_9882_len=8605	>Cluster_5514		Siphoviridae		Bacteria; Actinobacteria; Actinobacteria; Propionibacteriales; Nocardioidaceae; Pimelobacter;
contig-JGI	Clean	CL_VIRSorter_k127_529097_flag=1_multi=10_9882_len=8605	>Cluster_5514		Siphoviridae		Bacteria; Actinobacteria; Actinobacteria; Bifidobacteriales; Bifidobacteriaceae; Bifidobacterium;
contig-JGI	Clean	CL_VIRSorter_k127_529509_flag=0_multi=44_7686_len=3523	>Cluster_13117		Siphoviridae		Bacteria; Actinobacteria; Actinobacteria; Corynebacteriales; Mycobacteriaceae; unclassified Mycobacteriaceae;
contig-JGI	Clean	CL_VIRSorter_k127_529509_flag=0_multi=44_7686_len=3523	>Cluster_13117		Siphoviridae		Bacteria; Actinobacteria; Actinobacteria; Micrococcales; Microbacteriaceae; Leifsonia;
contig-JGI	Clean	CL_VIRSorter_k127_531252_flag=0_multi=46_7544_len=2765	>Cluster_14676		Siphoviridae		Bacteria; Actinobacteria; Actinobacteria; Corynebacteriales; Gordoniaceae; Gordonia; Gordonia iterans
contig-JGI	Clean	CL_VIRSorter_k127_531748_flag=1_multi=175_2513_len=2928	>Cluster_14329		Siphoviridae		Bacteria; Actinobacteria; Actinobacteria; Streptomycetales; Streptomycetaceae; Streptomyces;
contig-JGI	Clean	CL_VIRSorter_k127_531748_flag=1_multi=175_2513_len=2928	>Cluster_14329		Siphoviridae		Bacteria; Actinobacteria; Actinobacteria; Streptomycetales; Streptomycetaceae; Streptomyces; Streptomyces sp. NRRL S-146
contig-JGI	Clean	CL_VIRSorter_k127_533359_flag=0_multi=881_4283_len=20828	>Cluster_1914	VC_70_0	Siphoviridae		Bacteria; Actinobacteria; Actinobacteria; Streptomycetales; Streptomycetaceae; Kitasatospora;
contig-JGI	Clean	CL_VIRSorter_k127_533359_flag=0_multi=881_4283_len=20828	>Cluster_1914	VC_70_0	Siphoviridae		Bacteria; Actinobacteria; Actinobacteria; Streptomycetales; Streptomycetaceae; Streptomyces;
contig-JGI	Clean	CL_VIRSorter_k127_533359_flag=0_multi=881_4283_len=20828	>Cluster_1914	VC_70_0	Siphoviridae		Bacteria; Actinobacteria; Actinobacteria; Streptomycetales; Streptomycetaceae; Streptomyces; Streptomyces sp. NRRL S-146
contig-JGI	Clean	CL_VIRSorter_k127_533359_flag=0_multi=881_4283_len=20828	>Cluster_1914	VC_70_0	Siphoviridae		Bacteria; Actinobacteria; Actinobacteria; Micrococcales; Brevibacteriaceae; Brevibacterium;
contig-JGI	Clean	CL_VIRSorter_k127_533359_flag=0_multi=881_4283_len=20828	>Cluster_1914	VC_70_0	Siphoviridae		Bacteria; Actinobacteria; Actinobacteria; Streptomycetales; Streptomycetaceae; Kitasatospora; Kitasatospora cheerisanensis
contig-JGI	Clean	CL_VIRSorter_k127_533625_flag=1_multi=33_0000_len=5078	>Cluster_10636		Siphoviridae		Bacteria; Actinobacteria; Actinobacteria; ; ; ;
contig-JGI	Clean	CL_VIRSorter_k127_533625_flag=1_multi=33_0000_len=5078	>Cluster_10636		Siphoviridae		Bacteria; Actinobacteria; Actinobacteria; Streptomycetales; Streptomycetaceae; Streptomyces; Streptomyces thermovulgaris
contig-JGI	Clean	CL_VIRSorter_k127_533625_flag=1_multi=33_0000_len=5078	>Cluster_10636		Siphoviridae		Bacteria; Actinobacteria; Actinobacteria; Streptomycetales; Streptomycetaceae; Streptomyces;
contig-JGI	Clean	CL_VIRSorter_k127_533847_flag=1_multi=6_0000_len=3013	>Cluster_14151		Siphoviridae		Bacteria; Actinobacteria; Actinobacteria; Corynebacteriales; Nocardiaceae; Rhodococcus;
contig-JGI	Clean	CL_VIRSorter_k127_534826_flag=0_multi=170_2441_len=2376	>Cluster_15616		Siphoviridae		Bacteria; Actinobacteria; Actinobacteria; Streptomycetales; Streptomycetaceae; Streptomyces; Streptomyces lavenduligriseus
contig-JGI	Clean	CL_VIRSorter_k127_535075_flag=0_multi=3763_1435_len=6125	>Cluster_8408		Siphoviridae		Bacteria; Actinobacteria; Actinobacteria; Streptomycetales; Streptomycetaceae; Kitasatospora;
contig-JGI	Clean	CL_VIRSorter_k127_535075_flag=0_multi=3763_1435_len=6125	>Cluster_8408		Siphoviridae		Bacteria; Actinobacteria; Actinobacteria; Streptomycetales; Streptomycetaceae; Kitasatospora; Kitasatospora cheerisanensis
contig-JGI	Clean	CL_VIRSorter_k127_535087_flag=0_multi=6324_3101_len=6234	>Cluster_8240		Siphoviridae		Bacteria; Actinobacteria; Actinobacteria; Streptomycetales; Streptomycetaceae; Kitasatospora;
contig-JGI	Clean	CL_VIRSorter_k127_535087_flag=0_multi=6324_3101_len=6234	>Cluster_8240		Siphoviridae		Bacteria; Actinobacteria; Actinobacteria; Streptomycetales; Streptomycetaceae; Streptomyces;
contig-JGI	Clean	CL_VIRSorter_k127_535087_flag=0_multi=6324_3101_len=6234	>Cluster_8240		Siphoviridae		Bacteria; Actinobacteria; Actinobacteria; Streptomycetales; Streptomycetaceae; Streptomyces; Streptomyces sp. NRRL S-146
contig-JGI	Clean	CL_VIRSorter_k127_535087_flag=0_multi=6324_3101_len=6234	>Cluster_8240		Siphoviridae		Bacteria; Actinobacteria; Actinobacteria; Micrococcales; Brevibacteriaceae; Brevibacterium;
contig-JGI	Clean	CL_VIRSorter_k127_535087_flag=0_multi=6324_3101_len=6234	>Cluster_8240		Siphoviridae		Bacteria; Actinobacteria; Actinobacteria; Streptomycetales; Streptomycetaceae; Kitasatospora; Kitasatospora cheerisanensis
contig-JGI	Clean	CL_VIRSorter_k127_535189_flag=1_multi=18_0000_len=5913	>Cluster_8796		Siphoviridae		Bacteria; Actinobacteria; Actinobacteria; Streptomycetales; Streptomycetaceae; Streptomyces; Streptomyces hygroscopicus
contig-JGI	Clean	CL_VIRSorter_k127_535867_flag=0_multi=14_0301_len=3519	>Cluster_13121		Siphoviridae		Bacteria; Actinobacteria; Actinobacteria; Corynebacteriales; Nocardiaceae; unclassified Nocardiaceae;
contig-JGI	Clean	CL_VIRSorter_k127_535867_flag=0_multi=14_0301_len=3519	>Cluster_13121		Siphoviridae		Bacteria; Actinobacteria; Actinobacteria; Micrococcales; Microbacteriaceae; Plantibacter;
contig-JGI	Clean	CL_VIRSorter_k127_535867_flag=0_multi=14_0301_len=3519	>Cluster_13121		Siphoviridae		Bacteria; Actinobacteria; Actinobacteria; Corynebacteriales; Nocardiaceae; Rhodococcus;
[truncated: 9,000 more rows]
