# Supplementary material for: Organochlorine contamination enriches virus-encoded metabolism and pesticide degradation associated auxiliary genes in soil microbiomes
Source: ISME J. 2022 Jan 17;16(5):1397–408. doi: 10.1038/s41396-022-01188-w (PMC9038774; doi:10.1038/s41396-022-01188-w)
Supplement: Supplementary file 5 — Supplementary Table 7 [file 41396_2022_1188_MOESM5_ESM.xlsx]

## Sheet: KEGG annotation of virus
Functional genes annotated by KEGG in viral metagenomic dataset
				TPM									Relative abundance (%)									Function
ContigID	KEGG ID	Function Description	Unique in viruses?	C1	C2	C3	S1	S2	S3	S4	S5	S6	C1	C2	C3	S1	S2	S3	S4	S5	S6
CON_VIRSorter_k127_999846_flag=1_multi=100_0000_len=7295-gene_7	K01446	PGRP; peptidoglycan recognition protein		0	0	0	0.222799	0.0545529	0.0420297	0.091539	0.054225	0.0436039	0	0	0	0.00180711	0.000516213	0.000524579	0.0010841	0.00070983	0.000503037
CON_VIRSorter_k127_999846_flag=1_multi=100_0000_len=7295-gene_3	K00558	DNMT1, dcm; DNA (cytosine-5)-methyltransferase 1 [EC:2.1.1.37]		0	0	0	0.312431	0.114749	0.0589383	0.192548	0.266139	0.0917186	0	0	0	0.00253411	0.00108583	0.000735616	0.00228034	0.00348388	0.00105811
CON_VIRSorter_k127_998059_flag=1_multi=17_0000_len=6382-gene_9	K18955	unknown		0	0	0	0	1.01279	0.22294	0	0.431443	0	0	0	0	0	0.00958361	0.00278255	0	0.00564777	0
CON_VIRSorter_k127_997187_flag=1_multi=126_0000_len=25162-gene_31	K00558	DNMT1, dcm; DNA (cytosine-5)-methyltransferase 1 [EC:2.1.1.37]		0	0	0	0	0.143128	0.367572	0.240167	0.331958	1.25842	0	0	0	0	0.00135437	0.00458772	0.0028443	0.00434548	0.0145178
CON_VIRSorter_k127_995880_flag=1_multi=97_0000_len=17854-gene_13	K01185	E3.2.1.17; lysozyme [EC:3.2.1.17]		0	0	0	0	0.140115	0.10795	0	0	0	0	0	0	0	0.00132585	0.00134734	0	0	0
CON_VIRSorter_k127_995394_flag=1_multi=48_0000_len=41347-gene_6	K03111	ssb; single-strand DNA-binding protein		0	0	0	0.0894129	0.52543	2.96863	0	0	0	0	0	0	0.000725223	0.00497195	0.0370518	0	0	0
CON_VIRSorter_k127_995394_flag=1_multi=48_0000_len=41347-gene_51	K17292	unknown		0	0	0	0.0197828	0.542511	4.56784	0.0162558	0.0385179	0.0464601	0	0	0	0.000160457	0.00513358	0.0570119	0.000192518	0.000504217	0.000535987
CON_VIRSorter_k127_994467_flag=0_multi=65_9782_len=6592-gene_4	K06904	K06904; uncharacterized protein		0	0	0	1.14208	1.23042	1.37886	1.07924	1.83454	1.20699	0	0	0	0.00926335	0.011643	0.0172097	0.0127814	0.0240149	0.0139244
CON_VIRSorter_k127_994335_flag=1_multi=153_0000_len=2443-gene_4	K09960	K09960; uncharacterized protein		0	0	0	0.266485	0.0869994	0	0.145984	0	0.278153	0	0	0	0.00216145	0.000823242	0	0.00172889	0	0.00320892
CON_VIRSorter_k127_992915_flag=0_multi=41_5966_len=13348-gene_24	K02314	dnaB; replicative DNA helicase [EC:3.6.4.12]		0	0	0	0.364853	0.35734	0.275309	0.149903	0.266394	0.28562	0	0	0	0.0029593	0.00338137	0.00343617	0.0017753	0.00348722	0.00329506
CON_VIRSorter_k127_992915_flag=0_multi=41_5966_len=13348-gene_23	K02315	unknown		0	0	0	0.527796	0.452312	0.497828	0.162637	0.578049	0.258237	0	0	0	0.00428093	0.00428006	0.00621346	0.00192612	0.00756692	0.00297915
CON_VIRSorter_k127_992915_flag=0_multi=41_5966_len=13348-gene_21	K00558	DNMT1, dcm; DNA (cytosine-5)-methyltransferase 1 [EC:2.1.1.37]		0	0	0	0.836798	0.960872	0.370147	0.403082	0.618004	0.474366	0	0	0	0.00678722	0.00909237	0.00461986	0.00477371	0.00808995	0.00547253
CON_VIRSorter_k127_992915_flag=0_multi=41_5966_len=13348-gene_19	K18955	unknown		0	0	0	0.331482	0.486984	0	0	0.484058	0.129748	0	0	0	0.00268863	0.00460815	0	0	0.00633653	0.00149684
CON_VIRSorter_k127_992915_flag=0_multi=41_5966_len=13348-gene_13	K02342	dnaQ; DNA polymerase III subunit epsilon [EC:2.7.7.7]		0	0	0	0.476869	0.175143	0.359834	0.244907	0.348182	0.419975	0	0	0	0.00386785	0.00165732	0.00449113	0.00290044	0.00455785	0.00484504
CON_VIRSorter_k127_992662_flag=0_multi=66_5699_len=3938-gene_3	K01185	E3.2.1.17; lysozyme [EC:3.2.1.17]		0	0	0	1.43564	0.281216	1.37218	1.57292	0.931754	1.7982	0	0	0	0.0116444	0.00266104	0.0171264	0.0186282	0.0121971	0.020745
CON_VIRSorter_k127_991386_flag=1_multi=15_0000_len=9123-gene_11	K06904	K06904; uncharacterized protein		0	0	0	0.118697	0.0581262	0.358262	0.243837	0	0	0	0	0	0.000962741	0.000550026	0.00447152	0.00288777	0	0
CON_VIRSorter_k127_990474_flag=1_multi=448_0000_len=2311-gene_2	K07474	xtmA; phage terminase small subunit		0	0	0	0	0.134454	0.0517942	0	0.0668228	0.214937	0	0	0	0	0.00127228	0.000646451	0	0.00087474	0.00247962
CON_VIRSorter_k127_989456_flag=1_multi=17_0000_len=1825-gene_2	K00560	thyA, TYMS; thymidylate synthase [EC:2.1.1.45]		0	0	0	0.0970768	0.0950779	0.18313	0.119655	0.14176	0.265984	0	0	0	0.000787385	0.000899686	0.00228567	0.00141707	0.0018557	0.00306853
CON_VIRSorter_k127_988709_flag=1_multi=117_0000_len=35524-gene_56	K07451	unknown		0	0	0	0.219206	0.322038	14.3904	0.7205	0.853607	0.257404	0	0	0	0.00177797	0.00304732	0.179609	0.0085329	0.0111741	0.00296954
CON_VIRSorter_k127_988709_flag=1_multi=117_0000_len=35524-gene_44	K03111	ssb; single-strand DNA-binding protein		0	0	0	0.079016	0.154778	8.3473	0.259715	0.0769239	0.247427	0	0	0	0.000640895	0.00146461	0.104184	0.00307581	0.00100697	0.00285444
CON_VIRSorter_k127_988481_flag=0_multi=1994_5029_len=5788-gene_6	K18955	unknown		0	0	0	12.5305	59.7575	158.411	42.4533	54.425	22.486	0	0	0	0.101634	0.565462	1.97715	0.502775	0.712447	0.25941
CON_VIRSorter_k127_987604_flag=0_multi=58_2737_len=43953-circular-gene_51	K06909	xtmB; phage terminase large subunit		0	0	0	1.21804	1.50689	0.773982	1.60668	0.936149	1.00371	0	0	0	0.00987945	0.0142592	0.00966017	0.019028	0.0122546	0.0115793
CON_VIRSorter_k127_987604_flag=0_multi=58_2737_len=43953-circular-gene_43	K17680	unknown		0	0	0	1.04969	0.81164	0.5211	1.36192	0.914331	0.929863	0	0	0	0.008514	0.00768025	0.00650393	0.0161293	0.011969	0.0107274
CON_VIRSorter_k127_987604_flag=0_multi=58_2737_len=43953-circular-gene_30	K03111	ssb; single-strand DNA-binding protein		0	0	0	0.205921	0.605041	0.310765	0.676834	0.801873	0.64481	0	0	0	0.00167021	0.00572527	0.0038787	0.00801575	0.0104969	0.00743885
CON_VIRSorter_k127_986686_flag=1_multi=10_0000_len=6193-gene_3	K07474	xtmA; phage terminase small subunit		0	0	0	0	0.0747803	0.172841	0.250961	0.148662	0.119543	0	0	0	0	0.000707618	0.00215726	0.00297213	0.00194605	0.00137911
CON_VIRSorter_k127_986643_flag=1_multi=31_0000_len=19974-gene_12	K07023	K07023; putative hydrolases of HD superfamily		0	0	0	0	0	0	0	0	1.32303	0	0	0	0	0	0	0	0	0.0152631
CON_VIRSorter_k127_986406_flag=1_multi=19_0000_len=11161-gene_11	K06909	xtmB; phage terminase large subunit		0	0	0	0.0332292	0.39054	0.0752219	0.16383	0.194096	0.0780393	0	0	0	0.00026952	0.00369553	0.000938855	0.00194024	0.00254081	0.000900301
CON_VIRSorter_k127_986025_flag=1_multi=429_0000_len=1106-gene_3	K18955	unknown		0	0	0	0.146137	0	0.110272	0	0.142268	0.228803	0	0	0	0.00118531	0	0.00137631	0	0.00186235	0.00263959
CON_VIRSorter_k127_985097_flag=0_multi=63_9728_len=10137-gene_7	K04773	unknown		0	0	0	0.377521	0.246498	0.221564	0.654899	0.326689	0.164188	0	0	0	0.00306205	0.00233252	0.00276537	0.00775598	0.0042765	0.00189415
CON_VIRSorter_k127_983480_flag=1_multi=175_0000_len=5585-gene_2	K06904	K06904; uncharacterized protein		0	0	0	0.106594	0	0.0402167	0.0437951	0	0.083446	0	0	0	0.000864579	0	0.00050195	0.000518666	0	0.000962675
CON_VIRSorter_k127_982304_flag=1_multi=30_0000_len=8991-gene_6	K04078	unknown		0	0	0	0.111705	0.164107	0.154531	0.168281	0.380615	0.903617	0	0	0	0.000906032	0.00155288	0.00192873	0.00199296	0.00498242	0.0104246
CON_VIRSorter_k127_982304_flag=1_multi=30_0000_len=8991-gene_5	K04078	unknown		0	0	0	0.131949	0	0.0995656	0.108425	0	0.619769	0	0	0	0.00107023	0	0.00124269	0.00128408	0	0.00714996
CON_VIRSorter_k127_981872_flag=1_multi=42_0000_len=25368-gene_27	K03466	unknown		0	0	0	0.327488	0.200465	0.123557	0.134551	0.199261	0.224324	0	0	0	0.00265624	0.00189693	0.00154214	0.00159349	0.00260841	0.00258791
CON_VIRSorter_k127_981872_flag=1_multi=42_0000_len=25368-gene_23	K06223	dam; DNA adenine methylase [EC:2.1.1.72]		0	0	0	0.0957096	0.187477	0.10833	0.117969	0.232939	0.337163	0	0	0	0.000776295	0.00177403	0.00135208	0.00139711	0.00304927	0.00388968
CON_VIRSorter_k127_981872_flag=1_multi=42_0000_len=25368-gene_18	K14059	int; integrase		0	0	0	0.196021	0.223982	0.12326	0.268456	0.222635	0.230178	0	0	0	0.00158991	0.00211945	0.00153843	0.00317933	0.0029144	0.00265545
CON_VIRSorter_k127_981872_flag=1_multi=42_0000_len=25368-gene_15	K14744	rzpD; prophage endopeptidase [EC:3.4.-.-]	Yes	0	0	0	0.0849422	0.0831931	0	0.209395	0	0.199488	0	0	0	0.000688962	0.000787225	0	0.00247987	0	0.00230139
CON_VIRSorter_k127_98179_flag=1_multi=240_4172_len=13654-gene_8	K07011	wbbL; rhamnosyltransferase	Yes	0	0	0	0.457088	0.656592	0.459877	0.375597	0.41532	0.453246	0	0	0	0.00370742	0.00621308	0.00573979	0.0044482	0.00543672	0.00522888
CON_VIRSorter_k127_980917_flag=0_multi=363_0585_len=14253-gene_3	K06907	K06907; uncharacterized protein		0	0	0	1.67886	2.53168	2.37279	2.16786	1.76412	1.85667	0	0	0	0.0136171	0.0239563	0.0296151	0.025674	0.0230931	0.0214195
CON_VIRSorter_k127_980916_flag=1_multi=55_0000_len=102962-gene_98	K02835	unknown		0	0	0	2.54827	1.35189	0.881311	0.872481	0.620199	1.32992	0	0	0	0.0206688	0.0127924	0.0109998	0.0103328	0.00811868	0.0153426
CON_VIRSorter_k127_980916_flag=1_multi=55_0000_len=102962-gene_71	K00558	DNMT1, dcm; DNA (cytosine-5)-methyltransferase 1 [EC:2.1.1.37]		0	0	0	0.765163	0.963524	0.714844	0.568867	0.780375	1.28357	0	0	0	0.0062062	0.00911746	0.00892206	0.0067371	0.0102155	0.0148079
CON_VIRSorter_k127_980916_flag=1_multi=55_0000_len=102962-gene_174	K14415	unknown		0	0	0	1.39392	1.87718	0.755997	0.823264	0.720915	1.46632	0	0	0	0.011306	0.017763	0.0094357	0.00974993	0.00943709	0.0169162
CON_VIRSorter_k127_980916_flag=1_multi=55_0000_len=102962-gene_134	K02314	dnaB; replicative DNA helicase [EC:3.6.4.12]		0	0	0	1.14006	1.46919	0.588602	0.567016	0.730183	1.15084	0	0	0	0.00924699	0.0139024	0.00734642	0.00671518	0.00955841	0.0132766
CON_VIRSorter_k127_980266_flag=0_multi=96_1144_len=11103-gene_1	K01185	E3.2.1.17; lysozyme [EC:3.2.1.17]		0	0	0	0.183659	0	0.0692923	0.0754578	0	10.7831	0	0	0	0.00148965	0	0.000864846	0.000893648	0	0.1244
CON_VIRSorter_k127_975159_flag=0_multi=124_6608_len=49346-gene_58	K06223	dam; DNA adenine methylase [EC:2.1.1.72]		0	0	0	1.25629	2.5727	0.64634	2.62771	1.50099	1.4305	0	0	0	0.0101897	0.0243444	0.00806705	0.03112	0.0196486	0.016503
CON_VIRSorter_k127_975159_flag=0_multi=124_6608_len=49346-gene_49	K06919	K06919; putative DNA primase/helicase		0	0	0	0.670512	0.909284	0.525412	1.57874	0.627652	0.696505	0	0	0	0.00543848	0.00860421	0.00655773	0.0186971	0.00821624	0.00803523
CON_VIRSorter_k127_975159_flag=0_multi=124_6608_len=49346-gene_29	K01493	comEB; dCMP deaminase [EC:3.5.4.12]		0	0	0	0.0828705	0.973968	0.187596	1.36192	0.322705	1.03799	0	0	0	0.000672158	0.0092163	0.00234141	0.0161293	0.00422435	0.0119747
CON_VIRSorter_k127_975159_flag=0_multi=124_6608_len=49346-gene_28	K02335	polA; DNA polymerase I [EC:2.7.7.7]		0	0	0	0.921026	1.82612	0.423771	2.41814	0.699817	0.7386	0	0	0	0.00747039	0.0172799	0.00528914	0.0286381	0.00916091	0.00852086
CON_VIRSorter_k127_975159_flag=0_multi=124_6608_len=49346-gene_17	K18955	unknown		0	0	0	1.09925	1.66386	0.452438	1.64232	0.583717	0.469384	0	0	0	0.00891597	0.0157445	0.00564694	0.01945	0.00764111	0.00541504
CON_VIRSorter_k127_974131_flag=0_multi=249_2046_len=15076-gene_4	K06904	K06904; uncharacterized protein		0	0	0	0	0.215852	0	0.0603663	0.0715184	17.3105	0	0	0	0	0.00204253	0	0.000714919	0.000936208	0.199703
CON_VIRSorter_k127_974131_flag=0_multi=249_2046_len=15076-gene_26	K00571	unknown		0	0	0	0.178826	0.116762	0.0449792	0	0.0580303	28.185	0	0	0	0.00145045	0.00110488	0.000561391	0	0.000759642	0.325156
CON_VIRSorter_k127_973085_flag=0_multi=462_0000_len=22021-gene_26	K08309	unknown		0	0	0	5.02629	10.6406	14.417	8.05515	6.1697	5.20563	0	0	0	0.040768	0.100688	0.179941	0.0953973	0.080764	0.0600548
CON_VIRSorter_k127_973085_flag=0_multi=462_0000_len=22021-gene_2	K07733	unknown		0	0	0	2.30352	6.76826	10.7767	5.11067	4.70931	3.42623	0	0	0	0.0186837	0.0640454	0.134506	0.0605257	0.0616469	0.0395268
CON_VIRSorter_k127_973085_flag=0_multi=462_0000_len=22021-gene_1	K00558	DNMT1, dcm; DNA (cytosine-5)-methyltransferase 1 [EC:2.1.1.37]		0	0	0	8.13657	12.26	21.5225	10.8004	9.92318	6.50961	0	0	0	0.0659953	0.116012	0.268626	0.127909	0.129899	0.0750981
CON_VIRSorter_k127_972962_flag=0_multi=68_1920_len=6834-gene_12	K01358	clpP, CLPP; ATP-dependent Clp protease, protease subunit [EC:3.4.21.92]		0	0	0	0.654101	0.640632	0.219364	0	0.353768	0.22758	0	0	0	0.00530537	0.00606206	0.00273791	0	0.00463097	0.00262548
CON_VIRSorter_k127_972962_flag=0_multi=68_1920_len=6834-gene_11	K00971	manC, cpsB; mannose-1-phosphate guanylyltransferase [EC:2.7.7.13]		0	0	0	0.119217	0.233525	0.359834	0.0979628	0.232121	0.186655	0	0	0	0.000966964	0.00220976	0.00449113	0.00116017	0.00303857	0.00215335	N
CON_VIRSorter_k127_9723_flag=1_multi=18_5377_len=2844-gene_6	K00558	DNMT1, dcm; DNA (cytosine-5)-methyltransferase 1 [EC:2.1.1.37]		0	0	0	0.290401	0.511958	0	0.143176	0.621966	0.454674	0	0	0	0.00235542	0.00484446	0	0.00169564	0.00814181	0.00524534
CON_VIRSorter_k127_9723_flag=1_multi=18_5377_len=2844-gene_4	K18955	unknown		0	0	0	0.144583	0	0.327295	0.118806	0	0	0	0	0	0.0011727	0	0.00408502	0.00140702	0	0
CON_VIRSorter_k127_9723_flag=1_multi=18_5377_len=2844-gene_3	K03111	ssb; single-strand DNA-binding protein		0	0	0	0	0	0.297254	0.161852	0.383505	0.0770968	0	0	0	0	0	0.00371007	0.00191681	0.00502024	0.000889428
CON_VIRSorter_k127_970942_flag=1_multi=20_0000_len=61811-gene_89	K03466	unknown		0	0	0	0.131402	0.165467	0.141647	0.154251	0.877187	0.102867	0	0	0	0.0010658	0.00156575	0.00176792	0.00182679	0.0114828	0.00118672
CON_VIRSorter_k127_970942_flag=1_multi=20_0000_len=61811-gene_67	K00558	DNMT1, dcm; DNA (cytosine-5)-methyltransferase 1 [EC:2.1.1.37]		0	0	0	0.0781078	0.191249	0.265222	0.25673	0.646338	0.275156	0	0	0	0.000633528	0.00180971	0.00331027	0.00304046	0.00846084	0.00317434
CON_VIRSorter_k127_970942_flag=1_multi=20_0000_len=61811-gene_66	K00558	DNMT1, dcm; DNA (cytosine-5)-methyltransferase 1 [EC:2.1.1.37]		0	0	0	0	0	0	0	0	0	0	0	0	0	0	0	0	0	0
CON_VIRSorter_k127_970942_flag=1_multi=20_0000_len=61811-gene_59	K18955	unknown		0	0	0	0	0	0.117877	0	0.912477	0	0	0	0	0	0	0.00147123	0	0.0119447	0
CON_VIRSorter_k127_970942_flag=1_multi=20_0000_len=61811-gene_31	K06958	unknown		0	0	0	0.488291	0	0.245635	0.200618	0.713043	0.573379	0	0	0	0.0039605	0	0.0030658	0.00237593	0.00933405	0.00661479
CON_VIRSorter_k127_970942_flag=1_multi=20_0000_len=61811-gene_30	K02503	unknown		0	0	0	0.498743	0.244237	0.282255	0.102456	0.364153	0.195218	0	0	0	0.00404528	0.00231112	0.00352286	0.00121339	0.00476693	0.00225213
CON_VIRSorter_k127_970942_flag=1_multi=20_0000_len=61811-gene_26	K14623	unknown		0	0	0	0.199132	0.390063	0.30052	0.122723	1.01776	0.311776	0	0	0	0.00161515	0.00369102	0.00375084	0.00145341	0.013323	0.00359681
CON_VIRSorter_k127_970942_flag=1_multi=20_0000_len=61811-gene_25	K19721	COL5AS; collagen, type V/XI/XXIV/XXVII, alpha		0	0	0	0	0.0591596	0.273474	0.248172	0.411628	0.283716	0	0	0	0	0.000559805	0.00341326	0.00293911	0.0053884	0.00327309
CON_VIRSorter_k127_967415_flag=1_multi=10_0000_len=6199-gene_2	K02395	unknown		0	0	0	0.055247	0.216437	0.041688	0.18159	0.107568	0.172998	0	0	0	0.000448105	0.00204807	0.000520314	0.00215057	0.00140812	0.00199579
CON_VIRSorter_k127_96476_flag=1_multi=41_0000_len=17973-gene_4	K06904	K06904; uncharacterized protein		0	0	0	0.0760677	1.29136	0.286994	1.79184	0.444322	0.0992478	0	0	0	0.000616981	0.0122196	0.00358201	0.0212208	0.00581636	0.00114497
CON_VIRSorter_k127_96476_flag=1_multi=41_0000_len=17973-gene_20	K06919	K06919; putative DNA primase/helicase		0	0	0	0.199864	1.77953	0.397597	1.77669	0.318391	0.142237	0	0	0	0.00162109	0.016839	0.00496246	0.0210414	0.00416788	0.00164092
CON_VIRSorter_k127_964597_flag=1_multi=9_0000_len=3175-gene_1	K06904	K06904; uncharacterized protein		0	0	0	0	0.572512	0	0	0.142268	0	0	0	0	0	0.00541746	0	0	0.00186235	0
CON_VIRSorter_k127_96452_flag=0_multi=33_9273_len=5612-gene_6	K06904	K06904; uncharacterized protein		0	0	0	0.146927	1.43902	0.221735	0.724395	0.858221	0.517591	0	0	0	0.00119172	0.0136169	0.00276751	0.00857902	0.0112345	0.00597118
CON_VIRSorter_k127_963377_flag=1_multi=13_0000_len=5017-gene_5	K06907	K06907; uncharacterized protein		0	0	0	0.0831239	0.0814123	0.156808	0.0683043	0.202307	0.0650726	0	0	0	0.000674213	0.000770373	0.00195714	0.000808929	0.00264829	0.00075071
CON_VIRSorter_k127_961857_flag=0_multi=170_0000_len=40412-gene_3	K07455	unknown		0	0	0	4.23319	2.36396	2.46574	3.11233	3.1812	2.936	0	0	0	0.0343351	0.0223692	0.0307753	0.0368593	0.0416433	0.0338712
CON_VIRSorter_k127_96070_flag=0_multi=57_0000_len=4328-gene_3	K04771	degP, htrA; serine protease Do [EC:3.4.21.107]		0	0	0	0.403116	0.507619	0.39109	1.32499	0.897011	0.360656	0	0	0	0.00326965	0.00480341	0.00488125	0.0156919	0.0117423	0.00416071
CON_VIRSorter_k127_959689_flag=0_multi=22_0000_len=147831-circular-gene_94	K00525	E1.17.4.1A, nrdA, nrdE; ribonucleoside-diphosphate reductase alpha chain [EC:1.17.4.1]		0	0	0	0.205355	2.06612	0.0845213	0.214765	1.07229	0.438435	0	0	0	0.00166562	0.0195509	0.00105492	0.00254346	0.0140367	0.00505801
CON_VIRSorter_k127_959689_flag=0_multi=22_0000_len=147831-circular-gene_84	K03671	trxA; thioredoxin 1		0	0	0	0.448047	0.731368	0	0.122723	1.01776	0	0	0	0	0.00363408	0.00692066	0	0.00145341	0.013323	0
CON_VIRSorter_k127_959689_flag=0_multi=22_0000_len=147831-circular-gene_81	K01520	dut, DUT; dUTP pyrophosphatase [EC:3.6.1.23]		0	0	0	0.339769	0.831931	0	0	0.992318	0	0	0	0	0.00275585	0.00787225	0	0	0.0129899	0
CON_VIRSorter_k127_959689_flag=0_multi=22_0000_len=147831-circular-gene_78	K03553	recA; recombination protein RecA		0	0	0	0.146531	1.3275	0.110569	0.180611	1.2482	0.200743	0	0	0	0.00118851	0.0125617	0.00138002	0.00213897	0.0163395	0.00231587
CON_VIRSorter_k127_959689_flag=0_multi=22_0000_len=147831-circular-gene_67	K07313	pphA; serine/threonine protein phosphatase 1 [EC:3.1.3.16]		0	0	0	0.235338	1.55582	0.0887901	0.145036	0.572767	0.0460578	0	0	0	0.00190881	0.0147221	0.0011082	0.00171766	0.00749777	0.000531346
CON_VIRSorter_k127_959689_flag=0_multi=22_0000_len=147831-circular-gene_63	K03465	thyX, thy1; thymidylate synthase (FAD) [EC:2.1.1.148]		0	0	0	0.220988	1.51506	0.250128	0.136192	0.806763	0.389245	0	0	0	0.00179242	0.0143365	0.00312188	0.00161293	0.0105609	0.00449052
CON_VIRSorter_k127_959689_flag=0_multi=22_0000_len=147831-circular-gene_58	K01185	E3.2.1.17; lysozyme [EC:3.2.1.17]		0	0	0	0.0746745	0.950779	0	0.245445	0.436184	0.058458	0	0	0	0.000605681	0.00899686	0	0.00290681	0.00570984	0.000674401
CON_VIRSorter_k127_959689_flag=0_multi=22_0000_len=147831-circular-gene_187	K07117	K07117; uncharacterized protein		0	0	0	0.240544	1.64914	0.272263	0.296489	1.05379	0	0	0	0	0.00195104	0.0156052	0.00339816	0.00351133	0.0137946	0
CON_VIRSorter_k127_959689_flag=0_multi=22_0000_len=147831-circular-gene_186	K06217	phoH, phoL; phosphate starvation-inducible protein PhoH and related proteins		0	0	0	0.419098	1.87643	0.316241	0.393577	1.16572	0.281217	0	0	0	0.00339928	0.0177559	0.00394705	0.00466114	0.0152598	0.00324426
CON_VIRSorter_k127_959689_flag=0_multi=22_0000_len=147831-circular-gene_138	K07010	unknown		0	0	0	0.291647	0.971182	0.528168	0.0958606	1.02213	0.0456625	0	0	0	0.00236553	0.00918993	0.00659213	0.00113528	0.0133801	0.000526785
CON_VIRSorter_k127_959689_flag=0_multi=22_0000_len=147831-circular-gene_117	K03648	UNG, UDG; uracil-DNA glycosylase [EC:3.2.2.27]		0	0	0	0.35609	1.27878	0.0895656	0.097535	0.693323	0.0464601	0	0	0	0.00288822	0.0121006	0.00111788	0.00115511	0.0090759	0.000535987
CON_VIRSorter_k127_959689_flag=0_multi=22_0000_len=147831-circular-gene_112	K07010	unknown		0	0	0	0.325138	1.21008	0.0490682	0.0534342	0.569752	0.101812	0	0	0	0.00263717	0.0114505	0.000612427	0.000632823	0.0074583	0.00117456
CON_VIRSorter_k127_959689_flag=0_multi=22_0000_len=147831-circular-gene_110	K00820	glmS, GFPT; glutamine---fructose-6-phosphate transaminase (isomerizing) [EC:2.6.1.16]		0	0	0	0.0507749	1.62449	0.127712	0.16689	1.1369	0.211992	0	0	0	0.000411833	0.015372	0.00159399	0.00197649	0.0148826	0.00244565
CON_VIRSorter_k127_959689_flag=0_multi=22_0000_len=147831-circular-gene_103	K03642	rlpA; rare lipoprotein A		0	0	0	0.234323	0.688495	0	0	0.798417	0	0	0	0	0.00190058	0.00651497	0	0	0.0104516	0
CON_VIRSorter_k127_9589_flag=1_multi=153_0000_len=6044-gene_3	K00677	lpxA; UDP-N-acetylglucosamine acyltransferase [EC:2.3.1.129]		0	0	0	0.251681	0.246498	0.142434	0.310215	0.0612542	0.39405	0	0	0	0.00204137	0.00233252	0.00177774	0.00367389	0.000801845	0.00454596
CON_VIRSorter_k127_958820_flag=0_multi=1017_9016_len=7930-gene_6	K00558	DNMT1, dcm; DNA (cytosine-5)-methyltransferase 1 [EC:2.1.1.37]		0	0	0	0.970768	1.11856	1.12032	1.03231	1.00066	0.849361	0	0	0	0.00787385	0.0105845	0.0139829	0.0122257	0.013099	0.00979865
CON_VIRSorter_k127_958331_flag=1_multi=8_0000_len=3264-gene_4	K09961	K09961; uncharacterized protein		0	0	0	0.118697	0.0581262	0	0	0	0.0464601	0	0	0	0.000962741	0.000550026	0	0	0	0.000535987
CON_VIRSorter_k127_958331_flag=1_multi=8_0000_len=3264-gene_2	K09960	K09960; uncharacterized protein		0	0	0	0.0728727	0.142744	0.082482	0.0598807	0.0709432	0.114095	0	0	0	0.000591066	0.00135074	0.00102947	0.000709169	0.000928678	0.00131626
CON_VIRSorter_k127_956713_flag=1_multi=11_0000_len=5034-gene_5	K02843	waaF, rfaF; heptosyltransferase II [EC:2.4.-.-]		0	0	0	0	0	0.0391422	0.42625	0.0504997	0.324866	0	0	0	0	0	0.000488539	0.00504809	0.000661063	0.00374782
CON_VIRSorter_k127_954555_flag=1_multi=25_0815_len=13537-gene_4	K06904	K06904; uncharacterized protein		0	0	0	0.346998	0.339853	0.436394	0.570268	0.281509	0.0905478	0	0	0	0.00281448	0.0032159	0.00544669	0.0067537	0.00368507	0.0010446
CON_VIRSorter_k127_953699_flag=1_multi=111_0000_len=13936-gene_5	K02342	dnaQ; DNA polymerase III subunit epsilon [EC:2.7.7.7]		0	0	0	0.057833	1.24613	0.349115	0.332657	0.112603	0.0905478	0	0	0	0.00046908	0.0117916	0.00435735	0.00393966	0.00147403	0.0010446
CON_VIRSorter_k127_953699_flag=1_multi=111_0000_len=13936-gene_18	K02314	dnaB; replicative DNA helicase [EC:3.6.4.12]		0	0	0	0.503361	0.463997	0.491537	0.267637	0	0.370871	0	0	0	0.00408274	0.00439062	0.00613494	0.00316963	0	0.00427855
CON_VIRSorter_k127_953699_flag=1_multi=111_0000_len=13936-gene_17	K02315	unknown		0	0	0	0.26011	0.636885	0.441614	0.0534342	0.0633058	0.25453	0	0	0	0.00210974	0.00602661	0.00551184	0.000632823	0.000828701	0.00293639
CON_VIRSorter_k127_953699_flag=1_multi=111_0000_len=13936-gene_15	K00558	DNMT1, dcm; DNA (cytosine-5)-methyltransferase 1 [EC:2.1.1.37]		0	0	0	0.503361	0.575162	0.506432	0.20681	0.0408361	0.39405	0	0	0	0.00408274	0.00544255	0.00632085	0.00244926	0.000534563	0.00454596
CON_VIRSorter_k127_953699_flag=1_multi=111_0000_len=13936-gene_12	K18955	unknown		0	0	0	1.08726	0.177479	0.546947	0.148903	0.176412	0.283716	0	0	0	0.00881871	0.00167941	0.00682652	0.00176347	0.00230931	0.00327309
CON_VIRSorter_k127_953374_flag=1_multi=563_5792_len=2159-gene_4	K12452	ascC, ddhC, rfbH; CDP-4-dehydro-6-deoxyglucose reductase, E1 [EC:1.17.1.1]		0	0	0	0.662964	0	0.250128	0.817153	0.484058	0.259497	0	0	0	0.00537726	0	0.00312188	0.00967756	0.00633653	0.00299368	C
CON_VIRSorter_k127_951541_flag=1_multi=16_0000_len=18764-gene_3	K07474	xtmA; phage terminase small subunit		0	0	0	0	0	0	0	0	0.856041	0	0	0	0	0	0	0	0	0.00987571
CON_VIRSorter_k127_950930_flag=1_multi=52_8949_len=21316-gene_6	K10804	tesA; acyl-CoA thioesterase I [EC:3.1.2.- 3.1.2.2 3.1.1.2 3.1.1.5]		0	0	0	1.5039	0.0545529	0.0420297	0	0.054225	0	0	0	0	0.012198	0.000516213	0.000524579	0	0.00070983	0
CON_VIRSorter_k127_950930_flag=1_multi=52_8949_len=21316-gene_26	K07584	ysxB; uncharacterized protein	Yes	0	0	0	0	0	0.325564	0	0.210014	0	0	0	0	0	0	0.0040634	0	0.00274918	0
CON_VIRSorter_k127_950918_flag=1_multi=30_9020_len=61543-gene_78	K17733	unknown		0	0	0	0	0.165353	0	0.27746	0.246539	0.198249	0	0	0	0	0.00156467	0	0.00328596	0.0032273	0.0022871
CON_VIRSorter_k127_950918_flag=1_multi=30_9020_len=61543-gene_36	K00558	DNMT1, dcm; DNA (cytosine-5)-methyltransferase 1 [EC:2.1.1.37]		0	0	0	0	0.461269	0.253843	0.110572	0.0654996	0.10534	0	0	0	0	0.00436481	0.00316825	0.0013095	0.000857418	0.00121526
CON_VIRSorter_k127_950918_flag=1_multi=30_9020_len=61543-gene_13	K00590	unknown		0	0	0	0.0982464	0.0641489	0.197692	0.322923	0.127527	0.102548	0	0	0	0.000796871	0.000607017	0.00246742	0.00382438	0.00166938	0.00118305
CON_VIRSorter_k127_950049_flag=0_multi=40_0000_len=41437-circular-gene_52	K06909	xtmB; phage terminase large subunit		0	0	0	0.284458	1.85734	1.40712	0.960946	0.7077	0.717538	0	0	0	0.00230722	0.0175753	0.0175624	0.0113805	0.0092641	0.00827788
CON_VIRSorter_k127_950049_flag=0_multi=40_0000_len=41437-circular-gene_47	K01185	E3.2.1.17; lysozyme [EC:3.2.1.17]		0	0	0	0.337659	0.909441	0.573275	1.45666	0.739616	0.462581	0	0	0	0.00273873	0.00860569	0.00715513	0.0172513	0.0096819	0.00533657
CON_VIRSorter_k127_950049_flag=0_multi=40_0000_len=41437-circular-gene_19	K19789	unknown		0	0	0	0.148263	0.871259	0.91365	0.73098	0.457068	0.40623	0	0	0	0.00120255	0.0082444	0.0114034	0.00865701	0.00598322	0.00468648
CON_VIRSorter_k127_948881_flag=1_multi=32_0000_len=28612-gene_35	K00571	unknown		0	0	0	0	0.164332	0.696345	0.0344684	1.14341	0.0985126	0	0	0	0	0.00155501	0.00869117	0.00040821	0.0149678	0.00113649
CON_VIRSorter_k127_948881_flag=1_multi=32_0000_len=28612-gene_1	K02395	unknown		0	0	0	0	0	0.178352	0	0.230103	0.0925162	0	0	0	0	0	0.00222604	0	0.00301215	0.00106731
CON_VIRSorter_k127_946912_flag=1_multi=59_0000_len=17524-gene_3	K03932	lpqC; polyhydroxybutyrate depolymerase		0	0	0	0.942425	0.680119	0.973127	0.366824	0.772608	1.0484	0	0	0	0.00764395	0.00643571	0.0121457	0.0043443	0.0101138	0.0120949
CON_VIRSorter_k127_946599_flag=1_multi=36_7489_len=5802-gene_7	K06920	queC; 7-cyano-7-deazaguanine synthase [EC:6.3.4.20]		0	0	0	0.608541	0.368959	0.655987	0.357178	0.536007	0.385648	0	0	0	0.00493584	0.00349132	0.00818746	0.00423006	0.00701657	0.00444903
CON_VIRSorter_k127_946599_flag=1_multi=36_7489_len=5802-gene_6	K01495	GCH1, folE; GTP cyclohydrolase IA [EC:3.5.4.16]		0	0	0	0.985858	0.344842	0.956449	0.752232	0.137108	0.110252	0	0	0	0.00799624	0.00326311	0.0119376	0.0089087	0.0017948	0.00127193
CON_VIRSorter_k127_944239_flag=0_multi=150_0109_len=8035-gene_8	K20276	bapA; large repetitive protein		0	0	0	2.72885	2.0438	2.70513	2.55012	4.53185	1.75926	0	0	0	0.0221336	0.0193397	0.0337631	0.0302011	0.0593239	0.0202958
CON_VIRSorter_k127_942952_flag=1_multi=25_0000_len=4247-gene_4	K06904	K06904; uncharacterized protein		0	0	0	0.0969614	0.18993	0.292659	0.15935	0.188788	0.227715	0	0	0	0.000786448	0.00179723	0.00365272	0.00188718	0.00247132	0.00262704
CON_VIRSorter_k127_939506_flag=0_multi=604_6298_len=9428-gene_6	K19668	CBH2, cbhA; cellulose 1,4-beta-cellobiosidase [EC:3.2.1.91]		0	0	0	5.46608	14.5608	14.8452	5.27803	5.03147	5.41126	0	0	0	0.0443351	0.137783	0.185286	0.0625078	0.0658642	0.062427
CON_VIRSorter_k127_938961_flag=1_multi=277_9599_len=14286-gene_16	K03153	thiO; glycine oxidase [EC:1.4.3.19]		0	0	0	0.323589	0.271651	0.348818	0.303885	0.495034	0.289506	0	0	0	0.00262462	0.00257053	0.00435365	0.00359891	0.00648021	0.00333989
CON_VIRSorter_k127_938366_flag=0_multi=26_9839_len=6662-gene_4	K06909	xtmB; phage terminase large subunit		0	0	0	0	0.466504	1.00636	0.104372	0.0618267	0.0994333	0	0	0	0	0.00441435	0.0125605	0.00123607	0.000809338	0.00114711
CON_VIRSorter_k127_937318_flag=1_multi=38_7531_len=59026-gene_69	K00525	E1.17.4.1A, nrdA, nrdE; ribonucleoside-diphosphate reductase alpha chain [EC:1.17.4.1]		0	0	0	0.529198	0.683214	0.145207	0.415085	0.210758	0.52726	0	0	0	0.00429229	0.006465	0.00181235	0.00491586	0.00275891	0.00608274
CON_VIRSorter_k127_937318_flag=1_multi=38_7531_len=59026-gene_57	K00571	unknown		0	0	0	0.491232	0.588032	0.411858	0.179402	0.584498	0.341827	0	0	0	0.00398436	0.00556432	0.00514045	0.00212466	0.00765134	0.00394349
CON_VIRSorter_k127_937318_flag=1_multi=38_7531_len=59026-gene_56	K02335	polA; DNA polymerase I [EC:2.7.7.7]		0	0	0	0.369669	0.425949	0.607111	0.214421	0.508067	0.255345	0	0	0	0.00299836	0.00403059	0.00757744	0.00253939	0.00665082	0.00294578
CON_VIRSorter_k127_937318_flag=1_multi=38_7531_len=59026-gene_40	K03465	thyX, thy1; thymidylate synthase (FAD) [EC:2.1.1.148]		0	0	0	0.421419	1.23822	0.278243	0.0865718	0.410261	0.57733	0	0	0	0.0034181	0.0117168	0.00347279	0.00102527	0.00537049	0.00666037
CON_VIRSorter_k127_936309_flag=0_multi=48_2656_len=60677-gene_10	K02335	polA; DNA polymerase I [EC:2.7.7.7]		0	0	0	0.1325	0.222466	1.42831	0.015554	0.0921373	0.311179	0	0	0	0.0010747	0.00210511	0.0178269	0.000184206	0.00120612	0.00358992
CON_VIRSorter_k127_936309_flag=0_multi=48_2656_len=60677-gene_1	K18955	unknown		0	0	0	0.110195	0.215852	1.24726	0	0.107278	0.0862651	0	0	0	0.000893788	0.00204253	0.0155672	0	0.00140431	0.000995197
CON_VIRSorter_k127_934838_flag=0_multi=33_0000_len=123197-circular-gene_8	K16788	unknown	Yes	0	0	0	4.3713	0.0778415	0	0	0.232121	0	0	0	0	0.0354553	0.000736585	0	0	0.00303857	0
CON_VIRSorter_k127_934838_flag=0_multi=33_0000_len=123197-circular-gene_35	K03465	thyX, thy1; thymidylate synthase (FAD) [EC:2.1.1.148]		0	0	0	3.02017	0.0616246	0	0.0517026	0	0	0	0	0	0.0244964	0.00058313	0	0.000612314	0	0
CON_VIRSorter_k127_934838_flag=0_multi=33_0000_len=123197-circular-gene_30	K00954	E2.7.7.3A, coaD, kdtB; pantetheine-phosphate adenylyltransferase [EC:2.7.7.3]		0	0	0	1.04544	0	0	0	0	0	0	0	0	0.00847953	0	0	0	0	0
CON_VIRSorter_k127_934838_flag=0_multi=33_0000_len=123197-circular-gene_21	K01448	amiABC; N-acetylmuramoyl-L-alanine amidase [EC:3.5.1.28]		0	0	0	1.8121	0	0	0	0	0	0	0	0	0.0146978	0	0	0	0	0
CON_VIRSorter_k127_934838_flag=0_multi=33_0000_len=123197-circular-gene_136	K03648	UNG, UDG; uracil-DNA glycosylase [EC:3.2.2.27]		0	0	0	2.89034	0.0602303	0	0	0	0	0	0	0	0.0234434	0.000569937	0	0	0	0
CON_VIRSorter_k127_934838_flag=0_multi=33_0000_len=123197-circular-gene_126	K00525	E1.17.4.1A, nrdA, nrdE; ribonucleoside-diphosphate reductase alpha chain [EC:1.17.4.1]		0	0	0	3.63016	0.0700574	0.0269875	0	0	0.0139992	0	0	0	0.029444	0.000662927	0.000336835	0	0	0.000161501
CON_VIRSorter_k127_934838_flag=0_multi=33_0000_len=123197-circular-gene_122	K03469	rnhA, RNASEH1; ribonuclease HI [EC:3.1.26.4]		0	0	0	2.77362	0	0	0	0	0	0	0	0	0.0224967	0	0	0	0	0
CON_VIRSorter_k127_934838_flag=0_multi=33_0000_len=123197-circular-gene_121	K01971	ligD; bifunctional non-homologous end joining protein LigD [EC:6.5.1.1]		0	0	0	3.85193	0	0.0274205	0	0	0	0	0	0	0.0312428	0	0.000342239	0	0	0
CON_VIRSorter_k127_934838_flag=0_multi=33_0000_len=123197-circular-gene_119	K03657	uvrD, pcrA; DNA helicase II / ATP-dependent DNA helicase PcrA [EC:3.6.4.12]		0	0	0	3.34728	0.0789964	0.030431	0	0	0	0	0	0	0.0271496	0.000747514	0.000379814	0	0	0
CON_VIRSorter_k127_934838_flag=0_multi=33_0000_len=123197-circular-gene_117	K02470	unknown		0	0	0	3.38133	0.0427316	0.0164611	0.0179258	0.0212374	0	0	0	0	0.0274258	0.000404353	0.000205453	0.000212295	0.000278007	0
CON_VIRSorter_k127_934838_flag=0_multi=33_0000_len=123197-circular-gene_116	K02469	unknown		0	0	0	3.9873	0.0332357	0	0	0	0.0132826	0	0	0	0.0323408	0.000314497	0	0	0	0.000153235
CON_VIRSorter_k127_934838_flag=0_multi=33_0000_len=123197-circular-gene_108	K07462	recJ; single-stranded-DNA-specific exonuclease [EC:3.1.-.-]		0	0	0	3.55559	0.068731	0.0176511	0.0192216	0.0227727	0	0	0	0	0.0288392	0.000650375	0.000220305	0.000227642	0.000298104	0
CON_VIRSorter_k127_934838_flag=0_multi=33_0000_len=123197-circular-gene_106	K02337	dnaE; DNA polymerase III subunit alpha [EC:2.7.7.7]		0	0	0	4.81762	0.019867	0	0	0.0296214	0.00793982	0	0	0	0.0390754	0.000187994	0	0	0.000387758	9.15978e-05
CON_VIRSorter_k127_934838_flag=0_multi=33_0000_len=123197-circular-gene_103	K01520	dut, DUT; dUTP pyrophosphatase [EC:3.6.1.23]		0	0	0	5.29718	0.0524051	0	0.0439675	0	0	0	0	0	0.0429652	0.00049589	0	0.000520708	0	0
CON_VIRSorter_k127_934838_flag=0_multi=33_0000_len=123197-circular-gene_102	K01159	ruvC; crossover junction endodeoxyribonuclease RuvC [EC:3.1.22.4]		0	0	0	5.03083	0.0735409	0	0	0	0.058781	0	0	0	0.0408048	0.00069589	0	0	0	0.000678127
CON_VIRSorter_k127_934537_flag=0_multi=53_0000_len=13103-gene_12	K01654	E2.5.1.56, neuB; N-acetylneuraminate synthase [EC:2.5.1.56]		0	0	0	0.757673	0.927589	0.464524	1.40083	1.01422	0.40778	0	0	0	0.00614544	0.00877743	0.00579779	0.0165901	0.0132765	0.00470436	C
CON_VIRSorter_k127_933885_flag=1_multi=16_0000_len=5425-gene_5	K06909	xtmB; phage terminase large subunit		0	0	0	0	0	0	0	0	1.46078	0	0	0	0	0	0	0	0	0.0168523
CON_VIRSorter_k127_932856_flag=1_multi=10_0000_len=5471-gene_8	K06909	xtmB; phage terminase large subunit		0	0	0	0	0	0	0	0	0.841146	0	0	0	0	0	0	0	0	0.00970388
CON_VIRSorter_k127_932723_flag=1_multi=10_0000_len=10733-gene_11	K02335	polA; DNA polymerase I [EC:2.7.7.7]		0	0	0	0.286121	10.5553	0.10795	0.0783702	0.0928485	0.0373311	0	0	0	0.00232071	0.0998809	0.00134734	0.00092814	0.00121543	0.00043067
CON_VIRSorter_k127_926631_flag=0_multi=180_3117_len=26176-gene_23	K19789	unknown		0	0	0	5.96667	1.98852	1.81343	3.52397	3.02536	5.9522	0	0	0	0.0483954	0.0188166	0.0226337	0.0417345	0.0396033	0.0686676
CON_VIRSorter_k127_926631_flag=0_multi=180_3117_len=26176-gene_18	K02316	dnaG; DNA primase [EC:2.7.7.101]		0	0	0	5.91105	2.32485	1.6858	4.05405	2.76399	6.19415	0	0	0	0.0479442	0.0219992	0.0210406	0.0480122	0.0361819	0.0714588
CON_VIRSorter_k127_926443_flag=0_multi=1060_0796_len=31406-gene_38	K07451	unknown		0	0	0	38.1102	50.4991	22.3078	41.9079	50.1956	21.3884	0	0	0	0.309109	0.477854	0.278427	0.496316	0.657083	0.246747
CON_VIRSorter_k127_926443_flag=0_multi=1060_0796_len=31406-gene_10	K14744	rzpD; prophage endopeptidase [EC:3.4.-.-]	Yes	0	0	0	21.3569	30.8052	13.6248	26.2442	32.1322	14.7431	0	0	0	0.173225	0.291498	0.170053	0.310811	0.420625	0.170084
CON_VIRSorter_k127_925091_flag=0_multi=38_0000_len=106198-gene_85	K06952	K06952; uncharacterized protein		0	0	0	0.0746745	0.877642	0.394433	0.429529	1.30855	0.409206	0	0	0	0.000605681	0.00830479	0.00492297	0.00508692	0.0171295	0.00472081
CON_VIRSorter_k127_925091_flag=0_multi=38_0000_len=106198-gene_71	K03574	unknown		0	0	0	0.323804	0.669509	0.407224	0.709533	0.647973	0.4436	0	0	0	0.00262635	0.00633531	0.00508262	0.00840301	0.00848225	0.00511759
CON_VIRSorter_k127_925091_flag=0_multi=38_0000_len=106198-gene_7	K02314	dnaB; replicative DNA helicase [EC:3.6.4.12]		0	0	0	0.338231	0.602303	0.162414	0.859058	0.778289	0.529561	0	0	0	0.00274338	0.00569937	0.00202711	0.0101738	0.0101881	0.00610928
CON_VIRSorter_k127_925091_flag=0_multi=38_0000_len=106198-gene_5	K02316	dnaG; DNA primase [EC:2.7.7.101]		0	0	0	0.257122	0.431705	0.554338	0.271648	0.46487	0.34506	0	0	0	0.00208551	0.00408506	0.00691877	0.00321713	0.00608535	0.00398079
CON_VIRSorter_k127_925091_flag=0_multi=38_0000_len=106198-gene_2	K02337	dnaE; DNA polymerase III subunit alpha [EC:2.7.7.7]		0	0	0	0.278895	0.703891	0.331859	0.625817	0.657891	0.445056	0	0	0	0.0022621	0.00666066	0.00414198	0.00741157	0.00861208	0.00513439
CON_VIRSorter_k127_925091_flag=0_multi=38_0000_len=106198-gene_15	K03722	unknown		0	0	0	0.164487	0.422888	0.248236	0.473067	0.700578	0.482876	0	0	0	0.00133415	0.00400163	0.00309827	0.00560254	0.00917087	0.0055707
CON_VIRSorter_k127_925091_flag=0_multi=38_0000_len=106198-gene_1	K03553	recA; recombination protein RecA		0	0	0	0.188761	0.480671	0.284868	0.40328	0.514535	0.23643	0	0	0	0.00153103	0.00454841	0.00355548	0.00477605	0.00673549	0.00272758
CON_VIRSorter_k127_924335_flag=1_multi=13_0000_len=2569-gene_3	K18955	unknown		0	0	0	0.123552	0.242016	0.0932296	0	0.240562	0.193443	0	0	0	0.00100213	0.00229011	0.00116361	0	0.00314906	0.00223165
CON_VIRSorter_k127_923704_flag=1_multi=18_0410_len=6981-gene_8	K03465	thyX, thy1; thymidylate synthase (FAD) [EC:2.1.1.148]		0	0	0	0.323589	0.105642	0.122086	0.0443165	0	0.0844394	0	0	0	0.00262462	0.000999651	0.00152378	0.000524841	0	0.000974135
CON_VIRSorter_k127_923704_flag=1_multi=18_0410_len=6981-gene_11	K03763	polC; DNA polymerase III subunit alpha, Gram-positive type [EC:2.7.7.7]		0	0	0	0.666577	0	0.0838304	0	0	0	0	0	0	0.00540657	0	0.0010463	0	0	0
CON_VIRSorter_k127_923373_flag=1_multi=8_0000_len=3682-gene_4	K09960	K09960; uncharacterized protein		0	0	0	0.0323589	0.190156	0.0732518	0.132949	0.157511	0.101327	0	0	0	0.000262462	0.00179937	0.000914266	0.00157452	0.00206189	0.00116896
CON_VIRSorter_k127_921577_flag=1_multi=40_0000_len=15017-gene_10	K02503	unknown		0	0	0	0	0	0	1.44411	0	0	0	0	0	0	0	0	0.0171026	0	0
CON_VIRSorter_k127_920903_flag=0_multi=23_8324_len=2871-gene_3	K06904	K06904; uncharacterized protein		0	0	0	0.18121	0.118319	0.319052	0.347441	0.058804	0.141858	0	0	0	0.00146978	0.00111961	0.00398214	0.00411475	0.000769771	0.00163655
CON_VIRSorter_k127_919859_flag=0_multi=69_4834_len=12228-gene_9	K02313	dnaA; chromosomal replication initiator protein		0	0	0	0.614657	0.267556	0.618407	0.448955	0.731357	0.0534641	0	0	0	0.00498545	0.00253178	0.00771843	0.00531698	0.00957378	0.000616789
CON_VIRSorter_k127_919859_flag=0_multi=69_4834_len=12228-gene_23	K07474	xtmA; phage terminase small subunit		0	0	0	0.90005	0.0881517	0.271662	0.443752	0.788597	0.211378	0	0	0	0.00730026	0.000834146	0.00339066	0.00525536	0.0103231	0.00243856
CON_VIRSorter_k127_916988_flag=0_multi=189_2018_len=6841-gene_11	K06320	cgeB; spore maturation protein CgeB		0	0	0	1.14272	1.20873	1.20718	1.08923	1.82444	1.14504	0	0	0	0.00926854	0.0114377	0.0150669	0.0128998	0.0238827	0.0132098
CON_VIRSorter_k127_916552_flag=1_multi=19_1895_len=24654-gene_14	K02334	dpo; DNA polymerase bacteriophage-type [EC:2.7.7.7]		0	0	0	0.206775	0.257749	0.141843	0.108125	0.2013	0.191302	0	0	0	0.00167714	0.00243898	0.00177036	0.00128052	0.00263511	0.00220696
CON_VIRSorter_k127_913901_flag=1_multi=449_0564_len=3653-gene_7	K00012	UGDH, ugd; UDPglucose 6-dehydrogenase [EC:1.1.1.22]		0	0	0	93.7047	0.467049	0.0899584	0.391851	0.580303	0	0	0	0	0.760033	0.00441951	0.00112278	0.0046407	0.00759642	0	C
CON_VIRSorter_k127_913450_flag=0_multi=63_0104_len=5434-gene_4	K02651	flp, pilA; pilus assembly protein Flp/PilA		0	0	0	0.295451	1.01279	0	0.485555	0.575257	0.693871	0	0	0	0.00239639	0.00958361	0	0.00575043	0.00753037	0.00800485
CON_VIRSorter_k127_9128_flag=1_multi=80_0000_len=41370-gene_25	K00558	DNMT1, dcm; DNA (cytosine-5)-methyltransferase 1 [EC:2.1.1.37]		0	0	0	1.1002	2.47202	1.46504	0.744517	1.13408	1.82389	0	0	0	0.00892369	0.0233918	0.0182853	0.00881733	0.0148456	0.0210413
CON_VIRSorter_k127_9128_flag=1_multi=80_0000_len=41370-gene_21	K18955	unknown		0	0	0	0.479674	0.469797	0.844551	0.788312	0.466973	0.751014	0	0	0	0.00389061	0.00444551	0.010541	0.00933599	0.00611289	0.00866407
CON_VIRSorter_k127_9128_flag=1_multi=80_0000_len=41370-gene_18	K00571	unknown		0	0	0	0.61404	2.64614	1.69891	1.04277	1.55423	2.33938	0	0	0	0.00498045	0.0250395	0.0212044	0.0123496	0.0203456	0.0269882
CON_VIRSorter_k127_912077_flag=1_multi=16_0000_len=13960-gene_9	K02334	dpo; DNA polymerase bacteriophage-type [EC:2.7.7.7]		0	0	0	0.183659	0.119918	0.431152	0.301831	0.238395	0.0479251	0	0	0	0.00148965	0.00113474	0.00538127	0.00357459	0.00312069	0.000552887
CON_VIRSorter_k127_912077_flag=1_multi=16_0000_len=13960-gene_15	K06223	dam; DNA adenine methylase [EC:2.1.1.72]		0	0	0	0.252616	0.395863	0.533731	0.124547	0.0983711	0.197758	0	0	0	0.00204896	0.0037459	0.00666157	0.00147502	0.00128772	0.00228143
CON_VIRSorter_k127_905484_flag=0_multi=98_0175_len=49785-gene_7	K02335	polA; DNA polymerase I [EC:2.7.7.7]		0	0	0	2.66654	1.60068	1.92124	1.69637	2.69643	2.42416	0	0	0	0.0216282	0.0151466	0.0239792	0.0200901	0.0352974	0.0279663
CON_VIRSorter_k127_905484_flag=0_multi=98_0175_len=49785-gene_54	K01854	glf; UDP-galactopyranose mutase [EC:5.4.99.9]		0	0	0	2.11659	1.78206	1.84931	1.73924	1.9521	1.68602	0	0	0	0.0171676	0.016863	0.0230815	0.0205979	0.0255539	0.0194508	C
CON_VIRSorter_k127_905484_flag=0_multi=98_0175_len=49785-gene_53	K00558	DNMT1, dcm; DNA (cytosine-5)-methyltransferase 1 [EC:2.1.1.37]		0	0	0	1.96311	1.30644	1.40535	1.44767	2.22965	2.00966	0	0	0	0.0159227	0.0123624	0.0175404	0.0171448	0.0291871	0.0231844
CON_VIRSorter_k127_905484_flag=0_multi=98_0175_len=49785-gene_19	K01493	comEB; dCMP deaminase [EC:3.5.4.12]		0	0	0	1.262	1.42617	1.31853	1.03701	1.32309	1.51991	0	0	0	0.010236	0.0134953	0.0164568	0.0122813	0.0173198	0.0175344
CON_VIRSorter_k127_905484_flag=0_multi=98_0175_len=49785-gene_17	K00560	thyA, TYMS; thymidylate synthase [EC:2.1.1.45]		0	0	0	1.44144	0.957982	1.12652	1.9459	1.30304	2.01503	0	0	0	0.0116915	0.00906502	0.0140603	0.0230453	0.0170574	0.0232464
CON_VIRSorter_k127_905276_flag=0_multi=101_6110_len=19730-gene_9	K08281	pncA; nicotinamidase/pyrazinamidase [EC:3.5.1.19 3.5.1.-]		0	0	0	0.136591	1.53845	0.360738	0.168358	0.066487	0.267321	0	0	0	0.00110788	0.0145577	0.00450242	0.00199387	0.000870344	0.00308394
CON_VIRSorter_k127_904013_flag=1_multi=17_0000_len=5753-gene_7	K06904	K06904; uncharacterized protein		0	0	0	0	0.0934098	0.179917	0.235111	0.232121	0.33598	0	0	0	0	0.000883902	0.00224557	0.00278442	0.00303857	0.00387603
CON_VIRSorter_k127_903331_flag=1_multi=34_0000_len=43290-gene_58	K00558	DNMT1, dcm; DNA (cytosine-5)-methyltransferase 1 [EC:2.1.1.37]		0	0	0	0.321548	0.608858	0.194106	1.12734	0.438248	0.201376	0	0	0	0.00260806	0.0057614	0.00242266	0.0133512	0.00573686	0.00232317
CON_VIRSorter_k127_899918_flag=1_multi=10_0000_len=7353-gene_8	K09961	K09961; uncharacterized protein		0	0	0	0.0306098	0.269816	0.323364	0.10061	0.208595	0.119813	0	0	0	0.000248274	0.00255316	0.00403595	0.00119153	0.00273061	0.00138222
CON_VIRSorter_k127_899918_flag=1_multi=10_0000_len=7353-gene_2	K06919	K06919; putative DNA primase/helicase		0	0	0	0	0.18814	0.217426	0.118386	0	0.0375949	0	0	0	0	0.0017803	0.00271372	0.00140205	0	0.000433714
CON_VIRSorter_k127_899918_flag=1_multi=10_0000_len=7353-gene_1	K06223	dam; DNA adenine methylase [EC:2.1.1.72]		0	0	0	0	0	0	0.732312	0.2169	0	0	0	0	0	0	0	0.00867278	0.00283932	0
CON_VIRSorter_k127_899733_flag=1_multi=146_8139_len=14347-gene_2	K03469	rnhA, RNASEH1; ribonuclease HI [EC:3.1.26.4]		0	0	0	0.0950403	0.0930832	0.430291	0.312385	0.185048	0.297605	0	0	0	0.000770866	0.000880812	0.00537051	0.00369958	0.00242236	0.00343332
CON_VIRSorter_k127_89921_flag=1_multi=80_0000_len=17647-gene_16	K04078	unknown		0	0	0	0	0.350287	0	0.293888	0.116061	0	0	0	0	0	0.00331463	0	0.00348052	0.00151928	0
CON_VIRSorter_k127_898595_flag=1_multi=40_0000_len=16160-gene_17	K19304	unknown		0	0	0	0.155619	0.30483	0.117427	0	0.201999	0.324866	0	0	0	0.00126222	0.00288449	0.00146562	0	0.00264425	0.00374782
CON_VIRSorter_k127_897118_flag=1_multi=74_0000_len=1427-gene_3	K06909	xtmB; phage terminase large subunit		0	0	0	0.572466	0	0.287979	0.36587	0.247693	0.0995884	0	0	0	0.00464324	0	0.00359431	0.00433301	0.0032424	0.0011489
CON_VIRSorter_k127_894320_flag=1_multi=36_0000_len=18658-gene_24	K06904	K06904; uncharacterized protein		0	0	0	0	0	0	2.68538	0	1.40098	0	0	0	0	0	0	0.031803	0	0.0161625
CON_VIRSorter_k127_894320_flag=1_multi=36_0000_len=18658-gene_14	K04763	unknown		0	0	0	0	0	0	3.15325	0	1.83581	0	0	0	0	0	0	0.037344	0	0.0211788
CON_VIRSorter_k127_8935_flag=0_multi=30_0000_len=42323-circular-gene_55	K03111	ssb; single-strand DNA-binding protein		0	0	0	2.71815	0	0.0661629	0	0	0	0	0	0	0.0220468	0	0.000825789	0	0	0
CON_VIRSorter_k127_8935_flag=0_multi=30_0000_len=42323-circular-gene_53	K07501	K07501; 3'-5' exonuclease		0	0	0	3.10055	0	0	0	0	0	0	0	0	0.0251484	0	0	0	0	0
CON_VIRSorter_k127_8935_flag=0_multi=30_0000_len=42323-circular-gene_51	K00558	DNMT1, dcm; DNA (cytosine-5)-methyltransferase 1 [EC:2.1.1.37]		0	0	0	3.02534	0	0	0	0	0.0364362	0	0	0	0.0245384	0	0	0	0	0.000420346
CON_VIRSorter_k127_8935_flag=0_multi=30_0000_len=42323-circular-gene_5	K02315	unknown		0	0	0	2.72885	0	0	0	0	0	0	0	0	0.0221336	0	0	0	0	0
CON_VIRSorter_k127_893418_flag=1_multi=5_0000_len=1700-gene_1	K06904	K06904; uncharacterized protein		0	0	0	0.0609451	0	0.0919754	0.100159	0	0.0477101	0	0	0	0.000494322	0	0.00114796	0.00118619	0	0.000550408
CON_VIRSorter_k127_892291_flag=3_multi=86_0000_len=48416-circular-gene_23	K03497	unknown		0	0	0	0	0.0622005	5.91834	0.0782787	0.772834	0.0497166	0	0	0	0	0.00058858	0.0738676	0.000927056	0.0101167	0.000573556
CON_VIRSorter_k127_892291_flag=3_multi=86_0000_len=48416-circular-gene_20	K02334	dpo; DNA polymerase bacteriophage-type [EC:2.7.7.7]		0	0	0	0	0	5.42402	0.0322767	0.229438	0.0307496	0	0	0	0	0	0.067698	0.000382254	0.00300344	0.000354743
CON_VIRSorter_k127_892291_flag=3_multi=86_0000_len=48416-circular-gene_16	K02335	polA; DNA polymerase I [EC:2.7.7.7]		0	0	0	0	0.205574	6.75105	0	0.945065	0.0616179	0	0	0	0	0.00194527	0.0842607	0	0.0123713	0.000710855
CON_VIRSorter_k127_89219_flag=0_multi=33_9998_len=56083-gene_83	K00558	DNMT1, dcm; DNA (cytosine-5)-methyltransferase 1 [EC:2.1.1.37]		0	0	0	0	0	0	0.0552859	0	1.68544	0	0	0	0	0	0	0.000654752	0	0.0194441
CON_VIRSorter_k127_89219_flag=0_multi=33_9998_len=56083-gene_82	K00558	DNMT1, dcm; DNA (cytosine-5)-methyltransferase 1 [EC:2.1.1.37]		0	0	0	0.119217	0	0	0	0	1.39992	0	0	0	0.000966964	0	0	0	0	0.0161501
CON_VIRSorter_k127_89219_flag=0_multi=33_9998_len=56083-gene_34	K02500	hisF; imidazole glycerol-phosphate synthase subunit HisF [EC:4.3.2.10]		0	0	0	0.0545814	0	0	0.0448504	0.0531362	3.1619	0	0	0	0.000442706	0	0	0.000531164	0.000695576	0.0364772
CON_VIRSorter_k127_89219_flag=0_multi=33_9998_len=56083-gene_27	K15894	pseB; UDP-N-acetylglucosamine 4,6-dehydratase [EC:4.2.1.115]		0	0	0	306.354	0.200164	0.0771072	0	0	0	0	0	0	2.48482	0.00189408	0.000962385	0	0	0	C
CON_VIRSorter_k127_889712_flag=1_multi=395_8185_len=5102-gene_11	K00558	DNMT1, dcm; DNA (cytosine-5)-methyltransferase 1 [EC:2.1.1.37]		0	0	0	0.144072	0.141105	0.108713	0.236772	0.420771	0.22557	0	0	0	0.00116856	0.00133522	0.00135686	0.0028041	0.00550808	0.00260228
CON_VIRSorter_k127_889548_flag=0_multi=20_3577_len=17236-gene_2	K06191	nrdH; glutaredoxin-like protein NrdH		0	0	0	0	1.2677	0.651127	0.531798	0	0.168879	0	0	0	0	0.0119958	0.00812681	0.00629809	0	0.00194827
CON_VIRSorter_k127_887265_flag=0_multi=59_0000_len=13716-gene_11	K06907	K06907; uncharacterized protein		0	0	0	0.498235	2.90075	1.58737	0.841562	0.781459	1.23512	0	0	0	0.00404116	0.0274487	0.0198122	0.00996663	0.0102296	0.014249
CON_VIRSorter_k127_886344_flag=1_multi=15_0000_len=29398-gene_40	K02503	unknown		0	0	0	0	0	0	0	0	1.22762	0	0	0	0	0	0	0	0	0.0141624
CON_VIRSorter_k127_885476_flag=1_multi=172_0000_len=10218-gene_1	K12452	ascC, ddhC, rfbH; CDP-4-dehydro-6-deoxyglucose reductase, E1 [EC:1.17.1.1]		0	0	0	144.888	0.17685	0	0.0890255	0	0	0	0	0	1.17518	0.00167346	0	0.00105433	0	0	C
CON_VIRSorter_k127_885368_flag=1_multi=63_0767_len=26516-gene_3	K06909	xtmB; phage terminase large subunit		0	0	0	0.175591	0.13758	0.211995	0.404001	0	0.0549838	0	0	0	0.00142421	0.00130187	0.00264594	0.0047846	0	0.00063432
CON_VIRSorter_k127_881645_flag=1_multi=41_1349_len=3485-gene_1	K07257	spsF; spore coat polysaccharide biosynthesis protein SpsF		0	0	0	0.474096	0	0	0.259715	0	0.123714	0	0	0	0.00384537	0	0	0.00307581	0	0.00142722
CON_VIRSorter_k127_881474_flag=1_multi=54_0000_len=5898-gene_4	K06904	K06904; uncharacterized protein		0	0	0	0.297066	0.727372	0.616436	0.183078	0.4338	0.81394	0	0	0	0.00240948	0.00688284	0.00769382	0.0021682	0.00567864	0.00939002
CON_VIRSorter_k127_880730_flag=1_multi=8_0000_len=7289-gene_9	K04078	unknown		0	0	0	0.0200158	0	0.0302069	0	0.0584576	0.250707	0	0	0	0.000162347	0	0.000377017	0	0.000765236	0.00289228
CON_VIRSorter_k127_880730_flag=1_multi=8_0000_len=7289-gene_6	K04078	unknown		0	0	0	0	0	0	0	0	0.33598	0	0	0	0	0	0	0	0	0.00387603
CON_VIRSorter_k127_880730_flag=1_multi=8_0000_len=7289-gene_11	K06909	xtmB; phage terminase large subunit		0	0	0	0.0438412	0.0429384	0	0	0.0426803	0.274564	0	0	0	0.000355593	0.00040631	0	0	0.000558705	0.00316751
CON_VIRSorter_k127_88053_flag=0_multi=98_7949_len=7819-gene_3	K02342	dnaQ; DNA polymerase III subunit epsilon [EC:2.7.7.7]		0	0	0	0.372349	1.03327	0.749243	0.611932	0.302076	0.777305	0	0	0	0.00302011	0.00977741	0.0093514	0.00724712	0.0039543	0.00896738
CON_VIRSorter_k127_88053_flag=0_multi=98_7949_len=7819-gene_10	K06952	K06952; uncharacterized protein		0	0	0	1.14851	1.6873	0.722201	0.471877	0.434819	0.1998	0	0	0	0.00931554	0.0159663	0.00901389	0.00558845	0.00569197	0.002305
CON_VIRSorter_k127_877954_flag=1_multi=15_3859_len=31448-gene_7	K01358	clpP, CLPP; ATP-dependent Clp protease, protease subunit [EC:3.4.21.92]		0	0	0	0.433748	0.141605	0.0545492	0	0.140754	0.226369	0	0	0	0.0035181	0.00133996	0.000680836	0	0.00184254	0.00261151
CON_VIRSorter_k127_877291_flag=1_multi=13_0000_len=2847-gene_2	K00161	PDHA, pdhA; pyruvate dehydrogenase E1 component alpha subunit [EC:1.2.4.1]		0	0	0	0.172472	0.101352	0.130143	0.396824	0.302229	0.108014	0	0	0	0.00139891	0.000959056	0.00162433	0.00469959	0.00395631	0.0012461
CON_VIRSorter_k127_877291_flag=1_multi=13_0000_len=2847-gene_1	K00121	frmA, ADH5, adhC; S-(hydroxymethyl)glutathione dehydrogenase / alcohol dehydrogenase [		0	0	0	0.0811388	0.119202	0.122451	0.133346	0.473943	0.127037	0	0	0	0.000658113	0.00112796	0.00152833	0.00157922	0.00620412	0.00146556
CON_VIRSorter_k127_875977_flag=0_multi=142_7690_len=9779-gene_9	K06909	xtmB; phage terminase large subunit		0	0	0	0.219206	0.214692	0.2573	0.220153	0.331958	0.171603	0	0	0	0.00177797	0.00203155	0.0032114	0.00260727	0.00434548	0.00197969
CON_VIRSorter_k127_875201_flag=0_multi=105_2609_len=9003-gene_3	K06904	K06904; uncharacterized protein		0	0	0	0.236361	0.694482	0.490469	0.291333	0.230103	0.0925162	0	0	0	0.00191711	0.00657162	0.00612161	0.00345026	0.00301215	0.00106731
CON_VIRSorter_k127_874750_flag=0_multi=541_3660_len=5711-gene_8	K01784	galE, GALE; UDP-glucose 4-epimerase [EC:5.1.3.2]		0	0	0	1.35908	1.88189	1.94496	1.50187	0.912477	0.770436	0	0	0	0.0110234	0.0178076	0.0242753	0.0177867	0.0119447	0.00888814	C
CON_VIRSorter_k127_873449_flag=1_multi=35_0000_len=3710-gene_5	K06919	K06919; putative DNA primase/helicase		0	0	0	0.13068	0.0639947	0.0493041	0.0536911	0.19083	0.153452	0	0	0	0.00105994	0.000605558	0.000615371	0.000635865	0.00249805	0.0017703
CON_VIRSorter_k127_872399_flag=0_multi=134_8076_len=6695-gene_4	K06320	cgeB; spore maturation protein CgeB		0	0	0	0.113572	0.259544	0.0856985	0.186648	0.810808	0.118544	0	0	0	0.000921174	0.00245597	0.00106961	0.00221047	0.0106138	0.00136759
CON_VIRSorter_k127_871976_flag=1_multi=18_0000_len=34499-gene_9	K02338	dnaN; DNA polymerase III subunit beta [EC:2.7.7.7]		0	0	0	0.0693406	1.42617	0.418582	0.370359	0.810056	0.0814237	0	0	0	0.000562418	0.0134953	0.00522438	0.00438617	0.010604	0.000939344
CON_VIRSorter_k127_87174_flag=0_multi=49_0000_len=38850-gene_44	K00558	DNMT1, dcm; DNA (cytosine-5)-methyltransferase 1 [EC:2.1.1.37]		0	0	0	0	0.117277	0.0903547	0.196789	1.57372	0	0	0	0	0	0.00110974	0.00112773	0.00233057	0.0206007	0
CON_VIRSorter_k127_87174_flag=0_multi=49_0000_len=38850-gene_18	K06909	xtmB; phage terminase large subunit		0	0	0	0.156216	0.122399	0.330054	0.359422	2.15953	0.244583	0	0	0	0.00126706	0.00115822	0.00411945	0.00425664	0.0282692	0.00282163
CON_VIRSorter_k127_87174_flag=0_multi=49_0000_len=38850-gene_12	K01185	E3.2.1.17; lysozyme [EC:3.2.1.17]		0	0	0	0	0.432172	0.0665926	0.290072	0.773235	0.0690868	0	0	0	0	0.00408948	0.000831151	0.00343532	0.010122	0.00079702
CON_VIRSorter_k127_869920_flag=0_multi=161_4380_len=4011-gene_4	K06904	K06904; uncharacterized protein		0	0	0	2.68239	1.41866	2.22647	2.86541	2.97695	2.47785	0	0	0	0.0217567	0.0134243	0.0277889	0.0339351	0.0389696	0.0285857
CON_VIRSorter_k127_869565_flag=1_multi=68_0541_len=38972-gene_45	K01446	PGRP; peptidoglycan recognition protein		0	0	0	0	0	0	0.0415158	6.19738	0	0	0	0	0	0	0	0.000491673	0.0811264	0
CON_VIRSorter_k127_869565_flag=1_multi=68_0541_len=38972-gene_31	K02335	polA; DNA polymerase I [EC:2.7.7.7]		0	0	0	0.019754	0	0.0149059	0.14609	7.71162	0.0154642	0	0	0	0.000160224	0	0.000186043	0.00173014	0.100948	0.000178403
CON_VIRSorter_k127_869565_flag=1_multi=68_0541_len=38972-gene_29	K06919	K06919; putative DNA primase/helicase		0	0	0	0.0173795	0	0.0262283	0.128529	7.29223	0	0	0	0	0.000140964	0	0.000327359	0.00152217	0.0954585	0
CON_VIRSorter_k127_868992_flag=1_multi=136_4524_len=14235-gene_5	K01185	E3.2.1.17; lysozyme [EC:3.2.1.17]		0	0	0	1.62278	0	0	0	0	0	0	0	0	0.0131623	0	0	0	0	0
CON_VIRSorter_k127_868279_flag=1_multi=30_0000_len=22491-gene_37	K06904	K06904; uncharacterized protein		0	0	0	0	0	0.0507686	0	0.0654996	2.79152	0	0	0	0	0	0.00063365	0	0.000857418	0.0322043
CON_VIRSorter_k127_868279_flag=1_multi=30_0000_len=22491-gene_1	K07451	unknown		0	0	0	0	0	0.551358	0	0.142268	2.28803	0	0	0	0	0	0.00688157	0	0.00186235	0.0263959
CON_VIRSorter_k127_867014_flag=0_multi=23_0006_len=15822-gene_4	K06904	K06904; uncharacterized protein		0	0	0	0.0609451	0.477521	0.413889	0.500796	0.0593314	0.811072	0	0	0	0.000494322	0.0045186	0.00516581	0.00593094	0.000776674	0.00935694
CON_VIRSorter_k127_867014_flag=0_multi=23_0006_len=15822-gene_19	K01113	phoD; alkaline phosphatase D [EC:3.1.3.1]		0	0	0	0	0.403361	0.0887901	0.821869	0.114553	0.414521	0	0	0	0	0.00381685	0.0011082	0.00973341	0.00149955	0.00478212	P
CON_VIRSorter_k127_866276_flag=1_multi=23_1990_len=91641-gene_99	K07074	K07074; uncharacterized protein		0	0	0	0.37308	0.365397	0.0402167	0.613132	0.311316	0.584122	0	0	0	0.00302603	0.00345762	0.00050195	0.00726133	0.00407526	0.00673872
CON_VIRSorter_k127_866276_flag=1_multi=23_1990_len=91641-gene_50	K02335	polA; DNA polymerase I [EC:2.7.7.7]		0	0	0	0.401116	0.207983	0.142434	0.25205	0.597229	0.406364	0	0	0	0.00325343	0.00196806	0.00177774	0.00298503	0.00781798	0.00468802
CON_VIRSorter_k127_866276_flag=1_multi=23_1990_len=91641-gene_17	K07010	unknown		0	0	0	0.453025	0.282352	0.155383	0.101525	0.521218	0.386886	0	0	0	0.00367446	0.00267179	0.00193935	0.00120236	0.00682297	0.00446331
CON_VIRSorter_k127_866276_flag=1_multi=23_1990_len=91641-gene_128	K06904	K06904; uncharacterized protein		0	0	0	0.294172	0.259303	0.421753	0.314244	0.315022	0.506636	0	0	0	0.00238601	0.00245369	0.00526396	0.0037216	0.00412377	0.00584481
CON_VIRSorter_k127_866276_flag=1_multi=23_1990_len=91641-gene_101	K00525	E1.17.4.1A, nrdA, nrdE; ribonucleoside-diphosphate reductase alpha chain [EC:1.17.4.1]		0	0	0	0.538658	0.263783	0.265761	0.391552	0.44372	0.405463	0	0	0	0.00436902	0.00249608	0.003317	0.00463716	0.00580848	0.00467763
CON_VIRSorter_k127_866276_flag=1_multi=23_1990_len=91641-gene_100	K14415	unknown		0	0	0	0.419252	0.20531	0.342721	0.602887	0.510189	0.164103	0	0	0	0.00340053	0.00194277	0.00427754	0.00714	0.0066786	0.00189318
CON_VIRSorter_k127_86616_flag=0_multi=166_0000_len=43848-gene_60	K00571	unknown		0	0	0	2.29128	1.75224	2.25	4.56511	4.70568	2.53084	0	0	0	0.0185845	0.0165808	0.0280825	0.0540647	0.0615994	0.0291971
CON_VIRSorter_k127_86616_flag=0_multi=166_0000_len=43848-gene_58	K02335	polA; DNA polymerase I [EC:2.7.7.7]		0	0	0	2.1486	2.47179	2.89515	4.41386	3.88461	2.91014	0	0	0	0.0174272	0.0233896	0.0361347	0.0522734	0.0508512	0.0335728
CON_VIRSorter_k127_86616_flag=0_multi=166_0000_len=43848-gene_45	K01185	E3.2.1.17; lysozyme [EC:3.2.1.17]		0	0	0	0.679538	1.33109	2.11515	3.35033	2.23272	1.7289	0	0	0	0.00551169	0.0125956	0.0263994	0.039678	0.0292272	0.0199454
CON_VIRSorter_k127_86616_flag=0_multi=166_0000_len=43848-gene_40	K00390	cysH; phosphoadenosine phosphosulfate reductase [EC:1.8.4.8 1.8.4.10]		0	0	0	1.4678	1.7038	1.64084	3.03763	2.38156	1.74486	0	0	0	0.0119053	0.0161224	0.0204796	0.0359747	0.0311757	0.0201295	S
CON_VIRSorter_k127_86205_flag=0_multi=122_2544_len=5437-gene_6	K18955	unknown		0	0	0	0.741314	0.484033	0	1.6244	0	0.193443	0	0	0	0.00601276	0.00458022	0	0.0192378	0	0.00223165
CON_VIRSorter_k127_860311_flag=1_multi=16_0000_len=7976-gene_7	K20276	bapA; large repetitive protein		0	0	0	0.159267	0.103991	0.160238	0.261744	0.310099	0.12468	0	0	0	0.0012918	0.000984032	0.00199996	0.00309984	0.00405934	0.00143837
CON_VIRSorter_k127_857925_flag=1_multi=24_0000_len=9644-gene_9	K01737	queD, ptpS, PTS; 6-pyruvoyltetrahydropterin/6-carboxytetrahydropterin synthase [EC:4.2		0	0	0	0.0828705	0.162328	0	0.0680961	0.161353	0.194622	0	0	0	0.000672158	0.00153605	0	0.000806463	0.00211218	0.00224526
CON_VIRSorter_k127_857925_flag=1_multi=24_0000_len=9644-gene_7	K06920	queC; 7-cyano-7-deazaguanine synthase [EC:6.3.4.20]		0	0	0	0	0	0.0940849	0.102456	0.182077	0.244022	0	0	0	0	0	0.00117429	0.00121339	0.00238346	0.00281516
CON_VIRSorter_k127_857925_flag=1_multi=24_0000_len=9644-gene_11	K01495	GCH1, folE; GTP cyclohydrolase IA [EC:3.5.4.16]		0	0	0	0	0.136756	0	0.229474	0.0453113	0.0364362	0	0	0	0	0.00129407	0	0.00271767	0.000593145	0.000420346
CON_VIRSorter_k127_857130_flag=1_multi=13_0000_len=7950-gene_4	K06904	K06904; uncharacterized protein		0	0	0	0	0	0	0	0	1.2468	0	0	0	0	0	0	0	0	0.0143837
CON_VIRSorter_k127_856143_flag=1_multi=9_0000_len=5719-gene_7	K06909	xtmB; phage terminase large subunit		0	0	0	0	0.119649	0.345683	0.150576	0.0297324	0.0478174	0	0	0	0	0.00113219	0.00431451	0.00178328	0.00038921	0.000551645
CON_VIRSorter_k127_856143_flag=1_multi=9_0000_len=5719-gene_6	K07474	xtmA; phage terminase small subunit		0	0	0	0	0	0.117203	0.319079	0	0	0	0	0	0	0	0.00146283	0.00377886	0	0
CON_VIRSorter_k127_854033_flag=0_multi=22_0000_len=53917-circular-gene_9	K02335	polA; DNA polymerase I [EC:2.7.7.7]		0	0	0	1.22104	0	0	0	0	0	0	0	0	0.00990382	0	0	0	0	0
CON_VIRSorter_k127_854033_flag=0_multi=22_0000_len=53917-circular-gene_80	K00525	E1.17.4.1A, nrdA, nrdE; ribonucleoside-diphosphate reductase alpha chain [EC:1.17.4.1]		0	0	0	2.11208	0	0	0	0	0	0	0	0	0.0171309	0	0	0	0	0
CON_VIRSorter_k127_854033_flag=0_multi=22_0000_len=53917-circular-gene_32	K07010	unknown		0	0	0	1.09499	0.0630848	0.0486031	0	0.0627057	0	0	0	0	0.0088814	0.000596948	0.000606622	0	0.000820846	0
CON_VIRSorter_k127_854033_flag=0_multi=22_0000_len=53917-circular-gene_26	K00820	glmS, GFPT; glutamine---fructose-6-phosphate transaminase (isomerizing) [EC:2.6.1.16]		0	0	0	2.04752	0	0	0.0243837	0	0	0	0	0	0.0166073	0	0	0.000288777	0	0
CON_VIRSorter_k127_854033_flag=0_multi=22_0000_len=53917-circular-gene_17	K03465	thyX, thy1; thymidylate synthase (FAD) [EC:2.1.1.148]		0	0	0	1.8121	0	0	0	0	0	0	0	0	0.0146978	0	0	0	0	0
CON_VIRSorter_k127_854033_flag=0_multi=22_0000_len=53917-circular-gene_13	K02335	polA; DNA polymerase I [EC:2.7.7.7]		0	0	0	1.87655	0	0	0	0	0	0	0	0	0.0152206	0	0	0	0	0
CON_VIRSorter_k127_850023_flag=0_multi=8_0609_len=4262-gene_8	K07313	pphA; serine/threonine protein phosphatase 1 [EC:3.1.3.16]		0	0	0	0.164404	0.161019	0.165407	0	0.160051	0.214503	0	0	0	0.00133347	0.00152366	0.00206447	0	0.00209514	0.00247462
CON_VIRSorter_k127_850023_flag=0_multi=8_0609_len=4262-gene_6	K10747	LIG1; DNA ligase 1 [EC:6.5.1.1 6.5.1.6 6.5.1.7]		0	0	0	0.0339769	0.0998318	0.128191	0.0279194	0.165386	0.212787	0	0	0	0.000275585	0.00094467	0.00159997	0.00033065	0.00216498	0.00245482
CON_VIRSorter_k127_850023_flag=0_multi=8_0609_len=4262-gene_3	K01493	comEB; dCMP deaminase [EC:3.5.4.12]		0	0	0	0.29123	0.0950779	0	0.0797697	0	0.303982	0	0	0	0.00236215	0.000899686	0	0.000944714	0	0.00350689
CON_VIRSorter_k127_84960_flag=3_multi=2727_0000_len=39050-circular-gene_22	K06919	K06919; putative DNA primase/helicase		0	0	0	0.0496013	0.0485799	0.0748559	0.163033	0.289728	0.310638	0	0	0	0.000402313	0.000459694	0.000934286	0.0019308	0.00379267	0.00358368
CON_VIRSorter_k127_849260_flag=0_multi=76_2138_len=41165-gene_57	K18955	unknown		0	0	0	0.192777	1.32165	0.509126	2.69293	1.0322	0.528195	0	0	0	0.0015636	0.0125063	0.00635447	0.0318925	0.0135119	0.00609353
CON_VIRSorter_k127_849260_flag=0_multi=76_2138_len=41165-gene_11	K19721	COL5AS; collagen, type V/XI/XXIV/XXVII, alpha		0	0	0	0.155323	1.29306	1.69944	1.59539	0.982868	1.03354	0	0	0	0.00125982	0.0122357	0.021211	0.0188943	0.0128662	0.0119234
CON_VIRSorter_k127_847384_flag=1_multi=34_2231_len=2749-gene_2	K06904	K06904; uncharacterized protein		0	0	0	0.163089	0.106487	0.164084	0.134013	0.158771	0.510689	0	0	0	0.00132281	0.00100765	0.00204796	0.00158712	0.00207838	0.00589157
CON_VIRSorter_k127_846911_flag=1_multi=35_9405_len=70031-gene_98	K00571	unknown		0	0	0	0	0	0	0.047321	0.840948	0.045082	0	0	0	0	0	0	0.000560423	0.0110084	0.000520089
CON_VIRSorter_k127_846911_flag=1_multi=35_9405_len=70031-gene_88	K13288	orn, REX2, REXO2; oligoribonuclease [EC:3.1.-.-]		0	0	0	0	0.0613406	0.0945185	0	0.975551	0	0	0	0	0	0.000580443	0.0011797	0	0.0127704	0
CON_VIRSorter_k127_846911_flag=1_multi=35_9405_len=70031-gene_76	K04763	unknown		0	0	0	0	0	0.0649067	0	1.17236	0	0	0	0	0	0	0.000810109	0	0.0153467	0
CON_VIRSorter_k127_846911_flag=1_multi=35_9405_len=70031-gene_100	K18955	unknown		0	0	0	0.202847	0	0	0	0.592429	0	0	0	0	0.00164528	0	0	0	0.00775515	0
CON_VIRSorter_k127_84604_flag=0_multi=63_3028_len=8982-gene_8	K06909	xtmB; phage terminase large subunit		0	0	0	1.18426	1.96073	0.744676	1.57553	1.89405	0.595981	0	0	0	0.00960544	0.0185537	0.00929441	0.0186591	0.024794	0.00687553
CON_VIRSorter_k127_84604_flag=0_multi=63_3028_len=8982-gene_6	K03574	unknown		0	0	0	0.0950403	1.76858	0.14343	0.62477	1.48038	0.520808	0	0	0	0.000770866	0.0167354	0.00179017	0.00739916	0.0193788	0.0060083
CON_VIRSorter_k127_84604_flag=0_multi=63_3028_len=8982-gene_2	K04078	unknown		0	0	0	0.937294	0.764994	0.35363	0.385095	0.912477	0.366875	0	0	0	0.00760233	0.00723885	0.0044137	0.00456069	0.0119447	0.00423245
CON_VIRSorter_k127_84604_flag=0_multi=63_3028_len=8982-gene_13	K00527	rtpR; ribonucleoside-triphosphate reductase (thioredoxin) [EC:1.17.4.2]		0	0	0	1.16492	1.63699	0.496839	1.20695	3.1557	1.54634	0	0	0	0.00944862	0.0154902	0.00620111	0.0142939	0.0413094	0.0178394
CON_VIRSorter_k127_84604_flag=0_multi=63_3028_len=8982-gene_12	K02335	polA; DNA polymerase I [EC:2.7.7.7]		0	0	0	0.808974	1.69782	0.57555	1.46244	1.89013	0.886613	0	0	0	0.00656154	0.0160658	0.00718352	0.0173198	0.0247426	0.0102284
CON_VIRSorter_k127_84604_flag=0_multi=63_3028_len=8982-gene_10	K03553	recA; recombination protein RecA		0	0	0	1.08726	1.35157	0.978194	2.06174	2.15766	1.04757	0	0	0	0.00881871	0.0127894	0.012209	0.0244172	0.0282447	0.0120853
CON_VIRSorter_k127_844766_flag=0_multi=41_5079_len=62845-gene_37	K00525	E1.17.4.1A, nrdA, nrdE; ribonucleoside-diphosphate reductase alpha chain [EC:1.17.4.1]		0	0	0	0.411108	0.876341	0.32846	0.695501	0.823989	0.567937	0	0	0	0.00333448	0.00829248	0.00409956	0.00823683	0.0107864	0.00655201
CON_VIRSorter_k127_844766_flag=0_multi=41_5079_len=62845-gene_32	K02315	unknown		0	0	0	0.199864	0.68512	0.188516	0.369521	0.145929	0.391153	0	0	0	0.00162109	0.00648303	0.00235289	0.00437625	0.00191028	0.00451254
CON_VIRSorter_k127_844766_flag=0_multi=41_5079_len=62845-gene_31	K02314	dnaB; replicative DNA helicase [EC:3.6.4.12]		0	0	0	0.429878	0.550573	0.324376	0.706476	0.772608	0.51773	0	0	0	0.00348672	0.00520986	0.00404857	0.00836681	0.0101138	0.0059728
CON_VIRSorter_k127_844766_flag=0_multi=41_5079_len=62845-gene_30	K02316	dnaG; DNA primase [EC:2.7.7.101]		0	0	0	0.229703	0.33746	0.491097	0.534794	0.521782	0.629371	0	0	0	0.00186311	0.00319325	0.00612945	0.00633357	0.00683036	0.00726074
CON_VIRSorter_k127_844766_flag=0_multi=41_5079_len=62845-gene_27	K03469	rnhA, RNASEH1; ribonuclease HI [EC:3.1.26.4]		0	0	0	0.270015	0.440758	0.271662	0.443752	0.876219	0.493215	0	0	0	0.00219008	0.00417073	0.00339066	0.00525536	0.0114701	0.00568998
CON_VIRSorter_k127_844766_flag=0_multi=41_5079_len=62845-gene_24	K02337	dnaE; DNA polymerase III subunit alpha [EC:2.7.7.7]		0	0	0	0.444973	0.535425	0.25902	0.511899	0.631222	0.358295	0	0	0	0.00360915	0.00506652	0.00323286	0.00606243	0.00826297	0.00413347
CON_VIRSorter_k127_844766_flag=0_multi=41_5079_len=62845-gene_23	K03553	recA; recombination protein RecA		0	0	0	0.614271	0.639224	0.260727	0.630947	1.15864	0.661203	0	0	0	0.00498232	0.00604874	0.00325417	0.00747231	0.0151671	0.00762797
CON_VIRSorter_k127_843737_flag=1_multi=37_0000_len=53644-gene_76	K02337	dnaE; DNA polymerase III subunit alpha [EC:2.7.7.7]		0	0	0	0.493967	0.300737	0.433179	0.647247	0.72783	0.501659	0	0	0	0.00400654	0.00284577	0.00540656	0.00766536	0.00952761	0.0057874
CON_VIRSorter_k127_843737_flag=1_multi=37_0000_len=53644-gene_55	K07465	K07465; putative RecB family exonuclease		0	0	0	0.451354	0.294706	0.681161	0.535723	0.683516	1.13853	0	0	0	0.0036609	0.00278869	0.00850166	0.00634457	0.00894752	0.0131346
CON_VIRSorter_k127_84313_flag=0_multi=20_0053_len=46088-gene_5	K06974	unknown		0	0	0	0.413932	0.540544	0	0.283446	0.33581	0.594076	0	0	0	0.00335738	0.00511497	0	0.00335685	0.0043959	0.00685356
CON_VIRSorter_k127_841885_flag=0_multi=62_0053_len=90127-gene_7	K00527	rtpR; ribonucleoside-triphosphate reductase (thioredoxin) [EC:1.17.4.2]		0	0	0	0	0	0	0	0	1.13487	0	0	0	0	0	0	0	0	0.0130924
CON_VIRSorter_k127_841885_flag=0_multi=62_0053_len=90127-gene_182	K07313	pphA; serine/threonine protein phosphatase 1 [EC:3.1.3.16]		0	0	0	0	0	0	0	0	3.13159	0	0	0	0	0	0	0	0	0.0361275
CON_VIRSorter_k127_841885_flag=0_multi=62_0053_len=90127-gene_176	K01185	E3.2.1.17; lysozyme [EC:3.2.1.17]		0	0	0	0	0	0	0	0	1.72198	0	0	0	0	0	0	0	0	0.0198656
CON_VIRSorter_k127_841885_flag=0_multi=62_0053_len=90127-gene_136	K06217	phoH, phoL; phosphate starvation-inducible protein PhoH and related proteins		0	0	0	0	0	0	0	0	3.71141	0	0	0	0	0	0	0	0	0.0428166
CON_VIRSorter_k127_841885_flag=0_multi=62_0053_len=90127-gene_130	K01493	comEB; dCMP deaminase [EC:3.5.4.12]		0	0	0	0.0794781	0	0	0	0	1.74212	0	0	0	0.000644642	0	0	0	0	0.0200979
CON_VIRSorter_k127_841885_flag=0_multi=62_0053_len=90127-gene_11	K00525	E1.17.4.1A, nrdA, nrdE; ribonucleoside-diphosphate reductase alpha chain [EC:1.17.4.1]		0	0	0	0.0235951	0	0	0	0	3.34327	0	0	0	0.000191378	0	0	0	0	0.0385697
CON_VIRSorter_k127_841885_flag=0_multi=62_0053_len=90127-gene_10	K00526	E1.17.4.1B, nrdB, nrdF; ribonucleoside-diphosphate reductase beta chain [EC:1.17.4.1]		0	0	0	0	0	0	0	0	2.69151	0	0	0	0	0	0	0	0	0.0310506
CON_VIRSorter_k127_839906_flag=1_multi=251_0000_len=2595-gene_3	K06904	K06904; uncharacterized protein		0	0	0	0	0.0978743	0.113109	0.0410579	0.437787	0.195576	0	0	0	0	0.000926147	0.00141173	0.00048625	0.00573083	0.00225627
CON_VIRSorter_k127_838962_flag=1_multi=13_0000_len=7051-gene_6	K18955	unknown		0	0	0	0.281188	0.0917993	0.141452	0.154038	0.182495	0.14675	0	0	0	0.0022807	0.000868662	0.00176548	0.00182427	0.00238894	0.00169298
CON_VIRSorter_k127_838962_flag=1_multi=13_0000_len=7051-gene_10	K03466	unknown		0	0	0	0.11616	0.369747	0.197216	0.0477255	0	0.159136	0	0	0	0.00094217	0.00349878	0.00246149	0.000565213	0	0.00183587
CON_VIRSorter_k127_837769_flag=1_multi=15_2559_len=6024-gene_5	K07474	xtmA; phage terminase small subunit		0	0	0	0	0.281216	0.14444	0.471877	0.186351	0	0	0	0	0	0.00266104	0.00180278	0.00558845	0.00243941	0
CON_VIRSorter_k127_837616_flag=1_multi=42_0000_len=49464-gene_26	K13581	ccrM; modification methylase [EC:2.1.1.72]		0	0	0	0.311715	0.610592	0.799722	1.02456	0.242769	0.536848	0	0	0	0.0025283	0.0057778	0.00998144	0.0121339	0.00317795	0.00619335
CON_VIRSorter_k127_83743_flag=0_multi=27_6280_len=51111-gene_40	K10873	RAD52; DNA repair and recombination protein RAD52		0	0	0	0	0.145474	0.168119	0.427182	0.3615	0.40697	0	0	0	0	0.00137657	0.00209832	0.00505912	0.0047322	0.00469501
CON_VIRSorter_k127_83743_flag=0_multi=27_6280_len=51111-gene_25	K03111	ssb; single-strand DNA-binding protein		0	0	0	0.283141	0.0924368	0.213651	0.232662	0.0918813	0.0738845	0	0	0	0.00229654	0.000874695	0.00266661	0.00275542	0.00120277	0.000852368
CON_VIRSorter_k127_836798_flag=0_multi=39_2950_len=17675-gene_22	K02335	polA; DNA polymerase I [EC:2.7.7.7]		0	0	0	0.710478	0.516274	0.466934	0.64031	0.602419	0.376773	0	0	0	0.00576265	0.00488531	0.00582787	0.0075832	0.00788593	0.00434665
CON_VIRSorter_k127_836798_flag=0_multi=39_2950_len=17675-gene_19	K07505	repA; regulatory protein RepA		0	0	0	0.745185	0.278035	0.321314	0.349904	0.621818	0.722254	0	0	0	0.00604415	0.00263094	0.00401036	0.00414391	0.00813987	0.00833229
CON_VIRSorter_k127_836798_flag=0_multi=39_2950_len=17675-gene_17	K06919	K06919; putative DNA primase/helicase		0	0	0	0.304921	0.298642	0.460172	0.322147	0.381661	0.750211	0	0	0	0.0024732	0.00282594	0.00574347	0.00381519	0.00499611	0.00865481
CON_VIRSorter_k127_83626_flag=1_multi=86_5685_len=18659-gene_25	K06909	xtmB; phage terminase large subunit		0	0	0	0.261361	0.255979	0.12326	0.161073	0.318051	0.460357	0	0	0	0.00211988	0.00242223	0.00153843	0.0019076	0.00416342	0.00531091
CON_VIRSorter_k127_83626_flag=1_multi=86_5685_len=18659-gene_24	K09961	K09961; uncharacterized protein		0	0	0	0.18449	0.150576	0.162414	0.0505328	0.0898025	0.216639	0	0	0	0.00149639	0.00142484	0.00202711	0.000598461	0.00117555	0.00249925
CON_VIRSorter_k127_83626_flag=1_multi=86_5685_len=18659-gene_22	K09960	K09960; uncharacterized protein		0	0	0	0.0765676	0.187477	0.0866641	0.0314585	0.223621	0.35964	0	0	0	0.000621036	0.00177403	0.00108167	0.000372563	0.0029273	0.00414899
CON_VIRSorter_k127_836119_flag=1_multi=15_0000_len=24311-gene_23	K06909	xtmB; phage terminase large subunit		0	0	0	0.279901	0.0913792	0.469348	0.332222	0.333043	0.146078	0	0	0	0.00227026	0.000864687	0.005858	0.00393451	0.00435969	0.00168523
CON_VIRSorter_k127_836119_flag=1_multi=15_0000_len=24311-gene_15	K01185	E3.2.1.17; lysozyme [EC:3.2.1.17]		0	0	0	0.0963883	0.0944036	0.145465	0	0.187672	0	0	0	0	0.0007818	0.000893305	0.00181556	0	0.00245672	0
CON_VIRSorter_k127_835744_flag=1_multi=14_2810_len=8897-gene_2	K14680	E6.5.1.3; RNA ligase [EC:6.5.1.3]		0	0	0	0.169884	0.332773	0.128191	0.209395	0	0	0	0	0	0.00137792	0.0031489	0.00159997	0.00247987	0	0
CON_VIRSorter_k127_833801_flag=1_multi=332_0000_len=4804-gene_5	K02335	polA; DNA polymerase I [EC:2.7.7.7]		0	0	0	0.109603	0.053673	0.0275679	0.105073	0.0711339	0.757911	0	0	0	0.000888983	0.000507887	0.000344079	0.00124438	0.000931174	0.00874365
CON_VIRSorter_k127_832912_flag=1_multi=122_0000_len=8301-gene_8	K09960	K09960; uncharacterized protein		0	0	0	0.195083	0.318443	0.147205	0.240454	0.348182	0.203624	0	0	0	0.0015823	0.0030133	0.00183728	0.0028477	0.00455785	0.00234911
CON_VIRSorter_k127_832333_flag=0_multi=95_2934_len=19161-gene_24	K06191	nrdH; glutaredoxin-like protein NrdH		0	0	0	0.918294	1.25914	0.415754	0.150916	0.357592	0	0	0	0	0.00744823	0.0119148	0.00518908	0.0017873	0.00468104	0
CON_VIRSorter_k127_831939_flag=1_multi=23_0000_len=76399-circular-gene_28	K01494	dcd; dCTP deaminase [EC:3.5.4.13]		0	0	0	1.9187	0	0	0	0	0	0	0	0	0.0155624	0	0	0	0	0
CON_VIRSorter_k127_831939_flag=1_multi=23_0000_len=76399-circular-gene_12	K02335	polA; DNA polymerase I [EC:2.7.7.7]		0	0	0	3.0068	0	0	0	0	0	0	0	0	0.024388	0	0	0	0	0
CON_VIRSorter_k127_831939_flag=1_multi=23_0000_len=76399-circular-gene_11	K02335	polA; DNA polymerase I [EC:2.7.7.7]		0	0	0	1.88606	0	0	0	0	0	0	0	0	0.0152978	0	0	0	0	0
CON_VIRSorter_k127_83189_flag=1_multi=146_0000_len=11943-gene_24	K01493	comEB; dCMP deaminase [EC:3.5.4.12]		0	0	0	0.0828705	0	0.31266	0.34048	0.484058	0.389245	0	0	0	0.000672158	0	0.00390236	0.00403231	0.00633653	0.00449052
CON_VIRSorter_k127_83189_flag=1_multi=146_0000_len=11943-gene_14	K00558	DNMT1, dcm; DNA (cytosine-5)-methyltransferase 1 [EC:2.1.1.37]		0	0	0	0.255054	0.713721	0.164964	0.299404	0.425659	0.313761	0	0	0	0.00206873	0.00675368	0.00205894	0.00354584	0.00557207	0.00361971
CON_VIRSorter_k127_83189_flag=1_multi=146_0000_len=11943-gene_12	K00571	unknown		0	0	0	0.254033	0.435403	0.335452	0.3653	0.618267	0.397733	0	0	0	0.00206045	0.00412006	0.00418683	0.00432626	0.00809338	0.00458845
CON_VIRSorter_k127_83189_flag=1_multi=146_0000_len=11943-gene_11	K07505	repA; regulatory protein RepA		0	0	0	0.328279	0.417975	0.198169	0.323703	0.223711	0.282688	0	0	0	0.00266265	0.00395514	0.00247338	0.00383362	0.00292848	0.00326123
CON_VIRSorter_k127_831604_flag=1_multi=25_0000_len=12148-gene_18	K08679	E5.1.3.6; UDP-glucuronate 4-epimerase [EC:5.1.3.6]		0	0	0	0.210383	0.0824205	0	0.103725	0.0409626	0.164696	0	0	0	0.00170641	0.000779914	0	0.00122842	0.000536218	0.00190002	C
CON_VIRSorter_k127_829843_flag=1_multi=8_0000_len=2991-gene_1	K00558	DNMT1, dcm; DNA (cytosine-5)-methyltransferase 1 [EC:2.1.1.37]		0	0	0	0	0.0583811	0.0449792	0	0.348182	0.0933277	0	0	0	0	0.000552439	0.000561391	0	0.00455785	0.00107668
CON_VIRSorter_k127_827684_flag=0_multi=268_0000_len=3270-gene_2	K00558	DNMT1, dcm; DNA (cytosine-5)-methyltransferase 1 [EC:2.1.1.37]		0	0	0	2.01345	0.591596	0.531754	0.0827241	0	1.10334	0	0	0	0.0163309	0.00559805	0.00663689	0.000979703	0	0.0127287
CON_VIRSorter_k127_826280_flag=1_multi=32_6640_len=55469-gene_68	K17680	unknown		0	0	0	0.501813	0.655306	0.504874	0.549797	0.732789	0.523784	0	0	0	0.00407017	0.00620091	0.0063014	0.00651126	0.00959253	0.00604263
CON_VIRSorter_k127_826280_flag=1_multi=32_6640_len=55469-gene_6	K07603	COL17A, BP180; collagen, type XVII, alpha	Yes	0	0	0	0.384644	0	0.290243	0.421425	0.49928	0.200743	0	0	0	0.00311983	0	0.00362256	0.00499094	0.00653579	0.00231587
CON_VIRSorter_k127_826280_flag=1_multi=32_6640_len=55469-gene_19	K02843	waaF, rfaF; heptosyltransferase II [EC:2.4.-.-]		0	0	0	0.319783	0.260998	0.281517	0.306566	0.570745	0.500676	0	0	0	0.00259374	0.00246973	0.00351365	0.00363066	0.0074713	0.00577605
CON_VIRSorter_k127_826247_flag=1_multi=13_0000_len=7905-gene_5	K03111	ssb; single-strand DNA-binding protein		0	0	0	0.0957096	0	0	0	0	1.1988	0	0	0	0.000776295	0	0	0	0	0.01383
CON_VIRSorter_k127_826135_flag=0_multi=286_8191_len=11327-gene_14	K03168	unknown		0	0	0	2.35573	4.43697	3.00821	2.308	2.82259	1.84416	0	0	0	0.0191072	0.0419853	0.0375459	0.0273337	0.036949	0.0212751
CON_VIRSorter_k127_826000_flag=0_multi=120_0000_len=19284-gene_18	K01446	PGRP; peptidoglycan recognition protein		0	0	0	0.619929	0.653869	0.6477	0.705332	0.603515	0.522635	0	0	0	0.00502821	0.00618731	0.00808404	0.00835326	0.00790028	0.00602938
CON_VIRSorter_k127_82527_flag=0_multi=46_0000_len=13922-gene_16	K03465	thyX, thy1; thymidylate synthase (FAD) [EC:2.1.1.148]		0	0	0	0.298043	0.233525	0.134938	0.146944	0.464242	0.0933277	0	0	0	0.00241741	0.00220976	0.00168417	0.00174026	0.00607714	0.00107668
CON_VIRSorter_k127_82527_flag=0_multi=46_0000_len=13922-gene_11	K01419	unknown		0	0	0	0.374917	0.275398	0.0707259	0.462114	0.273743	0.0733749	0	0	0	0.00304093	0.00260599	0.00088274	0.00547282	0.00358342	0.00084649
CON_VIRSorter_k127_825044_flag=1_multi=64_0000_len=38513-circular-gene_34	K02314	dnaB; replicative DNA helicase [EC:3.6.4.12]		0	0	0	1.44327	0.79512	1.31594	0.370611	0.878158	0.917998	0	0	0	0.0117063	0.00752392	0.0164244	0.00438916	0.0114955	0.0105905
CON_VIRSorter_k127_823678_flag=0_multi=135_3705_len=6438-gene_9	K17680	unknown		0	0	0	0.112943	0.0368723	0.113632	0.123742	0	1.56201	0	0	0	0.000916071	0.000348909	0.00141825	0.00146548	0	0.0180201
CON_VIRSorter_k127_823678_flag=0_multi=135_3705_len=6438-gene_2	K06909	xtmB; phage terminase large subunit		0	0	0	0.233175	0.195749	0.0502709	0.109488	0.0324287	2.63376	0	0	0	0.00189127	0.00185229	0.000627438	0.00129667	0.000424506	0.0303844
CON_VIRSorter_k127_8227_flag=1_multi=31_3190_len=8456-gene_1	K06919	K06919; putative DNA primase/helicase		0	0	0	0.0431453	0.295798	0.260451	0.0709064	0.0420029	0.337757	0	0	0	0.000349949	0.00279902	0.00325072	0.000839746	0.000549836	0.00389654
CON_VIRSorter_k127_821776_flag=0_multi=139_0742_len=47304-gene_22	K06223	dam; DNA adenine methylase [EC:2.1.1.72]		0	0	0	1.55584	0.62745	1.24306	1.31607	1.381	1.11051	0	0	0	0.0126194	0.00593732	0.0155148	0.0155862	0.0180779	0.0128114
CON_VIRSorter_k127_821776_flag=0_multi=139_0742_len=47304-gene_13	K00820	glmS, GFPT; glutamine---fructose-6-phosphate transaminase (isomerizing) [EC:2.6.1.16]		0	0	0	1.25508	1.12388	1.54235	1.50279	1.71059	1.09482	0	0	0	0.0101799	0.0106348	0.0192502	0.0177975	0.0223924	0.0126303
CON_VIRSorter_k127_820992_flag=0_multi=56_8471_len=49982-gene_50	K15521	mshA; D-inositol-3-phosphate glycosyltransferase [EC:2.4.1.250]		0	0	0	0.448426	0.405408	0.390429	0.368479	0.772363	0.648083	0	0	0	0.00363716	0.00383622	0.00487299	0.00436391	0.0101106	0.00747661
CON_VIRSorter_k127_820992_flag=0_multi=56_8471_len=49982-gene_47	K01784	galE, GALE; UDP-glucose 4-epimerase [EC:5.1.3.2]		0	0	0	0.599592	0.636183	0.301625	0.246348	0.389144	0.547614	0	0	0	0.00486326	0.00601996	0.00376463	0.0029175	0.00509407	0.00631755	C
CON_VIRSorter_k127_820992_flag=0_multi=56_8471_len=49982-gene_24	K18955	unknown		0	0	0	0.953737	0.467049	0.359834	0.489814	0.580303	0.559966	0	0	0	0.00773571	0.00441951	0.00449113	0.00580087	0.00759642	0.00646005
CON_VIRSorter_k127_820992_flag=0_multi=56_8471_len=49982-gene_16	K02335	polA; DNA polymerase I [EC:2.7.7.7]		0	0	0	0.671585	0.5539	0.293388	0.638987	0.911883	0.594919	0	0	0	0.00544719	0.00524134	0.00366182	0.00756754	0.011937	0.00686328
CON_VIRSorter_k127_820725_flag=1_multi=24_0000_len=46015-circular-gene_75	K03111	ssb; single-strand DNA-binding protein		0	0	0	0	0.52821	0.162782	0.797697	0	0.0844394	0	0	0	0	0.00499826	0.0020317	0.00944714	0	0.000974135
CON_VIRSorter_k127_820725_flag=1_multi=24_0000_len=46015-circular-gene_56	K02313	dnaA; chromosomal replication initiator protein		0	0	0	0.0804187	0.315051	0.121364	0.594733	0.234868	0	0	0	0	0.000652271	0.00298121	0.00151476	0.00704343	0.00307453	0
CON_VIRSorter_k127_820725_flag=1_multi=24_0000_len=46015-circular-gene_21	K01185	E3.2.1.17; lysozyme [EC:3.2.1.17]		0	0	0	0	0.293192	0.225887	0.787155	0.116572	0.0468694	0	0	0	0	0.00277436	0.00281932	0.00932229	0.00152598	0.000540709
CON_VIRSorter_k127_820380_flag=0_multi=50_0029_len=12029-gene_9	K07257	spsF; spore coat polysaccharide biosynthesis protein SpsF		0	0	0	0.424711	0.178271	0.412042	0.648129	1.0632	0.427474	0	0	0	0.00344481	0.00168691	0.00514275	0.0076758	0.0139177	0.00493156
CON_VIRSorter_k127_820376_flag=1_multi=7_0000_len=2951-gene_5	K09960	K09960; uncharacterized protein		0	0	0	0.102572	0	0	0.0842849	0.199712	0.0401485	0	0	0	0.000831954	0	0	0.000998188	0.00261432	0.000463174
CON_VIRSorter_k127_820376_flag=1_multi=7_0000_len=2951-gene_3	K09961	K09961; uncharacterized protein		0	0	0	0.0792464	0.0388073	0.0298987	0.0976772	0.115722	0.0310185	0	0	0	0.000642763	0.000367219	0.00037317	0.00115679	0.00151485	0.000357846
CON_VIRSorter_k127_818237_flag=1_multi=33_3706_len=36180-gene_36	K02335	polA; DNA polymerase I [EC:2.7.7.7]		0	0	0	0.49783	0.828884	0.450781	0.16363	0.581578	0.350748	0	0	0	0.00403787	0.00784342	0.00562625	0.00193787	0.00761312	0.00404641
CON_VIRSorter_k127_818237_flag=1_multi=33_3706_len=36180-gene_27	K03465	thyX, thy1; thymidylate synthase (FAD) [EC:2.1.1.148]		0	0	0	0.771528	1.62753	0.447828	0.243837	0.808877	0.418141	0	0	0	0.00625782	0.0154007	0.0055894	0.00288777	0.0105885	0.00482388
CON_VIRSorter_k127_817771_flag=1_multi=30_2909_len=6930-gene_2	K04078	unknown		0	0	0	0.695657	0.880746	0.371289	0.474037	0.809381	0.504739	0	0	0	0.00564243	0.00833417	0.00463411	0.00561403	0.0105952	0.00582292
CON_VIRSorter_k127_817225_flag=0_multi=89_0000_len=42344-gene_16	K03088	unknown		0	0	0	1.4088	2.0291	0.812917	1.29383	1.45217	2.53009	0	0	0	0.0114267	0.0192006	0.0101461	0.0153228	0.0190096	0.0291884
CON_VIRSorter_k127_816991_flag=0_multi=98_0000_len=37423-circular-gene_44	K07733	unknown		0	0	0	12.6337	0	0	0	0	0	0	0	0	0.102471	0	0	0	0	0
CON_VIRSorter_k127_816991_flag=0_multi=98_0000_len=37423-circular-gene_39	K02342	dnaQ; DNA polymerase III subunit epsilon [EC:2.7.7.7]		0	0	0	10.3929	0.195749	0	0	0.25943	0	0	0	0	0.0842965	0.00185229	0	0	0.00339605	0
CON_VIRSorter_k127_816991_flag=0_multi=98_0000_len=37423-circular-gene_38	K03466	unknown		0	0	0	9.74337	0.146811	0	0	0.291858	0	0	0	0	0.0790279	0.00138922	0	0	0.00382055	0
CON_VIRSorter_k127_816991_flag=0_multi=98_0000_len=37423-circular-gene_17	K14744	rzpD; prophage endopeptidase [EC:3.4.-.-]	Yes	0	0	0	10.4196	0.0887393	0	0	0.0882061	0	0	0	0	0.0845126	0.000839707	0	0	0.00115466	0
CON_VIRSorter_k127_81666_flag=1_multi=9_0000_len=2440-gene_2	K06909	xtmB; phage terminase large subunit		0	0	0	0.548795	0	0	0	0	0	0	0	0	0.00445125	0	0	0	0	0
CON_VIRSorter_k127_81608_flag=1_multi=7_0000_len=5753-gene_1	K00571	unknown		0	0	0	0	0	0.0829266	0	0.213977	0	0	0	0	0	0	0.00103502	0	0.00280105	0
CON_VIRSorter_k127_815266_flag=1_multi=32_0000_len=2887-gene_4	K03111	ssb; single-strand DNA-binding protein		0	0	0	0	0.0842462	0.129813	0.424092	0.4187	0.0673377	0	0	0	0	0.00079719	0.00162022	0.00502253	0.00548096	0.000776842
CON_VIRSorter_k127_815266_flag=1_multi=32_0000_len=2887-gene_3	K06191	nrdH; glutaredoxin-like protein NrdH		0	0	0	0	0.289367	0.22294	0.364166	0.431443	0	0	0	0	0	0.00273817	0.00278255	0.00431282	0.00564777	0
CON_VIRSorter_k127_814028_flag=0_multi=22_5363_len=9422-gene_2	K06909	xtmB; phage terminase large subunit		0	0	0	0.190081	0.341305	0.358575	0.182224	0.277572	0.148802	0	0	0	0.00154173	0.00322964	0.00447543	0.00215809	0.00363353	0.00171666
CON_VIRSorter_k127_813517_flag=1_multi=22_3478_len=54176-gene_4	K03553	recA; recombination protein RecA		0	0	0	0.325527	0.358677	0.0307044	0.0334364	0.514976	0.254835	0	0	0	0.00264033	0.00339403	0.000383225	0.000395988	0.00674126	0.0029399
CON_VIRSorter_k127_813517_flag=1_multi=22_3478_len=54176-gene_33	K11089	TROVE2, SSA2; 60 kDa SS-A/Ro ribonucleoprotein		0	0	0	0.520814	0.31577	0.374279	0.163033	0.458736	0.232979	0	0	0	0.00422429	0.00298801	0.00467143	0.0019308	0.00600505	0.00268776
CON_VIRSorter_k127_813517_flag=1_multi=22_3478_len=54176-gene_14	K01784	galE, GALE; UDP-glucose 4-epimerase [EC:5.1.3.2]		0	0	0	0.361216	0.353778	0.0681413	0.0371022	0.527478	0.0353467	0	0	0	0.0029298	0.00334767	0.00085048	0.000439402	0.00690492	0.000407777	C
CON_VIRSorter_k127_813517_flag=1_multi=22_3478_len=54176-gene_1	K02337	dnaE; DNA polymerase III subunit alpha [EC:2.7.7.7]		0	0	0	0.505645	0.265735	0.204733	0.101341	0.432226	0.183437	0	0	0	0.00410126	0.00251455	0.0025553	0.00120018	0.00565802	0.00211622
CON_VIRSorter_k127_813280_flag=1_multi=678_0000_len=2320-gene_1	K03733	unknown		0	0	0	0.309271	0.302903	0.505632	0.508267	0.100361	0.928086	0	0	0	0.00250848	0.00286626	0.00631086	0.00601942	0.00131377	0.0107069
CON_VIRSorter_k127_812610_flag=1_multi=11_0000_len=26979-gene_31	K10908	unknown		0	0	0	0	0	0	0	0	1.19234	0	0	0	0	0	0	0	0	0.0137555
CON_VIRSorter_k127_812610_flag=1_multi=11_0000_len=26979-gene_28	K02335	polA; DNA polymerase I [EC:2.7.7.7]		0	0	0	0	0	0	0	0	0.876538	0	0	0	0	0	0	0	0	0.0101122
CON_VIRSorter_k127_812610_flag=1_multi=11_0000_len=26979-gene_17	K02316	dnaG; DNA primase [EC:2.7.7.101]		0	0	0	0	0	0	0	0	0.846914	0	0	0	0	0	0	0	0	0.00977043
CON_VIRSorter_k127_811186_flag=0_multi=148_4646_len=12000-gene_18	K12287	unknown		0	0	0	0	0	0	0	0	3.26943	0	0	0	0	0	0	0	0	0.0377178
CON_VIRSorter_k127_811186_flag=0_multi=148_4646_len=12000-gene_14	K06904	K06904; uncharacterized protein		0	0	0	0	0	0	0	0	3.57026	0	0	0	0	0	0	0	0	0.0411883
CON_VIRSorter_k127_809874_flag=0_multi=36_0000_len=5118-gene_2	K06904	K06904; uncharacterized protein		0	0	0	1.325	0.926943	0.0571324	0.933239	0	1.62999	0	0	0	0.010747	0.00877131	0.000713077	0.0110524	0	0.0188043
CON_VIRSorter_k127_808408_flag=0_multi=29_6573_len=2123-gene_3	K06907	K06907; uncharacterized protein		0	0	0	0.724098	0.38187	0.336238	0.137308	0.54225	0.392435	0	0	0	0.00587312	0.00361349	0.00419663	0.00162615	0.0070983	0.00452733
CON_VIRSorter_k127_80839_flag=1_multi=99_0000_len=6289-gene_6	K06909	xtmB; phage terminase large subunit		0	0	0	0.260734	0.255365	0.344301	0.187468	0.190373	0.280655	0	0	0	0.0021148	0.00241642	0.00429727	0.00222019	0.00249206	0.00323777
CON_VIRSorter_k127_807939_flag=1_multi=7_0000_len=2012-gene_1	K00558	DNMT1, dcm; DNA (cytosine-5)-methyltransferase 1 [EC:2.1.1.37]		0	0	0	0	0.228187	0	0.382894	0	0	0	0	0	0	0.00215925	0	0.00453463	0	0
CON_VIRSorter_k127_806308_flag=0_multi=564_8784_len=8146-gene_17	K06919	K06919; putative DNA primase/helicase		0	0	0	1.74917	2.16183	2.3255	3.5933	1.90558	2.4126	0	0	0	0.0141874	0.0204566	0.0290249	0.0425555	0.0249448	0.027833
CON_VIRSorter_k127_805483_flag=0_multi=18_0092_len=31168-gene_23	K06904	K06904; uncharacterized protein		0	0	0	0	1.28982	0.198745	0.649288	0.512826	0.206189	0	0	0	0	0.012205	0.00248057	0.00768953	0.00671312	0.0023787
CON_VIRSorter_k127_805431_flag=0_multi=39_8428_len=9728-gene_9	K06217	phoH, phoL; phosphate starvation-inducible protein PhoH and related proteins		0	0	0	0.872801	0.366355	0.0470425	0.409826	0.788999	0.146413	0	0	0	0.00707924	0.00346668	0.000587143	0.00485358	0.0103283	0.0016891
CON_VIRSorter_k127_805431_flag=0_multi=39_8428_len=9728-gene_7	K03671	trxA; thioredoxin 1		0	0	0	0.163744	0	0	0.134551	0.318817	0.128185	0	0	0	0.00132812	0	0	0.00159349	0.00417346	0.00147881
CON_VIRSorter_k127_805431_flag=0_multi=39_8428_len=9728-gene_6	K00526	E1.17.4.1B, nrdB, nrdF; ribonucleoside-diphosphate reductase beta chain [EC:1.17.4.1]		0	0	0	0.25246	0.412102	0.254	0.380326	0.327701	0.230574	0	0	0	0.00204769	0.00389957	0.00317021	0.00450421	0.00428974	0.00266002
CON_VIRSorter_k127_805431_flag=0_multi=39_8428_len=9728-gene_5	K00525	E1.17.4.1A, nrdA, nrdE; ribonucleoside-diphosphate reductase alpha chain [EC:1.17.4.1]		0	0	0	0.216874	0.613623	0.309112	0.633632	0.445722	0.301826	0	0	0	0.00175905	0.00580648	0.00385807	0.00750411	0.0058347	0.00348201
CON_VIRSorter_k127_805431_flag=0_multi=39_8428_len=9728-gene_2	K01185	E3.2.1.17; lysozyme [EC:3.2.1.17]		0	0	0	0	0.273512	0.561932	0.53544	0.906227	0.582979	0	0	0	0	0.00258814	0.00701355	0.00634123	0.0118629	0.00672553
CON_VIRSorter_k127_805431_flag=0_multi=39_8428_len=9728-gene_15	K02335	polA; DNA polymerase I [EC:2.7.7.7]		0	0	0	0.370096	0.181238	0.139633	0.304114	0.540446	0.0965751	0	0	0	0.00300183	0.00171498	0.00174278	0.00360163	0.00707467	0.00111414
CON_VIRSorter_k127_805431_flag=0_multi=39_8428_len=9728-gene_10	K03465	thyX, thy1; thymidylate synthase (FAD) [EC:2.1.1.148]		0	0	0	0.535596	0.327855	0.707259	0.220054	0.586592	0.419285	0	0	0	0.00434419	0.00310237	0.0088274	0.00260611	0.00767875	0.00483708
CON_VIRSorter_k127_805297_flag=1_multi=22_9994_len=8251-gene_1	K03462	NAMPT; nicotinamide phosphoribosyltransferase [EC:2.4.2.12]		0	0	0	0.258666	0.823355	0.243979	0.371963	0.251817	0.101247	0	0	0	0.00209803	0.0077911	0.00304514	0.00440517	0.0032964	0.00116804
CON_VIRSorter_k127_804852_flag=1_multi=49_0000_len=8007-gene_2	K07474	xtmA; phage terminase small subunit		0	0	0	0	0.130499	0.0502709	0.547439	0.0648574	0	0	0	0	0	0.00123486	0.000627438	0.00648333	0.000849012	0
CON_VIRSorter_k127_804299_flag=1_multi=37_3593_len=40559-gene_41	K03111	ssb; single-strand DNA-binding protein		0	0	0	0.348481	0.170653	0.986082	1.50335	0.339254	0.068201	0	0	0	0.00282651	0.00161482	0.0123074	0.0178042	0.00444099	0.000786801
CON_VIRSorter_k127_804299_flag=1_multi=37_3593_len=40559-gene_37	K00571	unknown		0	0	0	0.244878	0.299795	0.877702	0.603662	0.953579	0	0	0	0	0.0019862	0.00283685	0.0109547	0.00714919	0.0124828	0
CON_VIRSorter_k127_804170_flag=1_multi=28_0000_len=39164-gene_44	K03497	unknown		0	0	0	0.469659	0.172495	0.398693	0.385927	0.514377	0.620438	0	0	0	0.00380938	0.00163226	0.00497614	0.00457054	0.00673342	0.00715768
CON_VIRSorter_k127_803506_flag=1_multi=92_4813_len=11061-gene_8	K06320	cgeB; spore maturation protein CgeB		0	0	0	1.20628	1.14206	1.60807	1.15642	1.87895	0.975799	0	0	0	0.00978407	0.0108069	0.0200706	0.0136956	0.0245962	0.0112573
CON_VIRSorter_k127_803359_flag=0_multi=125_1876_len=11857-gene_8	K09968	K09968; uncharacterized protein		0	0	0	1.06434	0.400931	0.803123	1.00913	1.35497	0.320463	0	0	0	0.00863277	0.00379386	0.0100239	0.0119512	0.0177372	0.00369702
CON_VIRSorter_k127_803359_flag=0_multi=125_1876_len=11857-gene_7	K07474	xtmA; phage terminase small subunit		0	0	0	0.159891	0.548096	0.60325	0.591234	0.311316	0.312922	0	0	0	0.00129687	0.00518643	0.00752925	0.007002	0.00407526	0.00361003
CON_VIRSorter_k127_803359_flag=0_multi=125_1876_len=11857-gene_5	K09961	K09961; uncharacterized protein		0	0	0	0.434209	0.340215	0.950168	1.10607	0.634069	0.356911	0	0	0	0.00352185	0.00321932	0.0118592	0.0130992	0.00830024	0.00411751
CON_VIRSorter_k127_803359_flag=0_multi=125_1876_len=11857-gene_16	K02313	dnaA; chromosomal replication initiator protein		0	0	0	0	0.554621	0.356085	1.0082	0.643169	0.221653	0	0	0	0	0.00524817	0.00444435	0.0119401	0.00841937	0.0025571
CON_VIRSorter_k127_803359_flag=0_multi=125_1876_len=11857-gene_11	K07505	repA; regulatory protein RepA		0	0	0	0.542354	1.49982	0.818495	1.07483	0.279526	0.324675	0	0	0	0.004399	0.0141922	0.0102157	0.0127292	0.00365912	0.00374562
CON_VIRSorter_k127_803359_flag=0_multi=125_1876_len=11857-gene_1	K09960	K09960; uncharacterized protein		0	0	0	0.525717	0.171631	0.661156	0.623986	0.227465	0.0914558	0	0	0	0.00426406	0.00162408	0.00825197	0.00738988	0.00297762	0.00105508
CON_VIRSorter_k127_803101_flag=0_multi=198_0528_len=15245-gene_4	K09125	K09125; uncharacterized protein		0	0	0	1.37435	3.4399	2.59262	1.81947	6.2438	1.61384	0	0	0	0.0111472	0.0325504	0.0323589	0.021548	0.0817341	0.018618
CON_VIRSorter_k127_803101_flag=0_multi=198_0528_len=15245-gene_17	K06909	xtmB; phage terminase large subunit		0	0	0	1.55232	4.87136	3.39451	2.8375	13.2309	2.33124	0	0	0	0.0125908	0.0460958	0.0423674	0.0336045	0.173198	0.0268943
CON_VIRSorter_k127_803101_flag=0_multi=198_0528_len=15245-gene_11	K13583	gcrA; GcrA cell cycle regulator		0	0	0	0.647179	1.52125	1.66038	1.48903	5.16636	0.810618	0	0	0	0.00524923	0.014395	0.0207234	0.0176347	0.0676299	0.0093517
CON_VIRSorter_k127_802263_flag=1_multi=181_6371_len=9864-gene_5	K06904	K06904; uncharacterized protein		0	0	0	0.992026	1.11734	1.12284	2.32322	1.30378	1.39787	0	0	0	0.00804627	0.010573	0.0140143	0.0275139	0.017067	0.0161266
CON_VIRSorter_k127_802263_flag=1_multi=181_6371_len=9864-gene_10	K01955	carB, CPA2; carbamoyl-phosphate synthase large subunit [EC:6.3.5.5]		0	0	0	0.854509	0.996325	1.10536	1.60495	1.30725	0.796359	0	0	0	0.00693087	0.00942785	0.0137961	0.0190074	0.0171124	0.0091872
CON_VIRSorter_k127_801063_flag=0_multi=147_0000_len=43225-circular-gene_63	K00558	DNMT1, dcm; DNA (cytosine-5)-methyltransferase 1 [EC:2.1.1.37]		0	0	0	10.6074	1.29862	2.41791	1.08954	1.82866	2.33547	0	0	0	0.0860362	0.0122884	0.0301782	0.0129034	0.023938	0.0269431
CON_VIRSorter_k127_801063_flag=0_multi=147_0000_len=43225-circular-gene_52	K03466	unknown		0	0	0	9.65552	0.794681	2.32657	2.83361	1.46132	2.66778	0	0	0	0.0783154	0.00751976	0.0290382	0.0335585	0.0191294	0.0307769
CON_VIRSorter_k127_801063_flag=0_multi=147_0000_len=43225-circular-gene_5	K00571	unknown		0	0	0	9.98159	0.662784	1.65956	2.40964	0.878401	2.29563	0	0	0	0.0809601	0.00627167	0.0207132	0.0285374	0.0114987	0.0264835
CON_VIRSorter_k127_801063_flag=0_multi=147_0000_len=43225-circular-gene_42	K01185	E3.2.1.17; lysozyme [EC:3.2.1.17]		0	0	0	7.79924	0.453781	0.757491	1.39597	0.902107	1.45082	0	0	0	0.0632592	0.00429396	0.00945434	0.0165325	0.011809	0.0167374
CON_VIRSorter_k127_801063_flag=0_multi=147_0000_len=43225-circular-gene_2	K02314	dnaB; replicative DNA helicase [EC:3.6.4.12]		0	0	0	8.59151	0.674341	1.08426	1.86949	1.13658	2.08569	0	0	0	0.0696853	0.00638103	0.0135327	0.0221404	0.0148783	0.0240616
CON_VIRSorter_k127_801063_flag=0_multi=147_0000_len=43225-circular-gene_18	K09960	K09960; uncharacterized protein		0	0	0	8.87081	0.754066	0.959852	1.37534	0.8473	2.07022	0	0	0	0.0719507	0.00713544	0.01198	0.0162882	0.0110915	0.0238831
CON_VIRSorter_k127_801063_flag=0_multi=147_0000_len=43225-circular-gene_14	K09961	K09961; uncharacterized protein		0	0	0	9.41117	0.556942	1.73782	2.05599	0.941111	1.91419	0	0	0	0.0763335	0.00527013	0.0216899	0.0243491	0.0123196	0.0220831
CON_VIRSorter_k127_801063_flag=0_multi=147_0000_len=43225-circular-gene_12	K07474	xtmA; phage terminase small subunit		0	0	0	8.45066	0.426631	1.64347	1.93288	0.508881	1.56862	0	0	0	0.0685428	0.00403705	0.0205124	0.0228911	0.00666148	0.0180964
CON_VIRSorter_k127_800555_flag=0_multi=2531_0000_len=69537-circular-gene_53	K01185	E3.2.1.17; lysozyme [EC:3.2.1.17]		0	0	0	0.399728	4.24122	136.686	0.821159	38.3307	0.312922	0	0	0	0.00324217	0.0401331	1.706	0.00972499	0.501766	0.00361003
CON_VIRSorter_k127_800555_flag=0_multi=2531_0000_len=69537-circular-gene_23	K01493	comEB; dCMP deaminase [EC:3.5.4.12]		0	0	0	0	4.22053	119.061	0.272384	29.0435	0.259497	0	0	0	0	0.0399373	1.48602	0.00322585	0.380192	0.00299368
CON_VIRSorter_k127_800555_flag=0_multi=2531_0000_len=69537-circular-gene_17	K00571	unknown		0	0	0	0.182019	5.70467	181.939	0.548417	51.0926	0.522469	0	0	0	0.00147635	0.0539812	2.27081	0.00649491	0.668824	0.00602746
CON_VIRSorter_k127_800555_flag=0_multi=2531_0000_len=69537-circular-gene_101	K07474	xtmA; phage terminase small subunit		0	0	0	0.501042	12.2068	360.919	1.80125	104.201	0.588352	0	0	0	0.00406392	0.115508	4.50468	0.0213322	1.36404	0.00678752
CON_VIRSorter_k127_798793_flag=1_multi=84_0000_len=3477-gene_5	K01520	dut, DUT; dUTP pyrophosphatase [EC:3.6.1.23]		0	0	0	0.0888285	0	0.0670278	0.145984	0	0.208615	0	0	0	0.000720483	0	0.000836583	0.00172889	0	0.00240669
CON_VIRSorter_k127_798793_flag=1_multi=84_0000_len=3477-gene_3	K06191	nrdH; glutaredoxin-like protein NrdH		0	0	0	0	0	0	0	0	0	0	0	0	0	0	0	0	0	0
CON_VIRSorter_k127_798793_flag=1_multi=84_0000_len=3477-gene_2	K03647	nrdI; protein involved in ribonucleotide reduction		0	0	0	0.10296	0	0	0.169208	0.300702	0	0	0	0	0.000835105	0	0	0.00200394	0.00393633	0
CON_VIRSorter_k127_798793_flag=1_multi=84_0000_len=3477-gene_1	K00525	E1.17.4.1A, nrdA, nrdE; ribonucleoside-diphosphate reductase alpha chain [EC:1.17.4.1]		0	0	0	0.137977	0	0.208229	0.283446	0.134324	0.216028	0	0	0	0.00111913	0	0.00259893	0.00335685	0.00175836	0.0024922
CON_VIRSorter_k127_797282_flag=0_multi=132_0000_len=42094-circular-gene_25	K06919	K06919; putative DNA primase/helicase		0	0	0	3.19953	1.68516	1.45149	1.81893	4.69575	1.69503	0	0	0	0.0259512	0.0159461	0.0181163	0.0215416	0.0614694	0.0195548
CON_VIRSorter_k127_796745_flag=1_multi=25_3346_len=40676-gene_57	K01358	clpP, CLPP; ATP-dependent Clp protease, protease subunit [EC:3.4.21.92]		0	0	0	0.28794	0.394815	0.304181	0.141963	0.224253	0.360656	0	0	0	0.00233546	0.00373598	0.00379653	0.00168127	0.00293557	0.00416071
CON_VIRSorter_k127_796745_flag=1_multi=25_3346_len=40676-gene_47	K07010	unknown		0	0	0	0.868419	0.467795	0.52423	0.428157	0.549527	0.237941	0	0	0	0.0070437	0.00442657	0.00654299	0.00507067	0.00719354	0.00274501
CON_VIRSorter_k127_796745_flag=1_multi=25_3346_len=40676-gene_35	K02335	polA; DNA polymerase I [EC:2.7.7.7]		0	0	0	0.4946	0.463354	0.43812	0.424092	0.355895	0.555536	0	0	0	0.00401168	0.00438455	0.00546824	0.00502253	0.00465882	0.00640895
CON_VIRSorter_k127_796745_flag=1_multi=25_3346_len=40676-gene_26	K00560	thyA, TYMS; thymidylate synthase [EC:2.1.1.45]		0	0	0	0.465437	0.820535	0.45657	0.764915	0.634359	1.05665	0	0	0	0.00377513	0.00776441	0.00569851	0.0090589	0.00830403	0.01219
CON_VIRSorter_k127_796590_flag=1_multi=15_0000_len=5254-gene_2	K06909	xtmB; phage terminase large subunit		0	0	0	0.29481	0.548606	0.244702	0.605627	0.545309	0.784682	0	0	0	0.00239119	0.00519125	0.00305416	0.00717245	0.00713833	0.00905248
CON_VIRSorter_k127_796144_flag=0_multi=205_9000_len=7278-gene_7	K04078	unknown		0	0	0	1.56286	2.52112	3.27197	1.91375	2.01372	1.75124	0	0	0	0.0126763	0.0238564	0.0408379	0.0226646	0.0263605	0.0202031
CON_VIRSorter_k127_796144_flag=0_multi=205_9000_len=7278-gene_5	K04078	unknown		0	0	0	1.89379	4.14602	2.35367	1.28155	2.3859	1.65695	0	0	0	0.0153605	0.0392322	0.0293764	0.0151774	0.0312325	0.0191154
CON_VIRSorter_k127_794926_flag=0_multi=394_1171_len=8989-gene_11	K06904	K06904; uncharacterized protein		0	0	0	3.85163	5.92793	2.86483	3.25538	2.62476	6.33193	0	0	0	0.0312404	0.0560938	0.0357563	0.0385535	0.0343592	0.0730483
CON_VIRSorter_k127_794468_flag=0_multi=230_0522_len=6374-gene_5	K06904	K06904; uncharacterized protein		0	0	0	1.22492	0.628412	1.23239	1.62963	0.851775	1.18722	0	0	0	0.00993524	0.00594642	0.0153816	0.0192997	0.0111501	0.0136964
CON_VIRSorter_k127_794067_flag=0_multi=108_5517_len=19078-gene_8	K01711	gmd, GMDS; GDPmannose 4,6-dehydratase [EC:4.2.1.47]		0	0	0	0.484054	0.218809	0.112386	0.18358	0.688732	0.320638	0	0	0	0.00392614	0.00207051	0.00140271	0.00217414	0.00901581	0.00369904	C
CON_VIRSorter_k127_793790_flag=1_multi=69_0000_len=11299-gene_8	K07455	unknown		0	0	0	0	0.263582	0.53307	0.027643	1.11349	0.0263351	0	0	0	0	0.00249418	0.00665332	0.000327376	0.0145761	0.000303814
CON_VIRSorter_k127_793790_flag=1_multi=69_0000_len=11299-gene_12	K02342	dnaQ; DNA polymerase III subunit epsilon [EC:2.7.7.7]		0	0	0	0.0629202	0.123249	0.569737	0.103405	0.796305	0.0492563	0	0	0	0.000510342	0.00116626	0.00711096	0.00122463	0.010424	0.000568245
CON_VIRSorter_k127_793400_flag=1_multi=20_0000_len=7646-gene_8	K06909	xtmB; phage terminase large subunit		0	0	0	1.64454	0.0303902	0	0.0509943	0	0	0	0	0	0.0133388	0.000287571	0	0.000603927	0	0
CON_VIRSorter_k127_792820_flag=0_multi=103_0000_len=7037-gene_6	K06904	K06904; uncharacterized protein		0	0	0	1.59041	3.32773	3.16386	1.30687	1.75943	1.01866	0	0	0	0.0128997	0.031489	0.0394885	0.0154772	0.0230317	0.0117518
CON_VIRSorter_k127_792501_flag=1_multi=10_0000_len=5330-gene_6	K19789	unknown		0	0	0	0.0218501	1.75481	0.0989253	0.23341	0.0425431	0.0171051	0	0	0	0.000177225	0.0166051	0.0012347	0.00276428	0.000556908	0.000197333
CON_VIRSorter_k127_790588_flag=1_multi=81_0000_len=16405-gene_1	K06904	K06904; uncharacterized protein		0	0	0	0.116826	0.11442	0.176308	0.0959979	0	0.823102	0	0	0	0.000947569	0.00108272	0.00220053	0.0011369	0	0.00949572
CON_VIRSorter_k127_790496_flag=0_multi=945_7491_len=13290-gene_15	K03466	unknown		0	0	0	8.65925	11.9798	38.8235	14.2628	16.1795	10.8218	0	0	0	0.0702347	0.11336	0.484561	0.168915	0.211797	0.124845
CON_VIRSorter_k127_790309_flag=1_multi=63_0000_len=8219-gene_7	K03791	K03791; putative chitinase		0	0	0	0.874653	0	0	0	0	0	0	0	0	0.00709426	0	0	0	0	0
CON_VIRSorter_k127_788647_flag=1_multi=17_0000_len=18484-gene_26	K02337	dnaE; DNA polymerase III subunit alpha [EC:2.7.7.7]		0	0	0	0.418342	0.178599	0.0809413	0.290873	0.0208854	0.0755756	0	0	0	0.00339315	0.00169002	0.00101024	0.00344481	0.000273399	0.000871878
CON_VIRSorter_k127_788647_flag=1_multi=17_0000_len=18484-gene_20	K03553	recA; recombination protein RecA		0	0	0	0.636482	0.293353	0.113006	0.369182	0.0364488	0.0586191	0	0	0	0.00516247	0.00277589	0.00141044	0.00437223	0.000477131	0.000676259
CON_VIRSorter_k127_788529_flag=1_multi=90_0294_len=40443-gene_58	K07451	unknown		0	0	0	11.4742	0	0	0.091539	0	0	0	0	0	0.0930663	0	0	0.0010841	0	0
CON_VIRSorter_k127_788529_flag=1_multi=90_0294_len=40443-gene_52	K06919	K06919; putative DNA primase/helicase		0	0	0	9.97802	0.0336985	0.0129813	0.0141364	0	0	0	0	0	0.0809312	0.000318876	0.000162022	0.000167418	0	0
CON_VIRSorter_k127_788529_flag=1_multi=90_0294_len=40443-gene_51	K06223	dam; DNA adenine methylase [EC:2.1.1.72]		0	0	0	7.09083	0	0.0297254	0	0	0	0	0	0	0.0575133	0	0.000371007	0	0	0
CON_VIRSorter_k127_788529_flag=1_multi=90_0294_len=40443-gene_4	K06904	K06904; uncharacterized protein		0	0	0	11.6766	0	0.0481468	0	0	0	0	0	0	0.094708	0	0.000600926	0	0	0
CON_VIRSorter_k127_788529_flag=1_multi=90_0294_len=40443-gene_36	K02334	dpo; DNA polymerase bacteriophage-type [EC:2.7.7.7]		0	0	0	7.34591	0.0160954	0.310014	0.0270079	0	0	0	0	0	0.0595823	0.000152305	0.00386932	0.000319855	0	0
CON_VIRSorter_k127_788529_flag=1_multi=90_0294_len=40443-gene_27	K01185	E3.2.1.17; lysozyme [EC:3.2.1.17]		0	0	0	3.89544	0	0.19596	0	0	0	0	0	0	0.0315957	0	0.00244581	0	0	0
CON_VIRSorter_k127_786868_flag=0_multi=39_0000_len=77784-gene_37	K01448	amiABC; N-acetylmuramoyl-L-alanine amidase [EC:3.5.1.28]		0	0	0	0.916231	0.299121	0.518524	1.2548	0.074331	0.298858	0	0	0	0.0074315	0.00283047	0.00647177	0.0148607	0.000973025	0.00344778
CON_VIRSorter_k127_78677_flag=1_multi=14_0000_len=1476-gene_3	K00983	neuA; N-acylneuraminate cytidylyltransferase [EC:2.7.7.43]		0	0	0	0	0	0.0461949	0	0	0.0958501	0	0	0	0	0	0.000576564	0	0	0.00110577	C
CON_VIRSorter_k127_786309_flag=1_multi=51_0000_len=16019-gene_3	K06904	K06904; uncharacterized protein		0	0	0	0	0	0	0	0	4.96893	0	0	0	0	0	0	0	0	0.0573241
CON_VIRSorter_k127_786309_flag=1_multi=51_0000_len=16019-gene_18	K06919	K06919; putative DNA primase/helicase		0	0	0	0.0268062	0	0	0	0	5.0154	0	0	0	0.000217424	0	0	0	0	0.0578602
CON_VIRSorter_k127_785710_flag=1_multi=15_0000_len=8298-gene_5	K07004	K07004; uncharacterized protein		0	0	0	0.0409978	0.0803071	0.0928078	0.0168443	0.0399123	0.690034	0	0	0	0.00033253	0.000759916	0.00115835	0.000199487	0.000522469	0.00796058
CON_VIRSorter_k127_785710_flag=1_multi=15_0000_len=8298-gene_10	K01358	clpP, CLPP; ATP-dependent Clp protease, protease subunit [EC:3.4.21.92]		0	0	0	0.0556998	0.163659	0.0840595	0.366156	0.32535	0.174416	0	0	0	0.000451778	0.00154864	0.00104916	0.00433639	0.00425898	0.00201215
CON_VIRSorter_k127_785193_flag=1_multi=98_1046_len=39204-gene_9	K00737	MGAT3; beta-1,4-mannosyl-glycoprotein beta-1,4-N-acetylglucosaminyltransferase [EC:2.4		0	0	0	1.4168	1.5932	0.98989	1.55227	1.94121	1.31452	0	0	0	0.0114916	0.0150758	0.0123549	0.0183836	0.0254114	0.0151649
CON_VIRSorter_k127_785193_flag=1_multi=98_1046_len=39204-gene_53	K00558	DNMT1, dcm; DNA (cytosine-5)-methyltransferase 1 [EC:2.1.1.37]		0	0	0	1.81537	1.97021	1.29579	1.69331	2.19719	1.2291	0	0	0	0.0147244	0.0186433	0.0161729	0.0200539	0.0287622	0.0141795
CON_VIRSorter_k127_785193_flag=1_multi=98_1046_len=39204-gene_5	K06904	K06904; uncharacterized protein		0	0	0	1.55487	1.97407	1.56436	1.18302	1.34552	1.39754	0	0	0	0.0126115	0.0186799	0.019525	0.0140106	0.0176134	0.0161228
CON_VIRSorter_k127_785193_flag=1_multi=98_1046_len=39204-gene_34	K03733	unknown		0	0	0	2.0364	2.29797	0.901928	2.36451	1.5946	0.727774	0	0	0	0.0165171	0.0217449	0.0112571	0.0280029	0.0208741	0.00839596
CON_VIRSorter_k127_782891_flag=0_multi=118_2317_len=37718-gene_23	K17733	unknown		0	0	0	1.59891	2.15323	1.96056	1.64232	2.33487	2.11223	0	0	0	0.0129687	0.0203752	0.0244701	0.01945	0.0305644	0.0243677
CON_VIRSorter_k127_782331_flag=1_multi=509_3457_len=7208-gene_5	K01186	NEU1; sialidase-1 [EC:3.2.1.18]		0	0	0	0.338828	0.553085	0.624974	0.433099	0.806316	0.383135	0	0	0	0.00274821	0.00523363	0.00780039	0.00512919	0.010555	0.00442004
CON_VIRSorter_k127_78119_flag=1_multi=25_0000_len=12683-gene_3	K01185	E3.2.1.17; lysozyme [EC:3.2.1.17]		0	0	0	0.422073	0.413382	0.573275	0.763014	0.328718	0	0	0	0	0.00342341	0.00391168	0.00715513	0.00903639	0.00430307	0
CON_VIRSorter_k127_780603_flag=1_multi=14_0000_len=13895-gene_14	K09961	K09961; uncharacterized protein		0	0	0	0.198405	0.2429	0.18714	0.101896	0.24144	0.194149	0	0	0	0.00160925	0.00229847	0.00233572	0.00120675	0.00316056	0.0022398
CON_VIRSorter_k127_780603_flag=1_multi=14_0000_len=13895-gene_11	K09960	K09960; uncharacterized protein		0	0	0	0.0980103	0.223982	0.0986082	0.0805367	0.413466	0.153452	0	0	0	0.000794956	0.00211945	0.00123074	0.000953798	0.00541245	0.0017703
CON_VIRSorter_k127_780303_flag=1_multi=152_0000_len=3161-gene_7	K01185	E3.2.1.17; lysozyme [EC:3.2.1.17]		0	0	0	0	0	0.150813	0	0	0	0	0	0	0	0	0.00188231	0	0	0
CON_VIRSorter_k127_780303_flag=1_multi=152_0000_len=3161-gene_5	K01419	unknown		0	0	0	0.0865653	0	0.0653201	0	0	0	0	0	0	0.000702126	0	0.000815269	0	0	0
CON_VIRSorter_k127_780020_flag=1_multi=17_3040_len=47066-gene_61	K01185	E3.2.1.17; lysozyme [EC:3.2.1.17]		0	0	0	0	0	0	0	0	0.848538	0	0	0	0	0	0	0	0	0.00978916
CON_VIRSorter_k127_780020_flag=1_multi=17_3040_len=47066-gene_37	K19789	unknown		0	0	0	0	0	0	0	0	1.93236	0	0	0	0	0	0	0	0	0.0222927
CON_VIRSorter_k127_780020_flag=1_multi=17_3040_len=47066-gene_35	K03553	recA; recombination protein RecA		0	0	0	0	0	0	0	0	1.20384	0	0	0	0	0	0	0	0	0.0138881
CON_VIRSorter_k127_780020_flag=1_multi=17_3040_len=47066-gene_30	K06217	phoH, phoL; phosphate starvation-inducible protein PhoH and related proteins		0	0	0	0	0	0	0	0	1.40887	0	0	0	0	0	0	0	0	0.0162534
CON_VIRSorter_k127_780020_flag=1_multi=17_3040_len=47066-gene_22	K04077	groEL, HSPD1; chaperonin GroEL		0	0	0	0	0	0	0	0	1.66892	0	0	0	0	0	0	0	0	0.0192535
CON_VIRSorter_k127_779251_flag=0_multi=35_0000_len=41072-gene_42	K01185	E3.2.1.17; lysozyme [EC:3.2.1.17]		0	0	0	0.277362	1.01869	0.627873	0.34187	0.607542	0.922802	0	0	0	0.00224967	0.00963949	0.00783657	0.00404877	0.00795299	0.0106459
CON_VIRSorter_k127_779251_flag=0_multi=35_0000_len=41072-gene_22	K02334	dpo; DNA polymerase bacteriophage-type [EC:2.7.7.7]		0	0	0	0.372814	0.829857	0.562633	0.668394	0.75888	0.583706	0	0	0	0.00302387	0.00785262	0.00702229	0.00791581	0.00993407	0.00673392
CON_VIRSorter_k127_779251_flag=0_multi=35_0000_len=41072-gene_18	K02334	dpo; DNA polymerase bacteriophage-type [EC:2.7.7.7]		0	0	0	0.284836	0.956472	0.429861	0.434673	0.514976	0.987486	0	0	0	0.00231029	0.00905073	0.00536515	0.00514784	0.00674126	0.0113921
CON_VIRSorter_k127_778961_flag=0_multi=39_5313_len=8700-gene_2	K17733	unknown		0	0	0	0.113256	0.221848	0.299112	0.232662	0.0551288	0	0	0	0	0.000918615	0.00209927	0.00373325	0.00275542	0.00072166	0
CON_VIRSorter_k127_778738_flag=0_multi=43_1393_len=12900-gene_4	K02335	polA; DNA polymerase I [EC:2.7.7.7]		0	0	0	0.262916	0.217887	0.259434	0.38223	0.767865	0.0474972	0	0	0	0.0021325	0.00206178	0.00323803	0.00452675	0.0100517	0.000547951
CON_VIRSorter_k127_778738_flag=0_multi=43_1393_len=12900-gene_17	K19789	unknown		0	0	0	0.141817	0.0925976	0.303199	0.0582666	0.667298	0.0925162	0	0	0	0.00115027	0.000876216	0.00378427	0.000690052	0.00873522	0.00106731
CON_VIRSorter_k127_778738_flag=0_multi=43_1393_len=12900-gene_12	K06920	queC; 7-cyano-7-deazaguanine synthase [EC:6.3.4.20]		0	0	0	0.0505233	0.247415	0.114371	0.49819	0.44267	0.0395515	0	0	0	0.000409791	0.00234119	0.00142748	0.00590007	0.00579474	0.000456286
CON_VIRSorter_k127_778738_flag=0_multi=43_1393_len=12900-gene_11	K01737	queD, ptpS, PTS; 6-pyruvoyltetrahydropterin/6-carboxytetrahydropterin synthase [EC:4.2		0	0	0	0	0.159412	0	0.401237	0.871497	0.0637087	0	0	0	0	0.00150846	0	0.00475185	0.0114083	0.000734976
CON_VIRSorter_k127_778738_flag=0_multi=43_1393_len=12900-gene_10	K01495	GCH1, folE; GTP cyclohydrolase IA [EC:3.5.4.16]		0	0	0	0.311919	0.218212	0.302614	0.32954	0.2169	0.139533	0	0	0	0.00252996	0.00206485	0.00377697	0.00390275	0.00283932	0.00160972
CON_VIRSorter_k127_77774_flag=1_multi=37_9172_len=12412-gene_6	K09961	K09961; uncharacterized protein		0	0	0	0.0588344	0.316926	0.0665926	0.145036	0.114553	0.115145	0	0	0	0.000477203	0.00299895	0.000831151	0.00171766	0.00149955	0.00132837
CON_VIRSorter_k127_77774_flag=1_multi=37_9172_len=12412-gene_5	K09960	K09960; uncharacterized protein		0	0	0	0.282405	0.103721	0.159822	0.348086	0.412392	0.221078	0	0	0	0.00229057	0.000981476	0.00199476	0.00412239	0.00539839	0.00255046
CON_VIRSorter_k127_776733_flag=1_multi=14_0000_len=20878-gene_9	K01185	E3.2.1.17; lysozyme [EC:3.2.1.17]		0	0	0	0.237048	0	0.238494	0.259715	0.307696	0.309284	0	0	0	0.00192268	0	0.00297668	0.00307581	0.00402787	0.00356805
CON_VIRSorter_k127_776310_flag=1_multi=13_0000_len=17366-gene_10	K03648	UNG, UDG; uracil-DNA glycosylase [EC:3.2.2.27]		0	0	0	0.274007	0	0.0413518	0.135094	0.320103	0.171603	0	0	0	0.00222246	0	0.000516118	0.00159992	0.00419028	0.00197969
CON_VIRSorter_k127_773481_flag=1_multi=122_7173_len=12898-gene_20	K19304	unknown		0	0	0	0.647179	0.407477	0.697637	0.645755	0.540037	0.21713	0	0	0	0.00524923	0.0038558	0.0087073	0.00764768	0.00706932	0.00250492
CON_VIRSorter_k127_772867_flag=1_multi=111_7589_len=6436-gene_3	K06904	K06904; uncharacterized protein		0	0	0	0.374058	0.793769	0.282255	0.358598	0.728307	0.341631	0	0	0	0.00303396	0.00751114	0.00352286	0.00424688	0.00953386	0.00394123
CON_VIRSorter_k127_771820_flag=0_multi=145_8901_len=4842-gene_5	K02335	polA; DNA polymerase I [EC:2.7.7.7]		0	0	0	0.268239	0.187654	0.289152	0.220416	0.85802	0.299982	0	0	0	0.00217567	0.0017757	0.00360895	0.00261039	0.0112319	0.00346074
CON_VIRSorter_k127_7718_flag=1_multi=37_0000_len=14408-gene_10	K04078	unknown		0	0	0	0	0	0	0.21685	0.385366	0.103295	0	0	0	0	0	0	0.00256815	0.00504461	0.00119166
CON_VIRSorter_k127_769258_flag=1_multi=13_0000_len=12722-gene_11	K06909	xtmB; phage terminase large subunit		0	0	0	0.1573	0.0924368	0.213651	0.180959	0.367525	0.123141	0	0	0	0.00127585	0.000874695	0.00266661	0.0021431	0.00481107	0.00142061
CON_VIRSorter_k127_768827_flag=1_multi=167_6746_len=8474-gene_9	K20444	unknown		0	0	0	0.668398	0.545529	0.504357	0.732312	0.759151	0.436039	0	0	0	0.00542134	0.00516213	0.00629495	0.00867278	0.00993761	0.00503037
CON_VIRSorter_k127_768722_flag=0_multi=46_0000_len=3021-gene_3	K09960	K09960; uncharacterized protein		0	0	0	0.405694	2.2516	0.688786	0.861195	1.48107	0.688118	0	0	0	0.00329056	0.021306	0.00859683	0.0101991	0.0193879	0.00793847
CON_VIRSorter_k127_768535_flag=0_multi=363_7025_len=5821-gene_7	K01126	E3.1.4.46, glpQ, ugpQ; glycerophosphoryl diester phosphodiesterase [EC:3.1.4.46]		0	0	0	9.24276	18.0029	5.34374	5.45551	6.97031	5.7477	0	0	0	0.0749675	0.170354	0.0666959	0.0646097	0.0912444	0.0663084
CON_VIRSorter_k127_766633_flag=0_multi=72_2622_len=12884-gene_5	K01784	galE, GALE; UDP-glucose 4-epimerase [EC:5.1.3.2]		0	0	0	0.686897	1.00913	3.14692	1.93521	1.14636	0.192046	0	0	0	0.00557139	0.00954901	0.0392771	0.0229187	0.0150064	0.00221554	C
CON_VIRSorter_k127_766573_flag=1_multi=18_3067_len=17462-gene_8	K06904	K06904; uncharacterized protein		0	0	0	0.202847	0.0496675	0.153064	0.208354	0.148107	0.396991	0	0	0	0.00164528	0.000469985	0.00191041	0.00246754	0.00193879	0.00457989
CON_VIRSorter_k127_766169_flag=1_multi=42_0000_len=38333-gene_71	K03931	ygjK; putative isomerase		0	0	0	0.365574	1.28475	1.18455	1.20159	1.02581	0.639708	0	0	0	0.00296515	0.0121572	0.0147845	0.0142305	0.0134284	0.00738
CON_VIRSorter_k127_766169_flag=1_multi=42_0000_len=38333-gene_48	K00558	DNMT1, dcm; DNA (cytosine-5)-methyltransferase 1 [EC:2.1.1.37]		0	0	0	0.994446	1.40684	1.33402	0.86255	0.806763	0.951488	0	0	0	0.00806589	0.0133124	0.01665	0.0102152	0.0105609	0.0109768
CON_VIRSorter_k127_766169_flag=1_multi=42_0000_len=38333-gene_46	K00558	DNMT1, dcm; DNA (cytosine-5)-methyltransferase 1 [EC:2.1.1.37]		0	0	0	0.513936	1.56599	1.68048	0.84462	0.722697	0.938767	0	0	0	0.00416851	0.0148184	0.0209743	0.0100029	0.00946042	0.0108301
CON_VIRSorter_k127_764501_flag=1_multi=9_0000_len=3902-gene_2	K19789	unknown		0	0	0	0.0907563	0.177775	0.222568	0.167796	0.110442	0.0532856	0	0	0	0.000736119	0.00168222	0.0027779	0.00198721	0.00144573	0.00061473
CON_VIRSorter_k127_760993_flag=0_multi=54_0064_len=87365-gene_9	K00526	E1.17.4.1B, nrdB, nrdF; ribonucleoside-diphosphate reductase beta chain [EC:1.17.4.1]		0	0	0	0	0	0.449792	3.91851	0.812424	0	0	0	0	0	0	0.00561391	0.046407	0.010635	0
CON_VIRSorter_k127_760993_flag=0_multi=54_0064_len=87365-gene_3	K01520	dut, DUT; dUTP pyrophosphatase [EC:3.6.1.23]		0	0	0	0	0	0.0683684	1.86129	0.793855	0	0	0	0	0	0	0.000853315	0.0220433	0.0103919	0
CON_VIRSorter_k127_760993_flag=0_multi=54_0064_len=87365-gene_173	K07313	pphA; serine/threonine protein phosphatase 1 [EC:3.1.3.16]		0	0	0	0.109163	0	0.411858	3.45348	0.637634	0	0	0	0	0.000885412	0	0.00514045	0.0408997	0.00834691	0
CON_VIRSorter_k127_760993_flag=0_multi=54_0064_len=87365-gene_168	K01185	E3.2.1.17; lysozyme [EC:3.2.1.17]		0	0	0	0.0772202	0	0.233074	3.1092	0.902107	0	0	0	0	0.000626329	0	0.00290903	0.0368224	0.011809	0
CON_VIRSorter_k127_760993_flag=0_multi=54_0064_len=87365-gene_126	K06217	phoH, phoL; phosphate starvation-inducible protein PhoH and related proteins		0	0	0	0.106594	0	0.160867	3.10945	0.933947	0	0	0	0	0.000864579	0	0.0020078	0.0368253	0.0122258	0
CON_VIRSorter_k127_760993_flag=0_multi=54_0064_len=87365-gene_117	K01493	comEB; dCMP deaminase [EC:3.5.4.12]		0	0	0	0.081872	0	0.123557	2.7583	0.876747	0.0640925	0	0	0	0.000664059	0	0.00154214	0.0326666	0.011477	0.000739404
CON_VIRSorter_k127_760993_flag=0_multi=54_0064_len=87365-gene_10	K00525	E1.17.4.1A, nrdA, nrdE; ribonucleoside-diphosphate reductase alpha chain [EC:1.17.4.1]		0	0	0	0	0	0.24926	3.00521	0.68911	0.0184711	0	0	0	0	0	0.00311104	0.0355908	0.00902075	0.000213092
CON_VIRSorter_k127_757239_flag=0_multi=473_2529_len=3049-gene_2	K02843	waaF, rfaF; heptosyltransferase II [EC:2.4.-.-]		0	0	0	1.62278	1.88737	2.71688	3.25032	1.53044	0.91308	0	0	0	0.0131623	0.0178594	0.0339097	0.0384936	0.0200341	0.0105337
CON_VIRSorter_k127_756858_flag=0_multi=334_1924_len=7455-gene_3	K06904	K06904; uncharacterized protein		0	0	0	0.236361	0.17362	0.757997	0.582666	0.690308	0.555097	0	0	0	0.00191711	0.00164291	0.00946067	0.00690052	0.00903644	0.00640388
CON_VIRSorter_k127_756765_flag=1_multi=23_1264_len=4937-gene_3	K06909	xtmB; phage terminase large subunit		0	0	0	0.123552	0.605041	0.186459	0.279194	0.300702	0.193443	0	0	0	0.00100213	0.00572527	0.00232722	0.0033065	0.00393633	0.00223165
CON_VIRSorter_k127_75655_flag=1_multi=404_0475_len=4658-gene_6	K19872	FKTN; fukutin [EC:2.7.8.-]	Yes	0	0	0	0.172035	0.252739	0.259627	0.424092	0.4187	0	0	0	0	0.00139537	0.00239157	0.00324044	0.00502253	0.00548096	0
CON_VIRSorter_k127_755963_flag=1_multi=14_0817_len=3164-gene_1	K00558	DNMT1, dcm; DNA (cytosine-5)-methyltransferase 1 [EC:2.1.1.37]		0	0	0	0.12374	0.121192	0.0933711	0.152519	0.0602318	0.0484341	0	0	0	0.00100365	0.00114679	0.00116538	0.00180628	0.00078846	0.00055876
CON_VIRSorter_k127_755323_flag=1_multi=687_0000_len=6321-gene_7	K06909	xtmB; phage terminase large subunit		0	0	0	0.0312431	0.0917993	0.75441	0.154038	0.243327	0.244583	0	0	0	0.000253411	0.000868662	0.00941589	0.00182427	0.00318526	0.00282163
CON_VIRSorter_k127_754897_flag=0_multi=46_0000_len=53905-circular-gene_36	K02342	dnaQ; DNA polymerase III subunit epsilon [EC:2.7.7.7]		0	0	0	0.177657	0.173999	0.60325	0.18248	0.691812	0.0695383	0	0	0	0.00144097	0.00164648	0.00752925	0.00216111	0.00905613	0.000802229
CON_VIRSorter_k127_754897_flag=0_multi=46_0000_len=53905-circular-gene_29	K00558	DNMT1, dcm; DNA (cytosine-5)-methyltransferase 1 [EC:2.1.1.37]		0	0	0	0.0548014	0.107346	0.620278	0.36025	1.60051	0	0	0	0	0.000444491	0.00101577	0.00774177	0.00426645	0.0209514	0
CON_VIRSorter_k127_7544_flag=1_multi=31_0000_len=63165-gene_86	K00558	DNMT1, dcm; DNA (cytosine-5)-methyltransferase 1 [EC:2.1.1.37]		0	0	0	0.117162	0.497246	1.37031	0.128365	0.247129	0.458593	0	0	0	0.000950292	0.00470525	0.0171031	0.00152023	0.00323503	0.00529056
CON_VIRSorter_k127_7544_flag=1_multi=31_0000_len=63165-gene_77	K19789	unknown		0	0	0	0.14157	0.415966	1.33532	0.310215	0.160792	0.535662	0	0	0	0.00114827	0.00393613	0.0166663	0.00367389	0.00210484	0.00617967
CON_VIRSorter_k127_7544_flag=1_multi=31_0000_len=63165-gene_72	K02338	dnaN; DNA polymerase III subunit beta [EC:2.7.7.7]		0	0	0	0.154003	1.13124	1.24922	0.158184	0.224888	0.301398	0	0	0	0.00124911	0.0107045	0.0155917	0.00187337	0.00294388	0.00347708
CON_VIRSorter_k127_7544_flag=1_multi=31_0000_len=63165-gene_70	K02078	acpP; acyl carrier protein		0	0	0	0	0	0.920344	0.143176	0.508881	0.136402	0	0	0	0	0	0.0114869	0.00169564	0.00666148	0.0015736
CON_VIRSorter_k127_7544_flag=1_multi=31_0000_len=63165-gene_43	K06952	K06952; uncharacterized protein		0	0	0	0.112786	0.331392	1.31914	0.0463392	0	0.309027	0	0	0	0.000914804	0.00313584	0.0164644	0.000548796	0	0.00356509
CON_VIRSorter_k127_7544_flag=1_multi=31_0000_len=63165-gene_42	K07313	pphA; serine/threonine protein phosphatase 1 [EC:3.1.3.16]		0	0	0	0	0.676826	1.21673	0.094642	0.448505	0.45082	0	0	0	0	0.00640454	0.0151861	0.00112085	0.00587113	0.00520089
CON_VIRSorter_k127_7544_flag=1_multi=31_0000_len=63165-gene_37	K04771	degP, htrA; serine protease Do [EC:3.4.21.107]		0	0	0	0.372349	0.790145	1.21752	0.152983	0.422906	0.291489	0	0	0	0.00302011	0.00747684	0.015196	0.00181178	0.00553602	0.00336277
CON_VIRSorter_k127_7544_flag=1_multi=31_0000_len=63165-gene_32	K16079	unknown		0	0	0	0.258872	0.190156	1.02553	0.10636	0.189013	0.253318	0	0	0	0.00209969	0.00179937	0.0127997	0.00125962	0.00247426	0.0029224
CON_VIRSorter_k127_754068_flag=1_multi=241_3896_len=20416-gene_21	K06236	COL1A; collagen, type I, alpha		0	0	0	0.825153	1.0934	0.293007	1.15666	0.236266	0.531968	0	0	0	0.00669277	0.0103464	0.00365706	0.0136983	0.00309283	0.00613705
CON_VIRSorter_k127_752890_flag=1_multi=8_0000_len=1773-gene_3	K06903	K06903; uncharacterized protein		0	0	0	0.842838	0	0	0	0	0	0	0	0	0.00683621	0	0	0	0	0
CON_VIRSorter_k127_752890_flag=1_multi=8_0000_len=1773-gene_1	K00560	thyA, TYMS; thymidylate synthase [EC:2.1.1.45]		0	0	0	1.15477	0	0	0	0	0	0	0	0	0.00936628	0	0	0	0	0
CON_VIRSorter_k127_75287_flag=1_multi=55_8123_len=11317-gene_8	K12454	rfbE; CDP-paratose 2-epimerase [EC:5.1.3.10]		0	0	0	90.8244	13.0853	16.91	107.811	18.0363	56.7776	0	0	0	0.736672	0.123821	0.211056	1.2768	0.236103	0.655015	C
CON_VIRSorter_k127_749681_flag=1_multi=17_0000_len=22663-gene_26	K18430	legI, neuB2; N,N'-diacetyllegionaminate synthase [EC:2.5.1.101]		0	0	0	0.769288	0.0502298	0.0386991	0.126427	0.049928	0.481782	0	0	0	0.00623965	0.000475306	0.000483009	0.00149728	0.000653579	0.00555808	C
CON_VIRSorter_k127_749681_flag=1_multi=17_0000_len=22663-gene_2	K01845	hemL; glutamate-1-semialdehyde 2,1-aminomutase [EC:5.4.3.8]		0	0	0	1.2879	0.0663885	0	0.0278498	0.164974	0.13266	0	0	0	0.0104461	0.00062821	0	0.000329825	0.00215958	0.00153044
CON_VIRSorter_k127_749669_flag=1_multi=22_0000_len=15357-gene_15	K00571	unknown		0	0	0	0.131949	0.129232	0	0.271062	0.256911	0	0	0	0	0.00107023	0.00122287	0	0.00321019	0.00336308	0
CON_VIRSorter_k127_749668_flag=1_multi=21_3620_len=6846-gene_5	K02338	dnaN; DNA polymerase III subunit beta [EC:2.7.7.7]		0	0	0	0.1872	0.183346	0.423771	0.276886	0.182244	0.146548	0	0	0	0.00151837	0.00173493	0.00528914	0.00327917	0.00238565	0.00169065
CON_VIRSorter_k127_749668_flag=1_multi=21_3620_len=6846-gene_10	K19789	unknown		0	0	0	0.114851	0.112487	0.404433	0.346043	0.0745403	0.0899101	0	0	0	0.000931554	0.00106442	0.00504778	0.00409819	0.000975766	0.00103725
CON_VIRSorter_k127_748776_flag=1_multi=144_8608_len=24287-gene_30	K01447	xlyAB; N-acetylmuramoyl-L-alanine amidase [EC:3.5.1.28]		0	0	0	0.57279	0.662995	0.235753	0.171153	1.11525	0.448402	0	0	0	0.00464587	0.00627367	0.00294247	0.00202697	0.0145991	0.00517299
CON_VIRSorter_k127_747686_flag=1_multi=50_7883_len=88849-gene_83	K18955	unknown		0	0	0	0	0	0	2.48172	0	0	0	0	0	0	0	0	0.0293911	0	0
CON_VIRSorter_k127_747686_flag=1_multi=50_7883_len=88849-gene_68	K03497	unknown		0	0	0	0	0	0.0274205	5.04639	0	0	0	0	0	0	0	0.000342239	0.0597645	0	0
CON_VIRSorter_k127_747686_flag=1_multi=50_7883_len=88849-gene_67	K03496	unknown		0	0	0	0	0.0583811	0.0449792	4.60425	0	0	0	0	0	0	0.000552439	0.000561391	0.0545282	0	0
CON_VIRSorter_k127_747686_flag=1_multi=50_7883_len=88849-gene_38	K01494	dcd; dCTP deaminase [EC:3.5.4.13]		0	0	0	0	0.136522	0.157773	6.29976	0.0678508	0	0	0	0	0	0.00129186	0.00196919	0.0746082	0.000888197	0
CON_VIRSorter_k127_747686_flag=1_multi=50_7883_len=88849-gene_37	K03465	thyX, thy1; thymidylate synthase (FAD) [EC:2.1.1.148]		0	0	0	0.055929	0	0.0844054	6.25027	0.0544482	0	0	0	0	0.000453637	0	0.00105348	0.074022	0.000712751	0
CON_VIRSorter_k127_747686_flag=1_multi=50_7883_len=88849-gene_129	K03710	unknown		0	0	0	0	0	0	4.63484	0	0	0	0	0	0	0	0	0.0548905	0	0
CON_VIRSorter_k127_747453_flag=1_multi=14_0000_len=7438-gene_8	K06884	K06884; uncharacterized protein		0	0	0	0.212356	0.415966	0	0.348992	0.206733	0	0	0	0	0.0017224	0.00393613	0	0.00413312	0.00270623	0
CON_VIRSorter_k127_745254_flag=0_multi=25_7606_len=5061-gene_8	K00571	unknown		0	0	0	0	0.112804	0	2.17677	0.0560632	0	0	0	0	0	0.00106742	0	0.0257795	0.000733892	0
CON_VIRSorter_k127_745254_flag=0_multi=25_7606_len=5061-gene_6	K19789	unknown		0	0	0	0.063115	0.0618153	0.015875	1.81519	0.102406	0.0164696	0	0	0	0.000511922	0.000584935	0.000198138	0.0214974	0.00134054	0.000190002
CON_VIRSorter_k127_742280_flag=1_multi=11_0000_len=6211-gene_1	K03111	ssb; single-strand DNA-binding protein		0	0	0	0	0.444933	0.0856985	0.0933239	0	0	0	0	0	0	0.00421023	0.00106961	0.00110524	0	0
CON_VIRSorter_k127_741621_flag=1_multi=32_0000_len=48995-gene_76	K02314	dnaB; replicative DNA helicase [EC:3.6.4.12]		0	0	0	0.28985	0.283882	0.145809	0.370494	0.627057	0.100847	0	0	0	0.00235096	0.00268627	0.00181987	0.00438777	0.00820846	0.00116342
CON_VIRSorter_k127_741621_flag=1_multi=32_0000_len=48995-gene_38	K01185	E3.2.1.17; lysozyme [EC:3.2.1.17]		0	0	0	0	0.182341	0.0702415	0.0764915	0.181245	0	0	0	0	0	0.00172543	0.000876694	0.00090589	0.00237258	0
CON_VIRSorter_k127_74083_flag=1_multi=26_0000_len=53897-gene_1	K07451	unknown		0	0	0	0.679538	0.532436	2.1536	1.45181	0.529236	0.851149	0	0	0	0.00551169	0.00503824	0.0268794	0.0171938	0.00692794	0.00981928
CON_VIRSorter_k127_740761_flag=0_multi=104_0103_len=14314-gene_7	K02335	polA; DNA polymerase I [EC:2.7.7.7]		0	0	0	1.78318	0.849632	0.618225	1.06925	0.75069	1.39594	0	0	0	0.0144633	0.00803975	0.00771615	0.0126632	0.00982686	0.0161043
CON_VIRSorter_k127_740761_flag=0_multi=104_0103_len=14314-gene_16	K17680	unknown		0	0	0	2.06352	0.487834	0.644309	0.896539	0.808171	1.74538	0	0	0	0.0167371	0.00461619	0.00804171	0.0106177	0.0105793	0.0201355
CON_VIRSorter_k127_740761_flag=0_multi=104_0103_len=14314-gene_14	K03088	unknown		0	0	0	2.6007	0.492996	0.189912	0.896178	0.245017	1.0508	0	0	0	0.0210941	0.00466504	0.00237032	0.0106135	0.00320738	0.0121226
CON_VIRSorter_k127_739013_flag=0_multi=548_8799_len=3599-gene_5	K06904	K06904; uncharacterized protein		0	0	0	1.08162	1.8884	2.27106	1.27521	2.38065	2.90834	0	0	0	0.00877294	0.0178692	0.0283454	0.0151023	0.0311637	0.033552
CON_VIRSorter_k127_73845_flag=0_multi=43_0000_len=20484-gene_24	K01185	E3.2.1.17; lysozyme [EC:3.2.1.17]		0	0	0	0.377521	0.961343	0.62671	0.868603	0.735051	0.591076	0	0	0	0.00306205	0.00909683	0.00782205	0.0102869	0.00962213	0.00681895
CON_VIRSorter_k127_73743_flag=1_multi=79_0000_len=34646-gene_9	K17680	unknown		0	0	0	0.144891	0.19867	0.240528	0.26193	0.451374	0.0907408	0	0	0	0.0011752	0.00187994	0.00300207	0.00310205	0.00590869	0.00104683
CON_VIRSorter_k127_73743_flag=1_multi=79_0000_len=34646-gene_7	K03648	UNG, UDG; uracil-DNA glycosylase [EC:3.2.2.27]		0	0	0	0.117669	0.518607	0.310765	0.338417	0.51549	0.230289	0	0	0	0.000954406	0.00490738	0.0038787	0.00400788	0.00674799	0.00265673
CON_VIRSorter_k127_73743_flag=1_multi=79_0000_len=34646-gene_31	K01406	prtC; serralysin [EC:3.4.24.40]		0	0	0	0.304725	0.417831	0.321914	0.350557	0.474651	0.14313	0	0	0	0.00247161	0.00395378	0.00401785	0.00415166	0.0062134	0.00165122
CON_VIRSorter_k127_73743_flag=1_multi=79_0000_len=34646-gene_3	K02335	polA; DNA polymerase I [EC:2.7.7.7]		0	0	0	0.147041	0.246879	0.174355	0.448782	0.224946	0.115109	0	0	0	0.00119264	0.00233612	0.00217615	0.00531493	0.00294464	0.00132796
CON_VIRSorter_k127_737298_flag=1_multi=12_0000_len=12121-gene_5	K04078	unknown		0	0	0	0	1.36841	0	0.626229	0.123653	0	0	0	0	0	0.0129488	0	0.00741644	0.00161868	0
CON_VIRSorter_k127_736616_flag=1_multi=348_0000_len=13794-gene_14	K06909	xtmB; phage terminase large subunit		0	0	0	1.54643	0.0291267	0.0224404	0.0244371	0.0289517	0	0	0	0	0.012543	0.000275615	0.000280082	0.000289409	0.00037899	0
CON_VIRSorter_k127_736474_flag=0_multi=296_1524_len=17274-gene_4	K06919	K06919; putative DNA primase/helicase		0	0	0	5.78616	7.88111	8.14328	4.09116	15.6151	6.57323	0	0	0	0.0469312	0.074576	0.101637	0.0484517	0.204408	0.0758321
CON_VIRSorter_k127_736259_flag=0_multi=1170_4768_len=21453-gene_6	K02335	polA; DNA polymerase I [EC:2.7.7.7]		0	0	0	0.0860174	0.379108	0.129813	0.318069	0.20935	0.134675	0	0	0	0.000697683	0.00358736	0.00162022	0.0037669	0.00274048	0.00155368
CON_VIRSorter_k127_736259_flag=0_multi=1170_4768_len=21453-gene_23	K07010	unknown		0	0	0	0.16335	0.127989	0.221869	0.134228	0.222635	0.102302	0	0	0	0.00132493	0.00121112	0.00276917	0.00158966	0.0029144	0.0011802
CON_VIRSorter_k127_736259_flag=0_multi=1170_4768_len=21453-gene_21	K00764	purF, PPAT; amidophosphoribosyltransferase [EC:2.4.2.14]		0	0	0	0.243659	0.795472	1.28701	1.00109	0.237208	0.572237	0	0	0	0.0019763	0.00752725	0.0160634	0.011856	0.00310515	0.00660161
CON_VIRSorter_k127_736259_flag=0_multi=1170_4768_len=21453-gene_15	K17680	unknown		0	0	0	0.259696	0.763045	0.0653201	0.284529	0.168547	0.0677666	0	0	0	0.00210638	0.00722041	0.000815269	0.00336968	0.00220635	0.00078179
CON_VIRSorter_k127_736259_flag=0_multi=1170_4768_len=21453-gene_1	K03465	thyX, thy1; thymidylate synthase (FAD) [EC:2.1.1.148]		0	0	0	0.0706013	0.622328	0.186459	0.638157	0.962248	0.635598	0	0	0	0.000572643	0.00588885	0.00232722	0.00755771	0.0125962	0.00733258
CON_VIRSorter_k127_735848_flag=0_multi=56_0000_len=7647-gene_10	K09776	K09776; uncharacterized protein		0	0	0	0.838936	1.39682	0.506432	1.03405	3.43024	0.853776	0	0	0	0.00680456	0.0132176	0.00632085	0.0122463	0.0449033	0.00984959
CON_VIRSorter_k127_73500_flag=1_multi=41_2302_len=21445-gene_4	K00983	neuA; N-acylneuraminate cytidylyltransferase [EC:2.7.7.43]		0	0	0	0	0	0	0.962738	0.228119	0	0	0	0	0	0	0	0.0114017	0.00298618	0	C
CON_VIRSorter_k127_734311_flag=0_multi=144_0000_len=8210-gene_11	K17733	unknown		0	0	0	0.299796	0	0.301625	0.821159	0.583717	0	0	0	0	0.00243163	0	0.00376463	0.00972499	0.00764111	0
CON_VIRSorter_k127_73340_flag=0_multi=19_0000_len=5993-gene_7	K06909	xtmB; phage terminase large subunit		0	0	0	0.123834	0.30321	0.584012	1.22108	0.150694	0.193884	0	0	0	0.00100441	0.00286916	0.00728914	0.0144612	0.00197265	0.00223674
CON_VIRSorter_k127_732968_flag=1_multi=84_0283_len=23063-gene_5	K07496	K07496; putative transposase		0	0	0	0.0984837	0.417975	0.470652	0.377654	0.127835	0.128495	0	0	0	0.000798796	0.00395514	0.00587427	0.00447256	0.00167341	0.00148238
CON_VIRSorter_k127_732394_flag=1_multi=11_0000_len=8784-gene_2	K19720	COL3A; collagen, type III, alpha		0	0	0	0.0306789	0	0	0	0.0298666	0.672465	0	0	0	0.000248835	0	0	0	0.000390967	0.0077579
CON_VIRSorter_k127_731689_flag=0_multi=132_5954_len=5397-gene_6	K01160	unknown		0	0	0	0.101424	0.596011	0.612254	0.0833415	1.38233	0.158796	0	0	0	0.000822641	0.00563982	0.00764163	0.000987014	0.0180954	0.00183196
CON_VIRSorter_k127_731689_flag=0_multi=132_5954_len=5397-gene_5	K03111	ssb; single-strand DNA-binding protein		0	0	0	0.427382	0.837164	0.773982	0.702375	1.66427	0.267657	0	0	0	0.00346647	0.00792176	0.00966017	0.00831823	0.021786	0.00308782
CON_VIRSorter_k127_731675_flag=1_multi=10_0000_len=4546-gene_2	K19789	unknown		0	0	0	0.0847656	0	0.703583	0.0696534	0.0275071	0	0	0	0	0.000687529	0	0.00878152	0.000824906	0.00036008	0
CON_VIRSorter_k127_731093_flag=1_multi=13_0000_len=12714-gene_10	K03496	unknown		0	0	0	0.463321	0.15126	0.194228	0.253813	0	0	0	0	0	0.00375797	0.00143132	0.00242419	0.00300591	0	0
CON_VIRSorter_k127_730789_flag=1_multi=50_0000_len=13331-gene_15	K01711	gmd, GMDS; GDPmannose 4,6-dehydratase [EC:4.2.1.47]		0	0	0	0.411841	0.605041	0.528301	0.642992	0.521218	0.548088	0	0	0	0.00334042	0.00572527	0.0065938	0.00761497	0.00682297	0.00632302	C
CON_VIRSorter_k127_730789_flag=1_multi=50_0000_len=13331-gene_13	K01358	clpP, CLPP; ATP-dependent Clp protease, protease subunit [EC:3.4.21.92]		0	0	0	0.522721	1.02392	0.175304	0.715882	0.735051	0.636543	0	0	0	0.00423976	0.00968893	0.00218799	0.0084782	0.00962213	0.00734348
CON_VIRSorter_k127_730778_flag=1_multi=67_0000_len=33392-gene_31	K01126	E3.1.4.46, glpQ, ugpQ; glycerophosphoryl diester phosphodiesterase [EC:3.1.4.46]		0	0	0	0.508498	0.996054	0.732518	0.34187	3.24022	0.43426	0	0	0	0.0041244	0.00942528	0.00914266	0.00404877	0.0424159	0.00500984
CON_VIRSorter_k127_730778_flag=1_multi=67_0000_len=33392-gene_3	K07455	unknown		0	0	0	0.324694	0.636016	0.630016	0.457382	3.74801	0.580989	0	0	0	0.00263357	0.00601838	0.00786331	0.00541679	0.049063	0.00670258
CON_VIRSorter_k127_727652_flag=0_multi=108_0144_len=5691-gene_6	K07483	K07483; transposase		0	0	0	0	0	0	0	0	0.186655	0	0	0	0	0	0	0	0	0.00215335
CON_VIRSorter_k127_726940_flag=0_multi=88_0000_len=8243-gene_2	K01185	E3.2.1.17; lysozyme [EC:3.2.1.17]		0	0	0	0.15444	0.983192	0.174806	0.317266	0.601405	0.544058	0	0	0	0.00125266	0.00930357	0.00218177	0.00375738	0.00787266	0.00627653
CON_VIRSorter_k127_726940_flag=0_multi=88_0000_len=8243-gene_11	K10857	exoX; exodeoxyribonuclease X [EC:3.1.11.-]		0	0	0	0.566282	0.665545	0.256381	0.186129	0.385902	0.398976	0	0	0	0.00459308	0.0062978	0.00319993	0.00220433	0.00505162	0.00460279
CON_VIRSorter_k127_726796_flag=0_multi=18_9702_len=17664-gene_19	K00012	UGDH, ugd; UDPglucose 6-dehydrogenase [EC:1.1.1.22]		0	0	0	0.0984837	0.0482279	0.22294	0.28324	0.143814	0.424033	0	0	0	0.000798796	0.000456363	0.00278255	0.00335442	0.00188259	0.00489185	C
CON_VIRSorter_k127_726709_flag=1_multi=18_3726_len=25394-gene_9	K18955	unknown		0	0	0	0.335574	0	1.01286	0.137874	0	0.13135	0	0	0	0.00272182	0	0.0126417	0.00163284	0	0.00151532
CON_VIRSorter_k127_726709_flag=1_multi=18_3726_len=25394-gene_37	K06904	K06904; uncharacterized protein		0	0	0	0.505441	0.330022	0.211885	0.230739	0.218693	0.263786	0	0	0	0.00409961	0.00312288	0.00264457	0.00273264	0.00286278	0.00304317
CON_VIRSorter_k127_726630_flag=1_multi=20_0000_len=40111-gene_14	K04078	unknown		0	0	0	1.43276	0.0801862	0.0617787	0.0336378	0.119556	0.0640925	0	0	0	0.011621	0.000758771	0.000771068	0.000398373	0.00156505	0.000739404
CON_VIRSorter_k127_725627_flag=0_multi=96_0000_len=27768-gene_9	K01185	E3.2.1.17; lysozyme [EC:3.2.1.17]		0	0	0	1.88761	3.54957	1.36737	6.70065	2.8667	0.531968	0	0	0	0.0153103	0.0335883	0.0170663	0.079356	0.0375263	0.00613705
CON_VIRSorter_k127_725627_flag=0_multi=96_0000_len=27768-gene_2	K02314	dnaB; replicative DNA helicase [EC:3.6.4.12]		0	0	0	1.44925	2.11334	0.631841	4.68411	1.599	0.605082	0	0	0	0.0117548	0.0199978	0.00788609	0.055474	0.0209316	0.00698053
CON_VIRSorter_k127_724940_flag=0_multi=39_5193_len=11867-gene_9	K01493	comEB; dCMP deaminase [EC:3.5.4.12]		0	0	0	0.450025	0	0.611241	0.369793	0.0876219	0.281837	0	0	0	0.00365013	0	0.00762898	0.00437947	0.00114701	0.00325142
CON_VIRSorter_k127_724940_flag=0_multi=39_5193_len=11867-gene_10	K02335	polA; DNA polymerase I [EC:2.7.7.7]		0	0	0	0.284458	0	0.250419	0.701231	0.32308	0.222684	0	0	0	0.00230722	0	0.00312551	0.00830469	0.00422926	0.002569
CON_VIRSorter_k127_724276_flag=0_multi=211_0000_len=14488-gene_2	K01654	E2.5.1.56, neuB; N-acetylneuraminate synthase [EC:2.5.1.56]		0	0	0	0.58413	0.533962	0.587694	0.863981	0.758218	0.213397	0	0	0	0.00473784	0.00505268	0.00733509	0.0102321	0.00992541	0.00246185	C
CON_VIRSorter_k127_724009_flag=1_multi=9_0000_len=5104-gene_1	K06909	xtmB; phage terminase large subunit		0	0	0	0.138917	0.0680285	0.0524119	0.171226	0.202859	0.0543749	0	0	0	0.00112675	0.000643728	0.00065416	0.00202784	0.00265551	0.000627296
CON_VIRSorter_k127_723872_flag=1_multi=84_0000_len=5249-gene_5	K01185	E3.2.1.17; lysozyme [EC:3.2.1.17]		0	0	0	0	0.0605041	0.53607	0.152288	0.150351	0.0483607	0	0	0	0	0.000572527	0.00669077	0.00180354	0.00196816	0.000557914
CON_VIRSorter_k127_723413_flag=1_multi=12_0000_len=16651-gene_1	K03642	rlpA; rare lipoprotein A		0	0	0	0	0	0	0.10061	0	0.862651	0	0	0	0	0	0	0.00119153	0	0.00995197
CON_VIRSorter_k127_723394_flag=0_multi=45_7053_len=23454-gene_32	K01160	unknown		0	0	0	0.715303	0.875717	1.28191	0.661249	0.9575	1.46991	0	0	0	0.00580178	0.00828658	0.0159997	0.00783118	0.0125341	0.0169576
CON_VIRSorter_k127_722673_flag=0_multi=112_0156_len=18772-gene_17	K02335	polA; DNA polymerase I [EC:2.7.7.7]		0	0	0	0.78989	1.41073	1.10441	1.06905	1.08561	1.40039	0	0	0	0.00640675	0.0133492	0.0137843	0.0126608	0.0142112	0.0161557
CON_VIRSorter_k127_722574_flag=0_multi=60_0000_len=70384-circular-gene_4	K02335	polA; DNA polymerase I [EC:2.7.7.7]		0	0	0	0.826556	0.49103	1.22695	0.879614	0.501271	0.721313	0	0	0	0.00670415	0.00464643	0.0153137	0.0104173	0.00656185	0.00832142
CON_VIRSorter_k127_722574_flag=0_multi=60_0000_len=70384-circular-gene_2	K09935	K09935; uncharacterized protein		0	0	0	0.478548	0.187477	0.938862	0.393231	0.559053	0.599401	0	0	0	0.00388147	0.00177403	0.0117181	0.00465704	0.00731824	0.00691499
CON_VIRSorter_k127_721918_flag=1_multi=49_0000_len=17990-gene_16	K15521	mshA; D-inositol-3-phosphate glycosyltransferase [EC:2.4.1.250]		0	0	0	0.763287	0.99676	0.783943	1.30668	0.928847	0.995884	0	0	0	0.00619098	0.00943197	0.0097845	0.015475	0.012159	0.011489
CON_VIRSorter_k127_721757_flag=0_multi=92_0177_len=12158-gene_14	K06904	K06904; uncharacterized protein		0	0	0	0.518292	1.01524	0.955999	1.56159	0.784884	1.53279	0	0	0	0.00420383	0.00960682	0.0119319	0.018494	0.0102745	0.017683
CON_VIRSorter_k127_720_flag=1_multi=144_0000_len=3107-gene_5	K03465	thyX, thy1; thymidylate synthase (FAD) [EC:2.1.1.148]		0	0	0	0	0	0.0490682	0.37404	0.316529	0.050906	0	0	0	0	0	0.000612427	0.00442976	0.0041435	0.000587278
CON_VIRSorter_k127_720_flag=1_multi=144_0000_len=3107-gene_1	K00527	rtpR; ribonucleoside-triphosphate reductase (thioredoxin) [EC:1.17.4.2]		0	0	0	0.478969	0.117277	0.361419	0.934746	0.524574	0.0468694	0	0	0	0.00388489	0.00110974	0.00451092	0.0110702	0.0068669	0.000540709
CON_VIRSorter_k127_719393_flag=0_multi=304_5489_len=6983-gene_3	K06191	nrdH; glutaredoxin-like protein NrdH		0	0	0	0.994446	0.162328	0.625321	1.49811	1.61353	0	0	0	0	0.00806589	0.00153605	0.00780471	0.0177422	0.0211218	0
CON_VIRSorter_k127_719393_flag=0_multi=304_5489_len=6983-gene_2	K03111	ssb; single-strand DNA-binding protein		0	0	0	1.28561	2.96797	1.8016	1.58461	2.77134	0.862651	0	0	0	0.0104275	0.0280848	0.022486	0.0187666	0.036278	0.00995197
CON_VIRSorter_k127_719393_flag=0_multi=304_5489_len=6983-gene_10	K18955	unknown		0	0	0	0.474096	1.85734	0.83473	1.68815	2.76926	0.123714	0	0	0	0.00384537	0.0175753	0.0104184	0.0199928	0.0362508	0.00142722
CON_VIRSorter_k127_719013_flag=0_multi=90_8878_len=5138-gene_7	K01185	E3.2.1.17; lysozyme [EC:3.2.1.17]		0	0	0	0.21291	0.312789	0.0803284	0.524855	0.103636	0.250011	0	0	0	0.0017269	0.0029598	0.00100259	0.00621587	0.00135665	0.00288425
CON_VIRSorter_k127_717453_flag=1_multi=8_0000_len=3790-gene_3	K06904	K06904; uncharacterized protein		0	0	0	0	0	0	0.0641825	0.380199	0	0	0	0	0	0	0	0.000760114	0.00497697	0
CON_VIRSorter_k127_717250_flag=1_multi=87_0000_len=7211-gene_6	K06904	K06904; uncharacterized protein		0	0	0	0	0.0432172	0.133185	0.0362589	0.0429575	1.10539	0	0	0	0	0.000408948	0.0016623	0.000429415	0.000562333	0.0127523
CON_VIRSorter_k127_717170_flag=0_multi=122_0000_len=3154-gene_5	K02335	polA; DNA polymerase I [EC:2.7.7.7]		0	0	0	1.44242	1.53829	1.59634	2.1598	1.43543	1.80668	0	0	0	0.0116993	0.0145562	0.0199241	0.0255786	0.0187904	0.0208428
CON_VIRSorter_k127_717170_flag=0_multi=122_0000_len=3154-gene_3	K06952	K06952; uncharacterized protein		0	0	0	2.00625	1.77479	2.09989	2.44627	1.32309	1.92522	0	0	0	0.0162726	0.0167941	0.026209	0.0289712	0.0173198	0.0222103
CON_VIRSorter_k127_717170_flag=0_multi=122_0000_len=3154-gene_1	K03465	thyX, thy1; thymidylate synthase (FAD) [EC:2.1.1.148]		0	0	0	2.38634	1.7362	1.44054	2.12897	0.79651	1.97486	0	0	0	0.0193554	0.016429	0.0179795	0.0252134	0.0104267	0.022783
CON_VIRSorter_k127_716593_flag=1_multi=50_0000_len=6238-gene_6	K06909	xtmB; phage terminase large subunit		0	0	0	0.13068	0.0639947	0.12326	0.563757	0.19083	0.153452	0	0	0	0.00105994	0.000605558	0.00153843	0.00667658	0.00249805	0.0017703
CON_VIRSorter_k127_716486_flag=0_multi=107_3626_len=5546-gene_3	K09960	K09960; uncharacterized protein		0	0	0	1.45144	13.4724	2.56381	1.43663	3.21139	2.34996	0	0	0	0.0117725	0.127485	0.0319993	0.017014	0.0420385	0.0271103
CON_VIRSorter_k127_713244_flag=1_multi=13_0000_len=16249-gene_22	K08722	yfbR; 5'-deoxynucleotidase [EC:3.1.3.89]		0	0	0	0	0	0.322155	0.0584699	0.277087	0.0557035	0	0	0	0	0	0.00402086	0.00069246	0.00362719	0.000642623
CON_VIRSorter_k127_713244_flag=1_multi=13_0000_len=16249-gene_19	K01939	purA, ADSS; adenylosuccinate synthase [EC:6.3.4.4]		0	0	0	0	0	0.419152	0	0.252361	0	0	0	0	0	0	0.0052315	0	0.00330351	0
CON_VIRSorter_k127_713244_flag=1_multi=13_0000_len=16249-gene_17	K02335	polA; DNA polymerase I [EC:2.7.7.7]		0	0	0	0	0.021857	0.67358	0.0916893	0.325884	0.0174702	0	0	0	0	0.000206824	0.00840704	0.00108588	0.00426597	0.000201545
CON_VIRSorter_k127_709812_flag=0_multi=164_9866_len=17354-gene_2	K19304	unknown		0	0	0	0.568915	7.92463	6.01006	2.33744	3.50773	1.43508	0	0	0	0.00461444	0.0749878	0.0750123	0.0276823	0.0459177	0.0165558
CON_VIRSorter_k127_709736_flag=1_multi=21_0000_len=1646-gene_3	K00558	DNMT1, dcm; DNA (cytosine-5)-methyltransferase 1 [EC:2.1.1.37]		0	0	0	0.35828	0.350903	0.0540699	0.412167	0.55807	0.168285	0	0	0	0.00290599	0.00332046	0.000674854	0.0048813	0.00730538	0.00194142
CON_VIRSorter_k127_709113_flag=0_multi=44_7030_len=10286-gene_12	K11089	TROVE2, SSA2; 60 kDa SS-A/Ro ribonucleoprotein		0	0	0	0	0.0499471	0.173166	0	0.843998	0.499032	0	0	0	0	0.000472631	0.0021613	0	0.0110483	0.00575708
CON_VIRSorter_k127_708903_flag=1_multi=15_0000_len=9097-gene_8	K06919	K06919; putative DNA primase/helicase		0	0	0	0	0	0	0	0	0.962286	0	0	0	0	0	0	0	0	0.0111014
CON_VIRSorter_k127_708903_flag=1_multi=15_0000_len=9097-gene_13	K02313	dnaA; chromosomal replication initiator protein		0	0	0	0	0	0	0	0	1.5959	0	0	0	0	0	0	0	0	0.0184112
CON_VIRSorter_k127_70262_flag=0_multi=43_0000_len=102745-gene_95	K06952	K06952; uncharacterized protein		0	0	0	0.420953	0.117796	0.726036	1.13654	0.878158	0.706152	0	0	0	0.00341432	0.00111466	0.00906175	0.0134601	0.0114955	0.00814653
CON_VIRSorter_k127_70262_flag=0_multi=43_0000_len=102745-gene_69	K03462	NAMPT; nicotinamide phosphoribosyltransferase [EC:2.4.2.12]		0	0	0	0.22746	0.111388	0.407636	1.07472	0.664313	0.734517	0	0	0	0.00184492	0.00105403	0.00508776	0.0127279	0.00869615	0.00847375
CON_VIRSorter_k127_70262_flag=0_multi=43_0000_len=102745-gene_68	K13522	K13522, nadM; bifunctional NMN adenylyltransferase/nudix hydrolase [EC:2.7.7.1 3.6.1.-		0	0	0	0.227778	0.446176	0.171876	0.748676	0.923946	1.0996	0	0	0	0.00184749	0.00422199	0.00214521	0.00886659	0.0120949	0.0126855
CON_VIRSorter_k127_70262_flag=0_multi=43_0000_len=102745-gene_22	K07474	xtmA; phage terminase small subunit		0	0	0	0.610821	0	0.0576138	1.00384	0.371655	0.597717	0	0	0	0.00495433	0	0.000719086	0.0118885	0.00486512	0.00689556
CON_VIRSorter_k127_70262_flag=0_multi=43_0000_len=102745-gene_115	K01520	dut, DUT; dUTP pyrophosphatase [EC:3.6.1.23]		0	0	0	0.861386	0.0937387	0.361101	0.629169	1.58398	0.824176	0	0	0	0.00698665	0.000887014	0.00450695	0.00745126	0.020735	0.00950811
CON_VIRSorter_k127_70262_flag=0_multi=43_0000_len=102745-gene_113	K00527	rtpR; ribonucleoside-triphosphate reductase (thioredoxin) [EC:1.17.4.2]		0	0	0	0.518292	0.0752028	0.362121	1.10416	0.65407	0.766395	0	0	0	0.00420383	0.000711616	0.00451968	0.0130765	0.00856207	0.00884151
CON_VIRSorter_k127_70262_flag=0_multi=43_0000_len=102745-gene_107	K01144	E3.1.11.5; exodeoxyribonuclease V [EC:3.1.11.5]		0	0	0	0.297391	0.233014	0.650771	1.0508	0.665888	0.465618	0	0	0	0.00241212	0.00220492	0.00812236	0.0124446	0.00871677	0.0053716
CON_VIRSorter_k127_70262_flag=0_multi=43_0000_len=102745-gene_102	K02342	dnaQ; DNA polymerase III subunit epsilon [EC:2.7.7.7]		0	0	0	0.370657	0.181512	0.372918	0.456863	0.962248	0.531968	0	0	0	0.00300638	0.00171758	0.00465445	0.00541063	0.0125962	0.00613705
CON_VIRSorter_k127_702343_flag=1_multi=51_0000_len=5327-gene_8	K07474	xtmA; phage terminase small subunit		0	0	0	0.150174	0.0735409	0.226636	0.185101	0.0730989	0.117562	0	0	0	0.00121805	0.00069589	0.00282867	0.00219215	0.000956897	0.00135625
CON_VIRSorter_k127_70190_flag=0_multi=41_9935_len=8729-gene_3	K00571	unknown		0	0	0	0.574257	1.31234	1.26385	0.983077	0.931754	1.38611	0	0	0	0.00465777	0.0124182	0.0157743	0.0116426	0.0121971	0.0159909
CON_VIRSorter_k127_70190_flag=0_multi=41_9935_len=8729-gene_10	K09125	K09125; uncharacterized protein		0	0	0	0.241256	0.630102	0.546138	0.330407	0.156579	0.377729	0	0	0	0.00195681	0.00596242	0.00681642	0.00391302	0.00204969	0.00435767
CON_VIRSorter_k127_701038_flag=0_multi=81_9721_len=11076-gene_5	K03671	trxA; thioredoxin 1		0	0	0	0.647179	0.633852	0.586015	0.212719	0.126009	0.810618	0	0	0	0.00524923	0.00599791	0.00731413	0.00251924	0.00164951	0.0093517
CON_VIRSorter_k127_701038_flag=0_multi=81_9721_len=11076-gene_20	K01358	clpP, CLPP; ATP-dependent Clp protease, protease subunit [EC:3.4.21.92]		0	0	0	1.21602	1.26103	1.18745	0.99922	0.835636	1.17593	0	0	0	0.00986303	0.0119327	0.0148207	0.0118338	0.0109388	0.0135661
CON_VIRSorter_k127_699912_flag=0_multi=492_5725_len=4899-gene_1	K06904	K06904; uncharacterized protein		0	0	0	15.7465	5.50796	5.09227	4.27455	12.0447	12.437	0	0	0	0.127719	0.0521197	0.0635573	0.0506236	0.15767	0.14348
CON_VIRSorter_k127_69801_flag=1_multi=8_0000_len=3213-gene_5	K19789	unknown		0	0	0	0.82412	0	0	0	0	0	0	0	0	0.00668439	0	0	0	0	0
CON_VIRSorter_k127_697750_flag=1_multi=637_0000_len=9736-gene_3	K06904	K06904; uncharacterized protein		0	0	0	0	0	0	0	0	0.646591	0	0	0	0	0	0	0	0	0.0074594
CON_VIRSorter_k127_69771_flag=1_multi=53_0000_len=7801-gene_9	K17733	unknown		0	0	0	0.10296	0.302521	0.155383	0.253813	0	0.0806012	0	0	0	0.000835105	0.00286264	0.00193935	0.00300591	0	0.000929856
CON_VIRSorter_k127_697509_flag=1_multi=24_0000_len=35101-gene_34	K08309	unknown		0	0	0	0.313917	0.217026	0.167205	0.834547	0.0898839	0.679416	0	0	0	0.00254616	0.00205363	0.00208691	0.00988355	0.00117662	0.00783808
CON_VIRSorter_k127_697509_flag=1_multi=24_0000_len=35101-gene_2	K02334	dpo; DNA polymerase bacteriophage-type [EC:2.7.7.7]		0	0	0	0.406561	0.379228	0.219129	0.509071	0.339254	0.621387	0	0	0	0.00329759	0.00358849	0.00273498	0.00602894	0.00444099	0.00716863
CON_VIRSorter_k127_697451_flag=1_multi=57_0000_len=15957-gene_23	K09935	K09935; uncharacterized protein		0	0	0	0	0	0	0	0	6.2745	0	0	0	0	0	0	0	0	0.0723857
CON_VIRSorter_k127_697414_flag=0_multi=192_9060_len=7308-gene_5	K06904	K06904; uncharacterized protein		0	0	0	0.307715	1.55712	0.270894	0.252855	2.09697	0.200743	0	0	0	0.00249586	0.0147345	0.00338106	0.00299456	0.0274503	0.00231587
CON_VIRSorter_k127_696420_flag=1_multi=14_0000_len=5753-gene_1	K04078	unknown		0	0	0	0	0	0	0	0	0.704593	0	0	0	0	0	0	0	0	0.00812854
CON_VIRSorter_k127_696341_flag=1_multi=9_0000_len=5133-gene_2	K09961	K09961; uncharacterized protein		0	0	0	0.0794781	0.207577	0.199908	0.152387	0.0515825	0.145176	0	0	0	0.000644642	0.00196423	0.00249507	0.00180472	0.000675237	0.00167483
CON_VIRSorter_k127_696032_flag=1_multi=56_0000_len=42228-gene_65	K06904	K06904; uncharacterized protein		0	0	0	0.364038	4.69447	0.549389	1.54554	0.826932	0.854949	0	0	0	0.00295269	0.044422	0.006857	0.0183038	0.0108249	0.00986312
CON_VIRSorter_k127_696032_flag=1_multi=56_0000_len=42228-gene_24	K00571	unknown		0	0	0	0.531482	3.94122	0.572919	1.55974	0.739157	0.624097	0	0	0	0.00431082	0.0372942	0.00715068	0.0184721	0.00967589	0.00719989
CON_VIRSorter_k127_696032_flag=1_multi=56_0000_len=42228-gene_21	K02334	dpo; DNA polymerase bacteriophage-type [EC:2.7.7.7]		0	0	0	0.531043	4.66171	1.23182	1.55153	0.689309	0.369529	0	0	0	0.00430726	0.044112	0.0153745	0.0183748	0.00902336	0.00426307
CON_VIRSorter_k127_696032_flag=1_multi=56_0000_len=42228-gene_1	K07451	unknown		0	0	0	1.17162	9.63893	1.32611	2.31057	0.342179	0.733749	0	0	0	0.00950292	0.0912096	0.0165514	0.0273641	0.00447927	0.0084649
CON_VIRSorter_k127_695079_flag=0_multi=28_0621_len=24073-gene_9	K03791	K03791; putative chitinase		0	0	0	0.0656558	0.0643039	1.08993	0	0.191752	0.359785	0	0	0	0.000532531	0.000608483	0.0136036	0	0.00251012	0.00415066
CON_VIRSorter_k127_693287_flag=1_multi=25_5949_len=47409-circular-gene_87	K09961	K09961; uncharacterized protein		0	0	0	0.365041	0.192513	1.22894	0.41533	0.191356	0.263786	0	0	0	0.00296083	0.00182168	0.0153385	0.00491876	0.00250494	0.00304317
CON_VIRSorter_k127_693287_flag=1_multi=25_5949_len=47409-circular-gene_83	K07474	xtmA; phage terminase small subunit		0	0	0	0.108726	0	0.902463	0.089342	0.423389	0.425574	0	0	0	0.000881871	0	0.0112638	0.00105808	0.00554235	0.00490964
CON_VIRSorter_k127_693287_flag=1_multi=25_5949_len=47409-circular-gene_4	K09960	K09960; uncharacterized protein		0	0	0	0.144583	0.354013	1.58193	0.326716	0.24632	0.226369	0	0	0	0.0011727	0.00334989	0.0197443	0.00386931	0.00322444	0.00261151
CON_VIRSorter_k127_693287_flag=1_multi=25_5949_len=47409-circular-gene_10	K01179	E3.2.1.4; endoglucanase [EC:3.2.1.4]		0	0	0	0.285787	0.311002	0.838631	0.18265	0.432787	0.2983	0	0	0	0.002318	0.0029429	0.0104671	0.00216313	0.00566537	0.00344134
CON_VIRSorter_k127_690535_flag=1_multi=16_0000_len=14959-gene_23	K07273	acm; lysozyme		0	0	0	0	0.186427	0.172357	0.125129	0.222368	0.298021	0	0	0	0	0.00176409	0.00215121	0.0014819	0.0029109	0.00343812
CON_VIRSorter_k127_690535_flag=1_multi=16_0000_len=14959-gene_17	K07474	xtmA; phage terminase small subunit		0	0	0	0.148533	0.290949	0.224159	0	0.1446	0.232554	0	0	0	0.00120474	0.00275314	0.00279775	0	0.00189288	0.00268286
CON_VIRSorter_k127_690535_flag=1_multi=16_0000_len=14959-gene_16	K06909	xtmB; phage terminase large subunit		0	0	0	0.0954854	0.280558	0.216153	0.209232	0.247886	0.323915	0	0	0	0.000774477	0.00265481	0.00269783	0.00247794	0.00324494	0.00373685
CON_VIRSorter_k127_689240_flag=3_multi=20_0000_len=57002-circular-gene_122	K06191	nrdH; glutaredoxin-like protein NrdH		0	0	0	0.90605	0.177479	0.546947	0	0.882061	0.709291	0	0	0	0.00734892	0.00167941	0.00682652	0	0.0115466	0.00818273
CON_VIRSorter_k127_689153_flag=1_multi=42_0000_len=43994-gene_4	K06904	K06904; uncharacterized protein		0	0	0	0.420953	0.588978	0.589904	0.741223	0.526895	0.517845	0	0	0	0.00341432	0.00557328	0.00736267	0.00877831	0.00689728	0.00597412
CON_VIRSorter_k127_687189_flag=1_multi=51_3006_len=28386-gene_11	K03111	ssb; single-strand DNA-binding protein		0	0	0	0	0	0.574294	0.089342	0	0.34046	0	0	0	0	0	0.00716785	0.00105808	0	0.00392771
CON_VIRSorter_k127_687187_flag=1_multi=10_0000_len=5458-gene_3	K06909	xtmB; phage terminase large subunit		0	0	0	0.0433517	0.233525	0.147205	0.160303	0.147714	0.169687	0	0	0	0.000351623	0.00220976	0.00183728	0.00189847	0.00193363	0.00195759
CON_VIRSorter_k127_686022_flag=1_multi=10_0000_len=6173-gene_4	K06904	K06904; uncharacterized protein		0	0	0	0	0	0	0	0	0.745933	0	0	0	0	0	0	0	0	0.00860546
CON_VIRSorter_k127_685268_flag=0_multi=59_0000_len=8458-gene_13	K06909	xtmB; phage terminase large subunit		0	0	0	0.558075	0.932406	0.842219	1.51061	1.98144	0.179893	0	0	0	0.00452651	0.00882301	0.0105119	0.0178902	0.0259379	0.00207533
CON_VIRSorter_k127_685268_flag=0_multi=59_0000_len=8458-gene_1	K17680	unknown		0	0	0	0.399728	0.440434	0.452438	0.759572	1.48361	0.293365	0	0	0	0.00324217	0.00416766	0.00564694	0.00899562	0.0194211	0.0033844
CON_VIRSorter_k127_684972_flag=1_multi=12_4439_len=5385-gene_7	K10804	tesA; acyl-CoA thioesterase I [EC:3.1.2.- 3.1.2.2 3.1.1.2 3.1.1.5]		0	0	0	0.117078	0.0860001	0.044172	0.0721535	0.199461	0.0229132	0	0	0	0.00094961	0.000813786	0.000551316	0.000854515	0.00261103	0.000264338
CON_VIRSorter_k127_684972_flag=1_multi=12_4439_len=5385-gene_2	K09960	K09960; uncharacterized protein		0	0	0	0.036242	0.354957	0.328168	0.357368	0.176412	0.0851149	0	0	0	0.000293957	0.00335883	0.00409591	0.00423232	0.00230931	0.000981928
CON_VIRSorter_k127_68421_flag=0_multi=50_1159_len=16435-gene_6	K09935	K09935; uncharacterized protein		0	0	0	0.081872	0.160372	0.494229	0.269103	0.239113	0.320463	0	0	0	0.000664059	0.00151754	0.00616854	0.00318699	0.00313009	0.00369702
CON_VIRSorter_k127_68421_flag=0_multi=50_1159_len=16435-gene_26	K01358	clpP, CLPP; ATP-dependent Clp protease, protease subunit [EC:3.4.21.92]		0	0	0	0.51148	0.500948	0.441086	0.120083	0.35567	0.457607	0	0	0	0.00414859	0.00474028	0.00550526	0.00142215	0.00465587	0.00527918
CON_VIRSorter_k127_68421_flag=0_multi=50_1159_len=16435-gene_25	K16011	algA, xanB, rfbA, wbpW, pslB; mannose-1-phosphate guanylyltransferase / mannose-6-phos		0	0	0	0.548014	0.214692	0.330815	0.36025	0.320103	0	0	0	0	0.00444491	0.00203155	0.00412894	0.00426645	0.00419028	0
CON_VIRSorter_k127_68421_flag=0_multi=50_1159_len=16435-gene_21	K18955	unknown		0	0	0	0	0.330022	0.0847542	0.0922955	0.109346	0.0879286	0	0	0	0	0.00312288	0.00105783	0.00109306	0.00143139	0.00101439
CON_VIRSorter_k127_68421_flag=0_multi=50_1159_len=16435-gene_10	K03671	trxA; thioredoxin 1		0	0	0	0.339769	0.110924	0.427302	0	0.110258	0.354645	0	0	0	0.00275585	0.00104963	0.00533322	0	0.00144332	0.00409137
CON_VIRSorter_k127_684020_flag=1_multi=34_6681_len=7470-gene_8	K01724	PCBD, phhB; 4a-hydroxytetrahydrobiopterin dehydratase [EC:4.2.1.96]		0	0	0	0.249372	0.244237	1.12902	0.614739	0	0.390435	0	0	0	0.00202264	0.00231112	0.0140914	0.00728036	0	0.00450426
CON_VIRSorter_k127_68352_flag=1_multi=85_2388_len=7615-gene_7	K06904	K06904; uncharacterized protein		0	0	0	0.0441258	0.129652	0.0332963	0.0362589	0.085915	0.276347	0	0	0	0.000357902	0.00122684	0.000415576	0.000429415	0.00112467	0.00318808
CON_VIRSorter_k127_683335_flag=1_multi=38_0000_len=28403-gene_47	K19789	unknown		0	0	0	0.259546	0.531512	0.623149	0.387769	0.574258	0.517191	0	0	0	0.00210516	0.0050295	0.00777761	0.00459236	0.00751729	0.00596658
CON_VIRSorter_k127_683335_flag=1_multi=38_0000_len=28403-gene_20	K01185	E3.2.1.17; lysozyme [EC:3.2.1.17]		0	0	0	0.424711	0.499159	0.192286	0.418791	0.496159	0.265984	0	0	0	0.00344481	0.00472335	0.00239995	0.00495975	0.00649494	0.00306853
CON_VIRSorter_k127_682266_flag=1_multi=11_0000_len=3539-gene_7	K07451	unknown		0	0	0	0.138681	1.35826	0.627873	0	0	0.325695	0	0	0	0.00112484	0.0128527	0.00783657	0	0	0.00375738
CON_VIRSorter_k127_682236_flag=1_multi=13_0000_len=7007-gene_4	K06909	xtmB; phage terminase large subunit		0	0	0	0.0715303	0.210172	0.053975	0.0587777	0.174091	0.16799	0	0	0	0.000580178	0.00198878	0.00067367	0.000696105	0.00227893	0.00193802
CON_VIRSorter_k127_681848_flag=1_multi=26_0000_len=43567-gene_36	K00560	thyA, TYMS; thymidylate synthase [EC:2.1.1.45]		0	0	0	0.037963	0.557719	0.544273	0.187169	0	0.0594378	0	0	0	0.000307916	0.00527749	0.00679315	0.00221665	0	0.000685704
CON_VIRSorter_k127_681848_flag=1_multi=26_0000_len=43567-gene_26	K02335	polA; DNA polymerase I [EC:2.7.7.7]		0	0	0	0.0624384	0.244611	1.02081	0.222329	0.0202617	0.244396	0	0	0	0.000506434	0.00231466	0.0127409	0.00263305	0.000265235	0.00281947
CON_VIRSorter_k127_681848_flag=1_multi=26_0000_len=43567-gene_19	K10747	LIG1; DNA ligase 1 [EC:6.5.1.1 6.5.1.6 6.5.1.7]		0	0	0	0.0930874	0.820535	0.983381	0.191229	0	0.255053	0	0	0	0.000755026	0.00776441	0.0122737	0.00226472	0	0.00294242
CON_VIRSorter_k127_681472_flag=0_multi=256_6403_len=26544-gene_12	K13525	VCP, CDC48; transitional endoplasmic reticulum ATPase		0	0	0	1.57422	4.49693	10.5522	3.29858	7.43281	1.33505	0	0	0	0.0127684	0.0425527	0.131704	0.0390652	0.0972987	0.0154019
CON_VIRSorter_k127_681458_flag=0_multi=387_8776_len=6273-gene_4	K01448	amiABC; N-acetylmuramoyl-L-alanine amidase [EC:3.5.1.28]		0	0	0	0.456606	0.578735	0.344544	0.860756	0.889033	0.672845	0	0	0	0.00370351	0.00547635	0.0043003	0.0101939	0.0116378	0.00776228
CON_VIRSorter_k127_68137_flag=1_multi=154_0000_len=5152-gene_7	K02313	dnaA; chromosomal replication initiator protein		0	0	0	0	0	0	0	0	0.917186	0	0	0	0	0	0	0	0	0.0105811
CON_VIRSorter_k127_680911_flag=1_multi=63_0000_len=15397-gene_9	K06904	K06904; uncharacterized protein		0	0	0	0.480481	1.2549	1.24306	0.300815	1.04689	0.985126	0	0	0	0.00389716	0.0118746	0.0155148	0.00356256	0.0137043	0.0113649
CON_VIRSorter_k127_680911_flag=1_multi=63_0000_len=15397-gene_22	K00558	DNMT1, dcm; DNA (cytosine-5)-methyltransferase 1 [EC:2.1.1.37]		0	0	0	0.79016	1.85734	0.914228	0.865717	0.666674	1.07218	0	0	0	0.00640895	0.0175753	0.0114106	0.0102527	0.00872705	0.0123692
CON_VIRSorter_k127_67995_flag=1_multi=19_0000_len=25616-gene_21	K19721	COL5AS; collagen, type V/XI/XXIV/XXVII, alpha		0	0	0	0.0734636	0	0	0.96586	0	0.23004	0	0	0	0.000595859	0	0	0.0114387	0	0.00265386
CON_VIRSorter_k127_67995_flag=1_multi=19_0000_len=25616-gene_13	K03733	unknown		0	0	0	0	0.0402142	0.0309827	1.38332	0	0.128572	0	0	0	0	0.000380532	0.000386699	0.0163826	0	0.00148328
CON_VIRSorter_k127_677650_flag=0_multi=153_9997_len=29260-gene_24	K02316	dnaG; DNA primase [EC:2.7.7.101]		0	0	0	0.636163	1.58598	0.567312	2.47116	6.531	1.26767	0	0	0	0.00515988	0.0150075	0.0070807	0.029266	0.0854937	0.0146245
CON_VIRSorter_k127_677650_flag=0_multi=153_9997_len=29260-gene_21	K06909	xtmB; phage terminase large subunit		0	0	0	0.770819	3.13899	0.918381	3.43367	13.9418	2.22315	0	0	0	0.00625207	0.0297031	0.0114624	0.040665	0.182505	0.0256474
CON_VIRSorter_k127_677650_flag=0_multi=153_9997_len=29260-gene_20	K09961	K09961; uncharacterized protein		0	0	0	0.709083	3.24092	0.958644	3.66594	11.2463	2.91426	0	0	0	0.00575133	0.0306676	0.011965	0.0434158	0.147219	0.0336204
CON_VIRSorter_k127_676433_flag=1_multi=434_0810_len=2906-gene_6	K00558	DNMT1, dcm; DNA (cytosine-5)-methyltransferase 1 [EC:2.1.1.37]		0	0	0	0.146137	0.858768	0.330815	0.240167	0.284536	0.68641	0	0	0	0.00118531	0.0081262	0.00412894	0.0028443	0.0037247	0.00791877
CON_VIRSorter_k127_676433_flag=1_multi=434_0810_len=2906-gene_5	K00558	DNMT1, dcm; DNA (cytosine-5)-methyltransferase 1 [EC:2.1.1.37]		0	0	0	0	0.436423	0.224159	0.122052	0.2169	0.348832	0	0	0	0	0.00412971	0.00279775	0.00144546	0.00283932	0.0040243
CON_VIRSorter_k127_675297_flag=0_multi=35_0122_len=7345-gene_5	K09960	K09960; uncharacterized protein		0	0	0	0.468647	0.423689	0.326427	0.266604	0.280762	0.169327	0	0	0	0.00380117	0.00400921	0.00407418	0.0031574	0.0036753	0.00195344
CON_VIRSorter_k127_673747_flag=1_multi=10_0000_len=10473-gene_10	K01185	E3.2.1.17; lysozyme [EC:3.2.1.17]		0	0	0	0	0	0.0707259	0.231057	0.182495	0.0733749	0	0	0	0	0	0.00088274	0.00273641	0.00238894	0.00084649
CON_VIRSorter_k127_672940_flag=0_multi=172_8451_len=6087-gene_6	K06904	K06904; uncharacterized protein		0	0	0	2.79336	3.20935	3.32384	0.617979	2.19644	3.28012	0	0	0	0.0226568	0.0303688	0.0414853	0.00731873	0.0287523	0.0378411
CON_VIRSorter_k127_672651_flag=1_multi=32_0000_len=42378-gene_47	K06223	dam; DNA adenine methylase [EC:2.1.1.72]		0	0	0	0	0	0	0	0	1.43576	0	0	0	0	0	0	0	0	0.0165637
CON_VIRSorter_k127_672651_flag=1_multi=32_0000_len=42378-gene_31	K04096	smf; DNA processing protein		0	0	0	0	0	0	0	0	1.93763	0	0	0	0	0	0	0	0	0.0223535
CON_VIRSorter_k127_672459_flag=1_multi=6_0000_len=1787-gene_1	K00012	UGDH, ugd; UDPglucose 6-dehydrogenase [EC:1.1.1.22]		0	0	0	0	0	0	0	0.121384	0	0	0	0	0	0	0	0	0.00158898	0	C
CON_VIRSorter_k127_672382_flag=1_multi=26_2494_len=8390-gene_7	K06909	xtmB; phage terminase large subunit		0	0	0	0.0623429	0.0915888	0.0235212	0.102456	0.212423	0.463642	0	0	0	0.00050566	0.00086667	0.000293572	0.00121339	0.00278071	0.00534881
CON_VIRSorter_k127_672382_flag=1_multi=26_2494_len=8390-gene_1	K05785	unknown		0	0	0	0	0	0.108521	0.118177	0	0.281465	0	0	0	0	0	0.00135447	0.00139958	0	0.00324712
CON_VIRSorter_k127_671114_flag=0_multi=80_0168_len=17938-gene_21	K01185	E3.2.1.17; lysozyme [EC:3.2.1.17]		0	0	0	0.563347	0.344842	0.106272	0.57864	0.34277	0.385884	0	0	0	0.00456928	0.00326311	0.0013264	0.00685285	0.00448701	0.00445175
CON_VIRSorter_k127_670188_flag=1_multi=26_0000_len=6859-gene_4	K06904	K06904; uncharacterized protein		0	0	0	0.283141	0.693276	0.320477	0.5041	0.183763	0.110827	0	0	0	0.00229654	0.00656021	0.00399991	0.00597007	0.00240553	0.00127855
CON_VIRSorter_k127_669281_flag=1_multi=20_0000_len=7487-gene_12	K06904	K06904; uncharacterized protein		0	0	0	0	0.373203	0.335452	0.417486	0.247307	0.198867	0	0	0	0	0.00353148	0.00418683	0.0049443	0.00323735	0.00229422
CON_VIRSorter_k127_668667_flag=1_multi=38_4533_len=10349-gene_1	K12056	unknown		0	0	0	0.193051	0.15126	0.20394	0.253813	0.563817	0.0906764	0	0	0	0.00156582	0.00143132	0.0025454	0.00300591	0.00738061	0.00104609
CON_VIRSorter_k127_668647_flag=1_multi=44_9645_len=34835-gene_2	K02335	polA; DNA polymerase I [EC:2.7.7.7]		0	0	0	0.252531	0.831931	0.155908	0.377289	0.536388	0.539157	0	0	0	0.00204826	0.00787225	0.0019459	0.00446824	0.00702156	0.00621998
CON_VIRSorter_k127_666285_flag=1_multi=48_7695_len=29090-gene_36	K02334	dpo; DNA polymerase bacteriophage-type [EC:2.7.7.7]		0	0	0	0.203861	0.579024	0.199978	0.150765	0.317542	0.175549	0	0	0	0.00165351	0.00547909	0.00249595	0.00178551	0.00415676	0.00202523
CON_VIRSorter_k127_666196_flag=1_multi=43_0000_len=8784-gene_3	K06904	K06904; uncharacterized protein		0	0	0	0.156816	0.102392	0.157773	0.343623	0.203552	0.163682	0	0	0	0.00127193	0.000968893	0.00196919	0.00406954	0.00266459	0.00188832
CON_VIRSorter_k127_664970_flag=0_multi=27_0000_len=58590-circular-gene_50	K07011	wbbL; rhamnosyltransferase	Yes	0	0	0	0.307715	1.65758	0.270894	0.50571	1.09842	0.923416	0	0	0	0.00249586	0.0156851	0.00338106	0.00598913	0.0143787	0.010653
CON_VIRSorter_k127_664970_flag=0_multi=27_0000_len=58590-circular-gene_46	K20444	unknown		0	0	0	0.734635	1.48399	0.381108	0.905494	0.715184	0.611044	0	0	0	0.00595859	0.0140424	0.00475665	0.0107238	0.00936208	0.00704931
CON_VIRSorter_k127_664970_flag=0_multi=27_0000_len=58590-circular-gene_34	K02313	dnaA; chromosomal replication initiator protein		0	0	0	0	0.204783	0.23666	0.429529	0.305329	0.491047	0	0	0	0	0.00193779	0.00295378	0.00508692	0.00399689	0.00566497
CON_VIRSorter_k127_664970_flag=0_multi=27_0000_len=58590-circular-gene_10	K03791	K03791; putative chitinase		0	0	0	0.386101	0.453781	0.466148	0.190359	0.150351	0.302255	0	0	0	0.00313164	0.00429396	0.00581806	0.00225443	0.00196816	0.00348696
CON_VIRSorter_k127_663318_flag=1_multi=86_0000_len=10549-gene_3	K04078	unknown		0	0	0	0.289988	0.492295	0.262581	0.222402	0.395233	0.242148	0	0	0	0.00235207	0.0046584	0.00327731	0.00263391	0.00517378	0.00279354
CON_VIRSorter_k127_663318_flag=1_multi=86_0000_len=10549-gene_1	K04078	unknown		0	0	0	0.109898	0.322906	0.0829266	0.0903053	0.106988	0	0	0	0	0.000891379	0.00305554	0.00103502	0.00106949	0.00140053	0
CON_VIRSorter_k127_662954_flag=1_multi=20_0000_len=51997-gene_53	K07010	unknown		0	0	0	0	0	0.0423771	1.24599	0	0	0	0	0	0	0	0.000528914	0.0147563	0	0
CON_VIRSorter_k127_662954_flag=1_multi=20_0000_len=51997-gene_52	K00820	glmS, GFPT; glutamine---fructose-6-phosphate transaminase (isomerizing) [EC:2.6.1.16]		0	0	0	0.0275675	0	0	1.81221	0	0	0	0	0	0.000223598	0	0	0.0214621	0	0
CON_VIRSorter_k127_662954_flag=1_multi=20_0000_len=51997-gene_44	K17680	unknown		0	0	0	0	0.0231092	0	1.88068	0	0.0554133	0	0	0	0	0.000218674	0	0.0222729	0	0.000639276
CON_VIRSorter_k127_662954_flag=1_multi=20_0000_len=51997-gene_30	K03465	thyX, thy1; thymidylate synthase (FAD) [EC:2.1.1.148]		0	0	0	0	0	0	1.40811	0	0.0462581	0	0	0	0	0	0	0.0166763	0	0.000533657
CON_VIRSorter_k127_662954_flag=1_multi=20_0000_len=51997-gene_28	K03387	ahpF; alkyl hydroperoxide reductase subunit F [EC:1.6.4.-]		0	0	0	0	0	0.134938	0.587777	0	0	0	0	0	0	0	0.00168417	0.00696105	0	0
CON_VIRSorter_k127_662217_flag=1_multi=16_1490_len=49993-gene_68	K17680	unknown		0	0	0	0.715303	0.323342	0.290635	0.384315	0.0535664	0.129223	0	0	0	0.00580178	0.00305966	0.00362745	0.00455146	0.000701208	0.00149078
CON_VIRSorter_k127_662217_flag=1_multi=16_1490_len=49993-gene_60	K05844	unknown		0	0	0	0.385163	0.107781	0.290635	0.0904272	0.0535664	0.258446	0	0	0	0.00312404	0.00101989	0.00362745	0.00107093	0.000701208	0.00298156
CON_VIRSorter_k127_662217_flag=1_multi=16_1490_len=49993-gene_55	K00820	glmS, GFPT; glutamine---fructose-6-phosphate transaminase (isomerizing) [EC:2.6.1.16]		0	0	0	0.365343	0.214692	0.0551358	0.240167	0.142268	0.143002	0	0	0	0.00296328	0.00203155	0.000688157	0.0028443	0.00186235	0.00164974
CON_VIRSorter_k127_662217_flag=1_multi=16_1490_len=49993-gene_54	K07010	unknown		0	0	0	1.01088	0.0733383	0.141257	0.123061	0.182244	0.0293095	0	0	0	0.00819921	0.000693973	0.00176305	0.00145741	0.00238565	0.00033813
CON_VIRSorter_k127_662217_flag=1_multi=16_1490_len=49993-gene_11	K06952	K06952; uncharacterized protein		0	0	0	1.40594	0.229498	0.35363	0.192548	0.11406	0.0917186	0	0	0	0.0114035	0.00217166	0.0044137	0.00228034	0.00149309	0.00105811
CON_VIRSorter_k127_661286_flag=1_multi=39_0000_len=40145-gene_61	K06909	xtmB; phage terminase large subunit		0	0	0	0.549121	0.537814	0.647428	0.479424	0.634816	0.537341	0	0	0	0.00445389	0.00508913	0.00808063	0.00567783	0.00831003	0.00619904
CON_VIRSorter_k127_661286_flag=1_multi=39_0000_len=40145-gene_31	K03111	ssb; single-strand DNA-binding protein		0	0	0	0	0.19432	0.299424	0.244549	0.096576	0.232979	0	0	0	0	0.00183877	0.00373715	0.0028962	0.00126422	0.00268776
CON_VIRSorter_k127_661286_flag=1_multi=39_0000_len=40145-gene_29	K07501	K07501; 3'-5' exonuclease		0	0	0	0.119742	0.527745	0.451773	0.0983943	0.174858	0.140608	0	0	0	0.000971223	0.00499385	0.00563865	0.00116529	0.00228897	0.00162213
CON_VIRSorter_k127_661245_flag=3_multi=23_0000_len=43346-circular-gene_9	K01448	amiABC; N-acetylmuramoyl-L-alanine amidase [EC:3.5.1.28]		0	0	0	0.344943	0.608112	0.312343	0.226756	0.470134	0.162021	0	0	0	0.00279781	0.00575434	0.00389839	0.00268548	0.00615426	0.00186915
CON_VIRSorter_k127_661245_flag=3_multi=23_0000_len=43346-circular-gene_39	K01160	unknown		0	0	0	0.122439	0.119918	0.646728	0.503052	0.357592	0.3834	0	0	0	0.000993098	0.00113474	0.0080719	0.00595765	0.00468104	0.0044231
CON_VIRSorter_k127_661245_flag=3_multi=23_0000_len=43346-circular-gene_37	K07474	xtmA; phage terminase small subunit		0	0	0	0.0689886	0.540544	0.312343	0.226756	0.134324	0.594076	0	0	0	0.000559563	0.00511497	0.00389839	0.00268548	0.00175836	0.00685356
CON_VIRSorter_k127_660443_flag=1_multi=15_0000_len=16544-gene_3	K06904	K06904; uncharacterized protein		0	0	0	0	0	0.441086	0.180125	0.426804	0.228803	0	0	0	0	0	0.00550526	0.00213322	0.00558705	0.00263959
CON_VIRSorter_k127_660443_flag=1_multi=15_0000_len=16544-gene_22	K06919	K06919; putative DNA primase/helicase		0	0	0	0.347112	0.156907	0.362661	0.131643	0.675842	0.125415	0	0	0	0.0028154	0.00148475	0.00452643	0.00155906	0.00884707	0.00144685
CON_VIRSorter_k127_660399_flag=1_multi=9_0000_len=1167-gene_1	K06191	nrdH; glutaredoxin-like protein NrdH		0	0	0	0.308881	0	0	0.126906	0.150351	0	0	0	0	0.00250531	0	0	0.00150295	0.00196816	0
CON_VIRSorter_k127_659495_flag=0_multi=88_9941_len=7743-gene_11	K07455	unknown		0	0	0	0.733314	1.53219	0.737788	1.16498	1.71336	1.26295	0	0	0	0.00594787	0.0144985	0.00920844	0.0137969	0.0224286	0.01457
CON_VIRSorter_k127_659495_flag=0_multi=88_9941_len=7743-gene_1	K06919	K06919; putative DNA primase/helicase		0	0	0	0.56875	1.53186	0.992444	1.51889	0.657508	0.723514	0	0	0	0.0046131	0.0144954	0.0123868	0.0179883	0.00860707	0.00834682
CON_VIRSorter_k127_658910_flag=1_multi=16_0000_len=45745-gene_20	K00525	E1.17.4.1A, nrdA, nrdE; ribonucleoside-diphosphate reductase alpha chain [EC:1.17.4.1]		0	0	0	0.277878	0.34638	0.247804	0.228337	0.196742	0.217533	0	0	0	0.00225385	0.00327767	0.00309287	0.0027042	0.00257544	0.00250957
CON_VIRSorter_k127_657683_flag=1_multi=44_0000_len=58980-circular-gene_62	K03791	K03791; putative chitinase		0	0	0	0	0	2.49739	0	0.34277	0	0	0	0	0	0	0.0311703	0	0.00448701	0
CON_VIRSorter_k127_657683_flag=1_multi=44_0000_len=58980-circular-gene_61	K14744	rzpD; prophage endopeptidase [EC:3.4.-.-]	Yes	0	0	0	0.321675	0.236288	2.91274	0.0660814	0.861183	0.377729	0	0	0	0.00260909	0.00223591	0.0363542	0.000782603	0.0112733	0.00435767
CON_VIRSorter_k127_657645_flag=0_multi=136_7130_len=4670-gene_4	K03466	unknown		0	0	0	2.61748	1.90625	2.50684	1.40631	2.15615	2.33803	0	0	0	0.0212302	0.0180382	0.0312882	0.016655	0.0282249	0.0269727
CON_VIRSorter_k127_657275_flag=0_multi=112_9989_len=26858-gene_11	K06904	K06904; uncharacterized protein		0	0	0	1.09824	1.54622	0.880502	3.32777	1.67057	0.752278	0	0	0	0.00890779	0.0146313	0.0109897	0.0394108	0.0218685	0.00867866
CON_VIRSorter_k127_65676_flag=0_multi=992_0000_len=44275-gene_5	K02335	polA; DNA polymerase I [EC:2.7.7.7]		0	0	0	9.41645	66.4119	44.3174	9.81167	23.2959	23.2166	0	0	0	0.0763763	0.628431	0.553131	0.1162	0.304953	0.267838
CON_VIRSorter_k127_65676_flag=0_multi=992_0000_len=44275-gene_1	K02335	polA; DNA polymerase I [EC:2.7.7.7]		0	0	0	8.9401	53.3984	43.5934	8.4593	22.1541	23.5409	0	0	0	0.0725126	0.505289	0.544095	0.100184	0.290007	0.27158
CON_VIRSorter_k127_656378_flag=1_multi=74_0000_len=51471-gene_75	K07474	xtmA; phage terminase small subunit		0	0	0	2.43937	1.53587	3.48416	1.57494	1.2722	0.818412	0	0	0	0.0197856	0.0145334	0.0434862	0.018652	0.0166537	0.00944162
CON_VIRSorter_k127_656378_flag=1_multi=74_0000_len=51471-gene_43	K03791	K03791; putative chitinase		0	0	0	0.38392	0.376014	1.15879	0.694041	0.897011	0.120219	0	0	0	0.00311395	0.00355808	0.014463	0.00821954	0.0117423	0.0013869
CON_VIRSorter_k127_656378_flag=1_multi=74_0000_len=51471-gene_28	K02334	dpo; DNA polymerase bacteriophage-type [EC:2.7.7.7]		0	0	0	0.77952	1.1452	1.73905	0.431671	0.709388	0.464311	0	0	0	0.00632264	0.0108366	0.0217053	0.00511229	0.0092862	0.00535653
CON_VIRSorter_k127_655933_flag=0_multi=555_6521_len=7773-gene_1	K01113	phoD; alkaline phosphatase D [EC:3.1.3.1]		0	0	0	0.30465	6.61401	7.81596	0.709285	1.28519	2.82215	0	0	0	0.002471	0.0625859	0.0975521	0.00840007	0.0168238	0.0325577	P
CON_VIRSorter_k127_654034_flag=1_multi=6_0000_len=2988-gene_6	K07455	unknown		0	0	0	0	0.387696	0.199131	0.325274	0.128455	0.103295	0	0	0	0	0.00366862	0.00248538	0.00385223	0.00168154	0.00119166
CON_VIRSorter_k127_652444_flag=1_multi=38_3404_len=10442-gene_6	K07474	xtmA; phage terminase small subunit		0	0	0	0	0.477827	0.0525911	0.400894	0.135702	0.0545608	0	0	0	0	0.0045215	0.000656396	0.00474779	0.00177639	0.000629441
CON_VIRSorter_k127_652325_flag=1_multi=78_0000_len=3830-gene_5	K06904	K06904; uncharacterized protein		0	0	0	0	0.213544	0.109682	0	0.283014	0.625845	0	0	0	0	0.00202069	0.00136895	0	0.00370478	0.00722006
CON_VIRSorter_k127_652267_flag=1_multi=63_0614_len=32273-gene_29	K01185	E3.2.1.17; lysozyme [EC:3.2.1.17]		0	0	0	0.156216	0.0764994	0.235753	0	0.0760397	1.16177	0	0	0	0.00126706	0.000723885	0.00294247	0	0.000995393	0.0134028
CON_VIRSorter_k127_652258_flag=1_multi=20_0000_len=3950-gene_4	K00571	unknown		0	0	0	2.87497	0	0.0394433	0.0429529	0.101776	0	0	0	0	0.0233187	0	0.000492297	0.000508692	0.0013323	0
CON_VIRSorter_k127_652086_flag=1_multi=17_0000_len=11879-gene_2	K07724	unknown		0	0	0	0	0	0.841457	0.0572705	0	0	0	0	0	0	0	0.0105023	0.000678256	0	0
CON_VIRSorter_k127_651392_flag=0_multi=63_6581_len=17367-gene_14	K07584	ysxB; uncharacterized protein	Yes	0	0	0	0	0	0	0	0	0	0	0	0	0	0	0	0	0	0
CON_VIRSorter_k127_649129_flag=1_multi=43_2466_len=185205-gene_97	K02337	dnaE; DNA polymerase III subunit alpha [EC:2.7.7.7]		0	0	0	0.226303	0.480227	0.303578	0.630188	0.330467	0.27558	0	0	0	0.00183553	0.00454421	0.003789	0.00746333	0.00432595	0.00317923
CON_VIRSorter_k127_649129_flag=1_multi=43_2466_len=185205-gene_9	K03469	rnhA, RNASEH1; ribonuclease HI [EC:3.1.26.4]		0	0	0	0.36242	0.266218	0.0683684	0.818969	0.0882061	0	0	0	0	0.00293957	0.00251912	0.000853315	0.00969906	0.00115466	0
CON_VIRSorter_k127_649129_flag=1_multi=43_2466_len=185205-gene_76	K13288	orn, REX2, REXO2; oligoribonuclease [EC:3.1.-.-]		0	0	0	0.220391	0.503656	0.221735	0.301831	0.429111	0.0575101	0	0	0	0.00178758	0.0047659	0.00276751	0.00357459	0.00561725	0.000663465
CON_VIRSorter_k127_649129_flag=1_multi=43_2466_len=185205-gene_72	K07074	K07074; uncharacterized protein		0	0	0	0.434408	0.486243	0.327794	0.407955	0.0604151	0.0485816	0	0	0	0.00352346	0.00460113	0.00409124	0.00483141	0.00079086	0.000560461
CON_VIRSorter_k127_649129_flag=1_multi=43_2466_len=185205-gene_69	K03671	trxA; thioredoxin 1		0	0	0	0.266485	0.652495	0.201083	0.547439	0.25943	0.83446	0	0	0	0.00216145	0.00617432	0.00250975	0.00648333	0.00339605	0.00962675
CON_VIRSorter_k127_649129_flag=1_multi=43_2466_len=185205-gene_35	K02334	dpo; DNA polymerase bacteriophage-type [EC:2.7.7.7]		0	0	0	0.164404	0.322038	0.330815	0.450313	0.640205	0.171603	0	0	0	0.00133347	0.00304732	0.00412894	0.00533306	0.00838057	0.00197969
CON_VIRSorter_k127_649129_flag=1_multi=43_2466_len=185205-gene_227	K09935	K09935; uncharacterized protein		0	0	0	1.08006	1.41043	1.62997	2.58855	2.36579	1.69102	0	0	0	0.00876031	0.0133463	0.0203439	0.0306563	0.0309693	0.0195085
CON_VIRSorter_k127_649129_flag=1_multi=43_2466_len=185205-gene_200	K01462	PDF, def; peptide deformylase [EC:3.5.1.88]		0	0	0	1.51008	1.15032	0.569737	1.03405	0.653378	0.919451	0	0	0	0.0122482	0.0108851	0.00711096	0.0122463	0.00855301	0.0106072
CON_VIRSorter_k127_649129_flag=1_multi=43_2466_len=185205-gene_198	K03553	recA; recombination protein RecA		0	0	0	0.70013	0.847057	0.745837	0.8122	1.12262	0.257924	0	0	0	0.00567871	0.00801538	0.00930889	0.0096189	0.0146956	0.00297554
CON_VIRSorter_k127_649129_flag=1_multi=43_2466_len=185205-gene_195	K03696	unknown		0	0	0	1.13256	0.910147	0.503998	0.930646	1.75281	0.636543	0	0	0	0.00918615	0.00861238	0.00629046	0.0110217	0.0229451	0.00734348
CON_VIRSorter_k127_649129_flag=1_multi=43_2466_len=185205-gene_134	K06907	K06907; uncharacterized protein		0	0	0	0.428537	0.59959	0.554338	0.251526	0.417191	0.28755	0	0	0	0.00347584	0.0056737	0.00691877	0.00297883	0.00546121	0.00331732
CON_VIRSorter_k127_649129_flag=1_multi=43_2466_len=185205-gene_125	K01493	comEB; dCMP deaminase [EC:3.5.4.12]		0	0	0	0.215726	0.211284	0.325564	0.265899	0.525036	0.253318	0	0	0	0.00174974	0.0019993	0.0040634	0.00314905	0.00687295	0.0029224
CON_VIRSorter_k127_649129_flag=1_multi=43_2466_len=185205-gene_12	K18955	unknown		0	0	0	0.391101	0.670333	0.221336	0.964123	0.0951864	0.382711	0	0	0	0.0031722	0.00634311	0.00276253	0.0114181	0.00124603	0.00441514
CON_VIRSorter_k127_649129_flag=1_multi=43_2466_len=185205-gene_114	K00012	UGDH, ugd; UDPglucose 6-dehydrogenase [EC:1.1.1.22]		0	0	0	0.103221	0.572874	0.571179	0.735093	0.267968	0.430961	0	0	0	0.000837219	0.00542089	0.00712896	0.00870572	0.00350782	0.00497179	C
CON_VIRSorter_k127_649129_flag=1_multi=43_2466_len=185205-gene_106	K03698	unknown		0	0	0	0.419098	0.175915	0.180709	0.639563	0.466288	0.234347	0	0	0	0.00339928	0.00166462	0.00225546	0.00757436	0.00610391	0.00270355
CON_VIRSorter_k127_648288_flag=1_multi=29_0000_len=1580-gene_3	K00558	DNMT1, dcm; DNA (cytosine-5)-methyltransferase 1 [EC:2.1.1.37]		0	0	0	0.075926	0	0.0572919	0.187169	0.0739157	0	0	0	0	0.000615832	0	0.000715068	0.00221665	0.000967589	0
CON_VIRSorter_k127_647996_flag=0_multi=76_0000_len=26317-gene_30	K03496	unknown		0	0	0	2.11119	4.39389	1.7424	0.433699	0.513822	0.671416	0	0	0	0.0171237	0.0415777	0.0217471	0.00513631	0.00672615	0.00774579
CON_VIRSorter_k127_647996_flag=0_multi=76_0000_len=26317-gene_25	K06919	K06919; putative DNA primase/helicase		0	0	0	1.26947	4.0469	1.89703	0.940873	0.726973	0.740468	0	0	0	0.0102966	0.0382943	0.0236771	0.0111428	0.0095164	0.00854241
CON_VIRSorter_k127_647996_flag=0_multi=76_0000_len=26317-gene_2	K06904	K06904; uncharacterized protein		0	0	0	1.32887	3.60873	0.866	0.545979	0.352824	1.27672	0	0	0	0.0107784	0.0341481	0.0108087	0.00646604	0.00461862	0.0147289
CON_VIRSorter_k127_646021_flag=1_multi=17_0000_len=26873-gene_8	K07474	xtmA; phage terminase small subunit		0	0	0	0.215726	0.140856	0.0542606	0.768153	0	0	0	0	0	0.00174974	0.00133287	0.000677234	0.00909724	0	0
CON_VIRSorter_k127_643982_flag=1_multi=17_0000_len=34647-gene_45	K02335	polA; DNA polymerase I [EC:2.7.7.7]		0	0	0	0.252105	0.0673402	0.172939	0.207159	0.290054	0.161474	0	0	0	0.00204481	0.000637214	0.00215847	0.00245339	0.00379693	0.00186285
CON_VIRSorter_k127_643982_flag=1_multi=17_0000_len=34647-gene_44	K02314	dnaB; replicative DNA helicase [EC:3.6.4.12]		0	0	0	0.269792	0.165148	0.127236	0.249404	0.262648	0.105602	0	0	0	0.00218827	0.00156273	0.00158806	0.0029537	0.00343818	0.00121827
CON_VIRSorter_k127_643982_flag=1_multi=17_0000_len=34647-gene_36	K00820	glmS, GFPT; glutamine---fructose-6-phosphate transaminase (isomerizing) [EC:2.6.1.16]		0	0	0	0.282606	0.176137	0.0775445	0.40111	0.375168	0.221234	0	0	0	0.0022922	0.00166672	0.000967843	0.00475036	0.00491111	0.00255227
CON_VIRSorter_k127_643162_flag=1_multi=14_0000_len=21118-gene_8	K04771	degP, htrA; serine protease Do [EC:3.4.21.107]		0	0	0	1.27587	0.0543302	0	0	0	0	0	0	0	0.0103485	0.000514106	0	0	0	0
CON_VIRSorter_k127_643162_flag=1_multi=14_0000_len=21118-gene_5	K01448	amiABC; N-acetylmuramoyl-L-alanine amidase [EC:3.5.1.28]		0	0	0	0.962679	0	0	0	0	0	0	0	0	0.00780823	0	0	0	0	0
CON_VIRSorter_k127_643162_flag=1_multi=14_0000_len=21118-gene_22	K07474	xtmA; phage terminase small subunit		0	0	0	2.27699	0	0	0	0	0	0	0	0	0.0184685	0	0	0	0	0
CON_VIRSorter_k127_642520_flag=0_multi=24_4790_len=42428-circular-gene_63	K02335	polA; DNA polymerase I [EC:2.7.7.7]		0	0	0	0.424711	0.37218	0.573485	0.477568	0.282898	0.262484	0	0	0	0.00344481	0.0035218	0.00715774	0.00565585	0.00370326	0.00302815
CON_VIRSorter_k127_642520_flag=0_multi=24_4790_len=42428-circular-gene_52	K00560	thyA, TYMS; thymidylate synthase [EC:2.1.1.45]		0	0	0	0.515638	0.216437	0.111168	0.272384	0.46613	0.201831	0	0	0	0.00418231	0.00204807	0.0013875	0.00322585	0.00610184	0.00232842
CON_VIRSorter_k127_641543_flag=0_multi=60_0000_len=11373-gene_15	K05967	K05967; uncharacterized protein		0	0	0	2.10998	3.16058	1.82628	2.29474	3.02076	1.36028	0	0	0	0.0171139	0.0299074	0.022794	0.0271767	0.039543	0.0156929
CON_VIRSorter_k127_641543_flag=0_multi=60_0000_len=11373-gene_14	K01493	comEB; dCMP deaminase [EC:3.5.4.12]		0	0	0	0.854765	1.17203	0.83848	1.33451	0.915346	0.535314	0	0	0	0.00693295	0.0110905	0.0104652	0.0158046	0.0119823	0.00617565
CON_VIRSorter_k127_641543_flag=0_multi=60_0000_len=11373-gene_12	K01358	clpP, CLPP; ATP-dependent Clp protease, protease subunit [EC:3.4.21.92]		0	0	0	0.948192	2.16689	0.906279	1.45441	1.29232	0.791766	0	0	0	0.00769073	0.0205045	0.0113114	0.0172245	0.0169171	0.00913421
CON_VIRSorter_k127_640305_flag=1_multi=339_0000_len=2515-gene_3	K02335	polA; DNA polymerase I [EC:2.7.7.7]		0	0	0	0.282161	0.322409	0.0709706	0.0386428	0	0.441773	0	0	0	0.00228859	0.00305084	0.000885794	0.000457647	0	0.00509651
CON_VIRSorter_k127_640305_flag=1_multi=339_0000_len=2515-gene_2	K01520	dut, DUT; dUTP pyrophosphatase [EC:3.6.1.23]		0	0	0	0	0	0	0	0	0.150913	0	0	0	0	0	0	0	0	0.00174101
CON_VIRSorter_k127_640305_flag=1_multi=339_0000_len=2515-gene_1	K02335	polA; DNA polymerase I [EC:2.7.7.7]		0	0	0	0	0.369747	0	0.103405	0	0.0985126	0	0	0	0	0.00349878	0	0.00122463	0	0.00113649
CON_VIRSorter_k127_638747_flag=0_multi=165_0182_len=39487-gene_9	K00527	rtpR; ribonucleoside-triphosphate reductase (thioredoxin) [EC:1.17.4.2]		0	0	0	2.25885	1.9911	2.44308	4.70221	3.11531	1.97462	0	0	0	0.0183214	0.0188411	0.0304924	0.0556884	0.0407808	0.0227802
CON_VIRSorter_k127_638747_flag=0_multi=165_0182_len=39487-gene_7	K00527	rtpR; ribonucleoside-triphosphate reductase (thioredoxin) [EC:1.17.4.2]		0	0	0	2.45885	2.75851	2.79996	4.62874	4.00409	2.41486	0	0	0	0.0199436	0.0261027	0.0349466	0.0548183	0.0524153	0.027859
CON_VIRSorter_k127_638747_flag=0_multi=165_0182_len=39487-gene_46	K17733	unknown		0	0	0	1.60618	2.42016	1.67813	3.14728	2.04478	1.06394	0	0	0	0.0130276	0.0229011	0.020945	0.0372733	0.026767	0.0122741
CON_VIRSorter_k127_638747_flag=0_multi=165_0182_len=39487-gene_33	K07010	unknown		0	0	0	2.70496	2.90772	3.43501	7.31867	3.85366	2.0659	0	0	0	0.0219397	0.0275147	0.0428729	0.0866752	0.0504461	0.0238332
CON_VIRSorter_k127_638747_flag=0_multi=165_0182_len=39487-gene_26	K17680	unknown		0	0	0	2.42335	3.45007	2.56381	5.35806	3.86712	2.3078	0	0	0	0.0196557	0.0326467	0.0319993	0.0634556	0.0506223	0.026624
CON_VIRSorter_k127_638747_flag=0_multi=165_0182_len=39487-gene_13	K03465	thyX, thy1; thymidylate synthase (FAD) [EC:2.1.1.148]		0	0	0	3.10646	2.66218	2.05105	3.19079	3.15022	1.82389	0	0	0	0.0251963	0.0251912	0.0255995	0.0377886	0.0412377	0.0210413
CON_VIRSorter_k127_637219_flag=1_multi=41_0000_len=50720-gene_9	K02335	polA; DNA polymerase I [EC:2.7.7.7]		0	0	0	0.380161	0.341305	0.167335	0.221273	0.169627	0.210803	0	0	0	0.00308346	0.00322964	0.00208853	0.00262053	0.00222049	0.00243193
CON_VIRSorter_k127_637219_flag=1_multi=41_0000_len=50720-gene_8	K02335	polA; DNA polymerase I [EC:2.7.7.7]		0	0	0	0.261361	0.307175	0.0788866	0.128859	0	0.163682	0	0	0	0.00211988	0.00290668	0.000984594	0.00152608	0	0.00188832
CON_VIRSorter_k127_637219_flag=1_multi=41_0000_len=50720-gene_54	K03791	K03791; putative chitinase		0	0	0	2.44984	3.59909	2.28873	2.5403	3.74781	1.96349	0	0	0	0.0198705	0.0340568	0.0285659	0.0300849	0.0490605	0.0226518
CON_VIRSorter_k127_637219_flag=1_multi=41_0000_len=50720-gene_52	K06919	K06919; putative DNA primase/helicase		0	0	0	2.55962	2.87891	1.68221	1.99473	2.17032	1.66765	0	0	0	0.0207609	0.027242	0.0209959	0.0236236	0.0284104	0.0192389
CON_VIRSorter_k127_637219_flag=1_multi=41_0000_len=50720-gene_21	K03465	thyX, thy1; thymidylate synthase (FAD) [EC:2.1.1.148]		0	0	0	0.368741	0.670704	0.43724	0.0432859	0.102565	0.0824757	0	0	0	0.00299084	0.00634662	0.00545725	0.000512635	0.00134262	0.000951481
CON_VIRSorter_k127_637219_flag=1_multi=41_0000_len=50720-gene_19	K03546	unknown		0	0	0	0.585248	0.551967	0.278053	0.12468	0.295427	0.0848434	0	0	0	0.00474691	0.00522306	0.00347042	0.00147659	0.00386727	0.000978796
CON_VIRSorter_k127_637219_flag=1_multi=41_0000_len=50720-gene_11	K03700	unknown		0	0	0	0.108726	0.319462	0	0	0	0.255345	0	0	0	0.000881871	0.00302295	0	0	0	0.00294578
CON_VIRSorter_k127_634919_flag=0_multi=193_4121_len=18873-gene_22	K00558	DNMT1, dcm; DNA (cytosine-5)-methyltransferase 1 [EC:2.1.1.37]		0	0	0	0	0	0.0334047	0	0	1.59417	0	0	0	0	0	0.000416929	0	0	0.0183912
CON_VIRSorter_k127_634919_flag=0_multi=193_4121_len=18873-gene_15	K09961	K09961; uncharacterized protein		0	0	0	0.345711	0.338592	0.179345	0.514889	0.61001	0.541271	0	0	0	0.00280404	0.00320397	0.00223843	0.00609783	0.0079853	0.00624438
CON_VIRSorter_k127_634870_flag=1_multi=56_7913_len=14350-gene_8	K02395	unknown		0	0	0	0.414123	0.331851	0.482935	0.371227	0.989569	0.324191	0	0	0	0.00335893	0.00314018	0.00602757	0.00439645	0.0129539	0.00374003
CON_VIRSorter_k127_634870_flag=1_multi=56_7913_len=14350-gene_5	K02395	unknown		0	0	0	0.598826	0.662995	0.412568	0.278124	0.912477	0.10191	0	0	0	0.00485705	0.00627367	0.00514931	0.00329383	0.0119447	0.00117568
CON_VIRSorter_k127_634512_flag=1_multi=62_0000_len=5188-gene_5	K07455	unknown		0	0	0	0	0	0	0	0	0.833806	0	0	0	0	0	0	0	0	0.0096192
CON_VIRSorter_k127_634108_flag=1_multi=153_0000_len=5927-gene_11	K06904	K06904; uncharacterized protein		0	0	0	0.420953	0.0588978	0.0907545	0	0.0585439	0	0	0	0	0.00341432	0.000557328	0.00113272	0	0.000766365	0
CON_VIRSorter_k127_633684_flag=1_multi=130_0000_len=12623-gene_14	K07474	xtmA; phage terminase small subunit		0	0	0	3.11032	1.32447	3.6225	4.66712	6.78002	1.95849	0	0	0	0.0252276	0.0125329	0.045213	0.0552728	0.0887534	0.0225941
CON_VIRSorter_k127_633684_flag=1_multi=130_0000_len=12623-gene_10	K06909	xtmB; phage terminase large subunit		0	0	0	1.72371	1.9804	2.85146	3.97681	6.80908	2.20572	0	0	0	0.0139809	0.0187398	0.0355895	0.0470974	0.0891338	0.0254463
CON_VIRSorter_k127_633636_flag=1_multi=11_0000_len=9505-gene_11	K03791	K03791; putative chitinase		0	0	0	0	0	0.105182	0	0.0678508	0.0545608	0	0	0	0	0	0.00131279	0	0.000888197	0.000629441
CON_VIRSorter_k127_632643_flag=0_multi=191_0000_len=10482-gene_12	K06909	xtmB; phage terminase large subunit		0	0	0	0.537309	0.650067	0.453139	0.67526	0.830778	0.470111	0	0	0	0.00435808	0.00615134	0.00565569	0.00799711	0.0108752	0.00542344
CON_VIRSorter_k127_632643_flag=0_multi=191_0000_len=10482-gene_1	K01185	E3.2.1.17; lysozyme [EC:3.2.1.17]		0	0	0	0	0	0	0.166683	0	0	0	0	0	0	0	0	0.00197403	0	0
CON_VIRSorter_k127_632380_flag=1_multi=120_4480_len=11068-gene_9	K02335	polA; DNA polymerase I [EC:2.7.7.7]		0	0	0	0.0937294	0.321298	0.35363	0.385095	0.59311	0.183437	0	0	0	0.000760233	0.00304032	0.0044137	0.00456069	0.00776407	0.00211622
CON_VIRSorter_k127_632380_flag=1_multi=120_4480_len=11068-gene_21	K03465	thyX, thy1; thymidylate synthase (FAD) [EC:2.1.1.148]		0	0	0	0.128822	0.378509	0.0972062	0.158783	0.376234	0.151271	0	0	0	0.00104487	0.00358169	0.00121324	0.00188047	0.00492507	0.00174513
CON_VIRSorter_k127_632380_flag=1_multi=120_4480_len=11068-gene_12	K02335	polA; DNA polymerase I [EC:2.7.7.7]		0	0	0	0.332835	0.162991	0.0837164	0.0455827	0.270019	0.0868519	0	0	0	0.0026996	0.00154232	0.00104488	0.000539836	0.00353466	0.00100197
CON_VIRSorter_k127_632213_flag=1_multi=91_0000_len=2466-gene_3	K06909	xtmB; phage terminase large subunit		0	0	0	0.0467036	0.182968	0.176207	0.191886	0.181868	0.182807	0	0	0	0.000378811	0.00173135	0.00219927	0.00227251	0.00238073	0.00210895
CON_VIRSorter_k127_632213_flag=1_multi=91_0000_len=2466-gene_2	K06909	xtmB; phage terminase large subunit		0	0	0	0.109603	0	0.165407	0.0900625	0	0.0858013	0	0	0	0.000888983	0	0.00206447	0.00106661	0	0.000989847
CON_VIRSorter_k127_63090_flag=1_multi=130_6916_len=30056-gene_41	K03111	ssb; single-strand DNA-binding protein		0	0	0	0.36242	1.59731	1.16226	0.595614	0.970267	0.283716	0	0	0	0.00293957	0.0151147	0.0145064	0.00705386	0.0127012	0.00327309
CON_VIRSorter_k127_628054_flag=3_multi=227_0000_len=41984-circular-gene_40	K08722	yfbR; 5'-deoxynucleotidase [EC:3.1.3.89]		0	0	0	0.0704184	0	0	0	0	19.4044	0	0	0	0.00057116	0	0	0	0	0.223859
CON_VIRSorter_k127_628054_flag=3_multi=227_0000_len=41984-circular-gene_39	K00560	thyA, TYMS; thymidylate synthase [EC:2.1.1.45]		0	0	0	0.0419468	0	0	0	0	17.1084	0	0	0	0.000340228	0	0	0	0	0.197371
CON_VIRSorter_k127_628054_flag=3_multi=227_0000_len=41984-circular-gene_30	K02335	polA; DNA polymerase I [EC:2.7.7.7]		0	0	0	0.0229962	0.0225227	0	0	0	22.0708	0	0	0	0.000186521	0.000213124	0	0	0	0.25462
CON_VIRSorter_k127_627601_flag=1_multi=8_0000_len=4086-gene_4	K02843	waaF, rfaF; heptosyltransferase II [EC:2.4.-.-]		0	0	0	0.055929	0	0.0844054	0	0.272241	0.0875668	0	0	0	0.000453637	0	0.00105348	0	0.00356375	0.00101021
CON_VIRSorter_k127_627338_flag=1_multi=23_0000_len=11397-gene_7	K00789	metK; S-adenosylmethionine synthetase [EC:2.5.1.6]		0	0	0	0.3587	0.0390349	0.0601481	0.94975	0	0.187203	0	0	0	0.0029094	0.000369373	0.000750717	0.0112479	0	0.00215967
CON_VIRSorter_k127_62729_flag=1_multi=31_0000_len=41248-gene_54	K01520	dut, DUT; dUTP pyrophosphatase [EC:3.6.1.23]		0	0	0	0.867495	0.566421	0.436394	0.316816	0.656854	0.377282	0	0	0	0.0070362	0.00535983	0.00544669	0.00375205	0.0085985	0.00435252
CON_VIRSorter_k127_626303_flag=1_multi=19_0000_len=39073-gene_20	K00571	unknown		0	0	0	1.14448	0	0	0	0.232121	0	0	0	0	0.00928285	0	0	0	0.00303857	0
CON_VIRSorter_k127_626303_flag=1_multi=19_0000_len=39073-gene_16	K09125	K09125; uncharacterized protein		0	0	0	1.77606	0	0	0	0.0751756	0	0	0	0	0.0144056	0	0	0	0.000984082	0
CON_VIRSorter_k127_625139_flag=1_multi=14_0000_len=12812-gene_5	K06904	K06904; uncharacterized protein		0	0	0	0	0.106915	1.07083	0.134551	0	0.0427284	0	0	0	0	0.0010117	0.0133652	0.00159349	0	0.000492936
CON_VIRSorter_k127_624465_flag=1_multi=23_5952_len=34603-gene_4	K02335	polA; DNA polymerase I [EC:2.7.7.7]		0	0	0	0.202545	0.198374	0.25982	0.399443	0.236618	0.126848	0	0	0	0.00164283	0.00187714	0.00324285	0.00473061	0.00309744	0.00146338
CON_VIRSorter_k127_624465_flag=1_multi=23_5952_len=34603-gene_37	K06907	K06907; uncharacterized protein		0	0	0	0.0794781	0.337313	0.359834	0.283004	0.309495	0.124437	0	0	0	0.000644642	0.00319187	0.00449113	0.00335162	0.00405142	0.00143557
CON_VIRSorter_k127_624465_flag=1_multi=23_5952_len=34603-gene_29	K06903	K06903; uncharacterized protein		0	0	0	0	0	0.301625	0.0821159	0.0972861	0	0	0	0	0	0	0.00376463	0.000972499	0.00127352	0
CON_VIRSorter_k127_624465_flag=1_multi=23_5952_len=34603-gene_16	K02314	dnaB; replicative DNA helicase [EC:3.6.4.12]		0	0	0	0.226513	0.285234	0.317425	0.611568	0.44103	0.0506636	0	0	0	0.00183723	0.00269906	0.00396182	0.00724281	0.00577328	0.000584481
CON_VIRSorter_k127_624465_flag=1_multi=23_5952_len=34603-gene_15	K02316	dnaG; DNA primase [EC:2.7.7.101]		0	0	0	0.473096	0.0421231	0.19472	0.318069	0.29309	0.168344	0	0	0	0.00383725	0.000398595	0.00243033	0.0037669	0.00383667	0.0019421
CON_VIRSorter_k127_624465_flag=1_multi=23_5952_len=34603-gene_1	K00525	E1.17.4.1A, nrdA, nrdE; ribonucleoside-diphosphate reductase alpha chain [EC:1.17.4.1]		0	0	0	0.0327488	0.449042	0.247115	0.349833	0.255054	0.205096	0	0	0	0.000265624	0.00424912	0.00308427	0.00414308	0.00333876	0.00236609
CON_VIRSorter_k127_623422_flag=1_multi=15_0000_len=23883-gene_32	K00558	DNMT1, dcm; DNA (cytosine-5)-methyltransferase 1 [EC:2.1.1.37]		0	0	0	0.0774402	0	0.116869	0.222719	0.188474	0.606231	0	0	0	0.000628113	0	0.00145866	0.00263766	0.00246721	0.00699379
CON_VIRSorter_k127_623422_flag=1_multi=15_0000_len=23883-gene_14	K09961	K09961; uncharacterized protein		0	0	0	0.108944	0.213401	0.0205516	0.246183	0.159089	0.341142	0	0	0	0.000883638	0.00201934	0.000256508	0.00291555	0.00208255	0.00393558
CON_VIRSorter_k127_623422_flag=1_multi=15_0000_len=23883-gene_12	K09960	K09960; uncharacterized protein		0	0	0	0.0706013	0.138295	0.026637	0.348086	0.137464	0.497425	0	0	0	0.000572643	0.00130863	0.00033246	0.00412239	0.00179946	0.00573854
CON_VIRSorter_k127_622112_flag=1_multi=6_0000_len=3364-gene_2	K06904	K06904; uncharacterized protein		0	0	0	0	0	0	0	0	0.531968	0	0	0	0	0	0	0	0	0.00613705
CON_VIRSorter_k127_621595_flag=1_multi=38_0000_len=8389-gene_3	K07733	unknown		0	0	0	0	0.19867	0.306127	0.166683	0	0	0	0	0	0	0.00187994	0.00382081	0.00197403	0	0
CON_VIRSorter_k127_620407_flag=0_multi=187_1848_len=9873-gene_2	K06223	dam; DNA adenine methylase [EC:2.1.1.72]		0	0	0	12.4825	1.54247	1.36443	1.72549	1.19249	1.27855	0	0	0	0.101245	0.0145958	0.0170297	0.020435	0.0156102	0.01475
CON_VIRSorter_k127_619212_flag=0_multi=193_2239_len=22217-gene_26	K06919	K06919; putative DNA primase/helicase		0	0	0	2.37765	2.41494	3.36674	1.90551	2.85765	1.17194	0	0	0	0.019285	0.0228516	0.0420207	0.022567	0.0374079	0.0135201
CON_VIRSorter_k127_619212_flag=0_multi=193_2239_len=22217-gene_17	K06909	xtmB; phage terminase large subunit		0	0	0	2.20466	2.73324	3.51669	2.10972	1.98328	1.17972	0	0	0	0.0178819	0.0258637	0.0438923	0.0249854	0.025962	0.0136099
CON_VIRSorter_k127_61901_flag=0_multi=69_8330_len=14372-gene_10	K01218	gmuG; mannan endo-1,4-beta-mannosidase [EC:3.2.1.78]		0	0	0	0.835878	0.697382	0.911059	0.712294	0.572636	0.896712	0	0	0	0.00677976	0.00659906	0.0113711	0.00843571	0.00749606	0.0103449
CON_VIRSorter_k127_618924_flag=0_multi=93_9110_len=2611-gene_1	K06909	xtmB; phage terminase large subunit		0	0	0	5.10754	0	0	0	0	0	0	0	0	0.041427	0	0	0	0	0
CON_VIRSorter_k127_618709_flag=3_multi=23_2922_len=68534-circular-gene_52	K03791	K03791; putative chitinase		0	0	0	0.507539	1.24272	0.382976	0.185357	0.52155	0.551834	0	0	0	0.00411662	0.0117594	0.00477998	0.00219519	0.00682732	0.00636624
CON_VIRSorter_k127_618709_flag=3_multi=23_2922_len=68534-circular-gene_39	K02335	polA; DNA polymerase I [EC:2.7.7.7]		0	0	0	0.357064	1.09285	0.33679	0.201716	0.304159	0.296994	0	0	0	0.00289613	0.0103412	0.00420352	0.00238893	0.00398157	0.00342627
CON_VIRSorter_k127_618257_flag=0_multi=222_0000_len=11501-gene_9	K00558	DNMT1, dcm; DNA (cytosine-5)-methyltransferase 1 [EC:2.1.1.37]		0	0	0	22.751	0.117277	0.271064	0.491972	0.116572	0.0468694	0	0	0	0.184532	0.00110974	0.00338319	0.00582643	0.00152598	0.000540709
CON_VIRSorter_k127_618257_flag=0_multi=222_0000_len=11501-gene_5	K17680	unknown		0	0	0	20.0147	0.0428003	0.1319	0.323183	0.467974	0.205261	0	0	0	0.162338	0.000405003	0.00164627	0.00382746	0.00612599	0.00236799
CON_VIRSorter_k127_618257_flag=0_multi=222_0000_len=11501-gene_19	K06909	xtmB; phage terminase large subunit		0	0	0	30.0323	0.162328	0.150077	0.817153	0.354976	0.337346	0	0	0	0.24359	0.00153605	0.00187313	0.00967756	0.00464679	0.00389179
CON_VIRSorter_k127_618257_flag=0_multi=222_0000_len=11501-gene_11	K01160	unknown		0	0	0	32.0742	0	0.41021	0.781743	0.396927	0.425574	0	0	0	0.260152	0	0.00511989	0.00925819	0.00519595	0.00490964
CON_VIRSorter_k127_618097_flag=1_multi=11_0000_len=11121-gene_7	K03465	thyX, thy1; thymidylate synthase (FAD) [EC:2.1.1.148]		0	0	0	0.239485	0	0.0451773	0.245986	0.116572	0.0468694	0	0	0	0.00194245	0	0.000563865	0.00291321	0.00152598	0.000540709
CON_VIRSorter_k127_618097_flag=1_multi=11_0000_len=11121-gene_16	K01520	dut, DUT; dUTP pyrophosphatase [EC:3.6.1.23]		0	0	0	0	0.266218	0.0683684	0	0.264618	0.141858	0	0	0	0	0.00251912	0.000853315	0	0.00346397	0.00163655
CON_VIRSorter_k127_618097_flag=1_multi=11_0000_len=11121-gene_15	K03553	recA; recombination protein RecA		0	0	0	0.126622	0.0413382	0.0318486	0.0693649	0.0821796	0.132166	0	0	0	0.00102702	0.000391168	0.000397507	0.00082149	0.00107577	0.00152473
CON_VIRSorter_k127_614863_flag=1_multi=19_9610_len=10360-gene_1	K02313	dnaA; chromosomal replication initiator protein		0	0	0	1.35263	7.31784	3.1106	3.33445	2.82176	0.958047	0	0	0	0.0109711	0.069246	0.0388238	0.0394899	0.0369381	0.0110525
CON_VIRSorter_k127_61393_flag=1_multi=11_0000_len=11441-gene_13	K06904	K06904; uncharacterized protein		0	0	0	0	0.0573746	0.309426	0.192548	0	0.0917186	0	0	0	0	0.000542914	0.00386199	0.00228034	0	0.00105811
CON_VIRSorter_k127_613903_flag=1_multi=97_4519_len=9136-gene_3	K06904	K06904; uncharacterized protein		0	0	0	0.0629202	0.616245	0.854605	0.465323	0.0612542	0.541819	0	0	0	0.000510342	0.0058313	0.0106664	0.00551083	0.000801845	0.0062507
CON_VIRSorter_k127_610294_flag=0_multi=109_5700_len=43738-gene_30	K02335	polA; DNA polymerase I [EC:2.7.7.7]		0	0	0	0.106386	0.41678	0.481656	0.240402	0.491952	0.187386	0	0	0	0.000862887	0.00394383	0.00601161	0.00284708	0.00643986	0.00216178
CON_VIRSorter_k127_610294_flag=0_multi=109_5700_len=43738-gene_28	K02334	dpo; DNA polymerase bacteriophage-type [EC:2.7.7.7]		0	0	0	0.322629	0.118495	0.30431	0.198832	0.549652	0.284137	0	0	0	0.00261683	0.00112127	0.00379814	0.00235478	0.00719519	0.00327795
CON_VIRSorter_k127_610294_flag=0_multi=109_5700_len=43738-gene_26	K03497	unknown		0	0	0	0.41377	0.374077	0.288204	0.287694	0.805629	0.224249	0	0	0	0.00335607	0.00353975	0.00359711	0.00340716	0.010546	0.00258705
CON_VIRSorter_k127_609239_flag=1_multi=21_0000_len=6828-gene_2	K06903	K06903; uncharacterized protein		0	0	0	0	0.71127	0.469706	0.08525	0.201999	0.162433	0	0	0	0	0.00673048	0.00586247	0.00100962	0.00264425	0.00187391
CON_VIRSorter_k127_608540_flag=0_multi=19_5112_len=7384-gene_7	K03791	K03791; putative chitinase		0	0	0	0	0	0	1.51339	0	0.0497166	0	0	0	0	0	0	0.0179231	0	0.000573556
CON_VIRSorter_k127_607720_flag=0_multi=30_9990_len=5172-gene_6	K01784	galE, GALE; UDP-glucose 4-epimerase [EC:5.1.3.2]		0	0	0	0.211255	0.155179	0.19926	0.477378	0.205662	0.454791	0	0	0	0.00171348	0.0014684	0.00248699	0.0056536	0.0026922	0.0052467	C
CON_VIRSorter_k127_607654_flag=1_multi=28_8505_len=12193-gene_2	K06909	xtmB; phage terminase large subunit		0	0	0	0.363743	0.0971599	0.573895	0.896681	0.128768	0.0258865	0	0	0	0.0029503	0.000919387	0.00716286	0.0106194	0.00168563	0.00029864
CON_VIRSorter_k127_607654_flag=1_multi=28_8505_len=12193-gene_16	K06919	K06919; putative DNA primase/helicase		0	0	0	0.265617	0	0.267238	0.873049	0.0430974	0.0346559	0	0	0	0.00215441	0	0.00333543	0.0103395	0.000564164	0.000399808
CON_VIRSorter_k127_606111_flag=0_multi=204_9134_len=10180-gene_1	K06904	K06904; uncharacterized protein		0	0	0	0.316064	0.681023	0.667784	0.259715	0.615391	0	0	0	0	0.00256358	0.00644426	0.00833471	0.00307581	0.00805574	0
CON_VIRSorter_k127_606094_flag=0_multi=122_9304_len=6032-gene_1	K00558	DNMT1, dcm; DNA (cytosine-5)-methyltransferase 1 [EC:2.1.1.37]		0	0	0	0.157058	0.307648	0.308132	0.567852	0.397539	0.196722	0	0	0	0.00127389	0.00291116	0.00384583	0.00672508	0.00520396	0.00226948
CON_VIRSorter_k127_605476_flag=1_multi=50_0000_len=38837-gene_7	K00558	DNMT1, dcm; DNA (cytosine-5)-methyltransferase 1 [EC:2.1.1.37]		0	0	0	0.057104	0.223713	0.0430893	2.0177	0.500329	0.13411	0	0	0	0.000463167	0.00211691	0.000537804	0.0238957	0.00654952	0.00154716
CON_VIRSorter_k127_605476_flag=1_multi=50_0000_len=38837-gene_52	K06909	xtmB; phage terminase large subunit		0	0	0	0.0614966	0.331267	0.0464039	2.22344	0.35921	0	0	0	0	0.000498796	0.00313465	0.000579173	0.0263323	0.00470222	0
CON_VIRSorter_k127_605476_flag=1_multi=50_0000_len=38837-gene_51	K09961	K09961; uncharacterized protein		0	0	0	0	0.238858	0.150567	2.09509	0.431677	0.0347124	0	0	0	0	0.00226022	0.00187924	0.0248122	0.00565085	0.00040046
CON_VIRSorter_k127_605476_flag=1_multi=50_0000_len=38837-gene_50	K09960	K09960; uncharacterized protein		0	0	0	0.146531	0.538177	0.110569	2.25763	0.178314	0.0860326	0	0	0	0.00118851	0.00509256	0.00138002	0.0267372	0.00233421	0.000992515
CON_VIRSorter_k127_60432_flag=1_multi=56_0000_len=5890-gene_11	K09961	K09961; uncharacterized protein		0	0	0	0.375624	0.200667	0.206136	0.0841791	0.232704	0.0801962	0	0	0	0.00304666	0.00189883	0.00257281	0.000996934	0.0030462	0.000925184
CON_VIRSorter_k127_603922_flag=1_multi=44_0000_len=17510-gene_16	K06904	K06904; uncharacterized protein		0	0	0	0.699795	0.577167	0.472464	1.13493	1.09361	0.518993	0	0	0	0.005676	0.00546151	0.00589689	0.013441	0.0143159	0.00598737
CON_VIRSorter_k127_603341_flag=0_multi=214_0061_len=12560-gene_4	K06909	xtmB; phage terminase large subunit		0	0	0	0.72572	1.97079	1.31924	27.1604	0.899188	0.568121	0	0	0	0.00588627	0.0186488	0.0164657	0.321661	0.0117708	0.00655413
CON_VIRSorter_k127_602841_flag=1_multi=9_0000_len=3051-gene_2	K00571	unknown		0	0	0	0	0	0	0	0	0.676231	0	0	0	0	0	0	0	0	0.00780134
CON_VIRSorter_k127_600822_flag=0_multi=318_0756_len=11164-gene_12	K04763	unknown		0	0	0	1.55727	1.52521	1.70921	2.86949	2.43485	1.47769	0	0	0	0.012631	0.0144325	0.0213329	0.0339835	0.0318733	0.0170474
CON_VIRSorter_k127_599917_flag=1_multi=14_0000_len=21409-gene_8	K17680	unknown		0	0	0	0.134031	0.236288	0.262955	0.286353	0.208772	0.230834	0	0	0	0.00108712	0.00223591	0.00328198	0.00339128	0.00273291	0.00266302
CON_VIRSorter_k127_599917_flag=1_multi=14_0000_len=21409-gene_4	K01161	E3.1.25.1; deoxyribonuclease (pyrimidine dimer) [EC:3.1.25.1]	Yes	0	0	0	0.709965	0.0993351	0.229595	0.0833415	0.0987381	0.396991	0	0	0	0.00575849	0.00093997	0.00286561	0.000987014	0.00129253	0.00457989
CON_VIRSorter_k127_59900_flag=1_multi=40_0000_len=18614-gene_20	K04078	unknown		0	0	0	0.272985	0.725702	0.529683	0.496701	0.417618	0.274761	0	0	0	0.00221417	0.00686704	0.00661105	0.00588244	0.00546681	0.00316978
CON_VIRSorter_k127_59900_flag=1_multi=40_0000_len=18614-gene_19	K04078	unknown		0	0	0	0	0.347241	0.178352	0.582666	0.230103	0	0	0	0	0	0.00328581	0.00222604	0.00690052	0.00301215	0
CON_VIRSorter_k127_598492_flag=0_multi=167_6978_len=7226-gene_6	K06919	K06919; putative DNA primase/helicase		0	0	0	7.61281	1.13215	1.22116	1.09914	1.06105	0.723942	0	0	0	0.061747	0.0107132	0.0152415	0.0130171	0.0138895	0.00835176
CON_VIRSorter_k127_598431_flag=0_multi=357_0000_len=3198-gene_4	K06904	K06904; uncharacterized protein		0	0	0	2.58052	0.449313	0.302898	1.41364	0.614093	0.359135	0	0	0	0.0209305	0.00425168	0.00378051	0.0167418	0.00803875	0.00414316
CON_VIRSorter_k127_597920_flag=0_multi=203_7838_len=9467-gene_5	K07474	xtmA; phage terminase small subunit		0	0	0	0.657617	0.71564	0.385951	0.300208	0.924741	0.457607	0	0	0	0.0053339	0.00677183	0.0048171	0.00355537	0.0121053	0.00527918
CON_VIRSorter_k127_596891_flag=0_multi=291_0000_len=7269-gene_5	K07474	xtmA; phage terminase small subunit		0	0	0	0.422824	0.650755	0.182316	0.843786	0.470432	0.614719	0	0	0	0.0034295	0.00615785	0.00227551	0.00999297	0.00615817	0.0070917
CON_VIRSorter_k127_596502_flag=1_multi=9_0000_len=2553-gene_4	K03791	K03791; putative chitinase		0	0	0	0.158647	1.08766	0.119711	0.130363	0.617786	0	0	0	0	0.00128678	0.0102921	0.00149413	0.00154389	0.00808709	0
CON_VIRSorter_k127_594569_flag=1_multi=9_0000_len=3643-gene_2	K06904	K06904; uncharacterized protein		0	0	0	0	0	0.0692923	0.0754578	0.357592	0	0	0	0	0	0	0.000864846	0.000893648	0.00468104	0
CON_VIRSorter_k127_594166_flag=1_multi=35_9709_len=13997-gene_9	K03088	unknown		0	0	0	0.0871202	0	0.197216	0.0715882	0.169627	0.068201	0	0	0	0.000706627	0	0.00246149	0.00084782	0.00222049	0.000786801
CON_VIRSorter_k127_594166_flag=1_multi=35_9709_len=13997-gene_7	K17680	unknown		0	0	0	0.522721	0.255979	0.394433	0.468577	0.254441	0.0930014	0	0	0	0.00423976	0.00242223	0.00492297	0.00554937	0.00333074	0.00107291
CON_VIRSorter_k127_594166_flag=1_multi=35_9709_len=13997-gene_3	K03676	unknown		0	0	0	0	0	0	0.136192	0	0	0	0	0	0	0	0	0.00161293	0	0
CON_VIRSorter_k127_594166_flag=1_multi=35_9709_len=13997-gene_27	K03465	thyX, thy1; thymidylate synthase (FAD) [EC:2.1.1.148]		0	0	0	0.37308	0.156599	0.563034	0.394156	0.363201	0.083446	0	0	0	0.00302603	0.00148184	0.0070273	0.004668	0.00475447	0.000962675
CON_VIRSorter_k127_594166_flag=1_multi=35_9709_len=13997-gene_15	K02335	polA; DNA polymerase I [EC:2.7.7.7]		0	0	0	0.232718	0.0911706	0.316087	0.497195	0.543736	0.182181	0	0	0	0.00188757	0.000862713	0.00394512	0.00588828	0.00711774	0.00210173
CON_VIRSorter_k127_593069_flag=1_multi=32_0741_len=9765-gene_9	K17680	unknown		0	0	0	0	0.0239405	0.110668	1.44618	0.118983	0.0956777	0	0	0	0	0.00022654	0.00138127	0.0171272	0.00155754	0.00110379
CON_VIRSorter_k127_593069_flag=1_multi=32_0741_len=9765-gene_6	K03088	unknown		0	0	0	0	0	0	0.896178	0.0816723	0.13135	0	0	0	0	0	0	0.0106135	0.00106913	0.00151532
CON_VIRSorter_k127_591061_flag=1_multi=85_0000_len=11656-gene_30	K04078	unknown		0	0	0	0	0.138655	0	0.348992	0.275644	0	0	0	0	0	0.00131204	0	0.00413312	0.0036083	0
CON_VIRSorter_k127_590862_flag=0_multi=328_3242_len=15541-gene_10	K04078	unknown		0	0	0	0.872801	0.976947	0.282255	1.6393	1.45661	0.878479	0	0	0	0.00707924	0.00924448	0.00352286	0.0194143	0.0190677	0.0101346
CON_VIRSorter_k127_590136_flag=1_multi=179_0000_len=15030-gene_14	K19304	unknown		0	0	0	0.127613	0.74991	0.0962935	0.104862	0.248468	0	0	0	0	0.00103506	0.00709612	0.00120185	0.00124188	0.00325255	0
CON_VIRSorter_k127_589769_flag=1_multi=11_7238_len=3443-gene_1	K02315	unknown		0	0	0	0.504251	0.0705525	0.0543565	0.059193	0.140257	0	0	0	0	0.00408995	0.000667612	0.000678431	0.000701024	0.00183603	0
CON_VIRSorter_k127_589206_flag=1_multi=7_0000_len=3088-gene_5	K01185	E3.2.1.17; lysozyme [EC:3.2.1.17]		0	0	0	0.13682	0	0	0	0.266394	0.107108	0	0	0	0.00110974	0	0	0	0.00348722	0.00123565
CON_VIRSorter_k127_5892_flag=0_multi=106_8926_len=15990-gene_7	K06904	K06904; uncharacterized protein		0	0	0	0.679538	1.83025	0.470033	1.48903	0.771803	0.576299	0	0	0	0.00551169	0.017319	0.00586654	0.0176347	0.0101032	0.00664847
CON_VIRSorter_k127_588320_flag=1_multi=102_6861_len=20814-gene_21	K01447	xlyAB; N-acetylmuramoyl-L-alanine amidase [EC:3.5.1.28]		0	0	0	0.368851	0.583568	0.471014	0.44298	0.552439	0.399809	0	0	0	0.00299173	0.00552208	0.00587879	0.00524622	0.00723167	0.0046124
CON_VIRSorter_k127_587940_flag=1_multi=32_0000_len=50064-gene_67	K17680	unknown		0	0	0	0.110719	0.515086	0.313297	0.363919	0.323362	0.216688	0	0	0	0.000898035	0.00487406	0.0039103	0.0043099	0.00423296	0.00249982
CON_VIRSorter_k127_587940_flag=1_multi=32_0000_len=50064-gene_63	K07474	xtmA; phage terminase small subunit		0	0	0	0	0.271651	0.348818	0.303885	0.180012	0.0723766	0	0	0	0	0.00257053	0.00435365	0.00359891	0.00235644	0.000834973
CON_VIRSorter_k127_587940_flag=1_multi=32_0000_len=50064-gene_59	K09961	K09961; uncharacterized protein		0	0	0	0.303462	0.573197	0.490682	0.463097	0.65416	0.576935	0	0	0	0.00246136	0.00542394	0.00612427	0.00548446	0.00856324	0.00665581
CON_VIRSorter_k127_587940_flag=1_multi=32_0000_len=50064-gene_57	K09960	K09960; uncharacterized protein		0	0	0	0.357651	0.28023	0.512763	0.323277	0.661545	0.223987	0	0	0	0.00290089	0.00265171	0.00639986	0.00382858	0.00865992	0.00258402
CON_VIRSorter_k127_587940_flag=1_multi=32_0000_len=50064-gene_23	K00558	DNMT1, dcm; DNA (cytosine-5)-methyltransferase 1 [EC:2.1.1.37]		0	0	0	0.374058	0.854829	0.282255	0.375674	0.404615	0.422972	0	0	0	0.00303396	0.00808892	0.00352286	0.00444911	0.00529659	0.00487961
CON_VIRSorter_k127_587940_flag=1_multi=32_0000_len=50064-gene_11	K02078	acpP; acyl carrier protein		0	0	0	0.34407	0	0.259627	0.282728	0	0	0	0	0	0.00279073	0	0.00324044	0.00334835	0	0
CON_VIRSorter_k127_587662_flag=0_multi=26_0492_len=12484-gene_3	K07474	xtmA; phage terminase small subunit		0	0	0	0.0957096	0.281216	0.577761	0.393231	1.02493	0.599401	0	0	0	0.000776295	0.00266104	0.00721111	0.00465704	0.0134168	0.00691499
CON_VIRSorter_k127_58180_flag=0_multi=70_4226_len=106380-gene_54	K02503	unknown		0	0	0	0.590902	1.62046	0.178352	1.45666	1.38062	1.57278	0	0	0	0.00479278	0.0153338	0.00222604	0.0172513	0.0180729	0.0181443
CON_VIRSorter_k127_58180_flag=0_multi=70_4226_len=106380-gene_151	K00974	cca; tRNA nucleotidyltransferase (CCA-adding enzyme) [EC:2.7.7.72 3.1.3.- 3.1.4.-]		0	0	0	0.865653	1.55788	1.20026	1.5738	1.85401	1.40616	0	0	0	0.00702126	0.0147417	0.0149806	0.0186385	0.0242698	0.0162221
CON_VIRSorter_k127_581587_flag=1_multi=62_0000_len=43759-gene_21	K07733	unknown		0	0	0	0.196967	0.385823	0	0.323703	0	0.308387	0	0	0	0.00159759	0.0036509	0	0.00383362	0	0.00355771
CON_VIRSorter_k127_581587_flag=1_multi=62_0000_len=43759-gene_15	K01493	comEB; dCMP deaminase [EC:3.5.4.12]		0	0	0	0.188761	0.554621	0.284868	0.0775539	0	0.221653	0	0	0	0.00153103	0.00524817	0.00355548	0.000918472	0	0.0025571
CON_VIRSorter_k127_580021_flag=1_multi=15_3705_len=68376-gene_88	K03791	K03791; putative chitinase		0	0	0	0	0	0	0	0	1.17593	0	0	0	0	0	0	0	0	0.0135661
CON_VIRSorter_k127_580021_flag=1_multi=15_3705_len=68376-gene_69	K04077	groEL, HSPD1; chaperonin GroEL		0	0	0	0	0.105433	0.0203074	0	0.157199	0.653109	0	0	0	0	0.000997672	0.00025346	0	0.0020578	0.0075346
CON_VIRSorter_k127_580021_flag=1_multi=15_3705_len=68376-gene_61	K06217	phoH, phoL; phosphate starvation-inducible protein PhoH and related proteins		0	0	0	0	0.121561	0	0	0	1.06879	0	0	0	0	0.00115028	0	0	0	0.0123301
CON_VIRSorter_k127_580021_flag=1_multi=15_3705_len=68376-gene_6	K07010	unknown		0	0	0	0	0	0	0	0	0.925162	0	0	0	0	0	0	0	0	0.0106731
CON_VIRSorter_k127_580021_flag=1_multi=15_3705_len=68376-gene_4	K07010	unknown		0	0	0	0	0	0	0	0	1.18215	0	0	0	0	0	0	0	0	0.0136379
CON_VIRSorter_k127_579701_flag=0_multi=64_6528_len=33931-gene_4	K01493	comEB; dCMP deaminase [EC:3.5.4.12]		0	0	0	0	0.628862	0.40375	0.439675	0.520902	0.921519	0	0	0	0	0.00595068	0.00503926	0.00520708	0.00681884	0.0106311
CON_VIRSorter_k127_579701_flag=0_multi=64_6528_len=33931-gene_16	K01126	E3.1.4.46, glpQ, ugpQ; glycerophosphoryl diester phosphodiesterase [EC:3.1.4.46]		0	0	0	0.746159	0.260998	0.764117	0.744517	0.674517	0.667568	0	0	0	0.00605205	0.00246973	0.00953705	0.00881733	0.00882972	0.0077014
CON_VIRSorter_k127_578958_flag=0_multi=43_0000_len=39071-gene_22	K03111	ssb; single-strand DNA-binding protein		0	0	0	0.364853	0.446675	0.412963	0.824465	0.266394	0.642646	0	0	0	0.0029593	0.00422671	0.00515425	0.00976416	0.00348722	0.00741389
CON_VIRSorter_k127_577514_flag=1_multi=162_0000_len=3648-gene_2	K06904	K06904; uncharacterized protein		0	0	0	0.0520719	0.611996	0.746551	0.0855767	0.354852	0.692985	0	0	0	0.000422352	0.00579108	0.00931781	0.00101349	0.00464517	0.00799463
CON_VIRSorter_k127_576828_flag=0_multi=66_0000_len=27967-gene_32	K06223	dam; DNA adenine methylase [EC:2.1.1.72]		0	0	0	0.311239	0.30483	1.0177	3.45263	1.41399	0.162433	0	0	0	0.00252444	0.00288449	0.012702	0.0408895	0.0185098	0.00187391
CON_VIRSorter_k127_576828_flag=0_multi=66_0000_len=27967-gene_30	K03791	K03791; putative chitinase		0	0	0	0.495496	0.138655	0.747779	3.25726	0.620199	0.0554133	0	0	0	0.00401894	0.00131204	0.00933313	0.0385758	0.00811868	0.000639276
CON_VIRSorter_k127_576665_flag=0_multi=132_7011_len=7671-gene_11	K09961	K09961; uncharacterized protein		0	0	0	2.13244	8.01996	7.27308	5.25679	9.99238	6.7442	0	0	0	0.0172961	0.0758898	0.0907763	0.0622562	0.130805	0.0778044
CON_VIRSorter_k127_576665_flag=0_multi=132_7011_len=7671-gene_1	K06909	xtmB; phage terminase large subunit		0	0	0	0.554725	3.53146	2.33708	3.4187	7.65053	5.39206	0	0	0	0.00449934	0.0334169	0.0291694	0.0404877	0.100149	0.0622055
CON_VIRSorter_k127_576470_flag=1_multi=43_0000_len=1928-gene_1	K00558	DNMT1, dcm; DNA (cytosine-5)-methyltransferase 1 [EC:2.1.1.37]		0	0	0	0	0	0.293007	0	0	0.151991	0	0	0	0	0	0.00365706	0	0	0.00175344
CON_VIRSorter_k127_574972_flag=1_multi=8_0000_len=3479-gene_5	K00558	DNMT1, dcm; DNA (cytosine-5)-methyltransferase 1 [EC:2.1.1.37]		0	0	0	0.138965	0.544413	0.0629157	0.159866	0.0541141	0.0870295	0	0	0	0.00112714	0.00515158	0.000785259	0.00189329	0.000708378	0.00100402
CON_VIRSorter_k127_574774_flag=1_multi=11_0000_len=5880-gene_1	K06320	cgeB; spore maturation protein CgeB		0	0	0	0	0	0	0	0	0.604764	0	0	0	0	0	0	0	0	0.00697686
CON_VIRSorter_k127_574219_flag=1_multi=68_0000_len=35474-gene_29	K00571	unknown		0	0	0	0	0	0	0	0	8.78096	0	0	0	0	0	0	0	0	0.101302
CON_VIRSorter_k127_57308_flag=0_multi=43_0000_len=15970-gene_1	K03006	RPB1, POLR2A; DNA-directed RNA polymerase II subunit RPB1 [EC:2.7.7.6]		0	0	0	0.600825	0.396864	0.421738	0.413337	0.190438	0.32815	0	0	0	0.00487326	0.00375537	0.00526377	0.00489516	0.00249292	0.00378571
CON_VIRSorter_k127_573060_flag=0_multi=40_3791_len=4398-gene_4	K06904	K06904; uncharacterized protein		0	0	0	0.658583	0.879575	0.406596	0.541169	0.349716	0.374955	0	0	0	0.00534173	0.00832309	0.00507478	0.00640907	0.00457793	0.00432567
CON_VIRSorter_k127_57240_flag=1_multi=8_0000_len=2490-gene_5	K03465	thyX, thy1; thymidylate synthase (FAD) [EC:2.1.1.148]		0	0	0	0.063311	0.0620073	0.238865	0	0.0616347	0.0495622	0	0	0	0.000513512	0.000586752	0.0029813	0	0.000806825	0.000571775
CON_VIRSorter_k127_57240_flag=1_multi=8_0000_len=2490-gene_1	K00571	unknown		0	0	0	0	0.11938	0.0459877	0.0500796	0	0.0477101	0	0	0	0	0.00112965	0.000573979	0.000593094	0	0.000550408
CON_VIRSorter_k127_572175_flag=0_multi=62_9395_len=33797-gene_49	K00525	E1.17.4.1A, nrdA, nrdE; ribonucleoside-diphosphate reductase alpha chain [EC:1.17.4.1]		0	0	0	0.400421	2.07622	0.159961	0.464517	0.664985	1.36449	0	0	0	0.00324779	0.0196465	0.00199649	0.00550128	0.00870495	0.0157415
CON_VIRSorter_k127_572175_flag=0_multi=62_9395_len=33797-gene_47	K00526	E1.17.4.1B, nrdB, nrdF; ribonucleoside-diphosphate reductase beta chain [EC:1.17.4.1]		0	0	0	0.306271	2.09975	0.115552	0.786462	1.11811	1.16883	0	0	0	0.00248414	0.0198691	0.00144222	0.00931408	0.0146365	0.0134842
CON_VIRSorter_k127_572175_flag=0_multi=62_9395_len=33797-gene_4	K01185	E3.2.1.17; lysozyme [EC:3.2.1.17]		0	0	0	0.514245	1.87072	0.110868	0.724395	0.715184	0.862651	0	0	0	0.00417101	0.0177019	0.00138375	0.00857902	0.00936208	0.00995197
CON_VIRSorter_k127_572175_flag=0_multi=62_9395_len=33797-gene_29	K17680	unknown		0	0	0	0.770073	1.32497	0.329802	0.872214	1.31701	1.43379	0	0	0	0.00624602	0.0125377	0.0041163	0.0103296	0.0172403	0.0165409
CON_VIRSorter_k127_571911_flag=1_multi=187_5101_len=6279-gene_2	K06904	K06904; uncharacterized protein		0	0	0	0.199132	0.292547	0.450781	0.695428	0.387719	0.896356	0	0	0	0.00161515	0.00276826	0.00562625	0.00823597	0.00507541	0.0103408
CON_VIRSorter_k127_571642_flag=1_multi=7_0000_len=6050-gene_8	K14652	ribBA; 3,4-dihydroxy 2-butanone 4-phosphate synthase / GTP cyclohydrolase II [EC:4.1.9		0	0	0	0.198889	0.0649312	0.0500256	0	0.129082	0.0518993	0	0	0	0.00161318	0.00061442	0.000624377	0	0.00168974	0.000598737
CON_VIRSorter_k127_571642_flag=1_multi=7_0000_len=6050-gene_4	K00616	E2.2.1.2, talA, talB; transaldolase [EC:2.2.1.2]		0	0	0	0.101047	0.0989658	0	0.124547	0.147557	0.0791031	0	0	0	0.000819583	0.000936476	0	0.00147502	0.00193158	0.000912573	C
CON_VIRSorter_k127_570894_flag=1_multi=53_6032_len=10514-gene_11	K00560	thyA, TYMS; thymidylate synthase [EC:2.1.1.45]		0	0	0	0.435291	0.473698	0.182478	0.0794858	0.423766	0.265037	0	0	0	0.00353062	0.00448242	0.00227753	0.000941352	0.00554728	0.00305761
CON_VIRSorter_k127_569878_flag=1_multi=19_0000_len=25447-gene_15	K05785	unknown		0	0	0	0	0.386945	1.13285	0.129858	0.230772	0.18557	0	0	0	0	0.00366151	0.0141392	0.00153791	0.0030209	0.00214083
CON_VIRSorter_k127_569655_flag=1_multi=315_8391_len=7922-gene_3	K07474	xtmA; phage terminase small subunit		0	0	0	0	0	0.3644	0.226756	0	0.108014	0	0	0	0	0	0.00454813	0.00268548	0	0.0012461
CON_VIRSorter_k127_568851_flag=1_multi=35_6876_len=11854-gene_2	K06904	K06904; uncharacterized protein		0	0	0	0.110136	0.453045	0.099727	0.126701	0.235883	0.206924	0	0	0	0.000893305	0.004287	0.00124471	0.00150052	0.00308782	0.00238718
CON_VIRSorter_k127_568374_flag=1_multi=23_0000_len=6956-gene_5	K17733	unknown		0	0	0	0.334199	0.218212	0.168119	0.091539	0.2169	0.261624	0	0	0	0.00271067	0.00206485	0.00209832	0.0010841	0.00283932	0.00301822
CON_VIRSorter_k127_567505_flag=1_multi=8_0000_len=1483-gene_4	K06904	K06904; uncharacterized protein		0	0	0	0	0	0	0	0.135934	0	0	0	0	0	0	0	0	0.00177944	0
CON_VIRSorter_k127_566444_flag=1_multi=35_0224_len=5746-gene_4	K03746	unknown		0	0	0	1.44443	0	0	0.161852	0.0639174	0	0	0	0	0.0117157	0	0	0.00191681	0.000836707	0
CON_VIRSorter_k127_566444_flag=1_multi=35_0224_len=5746-gene_1	K02335	polA; DNA polymerase I [EC:2.7.7.7]		0	0	0	0.757199	0.114093	0	0.0478618	0.113408	0.0455973	0	0	0	0.0061416	0.00107962	0	0.000566828	0.00148456	0.000526033
CON_VIRSorter_k127_56516_flag=1_multi=14_0000_len=13929-gene_2	K00012	UGDH, ugd; UDPglucose 6-dehydrogenase [EC:1.1.1.22]		0	0	0	0.476869	0.116762	0.149931	0.0326543	0.154747	0.248874	0	0	0	0.00386785	0.00110488	0.0018713	0.000386725	0.00202571	0.00287113	C
CON_VIRSorter_k127_564702_flag=1_multi=15_0000_len=20623-gene_2	K00558	DNMT1, dcm; DNA (cytosine-5)-methyltransferase 1 [EC:2.1.1.37]		0	0	0	0.0742664	0.181843	0.364258	0.213591	0.39765	0.377901	0	0	0	0.000602371	0.00172071	0.00454635	0.00252956	0.00520542	0.00435965
CON_VIRSorter_k127_564702_flag=1_multi=15_0000_len=20623-gene_15	K06909	xtmB; phage terminase large subunit		0	0	0	0.0888285	0.202999	0.402167	0.243306	0.403557	0.139077	0	0	0	0.000720483	0.0019209	0.0050195	0.00288148	0.00528274	0.00160446
CON_VIRSorter_k127_564630_flag=1_multi=19_0000_len=13459-gene_7	K07474	xtmA; phage terminase small subunit		0	0	0	0	0.0723419	0.11147	0.121389	0	0.173468	0	0	0	0	0.000684544	0.00139127	0.00143761	0	0.00200121
CON_VIRSorter_k127_564630_flag=1_multi=19_0000_len=13459-gene_18	K00560	thyA, TYMS; thymidylate synthase [EC:2.1.1.45]		0	0	0	0.144072	0	0.181188	0.39462	0.187009	0.488734	0	0	0	0.00116856	0	0.00226144	0.0046735	0.00244803	0.00563828
CON_VIRSorter_k127_564630_flag=1_multi=19_0000_len=13459-gene_1	K03696	unknown		0	0	0	0	0	0.191092	0	0	0	0	0	0	0	0	0.00238504	0	0	0
CON_VIRSorter_k127_563292_flag=0_multi=38_1828_len=9768-gene_6	K06919	K06919; putative DNA primase/helicase		0	0	0	0.408745	0.320262	0.663122	0.319079	1.79065	0.319981	0	0	0	0.0033153	0.00303052	0.00827651	0.00377886	0.0234404	0.00369146
CON_VIRSorter_k127_562579_flag=0_multi=148_6907_len=6733-gene_5	K06909	xtmB; phage terminase large subunit		0	0	0	0	0.0305296	0.0470425	13.0376	0	0.0244022	0	0	0	0	0.00028889	0.000587143	0.154404	0	0.000281516
CON_VIRSorter_k127_562212_flag=1_multi=23_0856_len=26111-gene_20	K06909	xtmB; phage terminase large subunit		0	0	0	0.268828	0.672859	0.518398	0.49089	0.465263	0.233832	0	0	0	0.00218045	0.00636701	0.00647019	0.00581362	0.00609049	0.0026976
CON_VIRSorter_k127_561995_flag=1_multi=12_0000_len=20077-gene_4	K06919	K06919; putative DNA primase/helicase		0	0	0	0.0427382	1.21389	0.0322492	0.807731	0	0.0334571	0	0	0	0.000346647	0.0114866	0.000402507	0.00956597	0	0.000385978
CON_VIRSorter_k127_561995_flag=1_multi=12_0000_len=20077-gene_13	K03111	ssb; single-strand DNA-binding protein		0	0	0	0	1.57629	0	1.02861	0	0.209987	0	0	0	0	0.0149158	0	0.0121818	0	0.00242252
CON_VIRSorter_k127_560800_flag=1_multi=18_0000_len=19034-gene_15	K19789	unknown		0	0	0	0	0	1.18954	0	0	0	0	0	0	0	0	0.0148468	0	0	0
CON_VIRSorter_k127_560800_flag=1_multi=18_0000_len=19034-gene_11	K02338	dnaN; DNA polymerase III subunit beta [EC:2.7.7.7]		0	0	0	0	0	1.17877	0	0	0.0305729	0	0	0	0	0	0.0147123	0	0	0.000352704
CON_VIRSorter_k127_56069_flag=0_multi=98_1210_len=60437-circular-gene_84	K02314	dnaB; replicative DNA helicase [EC:3.6.4.12]		0	0	0	1.262	2.94741	1.51387	1.8347	0.976567	0.607963	0	0	0	0.010236	0.0278903	0.0188948	0.0217284	0.0127837	0.00701377
CON_VIRSorter_k127_56069_flag=0_multi=98_1210_len=60437-circular-gene_74	K03111	ssb; single-strand DNA-binding protein		0	0	0	1.51852	2.30524	1.94793	0.935845	1.03482	0.713253	0	0	0	0.0123166	0.0218136	0.0243123	0.0110832	0.0135462	0.00822845
CON_VIRSorter_k127_56069_flag=0_multi=98_1210_len=60437-circular-gene_52	K19304	unknown		0	0	0	1.3077	2.10413	1.79731	1.22807	2.18242	0.840912	0	0	0	0.0106067	0.0199106	0.0224325	0.014544	0.0285688	0.00970118
CON_VIRSorter_k127_56069_flag=0_multi=98_1210_len=60437-circular-gene_19	K02503	unknown		0	0	0	1.46016	3.74025	1.35607	1.75361	1.96823	1.93443	0	0	0	0.0118433	0.0353926	0.0169253	0.0207681	0.0257651	0.0223165
CON_VIRSorter_k127_56057_flag=0_multi=107_0133_len=52939-gene_65	K17680	unknown		0	0	0	6.69433	6.77916	0.20968	0.954864	1.0083	0.791031	0	0	0	0.0542973	0.0641486	0.00261704	0.0113085	0.0131991	0.00912573
CON_VIRSorter_k127_56057_flag=0_multi=107_0133_len=52939-gene_35	K00525	E1.17.4.1A, nrdA, nrdE; ribonucleoside-diphosphate reductase alpha chain [EC:1.17.4.1]		0	0	0	6.37296	6.24173	0.152443	1.0715	0.750944	0.877028	0	0	0	0.0516907	0.0590632	0.00190266	0.0126898	0.00983018	0.0101178
CON_VIRSorter_k127_558892_flag=1_multi=27_0000_len=2423-gene_4	K01419	unknown		0	0	0	0	0	0	0	0	1.03438	0	0	0	0	0	0	0	0	0.0119332
CON_VIRSorter_k127_55832_flag=1_multi=14_0000_len=14818-gene_16	K03791	K03791; putative chitinase		0	0	0	0.325138	0.891639	0.441614	0.0534342	0.696364	0.356342	0	0	0	0.00263717	0.00843725	0.00551184	0.000632823	0.00911571	0.00411094
CON_VIRSorter_k127_558177_flag=0_multi=31_3999_len=5078-gene_2	K06909	xtmB; phage terminase large subunit		0	0	0	0	0	2.22431	0	0	0.0485816	0	0	0	0	0	0.027762	0	0	0.000560461
CON_VIRSorter_k127_556650_flag=1_multi=15_1582_len=11243-gene_8	K03695	clpB; ATP-dependent Clp protease ATP-binding subunit ClpB		0	0	0	0.177271	0.462988	0.312117	0.364166	0.230103	0.161903	0	0	0	0.00143783	0.00438108	0.00389557	0.00431282	0.00301215	0.0018678
CON_VIRSorter_k127_556033_flag=1_multi=13_0000_len=27088-gene_24	K03791	K03791; putative chitinase		0	0	0	0.0392796	0.192354	0.414953	0.129107	0.191198	0.368995	0	0	0	0.000318595	0.00182017	0.00517908	0.00152902	0.00250287	0.00425691
CON_VIRSorter_k127_556033_flag=1_multi=13_0000_len=27088-gene_23	K09688	kpsM; capsular polysaccharide transport system permease protein		0	0	0	0.15444	0.453781	0.194228	0.126906	0.300702	0.64481	0	0	0	0.00125266	0.00429396	0.00242419	0.00150295	0.00393633	0.00743885
CON_VIRSorter_k127_555944_flag=0_multi=83_8611_len=1589-gene_2	K00571	unknown		0	0	0	1.10066	0.937387	0.649981	0.550523	0.419289	0.487013	0	0	0	0.00892739	0.00887014	0.0081125	0.00651986	0.00548868	0.00561843
CON_VIRSorter_k127_55464_flag=1_multi=126_2885_len=5714-gene_6	K01185	E3.2.1.17; lysozyme [EC:3.2.1.17]		0	0	0	0	0.182341	0.49169	0.0764915	0	0.145745	0	0	0	0	0.00172543	0.00613685	0.00090589	0	0.00168138
CON_VIRSorter_k127_554450_flag=1_multi=11_0000_len=11902-gene_18	K03704	cspA; cold shock protein		0	0	0	0	0.19867	0	0.333366	0.394953	0.158796	0	0	0	0	0.00187994	0	0.00394806	0.0051701	0.00183196
CON_VIRSorter_k127_55317_flag=1_multi=119_2417_len=11964-gene_2	K08309	unknown		0	0	0	0.468647	0.229498	0.618852	0	0.11406	0.183437	0	0	0	0.00380117	0.00217166	0.00772397	0	0.00149309	0.00211622
CON_VIRSorter_k127_552773_flag=1_multi=33_0000_len=7830-gene_4	K12287	unknown		0	0	0	0.699524	0.489371	0.414735	0.492695	0.48643	0.273807	0	0	0	0.0056738	0.00463074	0.00517636	0.005835	0.00636759	0.00315878
CON_VIRSorter_k127_552210_flag=1_multi=64_4596_len=56829-gene_76	K06919	K06919; putative DNA primase/helicase		0	0	0	0.372128	0.459543	0.817979	0.611568	0.567039	0.519302	0	0	0	0.00301831	0.00434848	0.0102093	0.00724281	0.00742279	0.00599093
CON_VIRSorter_k127_552210_flag=1_multi=64_4596_len=56829-gene_51	K19304	unknown		0	0	0	0.718211	0.270547	0.625321	0.499371	0.322705	0.475744	0	0	0	0.00582537	0.00256008	0.00780471	0.00591406	0.00422435	0.00548842
CON_VIRSorter_k127_552210_flag=1_multi=64_4596_len=56829-gene_5	K00789	metK; S-adenosylmethionine synthetase [EC:2.5.1.6]		0	0	0	0.726947	0.464334	0.691634	1.19469	0.400004	0.445369	0	0	0	0.00589623	0.00439382	0.00863237	0.0141487	0.00523623	0.005138
CON_VIRSorter_k127_552210_flag=1_multi=64_4596_len=56829-gene_36	K01126	E3.1.4.46, glpQ, ugpQ; glycerophosphoryl diester phosphodiesterase [EC:3.1.4.46]		0	0	0	0.30541	0.523462	0.825798	0.418268	0.371655	0.557869	0	0	0	0.00247717	0.00495333	0.0103069	0.00495356	0.00486512	0.00643586
CON_VIRSorter_k127_55086_flag=1_multi=17_0000_len=50052-gene_72	K02313	dnaA; chromosomal replication initiator protein		0	0	0	3.053	0	0	0	0	0	0	0	0	0.0247627	0	0	0	0	0
CON_VIRSorter_k127_55086_flag=1_multi=17_0000_len=50052-gene_69	K00558	DNMT1, dcm; DNA (cytosine-5)-methyltransferase 1 [EC:2.1.1.37]		0	0	0	1.81968	0.0556942	0	0.093454	0	0	0	0	0	0.0147593	0.000527013	0	0.00110678	0	0
CON_VIRSorter_k127_55086_flag=1_multi=17_0000_len=50052-gene_32	K03791	K03791; putative chitinase		0	0	0	2.09686	0	0	0	0	0	0	0	0	0.0170075	0	0	0	0	0
CON_VIRSorter_k127_55086_flag=1_multi=17_0000_len=50052-gene_30	K01419	unknown		0	0	0	0.660662	0	0	0	0	0	0	0	0	0.00535859	0	0	0	0	0
CON_VIRSorter_k127_550807_flag=1_multi=15_0000_len=38494-gene_34	K01183	E3.2.1.14; chitinase [EC:3.2.1.14]		0	0	0	0.13163	0.322298	0.11174	0.148723	0.256289	0.45082	0	0	0	0.00106764	0.00304978	0.00139464	0.00176133	0.00335493	0.00520089	C
CON_VIRSorter_k127_550807_flag=1_multi=15_0000_len=38494-gene_22	K03553	recA; recombination protein RecA		0	0	0	0.153135	0.374955	0.202216	0.0629169	0.0372702	0.35964	0	0	0	0.00124207	0.00354806	0.00252389	0.000745126	0.000487883	0.00414899
CON_VIRSorter_k127_550807_flag=1_multi=15_0000_len=38494-gene_20	K02337	dnaE; DNA polymerase III subunit alpha [EC:2.7.7.7]		0	0	0	0.149486	0.475825	0.103399	0.112599	0.254674	0.614372	0	0	0	0.00121247	0.00450255	0.00129053	0.00133351	0.00333379	0.0070877
CON_VIRSorter_k127_550807_flag=1_multi=15_0000_len=38494-gene_15	K09935	K09935; uncharacterized protein		0	0	0	0	0.538591	0.118558	0.258214	0.305917	0.430494	0	0	0	0	0.00509649	0.00147974	0.00305803	0.00400459	0.0049664
CON_VIRSorter_k127_550807_flag=1_multi=15_0000_len=38494-gene_11	K02316	dnaG; DNA primase [EC:2.7.7.101]		0	0	0	0.264265	0.406722	0.113947	0.0620431	0.257268	0.561522	0	0	0	0.00214344	0.00384866	0.00142219	0.000734777	0.00336775	0.006478
CON_VIRSorter_k127_550807_flag=1_multi=15_0000_len=38494-gene_10	K02314	dnaB; replicative DNA helicase [EC:3.6.4.12]		0	0	0	0.36286	0.516928	0.0248914	0.21685	0.0963416	0.361532	0	0	0	0.00294314	0.0048915	0.000310673	0.00256815	0.00126115	0.00417081
CON_VIRSorter_k127_550659_flag=0_multi=354_1734_len=6690-gene_2	K13522	K13522, nadM; bifunctional NMN adenylyltransferase/nudix hydrolase [EC:2.7.7.1 3.6.1.-		0	0	0	8.36037	11.2941	6.27746	9.88177	9.78285	8.57597	0	0	0	0.0678105	0.106872	0.0783498	0.11703	0.128062	0.0989367
CON_VIRSorter_k127_550659_flag=0_multi=354_1734_len=6690-gene_1	K03462	NAMPT; nicotinamide phosphoribosyltransferase [EC:2.4.2.12]		0	0	0	6.94615	7.94224	6.46032	8.92005	9.12115	5.74121	0	0	0	0.0563398	0.0751544	0.0806322	0.10564	0.1194	0.0662335
CON_VIRSorter_k127_550071_flag=3_multi=77_0000_len=38492-circular-gene_54	K03111	ssb; single-strand DNA-binding protein		0	0	0	0	0	0	0.0786462	0	3.74625	0	0	0	0	0	0	0.000931408	0	0.0432187
CON_VIRSorter_k127_547921_flag=1_multi=11_0000_len=23803-gene_18	K06904	K06904; uncharacterized protein		0	0	0	0.170595	0	0	1.07472	0	0	0	0	0	0.00138369	0	0	0.0127279	0	0
CON_VIRSorter_k127_547921_flag=1_multi=11_0000_len=23803-gene_11	K07474	xtmA; phage terminase small subunit		0	0	0	0.261361	0.0853263	0	0.572705	0	0	0	0	0	0.00211988	0.000807411	0	0.00678256	0	0
CON_VIRSorter_k127_546704_flag=0_multi=66_0000_len=8792-gene_4	K06904	K06904; uncharacterized protein		0	0	0	0	0	0	0.0505328	0.0598684	2.0701	0	0	0	0	0	0	0.000598461	0.000783703	0.0238817
CON_VIRSorter_k127_546704_flag=0_multi=66_0000_len=8792-gene_10	K02843	waaF, rfaF; heptosyltransferase II [EC:2.4.-.-]		0	0	0	0	0	0	0	0	1.31402	0	0	0	0	0	0	0	0	0.0151592
CON_VIRSorter_k127_544685_flag=0_multi=18_0000_len=7068-gene_3	K02843	waaF, rfaF; heptosyltransferase II [EC:2.4.-.-]		0	0	0	0.218325	0.106915	0.164743	0.0897008	0.159409	0.0854567	0	0	0	0.00177082	0.0010117	0.00205618	0.00106233	0.00208673	0.000985872
CON_VIRSorter_k127_54429_flag=0_multi=248_1382_len=15855-gene_10	K06909	xtmB; phage terminase large subunit		0	0	0	4.40504	6.88956	6.23561	7.74447	5.98383	3.10092	0	0	0	0.0357291	0.0651933	0.0778275	0.0917179	0.0783309	0.0357738
CON_VIRSorter_k127_543738_flag=0_multi=569_0000_len=41324-circular-gene_62	K01185	E3.2.1.17; lysozyme [EC:3.2.1.17]		0	0	0	8.84605	5.59215	5.58274	16.9168	12.5263	7.42867	0	0	0	0.0717498	0.0529164	0.069679	0.200346	0.163975	0.0857008
CON_VIRSorter_k127_543738_flag=0_multi=569_0000_len=41324-circular-gene_37	K06909	xtmB; phage terminase large subunit		0	0	0	13.0578	13.0173	8.26956	27.7552	22.5704	10.4307	0	0	0	0.105911	0.123178	0.103213	0.328705	0.295456	0.120334
CON_VIRSorter_k127_543738_flag=0_multi=569_0000_len=41324-circular-gene_27	K00571	unknown		0	0	0	8.91092	8.22513	5.94998	15.8034	12.2324	6.37358	0	0	0	0.072276	0.0778313	0.0742626	0.18716	0.160127	0.0735288
CON_VIRSorter_k127_54362_flag=0_multi=51_8172_len=49836-gene_48	K02335	polA; DNA polymerase I [EC:2.7.7.7]		0	0	0	0.545709	0.71263	0.215694	0.384359	0.328875	0.854404	0	0	0	0.00442622	0.00674334	0.0026921	0.00455197	0.00430512	0.00985683
CON_VIRSorter_k127_54362_flag=0_multi=51_8172_len=49836-gene_45	K02334	dpo; DNA polymerase bacteriophage-type [EC:2.7.7.7]		0	0	0	0.524273	0.592473	0.730345	0.430804	0.353348	0.883983	0	0	0	0.00425234	0.00560635	0.00911553	0.00510202	0.00462548	0.0101981
CON_VIRSorter_k127_543396_flag=3_multi=43_0000_len=61522-circular-gene_7	K02335	polA; DNA polymerase I [EC:2.7.7.7]		0	0	0	0.427032	1.05469	0.896635	1.03744	0.849526	1.14824	0	0	0	0.00346363	0.00998012	0.011191	0.0122864	0.0111207	0.0132466
CON_VIRSorter_k127_542898_flag=1_multi=194_0000_len=48104-gene_6	K01493	comEB; dCMP deaminase [EC:3.5.4.12]		0	0	0	20.3861	0.0911706	0	0	0	0.0728723	0	0	0	0.165351	0.000862713	0	0	0	0.000840692
CON_VIRSorter_k127_542898_flag=1_multi=194_0000_len=48104-gene_17	K00560	thyA, TYMS; thymidylate synthase [EC:2.1.1.45]		0	0	0	21.0347	0.027616	0	0	0	0	0	0	0	0.170611	0.00026132	0	0	0	0
CON_VIRSorter_k127_542898_flag=1_multi=194_0000_len=48104-gene_15	K02334	dpo; DNA polymerase bacteriophage-type [EC:2.7.7.7]		0	0	0	20.7672	0	0	0	0	0	0	0	0	0.168441	0	0	0	0	0
CON_VIRSorter_k127_542898_flag=1_multi=194_0000_len=48104-gene_14	K18955	unknown		0	0	0	34.8983	0	0	0	0	0	0	0	0	0.283058	0	0	0	0	0
CON_VIRSorter_k127_542081_flag=1_multi=9_0000_len=6824-gene_5	K01494	dcd; dCTP deaminase [EC:3.5.4.13]		0	0	0	0.438412	0	0	0	0	0	0	0	0	0.00355593	0	0	0	0	0
CON_VIRSorter_k127_541495_flag=0_multi=211_5320_len=7572-gene_9	K06909	xtmB; phage terminase large subunit		0	0	0	1.12405	0.867377	0.565453	1.20354	0.464242	0.533301	0	0	0	0.00911709	0.00820766	0.00705749	0.0142536	0.00607714	0.00615243
CON_VIRSorter_k127_540756_flag=1_multi=170_0000_len=6474-gene_3	K06904	K06904; uncharacterized protein		0	0	0	0.480239	0.235175	0.108713	0.118386	0.0467523	0.413544	0	0	0	0.00389519	0.00222537	0.00135686	0.00140205	0.000612009	0.00477085
CON_VIRSorter_k127_540333_flag=0_multi=50_0000_len=139468-gene_9	K00526	E1.17.4.1B, nrdB, nrdF; ribonucleoside-diphosphate reductase beta chain [EC:1.17.4.1]		0	0	0	0.3587	0.234209	0.390963	2.65275	0.543204	0.0312005	0	0	0	0.0029094	0.00221624	0.00487966	0.0314166	0.00711079	0.000359944
CON_VIRSorter_k127_540333_flag=0_multi=50_0000_len=139468-gene_8	K03671	trxA; thioredoxin 1		0	0	0	0.474096	0.619112	0.238494	3.24644	0.923087	0.494854	0	0	0	0.00384537	0.00585842	0.00297668	0.0384477	0.0120836	0.00570888
CON_VIRSorter_k127_540333_flag=0_multi=50_0000_len=139468-gene_25	K03465	thyX, thy1; thymidylate synthase (FAD) [EC:2.1.1.148]		0	0	0	0.177271	0.578735	0.0891761	2.62199	0.460206	0.23129	0	0	0	0.00143783	0.00547635	0.00111302	0.0310523	0.00602429	0.00266828
CON_VIRSorter_k127_540333_flag=0_multi=50_0000_len=139468-gene_219	K07501	K07501; 3'-5' exonuclease		0	0	0	0.251681	0.205415	0.284868	2.27491	0.653378	0.2627	0	0	0	0.00204137	0.00194377	0.00355548	0.0269418	0.00855301	0.00303064
CON_VIRSorter_k127_540333_flag=0_multi=50_0000_len=139468-gene_161	K06985	K06985; aspartyl protease family protein		0	0	0	0.630035	0.264455	0.339578	3.0323	1.13908	0.281837	0	0	0	0.00511018	0.00250244	0.00423832	0.0359116	0.0149111	0.00325142
CON_VIRSorter_k127_540333_flag=0_multi=50_0000_len=139468-gene_147	K06217	phoH, phoL; phosphate starvation-inducible protein PhoH and related proteins		0	0	0	0.537184	0.736572	0.121604	3.48716	0.993626	0.210264	0	0	0	0.00435707	0.0069699	0.00151775	0.0412986	0.013007	0.00242571
CON_VIRSorter_k127_540333_flag=0_multi=50_0000_len=139468-gene_142	K03553	recA; recombination protein RecA		0	0	0	0.633971	0.42688	0.119595	3.54894	0.617185	0.341204	0	0	0	0.0051421	0.00403941	0.00149268	0.0420301	0.00807923	0.0039363
CON_VIRSorter_k127_540333_flag=0_multi=50_0000_len=139468-gene_128	K04077	groEL, HSPD1; chaperonin GroEL		0	0	0	0.741314	0.484033	0.111876	3.45185	0.890079	0.483607	0	0	0	0.00601276	0.00458022	0.00139633	0.0408803	0.0116515	0.00557914
CON_VIRSorter_k127_540333_flag=0_multi=50_0000_len=139468-gene_113	K01448	amiABC; N-acetylmuramoyl-L-alanine amidase [EC:3.5.1.28]		0	0	0	0.399728	0.111856	0.215447	1.87693	0.778289	0.357626	0	0	0	0.00324217	0.00105845	0.00268902	0.0222286	0.0101881	0.00412575
CON_VIRSorter_k127_540333_flag=0_multi=50_0000_len=139468-gene_10	K00525	E1.17.4.1A, nrdA, nrdE; ribonucleoside-diphosphate reductase alpha chain [EC:1.17.4.1]		0	0	0	0.481621	0.398	0.136282	2.28797	0.571435	0.188516	0	0	0	0.0039064	0.00376613	0.00170096	0.0270964	0.00748033	0.00217481
CON_VIRSorter_k127_539946_flag=1_multi=15_0000_len=31022-gene_4	K06904	K06904; uncharacterized protein		0	0	0	0	0	1.28191	0	0	0	0	0	0	0	0	0.0159997	0	0	0
CON_VIRSorter_k127_539946_flag=1_multi=15_0000_len=31022-gene_36	K06952	K06952; uncharacterized protein		0	0	0	0	0	0.686955	0	0	0	0	0	0	0	0	0.00857398	0	0	0
CON_VIRSorter_k127_53950_flag=1_multi=10_0000_len=5740-gene_4	K03111	ssb; single-strand DNA-binding protein		0	0	0	0	0.0875717	0.0674688	0.293888	0.0870455	0.349979	0	0	0	0	0.000828658	0.000842087	0.00348052	0.00113946	0.00403753
CON_VIRSorter_k127_53950_flag=1_multi=10_0000_len=5740-gene_1	K00558	DNMT1, dcm; DNA (cytosine-5)-methyltransferase 1 [EC:2.1.1.37]		0	0	0	0.0620583	0.0607804	0.187311	0.152983	0.12083	0.242908	0	0	0	0.000503351	0.000575142	0.00233785	0.00181178	0.00158172	0.00280231
CON_VIRSorter_k127_538487_flag=0_multi=17_2384_len=18108-gene_42	K09960	K09960; uncharacterized protein		0	0	0	0.329695	0.502298	0.442275	0.632137	0.570605	0.315453	0	0	0	0.00267414	0.00475306	0.0055201	0.00748641	0.00746947	0.00363922
CON_VIRSorter_k127_538487_flag=0_multi=17_2384_len=18108-gene_39	K09961	K09961; uncharacterized protein		0	0	0	0.061082	0.358946	0.345683	0.276057	0.356789	0.215178	0	0	0	0.000495433	0.00339657	0.00431451	0.00326935	0.00467052	0.0024824
CON_VIRSorter_k127_53825_flag=1_multi=8_0000_len=13320-gene_6	K02343	dnaX; DNA polymerase III subunit gamma/tau [EC:2.7.7.7]		0	0	0	0.581972	0	0	0	0.0333272	0	0	0	0	0.00472034	0	0	0	0.000436268	0
CON_VIRSorter_k127_53825_flag=1_multi=8_0000_len=13320-gene_4	K03546	unknown		0	0	0	0.760941	0	0	0.0145413	0.068911	0.0138533	0	0	0	0.00617195	0	0	0.000172213	0.000902075	0.000159819
CON_VIRSorter_k127_537646_flag=1_multi=9_0000_len=4591-gene_8	K06905	K06905; uncharacterized protein		0	0	0	0	0	0	0	0	0.190366	0	0	0	0	0	0	0	0	0.00219616
CON_VIRSorter_k127_537646_flag=1_multi=9_0000_len=4591-gene_1	K06908	K06908; uncharacterized protein		0	0	0	0	0	0	0	0	0.729556	0	0	0	0	0	0	0	0	0.00841653
CON_VIRSorter_k127_535052_flag=1_multi=9_0000_len=3158-gene_2	K06904	K06904; uncharacterized protein		0	0	0	0.15157	0.0989658	0.0762473	0.124547	0.0983711	0.0395515	0	0	0	0.00122937	0.000936476	0.000951652	0.00147502	0.00128772	0.000456286
CON_VIRSorter_k127_533748_flag=1_multi=103_0000_len=3218-gene_2	K03111	ssb; single-strand DNA-binding protein		0	0	0	0.169884	0.0831931	0.192286	0.628186	0.0826932	0.531968	0	0	0	0.00137792	0.000787225	0.00239995	0.00743962	0.00108249	0.00613705
CON_VIRSorter_k127_533748_flag=1_multi=103_0000_len=3218-gene_1	K00558	DNMT1, dcm; DNA (cytosine-5)-methyltransferase 1 [EC:2.1.1.37]		0	0	0	0.101676	0.0995828	0	0.751944	0.0989844	0.437779	0	0	0	0.000824692	0.000942315	0	0.00890528	0.00129575	0.00505044
CON_VIRSorter_k127_53360_flag=0_multi=266_1275_len=32998-gene_5	K00558	DNMT1, dcm; DNA (cytosine-5)-methyltransferase 1 [EC:2.1.1.37]		0	0	0	0.979514	1.25914	1.70921	1.50916	0.774783	2.06078	0	0	0	0.00794478	0.0119148	0.0213329	0.017873	0.0101422	0.0237742
CON_VIRSorter_k127_532562_flag=1_multi=115_0000_len=9418-gene_1	K06904	K06904; uncharacterized protein		0	0	0	0.0890224	0.435947	0	0.219454	0.433327	0.13938	0	0	0	0.000722056	0.0041252	0	0.00259899	0.00567244	0.00160796
CON_VIRSorter_k127_53113_flag=0_multi=134_5583_len=10189-gene_8	K06904	K06904; uncharacterized protein		0	0	0	2.60575	2.25184	1.92768	2.85491	3.3326	1.55991	0	0	0	0.0211351	0.0213084	0.0240596	0.0338108	0.0436252	0.0179959
CON_VIRSorter_k127_53113_flag=0_multi=134_5583_len=10189-gene_1	K06909	xtmB; phage terminase large subunit		0	0	0	3.53615	5.21587	3.66489	3.60589	5.18453	2.40136	0	0	0	0.0286815	0.0493558	0.045742	0.0427046	0.0678677	0.0277033
CON_VIRSorter_k127_530334_flag=1_multi=62_9485_len=44705-gene_61	K06909	xtmB; phage terminase large subunit		0	0	0	0.173131	0	0	0	0	5.76016	0	0	0	0.00140425	0	0	0	0	0.0664521
CON_VIRSorter_k127_530241_flag=1_multi=18_0000_len=11050-gene_5	K06909	xtmB; phage terminase large subunit		0	0	0	0.79143	0.187101	0.185336	0.134551	0.425089	0.128185	0	0	0	0.00641924	0.00177047	0.0023132	0.00159349	0.00556461	0.00147881
CON_VIRSorter_k127_530241_flag=1_multi=18_0000_len=11050-gene_13	K01126	E3.1.4.46, glpQ, ugpQ; glycerophosphoryl diester phosphodiesterase [EC:3.1.4.46]		0	0	0	0.550404	0.373203	0.223635	0.208743	0.329742	0.0994333	0	0	0	0.0044643	0.00353148	0.00279122	0.00247215	0.00431647	0.00114711
CON_VIRSorter_k127_529956_flag=0_multi=59_0000_len=6262-gene_2	K04794	unknown		0	0	0	0.76722	0.644076	1.40596	0	0.106701	0.429007	0	0	0	0.00622288	0.00609465	0.017548	0	0.00139676	0.00494923
CON_VIRSorter_k127_529956_flag=0_multi=59_0000_len=6262-gene_10	K09960	K09960; uncharacterized protein		0	0	0	0.41643	1.0011	1.08551	0.0933239	0.294839	0.207453	0	0	0	0.00337764	0.00947302	0.0135485	0.00110524	0.00385957	0.00239328
CON_VIRSorter_k127_529956_flag=0_multi=59_0000_len=6262-gene_1	K09961	K09961; uncharacterized protein		0	0	0	0.175743	0.63112	1.41452	0.0481369	0.11406	0.183437	0	0	0	0.00142544	0.00597205	0.0176548	0.000570086	0.00149309	0.00211622
CON_VIRSorter_k127_52980_flag=1_multi=158_4280_len=21389-gene_43	K14680	E6.5.1.3; RNA ligase [EC:6.5.1.3]		0	0	0	0.810289	0.613239	0.444672	0.332914	0.752979	0.374828	0	0	0	0.00657221	0.00580285	0.00555002	0.00394271	0.00985682	0.00432421
CON_VIRSorter_k127_52980_flag=1_multi=158_4280_len=21389-gene_30	K01358	clpP, CLPP; ATP-dependent Clp protease, protease subunit [EC:3.4.21.92]		0	0	0	0.514245	0.719508	0.110868	0.422564	0.286074	0.690121	0	0	0	0.00417101	0.00680844	0.00138375	0.00500443	0.00374483	0.00796158
CON_VIRSorter_k127_52980_flag=1_multi=158_4280_len=21389-gene_2	K00974	cca; tRNA nucleotidyltransferase (CCA-adding enzyme) [EC:2.7.7.72 3.1.3.- 3.1.4.-]		0	0	0	0.693996	0.396495	0.305476	0.142567	0.225207	0.407465	0	0	0	0.00562896	0.00375188	0.00381268	0.00168842	0.00294806	0.00470072
CON_VIRSorter_k127_52980_flag=1_multi=158_4280_len=21389-gene_14	K03671	trxA; thioredoxin 1		0	0	0	0.653402	0.511958	0.394433	0.107382	0.508881	0.204603	0	0	0	0.0052997	0.00484446	0.00492297	0.00127173	0.00666148	0.0023604
CON_VIRSorter_k127_52980_flag=1_multi=158_4280_len=21389-gene_12	K09935	K09935; uncharacterized protein		0	0	0	0.516105	1.17945	0.58416	0.424092	0.16748	0.202013	0	0	0	0.0041861	0.0111607	0.00729098	0.00502253	0.00219239	0.00233053
CON_VIRSorter_k127_527264_flag=1_multi=11_0000_len=1959-gene_1	K06919	K06919; putative DNA primase/helicase		0	0	0	0.0693406	0	0.156968	0.0569783	0	0.21713	0	0	0	0.000562418	0	0.00195914	0.000674795	0	0.00250492
CON_VIRSorter_k127_524663_flag=0_multi=74_9809_len=12575-gene_7	K00571	unknown		0	0	0	0.11818	0.17362	0.445881	0.53411	0.460206	0.416323	0	0	0	0.000958555	0.00164291	0.0055651	0.00632547	0.00602429	0.00480291
CON_VIRSorter_k127_524663_flag=0_multi=74_9809_len=12575-gene_21	K06909	xtmB; phage terminase large subunit		0	0	0	0.189418	0.602933	0.607454	1.08954	0.829813	0.481922	0	0	0	0.00153636	0.00570533	0.00758172	0.0129034	0.0108626	0.0055597
CON_VIRSorter_k127_524663_flag=0_multi=74_9809_len=12575-gene_19	K07474	xtmA; phage terminase small subunit		0	0	0	0.0823682	0.564705	0.870143	0.8122	0.801873	0.451367	0	0	0	0.000668084	0.00534359	0.0108604	0.0096189	0.0104969	0.00520719
CON_VIRSorter_k127_524532_flag=1_multi=20_5580_len=33946-gene_9	K09960	K09960; uncharacterized protein		0	0	0	0	0	0	0	0	1.25464	0	0	0	0	0	0	0	0	0.0144742
CON_VIRSorter_k127_524532_flag=1_multi=20_5580_len=33946-gene_5	K09961	K09961; uncharacterized protein		0	0	0	0	0	0	0	0	1.55368	0	0	0	0	0	0	0	0	0.0179241
CON_VIRSorter_k127_524532_flag=1_multi=20_5580_len=33946-gene_46	K02334	dpo; DNA polymerase bacteriophage-type [EC:2.7.7.7]		0	0	0	0	0	0	0	0	0.756136	0	0	0	0	0	0	0	0	0.00872316
CON_VIRSorter_k127_524532_flag=1_multi=20_5580_len=33946-gene_41	K01185	E3.2.1.17; lysozyme [EC:3.2.1.17]		0	0	0	0	0	0	0	0	0.976088	0	0	0	0	0	0	0	0	0.0112606
CON_VIRSorter_k127_524532_flag=1_multi=20_5580_len=33946-gene_32	K00558	DNMT1, dcm; DNA (cytosine-5)-methyltransferase 1 [EC:2.1.1.37]		0	0	0	0	0	0	0	0	1.19916	0	0	0	0	0	0	0	0	0.0138341
CON_VIRSorter_k127_524015_flag=1_multi=109_0000_len=80592-gene_95	K04078	unknown		0	0	0	1.2254	1.20016	3.19426	4.76003	0.759151	1.56974	0	0	0	0.00993912	0.0113567	0.039868	0.0563731	0.00993761	0.0181093
CON_VIRSorter_k127_524015_flag=1_multi=109_0000_len=80592-gene_67	K02335	polA; DNA polymerase I [EC:2.7.7.7]		0	0	0	1.31439	1.51904	1.58689	3.21856	1.20281	2.18138	0	0	0	0.0106609	0.0143741	0.0198062	0.0381175	0.0157453	0.0251655
CON_VIRSorter_k127_523738_flag=0_multi=65_9792_len=19927-gene_3	K06909	xtmB; phage terminase large subunit		0	0	0	0.857361	1.11961	0.479218	0.756694	0.896487	0.696033	0	0	0	0.006954	0.0105944	0.00598118	0.00896154	0.0117354	0.00802979
CON_VIRSorter_k127_522823_flag=1_multi=348_0000_len=13583-gene_5	K06904	K06904; uncharacterized protein		0	0	0	0.518731	1.11771	1.29169	2.046	1.21199	0.446691	0	0	0	0.0042074	0.0105765	0.0161218	0.0242308	0.0158655	0.00515325
CON_VIRSorter_k127_520672_flag=1_multi=10_0000_len=6011-gene_3	K04078	unknown		0	0	0	0	0.251149	0.0967477	0.210712	0	0.100371	0	0	0	0	0.00237653	0.00120752	0.00249547	0	0.00115793
CON_VIRSorter_k127_520293_flag=1_multi=888_8093_len=7631-gene_3	K03733	unknown		0	0	0	2.28755	3.4705	2.13228	3.7963	4.06097	2.73885	0	0	0	0.0185542	0.03284	0.0266133	0.0449596	0.0531599	0.0315967
CON_VIRSorter_k127_517171_flag=0_multi=55_7046_len=10556-gene_12	K01493	comEB; dCMP deaminase [EC:3.5.4.12]		0	0	0	0.837786	0.729365	1.33459	0.152983	0.815604	0.801596	0	0	0	0.00679524	0.0069017	0.0166572	0.00181178	0.0106766	0.00924761
CON_VIRSorter_k127_517171_flag=0_multi=55_7046_len=10556-gene_10	K03465	thyX, thy1; thymidylate synthase (FAD) [EC:2.1.1.148]		0	0	0	0.779798	1.0365	1.89134	0.091539	0.32535	3.18309	0	0	0	0.00632489	0.00980805	0.0236061	0.0010841	0.00425898	0.0367217
CON_VIRSorter_k127_516277_flag=1_multi=111_0000_len=7725-gene_2	K06909	xtmB; phage terminase large subunit		0	0	0	0.619102	0.779597	0.511651	0.557177	0.803613	0.969313	0	0	0	0.0050215	0.00737704	0.00638598	0.00659865	0.0105196	0.0111825
CON_VIRSorter_k127_515609_flag=0_multi=28_0884_len=22209-gene_4	K01448	amiABC; N-acetylmuramoyl-L-alanine amidase [EC:3.5.1.28]		0	0	0	0	0.0858768	1.05861	0	0.0853607	0.068641	0	0	0	0	0.00081262	0.0132126	0	0.00111741	0.000791877
CON_VIRSorter_k127_515609_flag=0_multi=28_0884_len=22209-gene_25	K07584	ysxB; uncharacterized protein	Yes	0	0	0	0	0.207983	0.320477	0	0	0	0	0	0	0	0.00196806	0.00399991	0	0	0
CON_VIRSorter_k127_515442_flag=1_multi=89_0000_len=6452-gene_7	K20276	bapA; large repetitive protein		0	0	0	0	0	0	0	0	0.636543	0	0	0	0	0	0	0	0	0.00734348
CON_VIRSorter_k127_513747_flag=1_multi=61_6166_len=24939-gene_6	K02335	polA; DNA polymerase I [EC:2.7.7.7]		0	0	0	0.26851	1.27445	0.529907	0.560085	0.784203	0.565923	0	0	0	0.00217787	0.0120596	0.00661384	0.0066331	0.0102656	0.00652878
CON_VIRSorter_k127_513747_flag=1_multi=61_6166_len=24939-gene_16	K06191	nrdH; glutaredoxin-like protein NrdH		0	0	0	0.54363	1.95227	1.09389	1.48903	1.4113	0.993007	0	0	0	0.00440935	0.0184736	0.013653	0.0176347	0.0184745	0.0114558
CON_VIRSorter_k127_513164_flag=3_multi=55_0000_len=71079-circular-gene_85	K01494	dcd; dCTP deaminase [EC:3.5.4.13]		0	0	0	0.804187	0.157525	1.21364	0.0660814	0.548026	0.314774	0	0	0	0.00652271	0.0014906	0.0151476	0.000782603	0.0071739	0.00363139
CON_VIRSorter_k127_513164_flag=3_multi=55_0000_len=71079-circular-gene_71	K03544	clpX, CLPX; ATP-dependent Clp protease ATP-binding subunit ClpX		0	0	0	0.402689	0.739495	2.96263	0.372259	0.931064	0.591076	0	0	0	0.00326619	0.00699756	0.036977	0.00440866	0.012188	0.00681895
CON_VIRSorter_k127_513164_flag=3_multi=55_0000_len=71079-circular-gene_11	K02335	polA; DNA polymerase I [EC:2.7.7.7]		0	0	0	0.203783	0.568055	2.56677	0.56676	0.80881	0.552216	0	0	0	0.00165287	0.00537529	0.0320362	0.00671215	0.0105877	0.00637064
CON_VIRSorter_k127_512955_flag=1_multi=169_3872_len=8756-gene_11	K06907	K06907; uncharacterized protein		0	0	0	0.109603	0.429384	0.124056	0.157609	0.346778	1.52297	0	0	0	0.000888983	0.0040631	0.00154835	0.00186657	0.00453947	0.0175698
CON_VIRSorter_k127_51229_flag=0_multi=284_0610_len=9857-gene_5	K06919	K06919; putative DNA primase/helicase		0	0	0	0.747948	1.16135	1.19759	0.914407	1.06558	0.814018	0	0	0	0.00606656	0.0109895	0.0149473	0.0108293	0.0139489	0.00939092
CON_VIRSorter_k127_507196_flag=1_multi=281_0000_len=4005-gene_2	K06904	K06904; uncharacterized protein		0	0	0	0.316064	0.257963	0.635985	0.303001	0.0512826	0.288665	0	0	0	0.00256358	0.00244101	0.00793781	0.00358845	0.000671312	0.00333018
CON_VIRSorter_k127_507032_flag=0_multi=135_1873_len=8379-gene_1	K02335	polA; DNA polymerase I [EC:2.7.7.7]		0	0	0	0.353313	1.07272	0.613183	0.522581	0.687916	0.60849	0	0	0	0.0028657	0.0101507	0.00765322	0.00618894	0.00900512	0.00701985
CON_VIRSorter_k127_506897_flag=1_multi=131_3425_len=26238-gene_4	K06904	K06904; uncharacterized protein		0	0	0	0	0	0	0	0	4.50732	0	0	0	0	0	0	0	0	0.0519987
CON_VIRSorter_k127_506061_flag=1_multi=15_0000_len=15368-gene_14	K09961	K09961; uncharacterized protein		0	0	0	0.289165	0.283211	0.238033	0.237612	0.0511834	0.20579	0	0	0	0.0023454	0.00267992	0.00297092	0.00281404	0.000670013	0.0023741
CON_VIRSorter_k127_506061_flag=1_multi=15_0000_len=15368-gene_11	K09960	K09960; uncharacterized protein		0	0	0	0.250356	0.175143	0.161925	0.146944	0.104455	0.279983	0	0	0	0.00203062	0.00165732	0.00202101	0.00174026	0.00136736	0.00323003
CON_VIRSorter_k127_505705_flag=1_multi=11_0000_len=12730-gene_7	K20444	unknown		0	0	0	0.129848	0.254348	0.0653201	0.533492	0.168547	0	0	0	0	0.00105319	0.0024068	0.000815269	0.00631815	0.00220635	0
CON_VIRSorter_k127_504750_flag=0_multi=25_5055_len=23759-gene_20	K00979	kdsB; 3-deoxy-manno-octulosonate cytidylyltransferase (CMP-KDO synthetase) [EC:2.7.7.3		0	0	0	0.243659	0.450768	0.34729	0.177972	0.210851	0.317909	0	0	0	0.0019763	0.00426544	0.00433457	0.00210773	0.00276013	0.00366756
CON_VIRSorter_k127_50395_flag=0_multi=402_3341_len=5707-gene_2	K02335	polA; DNA polymerase I [EC:2.7.7.7]		0	0	0	0.68291	1.18081	2.76103	0.478024	0.664829	1.35962	0	0	0	0.00553905	0.0111735	0.0344608	0.00566125	0.0087029	0.0156853
CON_VIRSorter_k127_503614_flag=1_multi=23_2263_len=11212-gene_9	K00012	UGDH, ugd; UDPglucose 6-dehydrogenase [EC:1.1.1.22]		0	0	0	0.304271	0.447008	0.191329	0.58339	0.197476	0.119097	0	0	0	0.00246792	0.00422987	0.00238801	0.0069091	0.00258505	0.00137397	C
CON_VIRSorter_k127_502881_flag=0_multi=187_4778_len=11997-gene_11	K06904	K06904; uncharacterized protein		0	0	0	0.155028	1.11346	0.896848	1.10404	2.71661	1.41588	0	0	0	0.00125742	0.0105362	0.0111937	0.0130751	0.0355617	0.0163344
CON_VIRSorter_k127_499969_flag=1_multi=39_0000_len=51790-gene_31	K01143	E3.1.11.3; exodeoxyribonuclease (lambda-induced) [EC:3.1.11.3]	Yes	0	0	0	0.722214	0.450127	0.148627	0.161852	0.0639174	0.359785	0	0	0	0.00585784	0.00425938	0.00185503	0.00191681	0.000836707	0.00415066
CON_VIRSorter_k127_499969_flag=1_multi=39_0000_len=51790-gene_1	K07451	unknown		0	0	0	0.90605	0.887393	0.293007	0.531798	0.378026	0.607963	0	0	0	0.00734892	0.00839707	0.00365706	0.00629809	0.00494853	0.00701377
CON_VIRSorter_k127_497983_flag=0_multi=81_0000_len=46338-gene_52	K12056	unknown		0	0	0	0.334304	2.68233	0.970223	2.54629	3.39222	0.89584	0	0	0	0.00271152	0.0253819	0.0121095	0.0301558	0.0444056	0.0103349
CON_VIRSorter_k127_497983_flag=0_multi=81_0000_len=46338-gene_40	K10908	unknown		0	0	0	0.397294	3.64793	0.94933	2.12201	2.98139	0.80346	0	0	0	0.00322243	0.034519	0.0118487	0.025131	0.0390277	0.00926911
CON_VIRSorter_k127_497983_flag=0_multi=81_0000_len=46338-gene_37	K02335	polA; DNA polymerase I [EC:2.7.7.7]		0	0	0	0.602122	2.65376	0.649067	2.61523	3.43334	0.639708	0	0	0	0.00488378	0.0251115	0.00810109	0.0309723	0.0449439	0.00738
CON_VIRSorter_k127_497983_flag=0_multi=81_0000_len=46338-gene_27	K06952	K06952; uncharacterized protein		0	0	0	0.590902	2.31494	1.05897	2.91333	3.59536	0.925162	0	0	0	0.00479278	0.0219054	0.0132171	0.0345026	0.0470648	0.0106731
CON_VIRSorter_k127_496769_flag=1_multi=568_8874_len=4044-gene_5	K06904	K06904; uncharacterized protein		0	0	0	0.695341	1.17631	0.381591	0.831089	0.738469	1.13816	0	0	0	0.00563987	0.011131	0.00476269	0.0098426	0.00966689	0.0131304
CON_VIRSorter_k127_495700_flag=1_multi=10_0000_len=9457-gene_4	K01654	E2.5.1.56, neuB; N-acetylneuraminate synthase [EC:2.5.1.56]		0	0	0	0.277362	0	0.139527	0.0379856	0.0450031	0.21713	0	0	0	0.00224967	0	0.00174146	0.000449864	0.00058911	0.00250492	C
CON_VIRSorter_k127_495700_flag=1_multi=10_0000_len=9457-gene_1	K00571	unknown		0	0	0	0.39681	0.0971599	0.0748559	0.244549	0	0.232979	0	0	0	0.00321851	0.000919387	0.000934286	0.0028962	0	0.00268776
CON_VIRSorter_k127_495558_flag=1_multi=18_0000_len=3557-gene_1	K06904	K06904; uncharacterized protein		0	0	0	0	0.111856	0.861786	0	0.222368	0	0	0	0	0	0.00105845	0.0107561	0	0.0029109	0
CON_VIRSorter_k127_494621_flag=3_multi=987_0000_len=85887-circular-gene_52	K10747	LIG1; DNA ligase 1 [EC:6.5.1.1 6.5.1.6 6.5.1.7]		0	0	0	34.7219	12.4265	10.7663	28.309	26.5058	11.0635	0	0	0	0.281627	0.117587	0.134376	0.335264	0.346972	0.127634
CON_VIRSorter_k127_494621_flag=3_multi=987_0000_len=85887-circular-gene_5	K01520	dut, DUT; dUTP pyrophosphatase [EC:3.6.1.23]		0	0	0	30.2417	10.1374	8.82903	23.0011	19.6273	8.45512	0	0	0	0.245289	0.0959268	0.110196	0.272403	0.25693	0.0975425
CON_VIRSorter_k127_494621_flag=3_multi=987_0000_len=85887-circular-gene_40	K03465	thyX, thy1; thymidylate synthase (FAD) [EC:2.1.1.148]		0	0	0	32.981	13.7125	13.1727	23.4427	24.1236	10.8228	0	0	0	0.267507	0.129756	0.16441	0.277632	0.315788	0.124857
CON_VIRSorter_k127_494621_flag=3_multi=987_0000_len=85887-circular-gene_33	K17680	unknown		0	0	0	38.5587	12.3784	12.7517	26.521	28.0607	12.0741	0	0	0	0.312748	0.117133	0.159156	0.314088	0.367326	0.139293
CON_VIRSorter_k127_494621_flag=3_multi=987_0000_len=85887-circular-gene_22	K07313	pphA; serine/threonine protein phosphatase 1 [EC:3.1.3.16]		0	0	0	32.1987	11.1961	9.72812	22.0746	20.5265	10.4902	0	0	0	0.261162	0.105944	0.121418	0.26143	0.2687	0.12102
CON_VIRSorter_k127_494621_flag=3_multi=987_0000_len=85887-circular-gene_2	K00526	E1.17.4.1B, nrdB, nrdF; ribonucleoside-diphosphate reductase beta chain [EC:1.17.4.1]		0	0	0	31.4107	11.7023	9.48069	23.5501	22.7044	10.5429	0	0	0	0.25477	0.110735	0.11833	0.278905	0.297211	0.121629
CON_VIRSorter_k127_494621_flag=3_multi=987_0000_len=85887-circular-gene_134	K06217	phoH, phoL; phosphate starvation-inducible protein PhoH and related proteins		0	0	0	34.9713	12.1746	11.7977	28.0102	25.9778	9.73112	0	0	0	0.283651	0.115204	0.147249	0.331725	0.34006	0.112263
CON_VIRSorter_k127_494621_flag=3_multi=987_0000_len=85887-circular-gene_130	K06952	K06952; uncharacterized protein		0	0	0	32.3445	10.4851	11.573	26.2661	24.6878	10.6394	0	0	0	0.262344	0.0992168	0.144444	0.311069	0.323175	0.122741
CON_VIRSorter_k127_494070_flag=1_multi=44_7150_len=6821-gene_6	K06904	K06904; uncharacterized protein		0	0	0	0.434904	1.86353	0.984505	0.268026	0.370465	0.553247	0	0	0	0.00352748	0.0176338	0.0122877	0.00317424	0.00484956	0.00638253
CON_VIRSorter_k127_493945_flag=1_multi=43_0000_len=34976-gene_53	K06904	K06904; uncharacterized protein		0	0	0	0	0.0506118	0	0.0849259	0	3.23631	0	0	0	0	0.00047892	0	0.00100578	0	0.0373357
CON_VIRSorter_k127_493945_flag=1_multi=43_0000_len=34976-gene_16	K03497	unknown		0	0	0	0	0	0	0	0	2.63749	0	0	0	0	0	0	0	0	0.0304274
CON_VIRSorter_k127_492568_flag=1_multi=144_0000_len=5663-gene_5	K07474	xtmA; phage terminase small subunit		0	0	0	0	0	0.187596	0.0680961	0.242029	0	0	0	0	0	0	0.00234141	0.000806463	0.00316826	0
CON_VIRSorter_k127_490611_flag=1_multi=11_3304_len=20816-gene_1	K02335	polA; DNA polymerase I [EC:2.7.7.7]		0	0	0	0	0.132228	0.101873	0.129428	0.219055	0.140919	0	0	0	0	0.00125122	0.0012715	0.00153281	0.00286752	0.00162571
CON_VIRSorter_k127_489940_flag=0_multi=106_0000_len=11930-gene_10	K03466	unknown		0	0	0	0.958445	1.68968	0.969115	0.472543	0.466534	0.600246	0	0	0	0.0077739	0.0159888	0.0120957	0.00559633	0.00610714	0.00692474
CON_VIRSorter_k127_487476_flag=0_multi=56_1979_len=43436-circular-gene_8	K09961	K09961; uncharacterized protein		0	0	0	0.240308	0.784533	0.382809	2.76451	1.97554	0.41805	0	0	0	0.00194913	0.00742374	0.00477789	0.0327402	0.0258607	0.00482283
CON_VIRSorter_k127_487476_flag=0_multi=56_1979_len=43436-circular-gene_10	K09960	K09960; uncharacterized protein		0	0	0	0.189136	0.396945	0.428152	2.66428	2.13062	0.338429	0	0	0	0.00153407	0.00375614	0.00534382	0.0315531	0.0278908	0.00390429
CON_VIRSorter_k127_487044_flag=1_multi=12_0000_len=4719-gene_7	K07313	pphA; serine/threonine protein phosphatase 1 [EC:3.1.3.16]		0	0	0	0.604034	0.147899	0.113947	0.496345	0.14701	0.118215	0	0	0	0.00489928	0.00139951	0.00142219	0.00587822	0.00192443	0.00136379
CON_VIRSorter_k127_48608_flag=1_multi=106_0000_len=15455-gene_6	K00558	DNMT1, dcm; DNA (cytosine-5)-methyltransferase 1 [EC:2.1.1.37]		0	0	0	1.33243	2.34898	2.413	1.44524	2.07544	1.79409	0	0	0	0.0108072	0.0222275	0.030117	0.017116	0.0271684	0.0206975
CON_VIRSorter_k127_48608_flag=1_multi=106_0000_len=15455-gene_19	K06904	K06904; uncharacterized protein		0	0	0	1.08726	1.50471	1.83703	1.63146	1.51868	2.14638	0	0	0	0.00881871	0.0142385	0.0229282	0.0193215	0.0198802	0.0247617
CON_VIRSorter_k127_485890_flag=1_multi=20_7789_len=31937-gene_8	K02314	dnaB; replicative DNA helicase [EC:3.6.4.12]		0	0	0	0.143666	0.365839	0.368582	0.283326	0.36364	0.224934	0	0	0	0.00116526	0.00346179	0.00460032	0.00335543	0.00476021	0.00259495
CON_VIRSorter_k127_485890_flag=1_multi=20_7789_len=31937-gene_6	K13583	gcrA; GcrA cell cycle regulator		0	0	0	0.522721	0.341305	0.525911	0.572705	0.452339	0.227337	0	0	0	0.00423976	0.00322964	0.00656396	0.00678256	0.00592131	0.00262267
CON_VIRSorter_k127_485890_flag=1_multi=20_7789_len=31937-gene_42	K05785	unknown		0	0	0	0.162764	0.079706	0.307044	0.334364	0.079227	0	0	0	0	0.00132017	0.000754228	0.00383225	0.00395988	0.00103712	0
CON_VIRSorter_k127_485890_flag=1_multi=20_7789_len=31937-gene_39	K03553	recA; recombination protein RecA		0	0	0	0.275754	0.578735	0.267528	0.356073	0.153402	0.123355	0	0	0	0.00223663	0.00547635	0.00333906	0.00421698	0.0020081	0.00142308
CON_VIRSorter_k127_485890_flag=1_multi=20_7789_len=31937-gene_36	K02343	dnaX; DNA polymerase III subunit gamma/tau [EC:2.7.7.7]		0	0	0	0.34407	0.168492	0.19472	0.212046	0.46057	0.269351	0	0	0	0.00279073	0.00159438	0.00243033	0.00251126	0.00602906	0.00310737
CON_VIRSorter_k127_485890_flag=1_multi=20_7789_len=31937-gene_35	K02335	polA; DNA polymerase I [EC:2.7.7.7]		0	0	0	0.471901	0.27731	0.308607	0.5041	0.428779	0.39405	0	0	0	0.00382756	0.00262408	0.00385177	0.00597007	0.00561291	0.00454596
CON_VIRSorter_k127_485890_flag=1_multi=20_7789_len=31937-gene_32	K00560	thyA, TYMS; thymidylate synthase [EC:2.1.1.45]		0	0	0	0.450714	0.135826	0.0261614	0.598273	0.135009	0.352836	0	0	0	0.00365571	0.00128527	0.000326524	0.00708535	0.00176733	0.00407049
CON_VIRSorter_k127_485659_flag=1_multi=325_0000_len=5170-gene_1	K02313	dnaA; chromosomal replication initiator protein		0	0	0	0	0	0.260727	0.141963	0	0	0	0	0	0	0	0.00325417	0.00168127	0	0
CON_VIRSorter_k127_484794_flag=1_multi=161_4195_len=6122-gene_9	K06904	K06904; uncharacterized protein		0	0	0	0	0.0630848	0.0972062	0.105856	0.188117	0.201694	0	0	0	0	0.000596948	0.00121324	0.00125365	0.00246254	0.00232684
CON_VIRSorter_k127_484792_flag=0_multi=75_6310_len=91336-gene_19	K03671	trxA; thioredoxin 1		0	0	0	0.212356	0.311974	0.400596	0.523489	0.206733	0.16624	0	0	0	0.0017224	0.00295209	0.00499989	0.00619968	0.00270623	0.00191783
CON_VIRSorter_k127_484792_flag=0_multi=75_6310_len=91336-gene_158	K06217	phoH, phoL; phosphate starvation-inducible protein PhoH and related proteins		0	0	0	0.202093	0.593795	0.571855	0.49819	0.491855	0.632824	0	0	0	0.00163917	0.00561886	0.00713739	0.00590007	0.0064386	0.00730058
CON_VIRSorter_k127_484577_flag=0_multi=134_7038_len=42503-gene_40	K08309	unknown		0	0	0	1.93744	0.829296	4.25588	1.60382	1.45302	1.14595	0	0	0	0.0157144	0.00784731	0.0531182	0.018994	0.0190207	0.0132203
CON_VIRSorter_k127_484577_flag=0_multi=134_7038_len=42503-gene_30	K02334	dpo; DNA polymerase bacteriophage-type [EC:2.7.7.7]		0	0	0	2.57122	1.05928	4.83506	2.36434	1.21184	1.8531	0	0	0	0.0208551	0.0100235	0.0603471	0.028001	0.0158635	0.0213783
CON_VIRSorter_k127_484519_flag=0_multi=213_1486_len=14974-gene_19	K06904	K06904; uncharacterized protein		0	0	0	1.36378	1.24358	0.638736	0.540999	0.732507	0.515402	0	0	0	0.0110615	0.0117675	0.00797215	0.00640706	0.00958884	0.00594593
CON_VIRSorter_k127_484519_flag=0_multi=213_1486_len=14974-gene_1	K01446	PGRP; peptidoglycan recognition protein		0	0	0	1.63089	0.399327	0.153829	0.335033	0.793855	0.0797952	0	0	0	0.0132281	0.00377868	0.00191996	0.0039678	0.0103919	0.000920558
CON_VIRSorter_k127_484264_flag=0_multi=58_0000_len=38653-gene_5	K00571	unknown		0	0	0	0.531812	1.44684	0.891762	1.35955	0.747834	1.48026	0	0	0	0.0043135	0.0136909	0.0111302	0.0161012	0.00978948	0.017077
CON_VIRSorter_k127_484264_flag=0_multi=58_0000_len=38653-gene_33	K06907	K06907; uncharacterized protein		0	0	0	0.237838	0.831931	0.512763	1.22845	0.793855	0.957543	0	0	0	0.00192909	0.00787225	0.00639986	0.0145486	0.0103919	0.0110467
CON_VIRSorter_k127_484264_flag=0_multi=58_0000_len=38653-gene_17	K00571	unknown		0	0	0	0.640144	0.91633	0.705978	1.45666	0.719071	0.655323	0	0	0	0.00519217	0.00867089	0.00881141	0.0172513	0.00941296	0.00756013
CON_VIRSorter_k127_483758_flag=1_multi=28_0000_len=7581-gene_3	K06909	xtmB; phage terminase large subunit		0	0	0	1.94617	0	0	0	0	0	0	0	0	0.0157853	0	0	0	0	0
CON_VIRSorter_k127_483758_flag=1_multi=28_0000_len=7581-gene_13	K00558	DNMT1, dcm; DNA (cytosine-5)-methyltransferase 1 [EC:2.1.1.37]		0	0	0	1.48563	0	0	0	0	0	0	0	0	0.0120499	0	0	0	0	0
CON_VIRSorter_k127_483758_flag=1_multi=28_0000_len=7581-gene_1	K09961	K09961; uncharacterized protein		0	0	0	2.93804	0	0	0	0	0	0	0	0	0.0238303	0	0	0	0	0
CON_VIRSorter_k127_483398_flag=0_multi=205_0335_len=27980-gene_9	K01185	E3.2.1.17; lysozyme [EC:3.2.1.17]		0	0	0	2.57122	2.73413	3.04886	3.38051	2.78922	1.7253	0	0	0	0.0208551	0.0258721	0.0380532	0.0400354	0.0365121	0.0199039
CON_VIRSorter_k127_483398_flag=0_multi=205_0335_len=27980-gene_33	K06909	xtmB; phage terminase large subunit		0	0	0	2.20963	3.88358	4.06556	3.9796	4.09598	2.86718	0	0	0	0.0179222	0.0367489	0.0507428	0.0471305	0.0536182	0.0330772
CON_VIRSorter_k127_482925_flag=1_multi=152_0000_len=1545-gene_1	K18955	unknown		0	0	0	0	0.154778	0	0.129858	0.307696	0.371141	0	0	0	0	0.00146461	0	0.00153791	0.00402787	0.00428166
CON_VIRSorter_k127_48231_flag=1_multi=34_0000_len=5958-gene_8	K02843	waaF, rfaF; heptosyltransferase II [EC:2.4.-.-]		0	0	0	0	0	0	0	0	0.642377	0	0	0	0	0	0	0	0	0.00741078
CON_VIRSorter_k127_478948_flag=1_multi=23_9909_len=45628-gene_47	K02335	polA; DNA polymerase I [EC:2.7.7.7]		0	0	0	0.451657	0.402142	0.681618	0.371134	0.679533	0.0964293	0	0	0	0.00366336	0.00380532	0.00850737	0.00439535	0.00889539	0.00111246
CON_VIRSorter_k127_478948_flag=1_multi=23_9909_len=45628-gene_46	K03553	recA; recombination protein RecA		0	0	0	0.567972	0.19867	0.612254	0.433376	0.552934	0.539908	0	0	0	0.00460679	0.00187994	0.00764163	0.00513247	0.00723814	0.00622865
CON_VIRSorter_k127_478948_flag=1_multi=23_9909_len=45628-gene_40	K04078	unknown		0	0	0	0.247105	0.242016	0.186459	0.507625	0.360843	0.193443	0	0	0	0.00200425	0.00229011	0.00232722	0.00601181	0.00472359	0.00223165
CON_VIRSorter_k127_478948_flag=1_multi=23_9909_len=45628-gene_39	K02335	polA; DNA polymerase I [EC:2.7.7.7]		0	0	0	0.617762	0.660045	0.353142	0.47686	0.674303	0.30775	0	0	0	0.00501063	0.00624575	0.00440762	0.00564746	0.00882692	0.00355036
CON_VIRSorter_k127_478948_flag=1_multi=23_9909_len=45628-gene_38	K01493	comEB; dCMP deaminase [EC:3.5.4.12]		0	0	0	0.0823682	0.0806721	0.310765	0.338417	0.320749	0.451367	0	0	0	0.000668084	0.00076337	0.0038787	0.00400788	0.00419875	0.00520719
CON_VIRSorter_k127_478948_flag=1_multi=23_9909_len=45628-gene_24	K06903	K06903; uncharacterized protein		0	0	0	0.399728	0.293623	0.226219	0.164232	0.389144	0.391153	0	0	0	0.00324217	0.00277844	0.00282347	0.001945	0.00509407	0.00451254
CON_VIRSorter_k127_478948_flag=1_multi=23_9909_len=45628-gene_16	K06907	K06907; uncharacterized protein		0	0	0	0.373856	0.193848	0.215725	0.307204	0.513822	0.3271	0	0	0	0.00303232	0.00183431	0.0026925	0.00363822	0.00672615	0.00377359
CON_VIRSorter_k127_478644_flag=1_multi=70_4372_len=24292-gene_6	K06904	K06904; uncharacterized protein		0	0	0	0.134562	1.53756	1.42152	0.626574	1.87765	0.351134	0	0	0	0.00109142	0.0145494	0.0177422	0.00742052	0.0245793	0.00405086
CON_VIRSorter_k127_478130_flag=1_multi=15_0000_len=1190-gene_3	K18955	unknown		0	0	0	0.316064	0	0.0794981	0	0.410261	0.164951	0	0	0	0.00256358	0	0.000992227	0	0.00537049	0.00190296
CON_VIRSorter_k127_478130_flag=1_multi=15_0000_len=1190-gene_2	K18955	unknown		0	0	0	0.370657	0	0.0932296	0.101525	0.120281	0.0967215	0	0	0	0.00300638	0	0.00116361	0.00120236	0.00157453	0.00111583
CON_VIRSorter_k127_47757_flag=0_multi=37_9272_len=70310-gene_53	K00571	unknown		0	0	0	0.516105	0.336985	0.346169	0.518335	0.0558266	0.404026	0	0	0	0.0041861	0.00318876	0.00432058	0.00613865	0.000730795	0.00466105
CON_VIRSorter_k127_47757_flag=0_multi=37_9272_len=70310-gene_46	K02338	dnaN; DNA polymerase III subunit beta [EC:2.7.7.7]		0	0	0	1.24551	0.789326	0.276422	1.02346	0.320965	0.802971	0	0	0	0.0101023	0.00746909	0.00345006	0.0121209	0.00420158	0.00926347
CON_VIRSorter_k127_47757_flag=0_multi=37_9272_len=70310-gene_44	K13288	orn, REX2, REXO2; oligoribonuclease [EC:3.1.-.-]		0	0	0	0.569246	0.766596	0.644309	0.643169	0.138544	0.724145	0	0	0	0.00461712	0.00725401	0.00804171	0.00761706	0.0018136	0.0083541
CON_VIRSorter_k127_47757_flag=0_multi=37_9272_len=70310-gene_31	K04763	unknown		0	0	0	0.679538	0.713084	0.80577	0.558388	0.189013	0.49397	0	0	0	0.00551169	0.00674765	0.0100569	0.006613	0.00247426	0.00569869
CON_VIRSorter_k127_47757_flag=0_multi=37_9272_len=70310-gene_21	K04748	norQ; nitric oxide reductase NorQ protein		0	0	0	0.839583	0.668115	0.376158	0.927053	0.178796	0.944808	0	0	0	0.00680981	0.00632212	0.00469488	0.0109791	0.00234052	0.0108998	N
CON_VIRSorter_k127_47723_flag=1_multi=97_2132_len=17662-gene_9	K02334	dpo; DNA polymerase bacteriophage-type [EC:2.7.7.7]		0	0	0	0.297608	7.90234	0.948175	1.63033	0.579456	0.465957	0	0	0	0.00241388	0.0747768	0.0118343	0.019308	0.00758533	0.00537552
CON_VIRSorter_k127_47723_flag=1_multi=97_2132_len=17662-gene_7	K00571	unknown		0	0	0	0.234323	10.0979	0.486241	0.962738	0.399208	0.0917186	0	0	0	0.00190058	0.0955529	0.00606884	0.0114017	0.00522581	0.00105811
CON_VIRSorter_k127_47723_flag=1_multi=97_2132_len=17662-gene_15	K02334	dpo; DNA polymerase bacteriophage-type [EC:2.7.7.7]		0	0	0	0.299521	7.70052	1.29956	2.09203	0.728976	0.498262	0	0	0	0.0024294	0.0728671	0.01622	0.024776	0.00954261	0.0057482
CON_VIRSorter_k127_477037_flag=0_multi=11_9278_len=3173-gene_1	K07474	xtmA; phage terminase small subunit		0	0	0	0	0	0.064634	0.070385	0	0.469384	0	0	0	0	0	0.000806705	0.000833571	0	0.00541504
CON_VIRSorter_k127_476999_flag=0_multi=229_5879_len=6848-gene_4	K01126	E3.1.4.46, glpQ, ugpQ; glycerophosphoryl diester phosphodiesterase [EC:3.1.4.46]		0	0	0	2.92882	18.746	6.8433	5.42554	6.2778	4.76659	0	0	0	0.0237555	0.177386	0.0854122	0.0642548	0.0821792	0.0549898
CON_VIRSorter_k127_47437_flag=0_multi=16_9085_len=8107-gene_6	K06907	K06907; uncharacterized protein		0	0	0	0	0.168492	0.151449	1.3194	0.0558266	0.0224459	0	0	0	0	0.00159438	0.00189025	0.0156256	0.000730795	0.000258947
CON_VIRSorter_k127_47437_flag=0_multi=16_9085_len=8107-gene_5	K06908	K06908; uncharacterized protein		0	0	0	0.156216	0	0	1.54038	0	0	0	0	0	0.00126706	0	0	0.0182427	0	0
CON_VIRSorter_k127_473851_flag=1_multi=22_0000_len=2866-gene_5	K02843	waaF, rfaF; heptosyltransferase II [EC:2.4.-.-]		0	0	0	0.156816	0.35837	0.315546	0.558388	0.763322	0.204603	0	0	0	0.00127193	0.00339112	0.00393838	0.006613	0.00999222	0.0023604
CON_VIRSorter_k127_473791_flag=1_multi=13_0000_len=45824-circular-gene_42	K10908	unknown		0	0	0	0.25734	0.110268	0.291274	0.198244	0.250526	0.188864	0	0	0	0.00208727	0.00104342	0.00363542	0.00234781	0.0032795	0.00217883
CON_VIRSorter_k127_473791_flag=1_multi=13_0000_len=45824-circular-gene_39	K02335	polA; DNA polymerase I [EC:2.7.7.7]		0	0	0	0.272594	0.190701	0.176308	0.255994	0.0758218	0.0914558	0	0	0	0.00221099	0.00180453	0.00220053	0.00303175	0.000992541	0.00105508
CON_VIRSorter_k127_473791_flag=1_multi=13_0000_len=45824-circular-gene_32	K06952	K06952; uncharacterized protein		0	0	0	0.252851	0.247645	0.0476989	0.155829	0	0.395883	0	0	0	0.00205086	0.00234337	0.000595336	0.00184549	0	0.00456711
CON_VIRSorter_k127_473791_flag=1_multi=13_0000_len=45824-circular-gene_28	K02316	dnaG; DNA primase [EC:2.7.7.101]		0	0	0	0.0438412	0.300569	0.330815	0.2882	0.170721	0.171603	0	0	0	0.000355593	0.00284417	0.00412894	0.00341316	0.00223482	0.00197969
CON_VIRSorter_k127_473791_flag=1_multi=13_0000_len=45824-circular-gene_25	K01185	E3.2.1.17; lysozyme [EC:3.2.1.17]		0	0	0	0.512859	0.150689	0.0386991	0.126427	0.149784	0.200743	0	0	0	0.00415977	0.00142592	0.000483009	0.00149728	0.00196074	0.00231587
CON_VIRSorter_k127_472424_flag=0_multi=77_5428_len=42048-gene_55	K07448	unknown		0	0	0	0.0689886	0.608112	0.884971	0.566891	0.201486	0.216028	0	0	0	0.000559563	0.00575434	0.0110454	0.0067137	0.00263754	0.0024922
CON_VIRSorter_k127_472414_flag=1_multi=158_0000_len=3751-gene_4	K01185	E3.2.1.17; lysozyme [EC:3.2.1.17]		0	0	0	0	0	0.495081	0	0.547486	0.14675	0	0	0	0	0	0.00617918	0	0.00716683	0.00169298
CON_VIRSorter_k127_470867_flag=0_multi=282_5191_len=5467-gene_3	K06909	xtmB; phage terminase large subunit		0	0	0	0.251681	0.492996	0.379824	0.258513	0.673796	0.640332	0	0	0	0.00204137	0.00466504	0.00474064	0.00306157	0.00882029	0.00738719
CON_VIRSorter_k127_470641_flag=0_multi=24_0000_len=39761-circular-gene_44	K06919	K06919; putative DNA primase/helicase		0	0	0	0.368222	0.114749	0.366259	0.385095	0.537709	0.288259	0	0	0	0.00298663	0.00108583	0.00457133	0.00456069	0.00703885	0.0033255
CON_VIRSorter_k127_470574_flag=1_multi=24_0000_len=5682-gene_1	K07584	ysxB; uncharacterized protein	Yes	0	0	0	0.431453	0.211284	0	0	0	0	0	0	0	0.00349949	0.0019993	0	0	0	0
CON_VIRSorter_k127_470459_flag=0_multi=336_0000_len=8358-gene_11	K02395	unknown		0	0	0	0.89164	0.635113	0.183494	1.26553	0.236736	0.126911	0	0	0	0.00723204	0.00600983	0.00229021	0.0149877	0.00309898	0.00146411
CON_VIRSorter_k127_469939_flag=1_multi=3191_0000_len=38628-gene_25	K03111	ssb; single-strand DNA-binding protein		0	0	0	0	0	0	0	0	3.39554	0	0	0	0	0	0	0	0	0.0391727
CON_VIRSorter_k127_469939_flag=1_multi=3191_0000_len=38628-gene_14	K06223	dam; DNA adenine methylase [EC:2.1.1.72]		0	0	0	417.399	0.325538	0	0	0	0.0578226	0	0	0	3.3855	0.00308045	0	0	0	0.000667071
CON_VIRSorter_k127_469627_flag=1_multi=21_2210_len=6479-gene_6	K09960	K09960; uncharacterized protein		0	0	0	0.368313	0.216437	0.222336	0.151325	0.179281	0.230664	0	0	0	0.00298737	0.00204807	0.00277501	0.00179214	0.00234686	0.00266105
CON_VIRSorter_k127_469533_flag=0_multi=55_1962_len=23496-gene_15	K07455	unknown		0	0	0	0.454287	0.630321	0.37136	0.528835	0.663388	0.296361	0	0	0	0.0036847	0.00596449	0.004635	0.006263	0.00868404	0.00341897
CON_VIRSorter_k127_469404_flag=1_multi=17_0000_len=29375-gene_30	K00943	tmk, DTYMK; dTMP kinase [EC:2.7.4.9]		0	0	0	0.322056	0.315424	0.243016	0.105856	0.125411	0.554659	0	0	0	0.00261218	0.00298474	0.00303311	0.00125365	0.00164169	0.00639882
CON_VIRSorter_k127_469404_flag=1_multi=17_0000_len=29375-gene_29	K03563	csrA; carbon storage regulator		0	0	0	0	0	0	0	0	0	0	0	0	0	0	0	0	0	0
CON_VIRSorter_k127_469404_flag=1_multi=17_0000_len=29375-gene_24	K03497	unknown		0	0	0	0.188107	0.414526	0.283883	0.0772855	0.27469	0.368144	0	0	0	0.00152573	0.00392251	0.00354318	0.000915294	0.00359581	0.00424709
CON_VIRSorter_k127_469404_flag=1_multi=17_0000_len=29375-gene_18	K06952	K06952; uncharacterized protein		0	0	0	0.281674	0.137937	0.053136	0.28932	0.411324	0.330757	0	0	0	0.00228464	0.00130524	0.000663198	0.00342642	0.00538441	0.00381578
CON_VIRSorter_k127_466791_flag=1_multi=18_0000_len=75843-gene_95	K07341	unknown		0	0	0	0.107014	0.314431	0.0807501	0.967286	0.312541	0.0837745	0	0	0	0.000867983	0.00297534	0.00100785	0.0114556	0.0040913	0.000966465
CON_VIRSorter_k127_466791_flag=1_multi=18_0000_len=75843-gene_91	K02342	dnaQ; DNA polymerase III subunit epsilon [EC:2.7.7.7]		0	0	0	0.0650275	0.318443	0.147205	0.213737	0.379835	0.152718	0	0	0	0.000527435	0.0030133	0.00183728	0.00253129	0.0049722	0.00176183
CON_VIRSorter_k127_466791_flag=1_multi=18_0000_len=75843-gene_89	K07455	unknown		0	0	0	0.188107	0.322409	0.141941	0.386428	0.503599	0.404958	0	0	0	0.00152573	0.00305084	0.00177159	0.00457647	0.00659233	0.0046718
CON_VIRSorter_k127_466791_flag=1_multi=18_0000_len=75843-gene_81	K03497	unknown		0	0	0	0.0763526	0.0747803	0.115228	0.313701	0.222993	0.418402	0	0	0	0.000619291	0.000707618	0.00143817	0.00371517	0.00291907	0.00482689
CON_VIRSorter_k127_466791_flag=1_multi=18_0000_len=75843-gene_68	K09961	K09961; uncharacterized protein		0	0	0	0.13068	1.33109	0.35499	0.536911	0.483437	0.368286	0	0	0	0.00105994	0.0125956	0.00443067	0.00635865	0.0063284	0.00424873
CON_VIRSorter_k127_466791_flag=1_multi=18_0000_len=75843-gene_6	K02314	dnaB; replicative DNA helicase [EC:3.6.4.12]		0	0	0	0.238434	0.671383	0.337344	0.416342	0.522273	0.186655	0	0	0	0.00193393	0.00635305	0.00421044	0.00493074	0.00683678	0.00215335
CON_VIRSorter_k127_466791_flag=1_multi=18_0000_len=75843-gene_59	K09960	K09960; uncharacterized protein		0	0	0	0.129436	0.60216	0.586015	0.372259	0.252017	0.0253318	0	0	0	0.00104985	0.00569801	0.00731413	0.00440866	0.00329902	0.000292241
CON_VIRSorter_k127_466791_flag=1_multi=18_0000_len=75843-gene_23	K00390	cysH; phosphoadenosine phosphosulfate reductase [EC:1.8.4.8 1.8.4.10]		0	0	0	0.19555	0.622452	0.0368894	0.281202	0.333152	0.114813	0	0	0	0.0015861	0.00589003	0.000460422	0.00333029	0.00436111	0.00132454	S
CON_VIRSorter_k127_466791_flag=1_multi=18_0000_len=75843-gene_121	K11089	TROVE2, SSA2; 60 kDa SS-A/Ro ribonucleoprotein		0	0	0	0.148263	0.653444	0.279689	0.28427	0.336787	0.27082	0	0	0	0.00120255	0.0061833	0.00349083	0.00336662	0.00440869	0.00312432
CON_VIRSorter_k127_466791_flag=1_multi=18_0000_len=75843-gene_116	K07171	unknown		0	0	0	0	0.559282	0.0861786	0.375387	0.778289	0.178813	0	0	0	0	0.00529227	0.00107561	0.00444571	0.0101881	0.00206287
CON_VIRSorter_k127_466791_flag=1_multi=18_0000_len=75843-gene_108	K19092	unknown		0	0	0	0.584549	1.57441	0	0.36025	0.569071	0.114402	0	0	0	0.00474124	0.014898	0	0.00426645	0.00744939	0.0013198
CON_VIRSorter_k127_466791_flag=1_multi=18_0000_len=75843-gene_1	K03496	unknown		0	0	0	0.189345	0.989045	0.333375	0.414901	0.614439	0.345862	0	0	0	0.00153577	0.00935896	0.0041609	0.00491368	0.00804327	0.00399003
CON_VIRSorter_k127_46658_flag=1_multi=71_0000_len=29264-gene_6	K00558	DNMT1, dcm; DNA (cytosine-5)-methyltransferase 1 [EC:2.1.1.37]		0	0	0	0.316064	0.464334	0.238494	0.173144	0.615391	0.371141	0	0	0	0.00256358	0.00439382	0.00297668	0.00205054	0.00805574	0.00428166
CON_VIRSorter_k127_46658_flag=1_multi=71_0000_len=29264-gene_20	K03791	K03791; putative chitinase		0	0	0	0.133899	0.655709	0.454667	0.605149	0.651769	0.314464	0	0	0	0.00108605	0.00620473	0.00567476	0.00716679	0.00853194	0.00362781
CON_VIRSorter_k127_465788_flag=0_multi=70_9712_len=5403-gene_10	K00558	DNMT1, dcm; DNA (cytosine-5)-methyltransferase 1 [EC:2.1.1.37]		0	0	0	0.154148	0.0754872	0.0581584	0.759998	0.225101	0.0603366	0	0	0	0.00125029	0.000714307	0.000725882	0.00900068	0.00294666	0.000696074
CON_VIRSorter_k127_465725_flag=1_multi=29_2732_len=30024-gene_40	K06904	K06904; uncharacterized protein		0	0	0	0	0	0.205929	0.0897008	0	1.23912	0	0	0	0	0	0.00257023	0.00106233	0	0.0142951
CON_VIRSorter_k127_465148_flag=0_multi=132_7345_len=7099-gene_6	K07474	xtmA; phage terminase small subunit		0	0	0	7.9603	2.40864	3.56492	1.48903	2.39416	1.77323	0	0	0	0.0645655	0.022792	0.0444943	0.0176347	0.0313407	0.0204568
CON_VIRSorter_k127_465148_flag=0_multi=132_7345_len=7099-gene_4	K09961	K09961; uncharacterized protein		0	0	0	7.05674	1.72786	3.57455	1.47651	2.41719	2.76214	0	0	0	0.0572368	0.0163501	0.0446144	0.0174863	0.031642	0.0318655
CON_VIRSorter_k127_464825_flag=1_multi=31_0000_len=2623-gene_4	K06905	K06905; uncharacterized protein		0	0	0	0.61404	0.160372	0.123557	0.235465	0.0797043	0.320463	0	0	0	0.00498045	0.00151754	0.00154214	0.00278861	0.00104336	0.00369702
CON_VIRSorter_k127_463844_flag=1_multi=11_0000_len=10995-gene_4	K01495	GCH1, folE; GTP cyclohydrolase IA [EC:3.5.4.16]		0	0	0	0	0.385823	0.247712	0	0.127835	0.256989	0	0	0	0	0.0036509	0.00309172	0	0.00167341	0.00296476
CON_VIRSorter_k127_463844_flag=1_multi=11_0000_len=10995-gene_2	K01737	queD, ptpS, PTS; 6-pyruvoyltetrahydropterin/6-carboxytetrahydropterin synthase [EC:4.2		0	0	0	0	0.225609	0.434545	0	0	0	0	0	0	0	0.00213485	0.00542361	0	0	0
CON_VIRSorter_k127_463844_flag=1_multi=11_0000_len=10995-gene_10	K02314	dnaB; replicative DNA helicase [EC:3.6.4.12]		0	0	0	0.130055	0.509508	0.294409	0.320605	0.0949587	0.025453	0	0	0	0.00105487	0.00482128	0.00367456	0.00379694	0.00124305	0.000293639
CON_VIRSorter_k127_461866_flag=0_multi=119_1771_len=15277-gene_8	K01144	E3.1.11.5; exodeoxyribonuclease V [EC:3.1.11.5]		0	0	0	0.623157	1.77285	1.83609	1.26795	3.32217	1.53318	0	0	0	0.00505439	0.0167758	0.0229165	0.0150164	0.0434887	0.0176876
CON_VIRSorter_k127_461866_flag=0_multi=119_1771_len=15277-gene_3	K00526	E1.17.4.1B, nrdB, nrdF; ribonucleoside-diphosphate reductase beta chain [EC:1.17.4.1]		0	0	0	1.08576	3.81359	2.59913	1.81514	4.59255	3.0775	0	0	0	0.00880656	0.0360866	0.0324401	0.0214968	0.0601185	0.0355036
CON_VIRSorter_k127_461866_flag=0_multi=119_1771_len=15277-gene_2	K00525	E1.17.4.1A, nrdA, nrdE; ribonucleoside-diphosphate reductase alpha chain [EC:1.17.4.1]		0	0	0	0.789141	1.24521	0.496222	0.468325	0.853607	0.823692	0	0	0	0.00640068	0.011783	0.00619342	0.00554638	0.0111741	0.00950253
CON_VIRSorter_k127_461866_flag=0_multi=119_1771_len=15277-gene_19	K06952	K06952; uncharacterized protein		0	0	0	0.510451	1.74979	2.2629	1.62535	3.2922	1.3986	0	0	0	0.00414024	0.0165576	0.0282435	0.0192491	0.0430963	0.016135
CON_VIRSorter_k127_461866_flag=0_multi=119_1771_len=15277-gene_12	K02342	dnaQ; DNA polymerase III subunit epsilon [EC:2.7.7.7]		0	0	0	0.310291	1.21561	1.40483	0.815909	1.75204	0.874468	0	0	0	0.00251675	0.0115028	0.0175339	0.00966283	0.022935	0.0100883
CON_VIRSorter_k127_461866_flag=0_multi=119_1771_len=15277-gene_1	K00525	E1.17.4.1A, nrdA, nrdE; ribonucleoside-diphosphate reductase alpha chain [EC:1.17.4.1]		0	0	0	0.11887	1.39706	0.179392	0.390709	0.347167	0.465278	0	0	0	0.000964145	0.0132199	0.00223902	0.00462717	0.00454456	0.00536768
CON_VIRSorter_k127_461057_flag=1_multi=20_0000_len=21835-gene_13	K02334	dpo; DNA polymerase bacteriophage-type [EC:2.7.7.7]		0	0	0	0.100822	0.631972	0.395603	0.231971	0.157043	0.0947124	0	0	0	0.000817759	0.00598011	0.00493758	0.00274724	0.00205577	0.00109265
CON_VIRSorter_k127_460908_flag=0_multi=89_0000_len=48476-circular-gene_45	K02335	polA; DNA polymerase I [EC:2.7.7.7]		0	0	0	1.15267	1.18144	1.03159	1.89433	2.2182	1.1122	0	0	0	0.00934922	0.0111795	0.0128755	0.0224346	0.0290372	0.0128309
CON_VIRSorter_k127_4604_flag=0_multi=79_8577_len=6720-gene_4	K02314	dnaB; replicative DNA helicase [EC:3.6.4.12]		0	0	0	0.296741	0.0871893	0.268697	0.170686	0.231108	0.0929202	0	0	0	0.00240685	0.00082504	0.00335364	0.00202144	0.0030253	0.00107197
CON_VIRSorter_k127_460327_flag=0_multi=201_0775_len=7610-gene_6	K07474	xtmA; phage terminase small subunit		0	0	0	5.69517	2.78895	2.05105	3.66941	2.8982	6.48494	0	0	0	0.0461932	0.0263908	0.0255995	0.0434568	0.0379387	0.0748136
CON_VIRSorter_k127_460327_flag=0_multi=201_0775_len=7610-gene_4	K09961	K09961; uncharacterized protein		0	0	0	5.41637	2.40833	2.4071	3.49504	3.23494	7.1536	0	0	0	0.0439318	0.0227891	0.0300434	0.0413919	0.0423468	0.0825276
CON_VIRSorter_k127_459102_flag=1_multi=15_0000_len=63436-gene_61	K00943	tmk, DTYMK; dTMP kinase [EC:2.7.4.9]		0	0	0	1.47518	0	0	0	0	0	0	0	0	0.0119651	0	0	0	0	0
CON_VIRSorter_k127_459102_flag=1_multi=15_0000_len=63436-gene_52	K01972	E6.5.1.2, ligA, ligB; DNA ligase (NAD+) [EC:6.5.1.2]		0	0	0	1.79712	0	0	0	0	0	0	0	0	0.0145764	0	0	0	0	0
CON_VIRSorter_k127_458321_flag=0_multi=636_0000_len=24199-gene_27	K06904	K06904; uncharacterized protein		0	0	0	0.902707	1.32618	0.870372	0.659351	0.292935	0.981491	0	0	0	0.00732181	0.0125491	0.0108632	0.0078087	0.00383465	0.011323
CON_VIRSorter_k127_457522_flag=1_multi=9_0000_len=4702-gene_5	K13522	K13522, nadM; bifunctional NMN adenylyltransferase/nudix hydrolase [EC:2.7.7.1 3.6.1.-		0	0	0	0.327488	0.160372	0.0617787	0	0	0.0640925	0	0	0	0.00265624	0.00151754	0.000771068	0	0	0.000739404
CON_VIRSorter_k127_457009_flag=1_multi=24_5195_len=3786-gene_3	K14680	E6.5.1.3; RNA ligase [EC:6.5.1.3]		0	0	0	0.117839	0.807887	0.326034	0.387321	0.573594	0.0307496	0	0	0	0.000955785	0.00764473	0.00406928	0.00458705	0.0075086	0.000354743
CON_VIRSorter_k127_457009_flag=1_multi=24_5195_len=3786-gene_2	K00948	PRPS, prsA; ribose-phosphate pyrophosphokinase [EC:2.7.6.1]		0	0	0	0.055247	0.486984	0.0833761	0.453974	0.430273	0.216247	0	0	0	0.000448105	0.00460815	0.00104063	0.00537642	0.00563247	0.00249474
CON_VIRSorter_k127_457009_flag=1_multi=24_5195_len=3786-gene_1	K03462	NAMPT; nicotinamide phosphoribosyltransferase [EC:2.4.2.12]		0	0	0	0.0644112	0.378509	0.243016	0.47635	0.125411	2.47075	0	0	0	0.000522435	0.00358169	0.00303311	0.00564142	0.00164169	0.0285038
CON_VIRSorter_k127_455846_flag=1_multi=13_0000_len=5841-gene_1	K07474	xtmA; phage terminase small subunit		0	0	0	0.107437	0.368286	0.162138	0.176565	0.313777	0.0841056	0	0	0	0.000871414	0.00348495	0.00202367	0.00209107	0.00410747	0.000970285
CON_VIRSorter_k127_454775_flag=0_multi=44_9933_len=15828-gene_19	K07496	K07496; putative transposase		0	0	0	0.111096	0.580312	0.670644	0.791176	1.00944	0.550812	0	0	0	0.000901094	0.00549127	0.00837039	0.00936991	0.013214	0.00635444
CON_VIRSorter_k127_453616_flag=1_multi=257_0000_len=1576-gene_4	K02335	polA; DNA polymerase I [EC:2.7.7.7]		0	0	0	0.183659	0.359754	0.138585	0	0.178796	0	0	0	0	0.00148965	0.00340422	0.00172969	0	0.00234052	0
CON_VIRSorter_k127_453118_flag=0_multi=326_0000_len=48003-gene_40	K01493	comEB; dCMP deaminase [EC:3.5.4.12]		0	0	0	14.6708	3.26161	3.25995	1.33126	5.25732	0.634134	0	0	0	0.118994	0.0308634	0.0406879	0.0157661	0.0688206	0.00731569
CON_VIRSorter_k127_452697_flag=1_multi=14_0000_len=27092-gene_6	K04748	norQ; nitric oxide reductase NorQ protein		0	0	0	0.193234	0.0946273	0.0729047	0.211711	0.125411	0.100847	0	0	0	0.00156731	0.000895422	0.000909933	0.0025073	0.00164169	0.00116342	N
CON_VIRSorter_k127_452697_flag=1_multi=14_0000_len=27092-gene_25	K06909	xtmB; phage terminase large subunit		0	0	0	0.215726	0.120734	0.2558	0.379856	0.420029	0.21713	0	0	0	0.00174974	0.00114246	0.00319268	0.00449864	0.00549836	0.00250492
CON_VIRSorter_k127_452697_flag=1_multi=14_0000_len=27092-gene_18	K07464	unknown		0	0	0	0.393935	0.24114	0.520194	0.404629	0.527319	0.501129	0	0	0	0.00319518	0.00228181	0.00649261	0.00479203	0.00690284	0.00578128
CON_VIRSorter_k127_451848_flag=0_multi=128_3223_len=12716-gene_4	K06903	K06903; uncharacterized protein		0	0	0	0.19555	0.478809	1.32802	0.0803436	0.761491	0.0765422	0	0	0	0.0015861	0.00453079	0.0165752	0.00095151	0.00996825	0.000883029
CON_VIRSorter_k127_449949_flag=1_multi=11_0000_len=2959-gene_2	K06904	K06904; uncharacterized protein		0	0	0	0	0	0.343113	0.166063	0	0.197758	0	0	0	0	0	0.00428244	0.00196669	0	0.00228143
CON_VIRSorter_k127_449892_flag=0_multi=16_0068_len=28324-gene_1	K00558	DNMT1, dcm; DNA (cytosine-5)-methyltransferase 1 [EC:2.1.1.37]		0	0	0	0.755042	0.246498	0.189912	1.24086	0.490034	0.197025	0	0	0	0.0061241	0.00233252	0.00237032	0.0146955	0.00641476	0.00227298
CON_VIRSorter_k127_449442_flag=1_multi=23_0000_len=3944-gene_8	K02334	dpo; DNA polymerase bacteriophage-type [EC:2.7.7.7]		0	0	0	1.51289	0	0.0570794	0.248633	0.0736414	0	0	0	0	0.0122709	0	0.000712415	0.00294456	0.000963999	0
CON_VIRSorter_k127_449442_flag=1_multi=23_0000_len=3944-gene_6	K02334	dpo; DNA polymerase bacteriophage-type [EC:2.7.7.7]		0	0	0	0.824998	0.0425268	0.0655288	0.0356797	0.0422713	0	0	0	0	0.00669151	0.000402415	0.000817874	0.000422556	0.00055335	0
CON_VIRSorter_k127_449442_flag=1_multi=23_0000_len=3944-gene_5	K02334	dpo; DNA polymerase bacteriophage-type [EC:2.7.7.7]		0	0	0	0.882517	0	0	0	0	0.138174	0	0	0	0.00715804	0	0	0	0	0.00159404
CON_VIRSorter_k127_449242_flag=1_multi=121_4065_len=24787-gene_10	K02334	dpo; DNA polymerase bacteriophage-type [EC:2.7.7.7]		0	0	0	0.26974	0.365796	0.203539	0.39215	0.222198	0.19492	0	0	0	0.00218785	0.00346139	0.0025404	0.00464424	0.00290868	0.00224869
CON_VIRSorter_k127_448528_flag=1_multi=72_1824_len=25506-gene_35	K17733	unknown		0	0	0	0	0	0.0801192	0.174496	0.206733	0.08312	0	0	0	0	0	0.000999979	0.00206656	0.00270623	0.000958914
CON_VIRSorter_k127_448528_flag=1_multi=72_1824_len=25506-gene_2	K01160	unknown		0	0	0	0	0.344247	0.35363	0	0.11406	0.0917186	0	0	0	0	0.00325748	0.0044137	0	0.00149309	0.00105811
CON_VIRSorter_k127_448063_flag=1_multi=25_0000_len=33218-gene_47	K00571	unknown		0	0	0	0.365905	0.153587	0.47332	0.472482	0.356217	0.245524	0	0	0	0.00296783	0.00145334	0.00590757	0.00559561	0.00466303	0.00283248
CON_VIRSorter_k127_448063_flag=1_multi=25_0000_len=33218-gene_13	K20276	bapA; large repetitive protein		0	0	0	0.305029	0.0663885	0.230168	0.167099	0.725885	0.318385	0	0	0	0.00247408	0.00062821	0.00287276	0.00197895	0.00950216	0.00367305
CON_VIRSorter_k127_446062_flag=1_multi=114_0000_len=6623-gene_9	K06904	K06904; uncharacterized protein		0	0	0	0	0.238761	0.367902	0.250398	0.711977	0.286261	0	0	0	0	0.0022593	0.00459183	0.00296547	0.00932009	0.00330245
CON_VIRSorter_k127_445117_flag=1_multi=205_0000_len=6374-gene_6	K01784	galE, GALE; UDP-glucose 4-epimerase [EC:5.1.3.2]		0	0	0	62.9427	0.148725	0	0	0.0739157	0	0	0	0	0.510524	0.00140733	0	0	0.000967589	0	C
CON_VIRSorter_k127_445_flag=1_multi=16_0000_len=8711-gene_8	K01493	comEB; dCMP deaminase [EC:3.5.4.12]		0	0	0	0.250137	0.653296	0.0629157	0.0685138	0.0811712	0.0652722	0	0	0	0.00202884	0.00618189	0.000785259	0.000811411	0.00106257	0.000753012
CON_VIRSorter_k127_445_flag=1_multi=16_0000_len=8711-gene_7	K02335	polA; DNA polymerase I [EC:2.7.7.7]		0	0	0	0.0922972	0.135595	0.26117	0.0379211	0.314487	0.180634	0	0	0	0.000748617	0.00128308	0.00325969	0.0004491	0.00411677	0.00208389
CON_VIRSorter_k127_444873_flag=1_multi=10_0000_len=6877-gene_4	K01446	PGRP; peptidoglycan recognition protein		0	0	0	0.0838936	0.0821661	0.0633041	0	0.326689	0	0	0	0	0.000680456	0.000777506	0.000790107	0	0.0042765	0
CON_VIRSorter_k127_444385_flag=1_multi=10_0000_len=5885-gene_5	K02314	dnaB; replicative DNA helicase [EC:3.6.4.12]		0	0	0	0.924641	0	0	0	0	0	0	0	0	0.00749971	0	0	0	0	0
CON_VIRSorter_k127_442889_flag=0_multi=92_3446_len=8087-gene_3	K10747	LIG1; DNA ligase 1 [EC:6.5.1.1 6.5.1.6 6.5.1.7]		0	0	0	0.932347	2.31799	1.59646	1.09026	3.1419	1.31939	0	0	0	0.00756222	0.0219343	0.0199257	0.0129119	0.0411289	0.0152212
CON_VIRSorter_k127_441093_flag=0_multi=198_7529_len=59983-gene_66	K07010	unknown		0	0	0	2.34099	2.29279	2.25714	3.63353	3.03868	1.22174	0	0	0	0.0189876	0.0216958	0.0281716	0.0430319	0.0397776	0.0140947
CON_VIRSorter_k127_441093_flag=0_multi=198_7529_len=59983-gene_64	K00820	glmS, GFPT; glutamine---fructose-6-phosphate transaminase (isomerizing) [EC:2.6.1.16]		0	0	0	2.68459	3.28664	1.92444	4.32923	3.43024	1.10334	0	0	0	0.0217746	0.0311003	0.0240192	0.0512711	0.0449033	0.0127287
CON_VIRSorter_k127_441093_flag=0_multi=198_7529_len=59983-gene_61	K01921	ddl; D-alanine-D-alanine ligase [EC:6.3.2.4]		0	0	0	2.66113	2.88558	1.39844	4.25624	2.17431	1.97163	0	0	0	0.0215843	0.0273052	0.0174542	0.0504068	0.0284627	0.0227457
CON_VIRSorter_k127_441093_flag=0_multi=198_7529_len=59983-gene_51	K17680	unknown		0	0	0	3.10975	3.66614	2.25963	3.73836	4.14868	1.96107	0	0	0	0.025223	0.0346913	0.0282028	0.0442735	0.054308	0.0226239
CON_VIRSorter_k127_441093_flag=0_multi=198_7529_len=59983-gene_47	K02335	polA; DNA polymerase I [EC:2.7.7.7]		0	0	0	3.36512	4.46532	2.22798	5.03084	3.95236	0.900777	0	0	0	0.0272943	0.0422536	0.0278077	0.0595804	0.0517382	0.0103918
CON_VIRSorter_k127_441093_flag=0_multi=198_7529_len=59983-gene_36	K04771	degP, htrA; serine protease Do [EC:3.4.21.107]		0	0	0	3.13633	4.09566	2.25903	5.0372	4.39488	1.74843	0	0	0	0.0254386	0.0387557	0.0281952	0.0596557	0.0575309	0.0201707
CON_VIRSorter_k127_441093_flag=0_multi=198_7529_len=59983-gene_27	K01419	unknown		0	0	0	1.26847	3.10588	1.5041	2.97807	1.94053	0.993007	0	0	0	0.0102885	0.0293897	0.0187729	0.0352693	0.0254024	0.0114558
CON_VIRSorter_k127_44097_flag=1_multi=17_0000_len=5801-gene_2	K10955	MUC2; mucin-2		0	0	0	0.0446575	0.145793	0.13479	0.232407	0.202884	0.279677	0	0	0	0.000362214	0.00137958	0.00168233	0.0027524	0.00265584	0.00322649
CON_VIRSorter_k127_439621_flag=0_multi=108_0550_len=34779-gene_47	K01185	E3.2.1.17; lysozyme [EC:3.2.1.17]		0	0	0	8.51815	0.0937387	0	0.0786462	0	0	0	0	0	0.0690902	0.000887014	0	0.000931408	0	0
CON_VIRSorter_k127_439621_flag=0_multi=108_0550_len=34779-gene_4	K02314	dnaB; replicative DNA helicase [EC:3.6.4.12]		0	0	0	13.3559	0.0287492	0.0885983	0	0.0285765	0.0229792	0	0	0	0.108329	0.000272043	0.00110581	0	0.000374079	0.000265099
CON_VIRSorter_k127_439261_flag=1_multi=10_0000_len=8278-gene_5	K06909	xtmB; phage terminase large subunit		0	0	0	0.190081	0.341305	0.0956201	0.260321	0.185048	0.0744011	0	0	0	0.00154173	0.00322964	0.00119345	0.00308298	0.00242236	0.000858329
CON_VIRSorter_k127_438212_flag=1_multi=62_8758_len=12870-gene_9	K06415	spoVR; stage V sporulation protein R		0	0	0	0.148371	0	0.313479	0.121919	0.0577769	0.18584	0	0	0	0.00120343	0	0.00391258	0.00144389	0.000756325	0.00214395
CON_VIRSorter_k127_438212_flag=1_multi=62_8758_len=12870-gene_8	K09786	K09786; uncharacterized protein		0	0	0	0.179772	0.246498	0.298433	0.20681	0.280019	0.112586	0	0	0	0.00145812	0.00233252	0.00372479	0.00244926	0.00366557	0.00129885
CON_VIRSorter_k127_438212_flag=1_multi=62_8758_len=12870-gene_5	K07180	prkA; serine protein kinase		0	0	0	0.128215	0.104645	0.145122	0.351187	0.228836	0.1171	0	0	0	0.00103994	0.000990221	0.00181128	0.00415912	0.00299557	0.00135092
CON_VIRSorter_k127_438184_flag=3_multi=959_0000_len=43339-circular-gene_53	K14744	rzpD; prophage endopeptidase [EC:3.4.-.-]	Yes	0	0	0	0.25246	0.412102	0.1905	0.207451	0.327701	0.362331	0	0	0	0.00204769	0.00389957	0.00237766	0.00245684	0.00428974	0.00418003
CON_VIRSorter_k127_438184_flag=3_multi=959_0000_len=43339-circular-gene_52	K01185	E3.2.1.17; lysozyme [EC:3.2.1.17]		0	0	0	0.0799456	0.0782994	0.542925	0.295617	0.856118	0.344215	0	0	0	0.000648434	0.000740918	0.00677633	0.003501	0.011207	0.00397103
CON_VIRSorter_k127_438184_flag=3_multi=959_0000_len=43339-circular-gene_30	K10906	unknown		0	0	0	0.0894129	0.262715	0.134938	0.330624	0.348182	0.0349979	0	0	0	0.000725223	0.00248597	0.00168417	0.00391559	0.00455785	0.000403753
CON_VIRSorter_k127_438184_flag=3_multi=959_0000_len=43339-circular-gene_26	K06919	K06919; putative DNA primase/helicase		0	0	0	133.683	1.02965	1.04622	1.43979	1.0828	1.74142	0	0	0	1.0843	0.00974324	0.013058	0.0170514	0.0141743	0.0200899
CON_VIRSorter_k127_438184_flag=3_multi=959_0000_len=43339-circular-gene_22	K19789	unknown		0	0	0	120.189	1.0317	0.79486	1.49356	0.945065	1.40672	0	0	0	0.974849	0.00976255	0.00992076	0.0176883	0.0123713	0.0162287
CON_VIRSorter_k127_436397_flag=3_multi=1033_0000_len=47438-circular-gene_37	K02335	polA; DNA polymerase I [EC:2.7.7.7]		0	0	0	0.779398	1.57441	0.404329	0	0.284536	111.351	0	0	0	0.00632165	0.014898	0.00504649	0	0.0037247	1.2846
CON_VIRSorter_k127_436397_flag=3_multi=1033_0000_len=47438-circular-gene_31	K02335	polA; DNA polymerase I [EC:2.7.7.7]		0	0	0	0.55929	1.31466	0.211014	0	0.59893	108.627	0	0	0	0.00453637	0.0124401	0.00263369	0	0.00784026	1.25317
CON_VIRSorter_k127_4356_flag=0_multi=73_1754_len=52094-gene_9	K01737	queD, ptpS, PTS; 6-pyruvoyltetrahydropterin/6-carboxytetrahydropterin synthase [EC:4.2		0	0	0	0.421419	0.825482	0.874479	1.81801	1.12822	0.329903	0	0	0	0.0034181	0.00781123	0.0109145	0.0215307	0.0147689	0.00380592
CON_VIRSorter_k127_4356_flag=0_multi=73_1754_len=52094-gene_8	K06920	queC; 7-cyano-7-deazaguanine synthase [EC:6.3.4.20]		0	0	0	1.00892	1.45316	1.20914	0.731512	0.982207	0.696901	0	0	0	0.0081833	0.0137507	0.0150914	0.00866331	0.0128575	0.0080398
CON_VIRSorter_k127_4356_flag=0_multi=73_1754_len=52094-gene_7	K09457	queF; 7-cyano-7-deazaguanine reductase [EC:1.7.1.13]		0	0	0	1.1733	0.670333	0.811567	2.41031	1.90373	1.07159	0	0	0	0.00951659	0.00634311	0.0101293	0.0285453	0.0249206	0.0123624
CON_VIRSorter_k127_4356_flag=0_multi=73_1754_len=52094-gene_11	K01495	GCH1, folE; GTP cyclohydrolase IA [EC:3.5.4.16]		0	0	0	0.429182	1.40115	1.24143	1.76333	2.298	0.895946	0	0	0	0.00348107	0.0132585	0.0154944	0.0208831	0.0300818	0.0103361
CON_VIRSorter_k127_43516_flag=3_multi=33_0000_len=44029-circular-gene_83	K01419	unknown		0	0	0	0	0.186166	0.14343	0.468577	2.03552	0.0744011	0	0	0	0	0.00176162	0.00179017	0.00554937	0.0266459	0.000858329
CON_VIRSorter_k127_43516_flag=3_multi=33_0000_len=44029-circular-gene_80	K01185	E3.2.1.17; lysozyme [EC:3.2.1.17]		0	0	0	0.18001	0.0881517	0.0679156	0.517711	0.963841	0	0	0	0	0.00146005	0.000834146	0.000847664	0.00613125	0.0126171	0
CON_VIRSorter_k127_43516_flag=3_multi=33_0000_len=44029-circular-gene_60	K06909	xtmB; phage terminase large subunit		0	0	0	0.0324362	0.317683	0.22028	0.639681	1.92622	0.126961	0	0	0	0.000263088	0.00300611	0.00274934	0.00757575	0.025215	0.00146469
CON_VIRSorter_k127_43516_flag=3_multi=33_0000_len=44029-circular-gene_48	K17680	unknown		0	0	0	0.178239	0.305496	0.134495	0.512618	1.64844	0.348832	0	0	0	0.00144569	0.00289079	0.00167865	0.00607095	0.0215788	0.0040243
CON_VIRSorter_k127_43516_flag=3_multi=33_0000_len=44029-circular-gene_37	K00571	unknown		0	0	0	0.199132	0.146274	0.262955	0.899966	1.21162	0.233832	0	0	0	0.00161515	0.00138413	0.00328198	0.0106583	0.0158607	0.0026976
CON_VIRSorter_k127_433332_flag=0_multi=251_7085_len=5447-gene_7	K06919	K06919; putative DNA primase/helicase		0	0	0	0.757104	1.19951	0.756122	0.640423	1.14894	1.56888	0	0	0	0.00614083	0.0113505	0.00943726	0.00758454	0.0150402	0.0180994
CON_VIRSorter_k127_432395_flag=0_multi=25_0650_len=3203-gene_5	K03111	ssb; single-strand DNA-binding protein		0	0	0	1.29799	1.86951	0.576138	0.376441	0.520317	0.119543	0	0	0	0.010528	0.0176905	0.00719086	0.0044582	0.00681117	0.00137911
CON_VIRSorter_k127_432395_flag=0_multi=25_0650_len=3203-gene_3	K18955	unknown		0	0	0	0.512859	0.837164	0.322492	0.140475	0.748919	0.4684	0	0	0	0.00415977	0.00792176	0.00402507	0.00166365	0.00980368	0.00540369
CON_VIRSorter_k127_431652_flag=1_multi=9_0000_len=2074-gene_3	K02843	waaF, rfaF; heptosyltransferase II [EC:2.4.-.-]		0	0	0	0	0	0	0	0	0.483607	0	0	0	0	0	0	0	0	0.00557914
CON_VIRSorter_k127_429605_flag=0_multi=330_0000_len=17240-gene_3	K03111	ssb; single-strand DNA-binding protein		0	0	0	9.49716	7.85824	5.68364	6.99667	6.21693	6.15288	0	0	0	0.0770309	0.0743596	0.0709382	0.0828616	0.0813824	0.0709828
CON_VIRSorter_k127_429556_flag=0_multi=2065_3373_len=9303-gene_1	K01494	dcd; dCTP deaminase [EC:3.5.4.13]		0	0	0	13.3343	53.8715	160.504	37.0854	62.0355	20.275	0	0	0	0.108154	0.509766	2.00328	0.439203	0.812072	0.233903
CON_VIRSorter_k127_429551_flag=1_multi=14_0000_len=40676-circular-gene_40	K02335	polA; DNA polymerase I [EC:2.7.7.7]		0	0	0	0.0710318	0.0463795	0.178663	0.175104	0.161353	0.556064	0	0	0	0.000576135	0.000438871	0.00222992	0.00207376	0.00211218	0.00641504
CON_VIRSorter_k127_429551_flag=1_multi=14_0000_len=40676-circular-gene_39	K06919	K06919; putative DNA primase/helicase		0	0	0	0.0187459	0.128519	0.127307	0.261865	0.0912476	0.469599	0	0	0	0.000152047	0.00121613	0.00158893	0.00310127	0.00119447	0.00541753
CON_VIRSorter_k127_428827_flag=0_multi=22_6413_len=2154-gene_2	K06909	xtmB; phage terminase large subunit		0	0	0	0.316064	0.216689	0.40544	0.311658	0.923087	0.321655	0	0	0	0.00256358	0.00205045	0.00506036	0.00369097	0.0120836	0.00371077
CON_VIRSorter_k127_42879_flag=0_multi=67_0051_len=19663-gene_13	K06919	K06919; putative DNA primase/helicase		0	0	0	0.923644	0.193848	0.0373371	0.0813186	0.690448	0.193678	0	0	0	0.00749162	0.00183431	0.000466009	0.000963058	0.00903827	0.00223436
CON_VIRSorter_k127_427847_flag=1_multi=4_0000_len=1862-gene_4	K01185	E3.2.1.17; lysozyme [EC:3.2.1.17]		0	0	0	0.0882517	0	0	0	0.085915	0	0	0	0	0.000715804	0	0	0	0.00112467	0
CON_VIRSorter_k127_427521_flag=1_multi=25_0000_len=10137-gene_7	K01358	clpP, CLPP; ATP-dependent Clp protease, protease subunit [EC:3.4.21.92]		0	0	0	0.281674	0.41381	0.318816	0.636504	0.205662	0.275631	0	0	0	0.00228464	0.00391573	0.00397919	0.00753813	0.0026922	0.00317982
CON_VIRSorter_k127_427029_flag=1_multi=88_8084_len=6287-gene_12	K06909	xtmB; phage terminase large subunit		0	0	0	0.294031	0.735939	0.517693	0.563757	0.19083	0.255754	0	0	0	0.00238487	0.00696392	0.0064614	0.00667658	0.00249805	0.00295051
CON_VIRSorter_k127_426841_flag=1_multi=11_0000_len=7435-gene_2	K12454	rfbE; CDP-paratose 2-epimerase [EC:5.1.3.10]		0	0	0	48.3561	0.07074	0	0	0.0351574	0.0848133	0	0	0	0.392214	0.000669386	0	0	0.000460226	0.000978449	C
CON_VIRSorter_k127_426636_flag=0_multi=20_3198_len=35401-gene_27	K01711	gmd, GMDS; GDPmannose 4,6-dehydratase [EC:4.2.1.47]		0	0	0	0.148128	0.362695	0.167661	0.152149	0.504721	0.11596	0	0	0	0.00120146	0.00343204	0.0020926	0.00180191	0.00660702	0.00133778	C
CON_VIRSorter_k127_426611_flag=1_multi=155_0000_len=4264-gene_5	K01185	E3.2.1.17; lysozyme [EC:3.2.1.17]		0	0	0	0.658946	0	0	0.0676834	0	0.193443	0	0	0	0.00534467	0	0	0.000801575	0	0.00223165
CON_VIRSorter_k127_425752_flag=0_multi=35_0000_len=40075-gene_60	K02500	hisF; imidazole glycerol-phosphate synthase subunit HisF [EC:4.3.2.10]		0	0	0	0.463321	0.20168	0.699222	0.80374	0.400937	0.604509	0	0	0	0.00375797	0.00190842	0.00872709	0.00951871	0.00524844	0.00697392
CON_VIRSorter_k127_425752_flag=0_multi=35_0000_len=40075-gene_13	K00571	unknown		0	0	0	0.320537	0.565085	0.919103	0.579459	0.686509	0.702599	0	0	0	0.00259986	0.00534719	0.0114715	0.00686254	0.00898671	0.00810554
CON_VIRSorter_k127_425285_flag=1_multi=83_6791_len=34694-gene_7	K02338	dnaN; DNA polymerase III subunit beta [EC:2.7.7.7]		0	0	0	0.379437	1.21622	0.390429	0.538547	0.537296	0.837107	0	0	0	0.00307759	0.0115087	0.00487299	0.00637802	0.00703344	0.00965729
CON_VIRSorter_k127_425285_flag=1_multi=83_6791_len=34694-gene_21	K01185	E3.2.1.17; lysozyme [EC:3.2.1.17]		0	0	0	0.237393	0.697515	0.447828	0.341372	0.635546	1.06858	0	0	0	0.00192548	0.00660032	0.0055894	0.00404288	0.00831957	0.0123277
CON_VIRSorter_k127_425285_flag=1_multi=83_6791_len=34694-gene_11	K06952	K06952; uncharacterized protein		0	0	0	0.444557	0.995208	0.191687	0.469672	0.618267	0.994333	0	0	0	0.00360578	0.00941727	0.00239247	0.00556233	0.00809338	0.0114711
CON_VIRSorter_k127_425189_flag=1_multi=17_0000_len=6279-gene_9	K12056	unknown		0	0	0	0.15242	0.261242	0.0862592	0.125246	0.074192	0.17898	0	0	0	0.00123627	0.00247203	0.00107661	0.00148329	0.000971206	0.0020648
CON_VIRSorter_k127_425189_flag=1_multi=17_0000_len=6279-gene_5	K00525	E1.17.4.1A, nrdA, nrdE; ribonucleoside-diphosphate reductase alpha chain [EC:1.17.4.1]		0	0	0	0.335574	0.211284	0.162782	0.137874	0.210014	0.0375286	0	0	0	0.00272182	0.0019993	0.0020317	0.00163284	0.00274918	0.000432949
CON_VIRSorter_k127_425189_flag=1_multi=17_0000_len=6279-gene_1	K03465	thyX, thy1; thymidylate synthase (FAD) [EC:2.1.1.148]		0	0	0	0	0	0	0	0.0925238	0	0	0	0	0	0	0	0	0.00121118	0
CON_VIRSorter_k127_424645_flag=0_multi=186_5712_len=4864-gene_2	K06904	K06904; uncharacterized protein		0	0	0	0.721142	1.57558	1.63247	2.68938	2.26816	1.69361	0	0	0	0.00584914	0.0149091	0.0203751	0.0318504	0.0296912	0.0195384
CON_VIRSorter_k127_423950_flag=1_multi=33_0000_len=65382-circular-gene_76	K17398	DNMT3A; DNA (cytosine-5)-methyltransferase 3A [EC:2.1.1.37]	Yes	0	0	0	0.0483657	3.69484	1.93427	0.0397429	1.41255	0.0378625	0	0	0	0.000392291	0.0349629	0.0241418	0.000470676	0.0184909	0.000436801
CON_VIRSorter_k127_423950_flag=1_multi=33_0000_len=65382-circular-gene_5	K07010	unknown		0	0	0	0.0669495	5.24568	1.41452	0	1.43389	0.104821	0	0	0	0.000543024	0.0496379	0.0176548	0	0.0187703	0.00120927
CON_VIRSorter_k127_423950_flag=1_multi=33_0000_len=65382-circular-gene_41	K03676	unknown		0	0	0	0.134562	3.69015	0.609223	0	0.654996	0	0	0	0	0.00109142	0.0349185	0.0076038	0	0.00857418	0
CON_VIRSorter_k127_423950_flag=1_multi=33_0000_len=65382-circular-gene_39	K03465	thyX, thy1; thymidylate synthase (FAD) [EC:2.1.1.148]		0	0	0	0	4.82587	1.18487	0	0.790692	0.0423879	0	0	0	0	0.0456653	0.0147885	0	0.0103505	0.000489008
CON_VIRSorter_k127_423950_flag=1_multi=33_0000_len=65382-circular-gene_30	K02335	polA; DNA polymerase I [EC:2.7.7.7]		0	0	0	0.11232	5.22535	0.889919	0.0461478	1.6402	0.0879286	0	0	0	0.000911024	0.0494456	0.0111072	0.000546529	0.0214709	0.00101439
CON_VIRSorter_k127_423950_flag=1_multi=33_0000_len=65382-circular-gene_22	K17680	unknown		0	0	0	0.211119	5.58283	1.45366	0.021685	1.4387	0.144613	0	0	0	0.00171237	0.0528282	0.0181433	0.000256815	0.0188332	0.00166832
CON_VIRSorter_k127_423813_flag=1_multi=72_0000_len=5397-gene_4	K18955	unknown		0	0	0	0.165741	0	0	0	0	0	0	0	0	0.00134432	0	0	0	0	0
CON_VIRSorter_k127_421957_flag=1_multi=23_0986_len=7672-gene_7	K06907	K06907; uncharacterized protein		0	0	0	0.115736	0.226706	0.0998079	0.244549	0.225344	0.0388298	0	0	0	0.000938731	0.00214524	0.00124572	0.0028962	0.00294985	0.00044796
CON_VIRSorter_k127_421316_flag=1_multi=23_0000_len=40248-gene_59	K19789	unknown		0	0	0	0.0443418	1.15086	0.133837	0.346146	0.323758	0.728961	0	0	0	0.000359654	0.0108902	0.00167044	0.00409941	0.00423813	0.00840966
CON_VIRSorter_k127_421316_flag=1_multi=23_0000_len=40248-gene_55	K10747	LIG1; DNA ligase 1 [EC:6.5.1.1 6.5.1.6 6.5.1.7]		0	0	0	0.174801	1.15561	0.0659502	0.359092	0.467974	0.615783	0	0	0	0.0014178	0.0109351	0.000823133	0.00425273	0.00612599	0.00710398
CON_VIRSorter_k127_421316_flag=1_multi=23_0000_len=40248-gene_34	K06952	K06952; uncharacterized protein		0	0	0	0.205143	1.05483	0.270894	0.33714	0.149784	0.762822	0	0	0	0.00166391	0.00998142	0.00338106	0.00399275	0.00196074	0.0088003
CON_VIRSorter_k127_421316_flag=1_multi=23_0000_len=40248-gene_27	K06909	xtmB; phage terminase large subunit		0	0	0	0.0322056	0.946273	0.145809	0.423422	0.156764	0.630294	0	0	0	0.000261218	0.00895422	0.00181987	0.00501459	0.00205211	0.00727139
CON_VIRSorter_k127_420418_flag=1_multi=21_8922_len=33832-gene_6	K02342	dnaQ; DNA polymerase III subunit epsilon [EC:2.7.7.7]		0	0	0	0.0476869	0.373639	0.143933	1.33229	0.139273	0.0373311	0	0	0	0.000386785	0.00353561	0.00179645	0.0157784	0.00182314	0.00043067
CON_VIRSorter_k127_420418_flag=1_multi=21_8922_len=33832-gene_38	K01159	ruvC; crossover junction endodeoxyribonuclease RuvC [EC:3.1.22.4]		0	0	0	0	0.332773	0.0512763	0.44671	0	0.106394	0	0	0	0	0.0031489	0.000639986	0.0052904	0	0.00122741
CON_VIRSorter_k127_420418_flag=1_multi=21_8922_len=33832-gene_22	K00558	DNMT1, dcm; DNA (cytosine-5)-methyltransferase 1 [EC:2.1.1.37]		0	0	0	0	0.254754	0.0736023	0.801514	0.126612	0.101812	0	0	0	0	0.00241064	0.000918641	0.00949234	0.0016574	0.00117456
CON_VIRSorter_k127_41911_flag=1_multi=20_0000_len=7484-gene_10	K04078	unknown		0	0	0	0	0.879022	0.290243	0	0.12482	0	0	0	0	0	0.00831785	0.00362256	0	0.00163395	0
CON_VIRSorter_k127_418186_flag=1_multi=26_0000_len=15020-gene_1	K01185	E3.2.1.17; lysozyme [EC:3.2.1.17]		0	0	0	0	0.0871893	0.403045	0.804664	0.606657	0.0696901	0	0	0	0	0.00082504	0.00503046	0.00952965	0.00794141	0.00080398
CON_VIRSorter_k127_417815_flag=0_multi=16_0000_len=17837-gene_9	K03270	kdsC; 3-deoxy-D-manno-octulosonate 8-phosphate phosphatase (KDO 8-P phosphatase) [EC:3		0	0	0	0.17424	0.0853263	0.131478	0.501117	0.932949	0.068201	0	0	0	0.00141325	0.000807411	0.00164099	0.00593474	0.0122127	0.000786801
CON_VIRSorter_k127_417815_flag=0_multi=16_0000_len=17837-gene_25	K01448	amiABC; N-acetylmuramoyl-L-alanine amidase [EC:3.5.1.28]		0	0	0	0.147726	0	0.167205	0.364166	0.431443	0.462581	0	0	0	0.00119819	0	0.00208691	0.00431282	0.00564777	0.00533657
CON_VIRSorter_k127_417149_flag=1_multi=93_0000_len=40402-gene_6	K00558	DNMT1, dcm; DNA (cytosine-5)-methyltransferase 1 [EC:2.1.1.37]		0	0	0	1.48018	1.31791	3.07996	1.14258	1.35366	1.47476	0	0	0	0.0120057	0.0124709	0.0384414	0.0135315	0.01772	0.0170136
CON_VIRSorter_k127_417149_flag=1_multi=93_0000_len=40402-gene_3	K07451	unknown		0	0	0	4.20078	4.59831	5.78024	2.4366	1.68393	2.99837	0	0	0	0.0340723	0.0435121	0.0721439	0.0288567	0.0220434	0.0345906
CON_VIRSorter_k127_416014_flag=1_multi=129_0000_len=4666-gene_7	K09961	K09961; uncharacterized protein		0	0	0	0	0.412741	0.238494	0.259715	0.615391	0.164951	0	0	0	0	0.00390561	0.00297668	0.00307581	0.00805574	0.00190296
CON_VIRSorter_k127_41416_flag=0_multi=153_7932_len=7768-gene_8	K02316	dnaG; DNA primase [EC:2.7.7.101]		0	0	0	1.05122	2.68424	2.15304	3.11587	1.79092	1.82221	0	0	0	0.00852638	0.0254	0.0268724	0.0369013	0.023444	0.0210219
CON_VIRSorter_k127_41416_flag=0_multi=153_7932_len=7768-gene_3	K00525	E1.17.4.1A, nrdA, nrdE; ribonucleoside-diphosphate reductase alpha chain [EC:1.17.4.1]		0	0	0	3.78908	5.46658	3.08171	3.98982	3.90963	3.72999	0	0	0	0.030733	0.0517282	0.0384633	0.0472515	0.0511788	0.0430311
CON_VIRSorter_k127_41416_flag=0_multi=153_7932_len=7768-gene_2	K03465	thyX, thy1; thymidylate synthase (FAD) [EC:2.1.1.148]		0	0	0	2.94362	3.86446	2.7883	2.98493	3.53637	2.40244	0	0	0	0.0238755	0.0365679	0.0348011	0.0353506	0.0462927	0.0277157
CON_VIRSorter_k127_41416_flag=0_multi=153_7932_len=7768-gene_1	K02314	dnaB; replicative DNA helicase [EC:3.6.4.12]		0	0	0	3.26905	5.21764	3.33467	4.22833	4.09598	3.27	0	0	0	0.026515	0.0493725	0.0416205	0.0500761	0.0536182	0.0377244
CON_VIRSorter_k127_414149_flag=1_multi=31_9862_len=47418-gene_43	K03111	ssb; single-strand DNA-binding protein		0	0	0	0.639565	0.782994	0.180975	0.854005	0.0778289	0.751014	0	0	0	0.00518748	0.00740918	0.00225878	0.010114	0.00101881	0.00866407
CON_VIRSorter_k127_414149_flag=1_multi=31_9862_len=47418-gene_25	K03088	unknown		0	0	0	1.04544	1.02392	0.841457	0.458164	0.474956	0.872973	0	0	0	0.00847953	0.00968893	0.0105023	0.00542605	0.00621738	0.0100711
CON_VIRSorter_k127_414043_flag=0_multi=278_0916_len=11163-gene_2	K19721	COL5AS; collagen, type V/XI/XXIV/XXVII, alpha		0	0	0	0.197924	0.452312	0.0995656	0	0.321139	0.258237	0	0	0	0.00160535	0.00428006	0.00124269	0	0.00420385	0.00297915
CON_VIRSorter_k127_414043_flag=0_multi=278_0916_len=11163-gene_14	K06904	K06904; uncharacterized protein		0	0	0	0.428537	0.959344	0.0923897	0	0.297993	0.0958501	0	0	0	0.00347584	0.00907791	0.00115313	0	0.00390087	0.00110577
CON_VIRSorter_k127_411767_flag=1_multi=11_0000_len=12278-gene_8	K09961	K09961; uncharacterized protein		0	0	0	0.164736	0.20168	0.186459	0.219971	0.300702	0.193443	0	0	0	0.00133617	0.00190842	0.00232722	0.00260512	0.00393633	0.00223165
CON_VIRSorter_k127_411767_flag=1_multi=11_0000_len=12278-gene_13	K09960	K09960; uncharacterized protein		0	0	0	0.107295	0.210172	0.053975	0.0293888	0.104455	0.139992	0	0	0	0.000870267	0.00198878	0.00067367	0.000348052	0.00136736	0.00161501
CON_VIRSorter_k127_410642_flag=0_multi=46_4458_len=5641-gene_4	K03791	K03791; putative chitinase		0	0	0	0.978123	0.2521	0.155383	0.338417	0.0501171	0.967215	0	0	0	0.0079335	0.00238553	0.00193935	0.00400788	0.000656055	0.0111583
CON_VIRSorter_k127_409665_flag=1_multi=211_7386_len=3359-gene_2	K12287	unknown		0	0	0	0.726224	0.13548	0.287043	0.42625	1.24566	0.785093	0	0	0	0.00589036	0.001282	0.00358262	0.00504809	0.0163062	0.00905722
CON_VIRSorter_k127_409600_flag=1_multi=399_4260_len=10620-gene_5	K02342	dnaQ; DNA polymerase III subunit epsilon [EC:2.7.7.7]		0	0	0	0.212356	0.346638	0.320477	0.290827	0.482377	0.66496	0	0	0	0.0017224	0.00328011	0.00399991	0.00344427	0.00631453	0.00767131
CON_VIRSorter_k127_409600_flag=1_multi=399_4260_len=10620-gene_12	K01144	E3.1.11.5; exodeoxyribonuclease V [EC:3.1.11.5]		0	0	0	0.37353	0.422122	0.32522	0.212494	0.447557	0.494854	0	0	0	0.00302968	0.00399438	0.00405911	0.00251657	0.00585872	0.00570888
CON_VIRSorter_k127_4095_flag=1_multi=10_0000_len=4662-gene_4	K02335	polA; DNA polymerase I [EC:2.7.7.7]		0	0	0	0	0.152748	0.134495	0.0732312	0.13014	0.0872079	0	0	0	0	0.0014454	0.00167865	0.000867278	0.00170359	0.00100607
CON_VIRSorter_k127_4095_flag=1_multi=10_0000_len=4662-gene_3	K01493	comEB; dCMP deaminase [EC:3.5.4.12]		0	0	0	0	0	0.0712171	0.155108	0.275644	0.0738845	0	0	0	0	0	0.00088887	0.00183694	0.0036083	0.000852368
CON_VIRSorter_k127_4095_flag=1_multi=10_0000_len=4662-gene_2	K00560	thyA, TYMS; thymidylate synthase [EC:2.1.1.45]		0	0	0	0.315018	0.132228	0	0.110938	0.175244	0.0352297	0	0	0	0.00255509	0.00125122	0	0.00131384	0.00229402	0.000406427
CON_VIRSorter_k127_409165_flag=0_multi=100_0249_len=11152-gene_8	K02335	polA; DNA polymerase I [EC:2.7.7.7]		0	0	0	1.36413	1.58345	0.724349	0.705769	1.47557	0.949237	0	0	0	0.0110644	0.0149836	0.0090407	0.00835843	0.0193158	0.0109509
CON_VIRSorter_k127_409165_flag=0_multi=100_0249_len=11152-gene_13	K00525	E1.17.4.1A, nrdA, nrdE; ribonucleoside-diphosphate reductase alpha chain [EC:1.17.4.1]		0	0	0	2.3679	2.15004	0.670035	1.56065	2.56934	1.19717	0	0	0	0.0192059	0.020345	0.0083628	0.0184828	0.0336338	0.0138111
CON_VIRSorter_k127_409165_flag=0_multi=100_0249_len=11152-gene_12	K00526	E1.17.4.1B, nrdB, nrdF; ribonucleoside-diphosphate reductase beta chain [EC:1.17.4.1]		0	0	0	2.21634	1.55635	0.662647	1.44322	2.44263	0.949358	0	0	0	0.0179766	0.0147272	0.00827059	0.0170921	0.0319751	0.0109523
CON_VIRSorter_k127_409165_flag=0_multi=100_0249_len=11152-gene_10	K01520	dut, DUT; dUTP pyrophosphatase [EC:3.6.1.23]		0	0	0	1.4157	0.831931	0.284868	0.930646	1.19446	0.443307	0	0	0	0.0114827	0.00787225	0.00355548	0.0110217	0.015636	0.00511421
CON_VIRSorter_k127_408765_flag=1_multi=25_0000_len=7102-gene_4	K06904	K06904; uncharacterized protein		0	0	0	0.611349	0.092117	0.212912	0.193214	0.183127	0.147258	0	0	0	0.00495862	0.000871668	0.00265738	0.00228823	0.00239721	0.00169884
CON_VIRSorter_k127_408572_flag=0_multi=42_1516_len=8866-gene_3	K06904	K06904; uncharacterized protein		0	0	0	0.458115	0.747803	0.768184	0.543748	0.792864	0.71726	0	0	0	0.00371575	0.00707618	0.00958781	0.00643962	0.0103789	0.00827468
CON_VIRSorter_k127_407255_flag=1_multi=112_0000_len=6470-gene_6	K09961	K09961; uncharacterized protein		0	0	0	0.327225	0.40595	0.329222	0.322664	0.169899	0.341553	0	0	0	0.00265411	0.00384136	0.00410906	0.00382131	0.00222406	0.00394032
CON_VIRSorter_k127_407255_flag=1_multi=112_0000_len=6470-gene_5	K09960	K09960; uncharacterized protein		0	0	0	0.351182	0.584717	0.317992	0.577145	0.376072	0.412378	0	0	0	0.00284842	0.00553295	0.00396891	0.00683514	0.00492295	0.0047574
CON_VIRSorter_k127_406133_flag=0_multi=59_5799_len=33980-gene_2	K01358	clpP, CLPP; ATP-dependent Clp protease, protease subunit [EC:3.4.21.92]		0	0	0	0.386467	0.315424	0.534634	0.370494	0.501646	0.151271	0	0	0	0.00313461	0.00298474	0.00667284	0.00438777	0.00656676	0.00174513
CON_VIRSorter_k127_40402_flag=1_multi=9_0000_len=8985-gene_1	K01183	E3.2.1.14; chitinase [EC:3.2.1.14]		0	0	0	57.1857	1.2543	1.69606	4.96106	0.865098	0.265984	0	0	0	0.46383	0.0118689	0.0211688	0.0587539	0.0113245	0.00306853	C
CON_VIRSorter_k127_40251_flag=1_multi=11_0000_len=3507-gene_4	K06904	K06904; uncharacterized protein		0	0	0	0.055247	0.0541094	0.0833761	0.18159	0.268921	0.0432494	0	0	0	0.000448105	0.000512016	0.00104063	0.00215057	0.00352029	0.000498947
CON_VIRSorter_k127_40221_flag=1_multi=11_0000_len=5202-gene_3	K06920	queC; 7-cyano-7-deazaguanine synthase [EC:6.3.4.20]		0	0	0	0.106594	0.208798	0.12065	0.131385	0.155658	0.333784	0	0	0	0.000864579	0.00197578	0.00150585	0.001556	0.00203763	0.0038507
CON_VIRSorter_k127_40221_flag=1_multi=11_0000_len=5202-gene_1	K14415	unknown		0	0	0	0.13357	0.0654098	0.100789	0.219514	0.130034	0.0261409	0	0	0	0.00108338	0.000618949	0.00125796	0.0025997	0.0017022	0.000301575
CON_VIRSorter_k127_40218_flag=0_multi=85_9820_len=12359-gene_9	K02334	dpo; DNA polymerase bacteriophage-type [EC:2.7.7.7]		0	0	0	0.469246	1.53195	1.62615	1.14248	2.9778	1.5238	0	0	0	0.00380603	0.0144962	0.0202962	0.0135304	0.0389807	0.0175793
CON_VIRSorter_k127_400720_flag=1_multi=61_0000_len=3141-gene_3	K03088	unknown		0	0	0	0.0838936	0.0821661	0.696345	0.413621	0.408361	0.0656751	0	0	0	0.000680456	0.000777506	0.00869117	0.00489852	0.00534563	0.000757661
CON_VIRSorter_k127_400720_flag=1_multi=61_0000_len=3141-gene_2	K17680	unknown		0	0	0	0.0639565	0.219238	1.25476	0.367879	0.498105	0.350473	0	0	0	0.000518748	0.00207457	0.0156608	0.0043568	0.00652041	0.00404323
CON_VIRSorter_k127_399035_flag=1_multi=121_0000_len=4011-gene_1	K00571	unknown		0	0	0	0.562376	0.413097	0	0.346586	0.136871	0.110062	0	0	0	0.0045614	0.00390898	0	0.00410462	0.00179171	0.00126973
CON_VIRSorter_k127_398974_flag=1_multi=130_7539_len=65690-circular-gene_40	K02334	dpo; DNA polymerase bacteriophage-type [EC:2.7.7.7]		0	0	0	0.245389	0.665545	0.185164	0.217151	0.937189	0.650183	0	0	0	0.00199033	0.0062978	0.00231106	0.00257172	0.0122682	0.00750084
CON_VIRSorter_k127_395811_flag=0_multi=43_6718_len=64664-gene_9	K00558	DNMT1, dcm; DNA (cytosine-5)-methyltransferase 1 [EC:2.1.1.37]		0	0	0	0	0	0	0	0	2.90164	0	0	0	0	0	0	0	0	0.0334748
CON_VIRSorter_k127_395811_flag=0_multi=43_6718_len=64664-gene_61	K10906	unknown		0	0	0	0.0483657	0	0	0	0	2.04457	0	0	0	0.000392291	0	0	0	0	0.0235872
CON_VIRSorter_k127_395811_flag=0_multi=43_6718_len=64664-gene_4	K00571	unknown		0	0	0	0.052474	0.102787	0.118787	0.431187	0.306508	0.0821572	0	0	0	0.000425613	0.000972634	0.00148259	0.00510656	0.00401232	0.000947807
CON_VIRSorter_k127_395811_flag=0_multi=43_6718_len=64664-gene_11	K02314	dnaB; replicative DNA helicase [EC:3.6.4.12]		0	0	0	0	0	0	0	0	2.72118	0	0	0	0	0	0	0	0	0.0313929
CON_VIRSorter_k127_392943_flag=1_multi=6_0000_len=1376-gene_2	K03465	thyX, thy1; thymidylate synthase (FAD) [EC:2.1.1.148]		0	0	0	0.060673	0	0	0.498561	0	0.0949943	0	0	0	0.000492115	0	0	0.00590446	0	0.0010959
CON_VIRSorter_k127_392075_flag=0_multi=30_0000_len=28815-gene_37	K00571	unknown		0	0	0	0.627266	0.68261	0.631093	0.343623	0.610657	0.927534	0	0	0	0.00508772	0.00645928	0.00787675	0.00406954	0.00799377	0.0107005
CON_VIRSorter_k127_392075_flag=0_multi=30_0000_len=28815-gene_28	K08309	unknown		0	0	0	0.374058	0.488473	0.56451	0.324445	0.141615	0.585653	0	0	0	0.00303396	0.00462224	0.00704572	0.00384241	0.00185381	0.00675639
CON_VIRSorter_k127_391719_flag=0_multi=154_8231_len=55309-gene_5	K13288	orn, REX2, REXO2; oligoribonuclease [EC:3.1.-.-]		0	0	0	0.598712	1.34868	1.17461	0.787155	1.45715	1.17174	0	0	0	0.00485612	0.0127621	0.0146605	0.00932229	0.0190747	0.0135177
CON_VIRSorter_k127_390383_flag=1_multi=38_3433_len=13142-gene_5	K19721	COL5AS; collagen, type V/XI/XXIV/XXVII, alpha		0	0	0	0.339769	0.721007	0.555493	0.232662	0.551288	0.265984	0	0	0	0.00275585	0.00682262	0.00693318	0.00275542	0.0072166	0.00306853
CON_VIRSorter_k127_389903_flag=3_multi=258_0000_len=71309-circular-gene_89	K02334	dpo; DNA polymerase bacteriophage-type [EC:2.7.7.7]		0	0	0	0.713218	2.89114	5.26217	4.9327	18.2455	1.02361	0	0	0	0.00578487	0.0273578	0.0656779	0.058418	0.238842	0.0118089
CON_VIRSorter_k127_389903_flag=3_multi=258_0000_len=71309-circular-gene_76	K10906	unknown		0	0	0	0.204886	2.74245	3.09204	4.54567	17.752	0.962354	0	0	0	0.00166182	0.0259507	0.0385921	0.0538344	0.232382	0.0111022
CON_VIRSorter_k127_389903_flag=3_multi=258_0000_len=71309-circular-gene_71	K10747	LIG1; DNA ligase 1 [EC:6.5.1.1 6.5.1.6 6.5.1.7]		0	0	0	0.51374	3.93381	4.05276	4.64364	20.0964	0.694666	0	0	0	0.00416692	0.0372241	0.0505831	0.0549947	0.263071	0.00801402
CON_VIRSorter_k127_389903_flag=3_multi=258_0000_len=71309-circular-gene_7	K07080	K07080; uncharacterized protein		0	0	0	0.600223	2.43543	4.10857	4.50938	15.443	0.738378	0	0	0	0.00486837	0.0230456	0.0512797	0.0534046	0.202156	0.0085183
CON_VIRSorter_k127_389903_flag=3_multi=258_0000_len=71309-circular-gene_29	K07474	xtmA; phage terminase small subunit		0	0	0	0.605529	3.95373	6.70146	5.25216	20.8289	0.737381	0	0	0	0.00491141	0.0374127	0.0836418	0.0622015	0.272659	0.0085068
CON_VIRSorter_k127_388763_flag=1_multi=8_0000_len=5070-gene_5	K03465	thyX, thy1; thymidylate synthase (FAD) [EC:2.1.1.148]		0	0	0	0	0	0	0	0	0.555097	0	0	0	0	0	0	0	0	0.00640388
CON_VIRSorter_k127_388763_flag=1_multi=8_0000_len=5070-gene_3	K04567	KARS, lysS; lysyl-tRNA synthetase, class II [EC:6.1.1.6]		0	0	0	0	0	0	0	0	0.709291	0	0	0	0	0	0	0	0	0.00818273
CON_VIRSorter_k127_387985_flag=0_multi=79_0000_len=9241-gene_6	K01494	dcd; dCTP deaminase [EC:3.5.4.13]		0	0	0	1.71673	0.0700574	0.485775	0.76411	0.417818	0	0	0	0	0.0139243	0.000662927	0.00606303	0.00904936	0.00546942	0
CON_VIRSorter_k127_387158_flag=1_multi=55_0000_len=10284-gene_1	K06909	xtmB; phage terminase large subunit		0	0	0	0.556998	0	0	0	0	0	0	0	0	0.00451778	0	0	0	0	0
CON_VIRSorter_k127_386997_flag=1_multi=12_2153_len=9678-gene_3	K06904	K06904; uncharacterized protein		0	0	0	0.15444	0.22689	0.174806	0.190359	0.451054	0.0604509	0	0	0	0.00125266	0.00214698	0.00218177	0.00225443	0.00590449	0.000697392
CON_VIRSorter_k127_386609_flag=1_multi=322_1314_len=3872-gene_2	K06904	K06904; uncharacterized protein		0	0	0	0.444557	0.497604	0.383374	0.313115	0.618267	0.646316	0	0	0	0.00360578	0.00470864	0.00478494	0.00370822	0.00809338	0.00745623
CON_VIRSorter_k127_386547_flag=0_multi=300_0000_len=14164-gene_1	K06919	K06919; putative DNA primase/helicase		0	0	0	0	0	0.775608	0.406669	1.77895	0.894064	0	0	0	0	0	0.00968046	0.00481619	0.0232872	0.0103144
CON_VIRSorter_k127_385565_flag=1_multi=17_0000_len=44043-circular-gene_53	K01185	E3.2.1.17; lysozyme [EC:3.2.1.17]		0	0	0	0.739633	0.181101	0.139527	0.379856	0.0900062	0.144753	0	0	0	0.00599912	0.00171369	0.00174146	0.00449864	0.00117822	0.00166995
CON_VIRSorter_k127_385565_flag=1_multi=17_0000_len=44043-circular-gene_4	K06223	dam; DNA adenine methylase [EC:2.1.1.72]		0	0	0	0.539705	0.0480538	0.185113	0.282218	0.143295	0.230455	0	0	0	0.00437752	0.000454715	0.00231042	0.00334231	0.0018758	0.00265865
CON_VIRSorter_k127_38467_flag=1_multi=18_0000_len=34822-gene_36	K00558	DNMT1, dcm; DNA (cytosine-5)-methyltransferase 1 [EC:2.1.1.37]		0	0	0	0.184908	0.271651	0.0697637	0.797697	0.540037	0.108565	0	0	0	0.00149978	0.00257053	0.00087073	0.00944714	0.00706932	0.00125246
CON_VIRSorter_k127_38467_flag=1_multi=18_0000_len=34822-gene_3	K20276	bapA; large repetitive protein		0	0	0	0.10925	0.342403	0.0989253	0.772047	0.553061	0.171051	0	0	0	0.000886124	0.00324003	0.0012347	0.00914337	0.00723981	0.00197333
CON_VIRSorter_k127_38467_flag=1_multi=18_0000_len=34822-gene_2	K06223	dam; DNA adenine methylase [EC:2.1.1.72]		0	0	0	0	0.10084	0.155383	1.01525	0.451054	0.0806012	0	0	0	0	0.000954212	0.00193935	0.0120236	0.00590449	0.000929856
CON_VIRSorter_k127_382971_flag=0_multi=94_0000_len=13664-gene_9	K06952	K06952; uncharacterized protein		0	0	0	1.114	0.0727372	0.0560397	0.91539	0.1446	0	0	0	0	0.00903556	0.000688284	0.000699439	0.010841	0.00189288	0
CON_VIRSorter_k127_382971_flag=0_multi=94_0000_len=13664-gene_8	K06223	dam; DNA adenine methylase [EC:2.1.1.72]		0	0	0	0.707852	0	0.0356085	1.0082	0.0918813	0.0369422	0	0	0	0.00574135	0	0.000444435	0.0119401	0.00120277	0.000426184
CON_VIRSorter_k127_38183_flag=1_multi=7_0000_len=2747-gene_5	K02314	dnaB; replicative DNA helicase [EC:3.6.4.12]		0	0	0	0	0	0.0858181	0.140181	0	0.0890323	0	0	0	0	0	0.00107111	0.00166017	0	0.00102712
CON_VIRSorter_k127_3808417_flag=1_multi=11_0000_len=1867-gene_3	K06904	K06904; uncharacterized protein		0	0	0	0.289988	0.113607	0.262581	0.285945	0.112924	0	0	0	0	0.00235207	0.00107502	0.00327731	0.00338646	0.00147822	0
CON_VIRSorter_k127_3807687_flag=1_multi=31_0000_len=8519-gene_12	K07474	xtmA; phage terminase small subunit		0	0	0	0.471901	0.184874	0.356085	0.155108	0.275644	0	0	0	0	0.00382756	0.00174939	0.00444435	0.00183694	0.0036083	0
CON_VIRSorter_k127_38067_flag=0_multi=168_5690_len=11984-gene_7	K07004	K07004; uncharacterized protein		0	0	0	2.524	1.83817	2.24639	3.08443	2.39416	1.51991	0	0	0	0.020472	0.0173939	0.0280375	0.0365289	0.0313407	0.0175344
CON_VIRSorter_k127_3806307_flag=1_multi=29_0000_len=37352-gene_36	K03733	unknown		0	0	0	0	1.28656	1.71556	0.332127	0.295113	0.0791031	0	0	0	0	0.0121742	0.0214122	0.00393338	0.00386316	0.000912573
CON_VIRSorter_k127_3806307_flag=1_multi=29_0000_len=37352-gene_35	K04763	unknown		0	0	0	0.0918294	2.69816	1.59372	1.05641	0.402291	0.28755	0	0	0	0.000744823	0.0255316	0.0198915	0.0125111	0.00526617	0.00331732
CON_VIRSorter_k127_3806307_flag=1_multi=29_0000_len=37352-gene_25	K06223	dam; DNA adenine methylase [EC:2.1.1.72]		0	0	0	0.238434	2.14843	1.00753	0.822887	0.185697	0.0373311	0	0	0	0.00193393	0.0203297	0.0125752	0.00974547	0.00243085	0.00043067
CON_VIRSorter_k127_3806307_flag=1_multi=29_0000_len=37352-gene_22	K00558	DNMT1, dcm; DNA (cytosine-5)-methyltransferase 1 [EC:2.1.1.37]		0	0	0	0.234323	2.29498	1.83887	0.924228	0.136871	0.183437	0	0	0	0.00190058	0.0217166	0.0229512	0.0109456	0.00179171	0.00211622
CON_VIRSorter_k127_3802180_flag=1_multi=83_0000_len=9453-gene_1	K02405	fliA; RNA polymerase sigma factor for flagellar operon FliA		0	0	0	0.376215	0.230292	0.354853	0.656927	0.54938	0.478587	0	0	0	0.00305146	0.00217917	0.00442897	0.00778	0.00719163	0.00552122
CON_VIRSorter_k127_3800288_flag=0_multi=49_0268_len=27360-gene_22	K02078	acpP; acyl carrier protein		0	0	0	0.34407	0.336985	0.649067	0.70682	0.33496	0.134675	0	0	0	0.00279073	0.00318876	0.00810109	0.00837088	0.00438477	0.00155368
CON_VIRSorter_k127_3799978_flag=1_multi=30_9721_len=1490-gene_4	K03465	thyX, thy1; thymidylate synthase (FAD) [EC:2.1.1.148]		0	0	0	0	0	0	0.29218	0	0	0	0	0	0	0	0	0.00346029	0	0
CON_VIRSorter_k127_3799735_flag=1_multi=21_0000_len=7194-gene_7	K01185	E3.2.1.17; lysozyme [EC:3.2.1.17]		0	0	0	0.259696	0.0847828	0	0.142264	0.0842733	0.135533	0	0	0	0.00210638	0.000802268	0	0.00168484	0.00110317	0.00156358
CON_VIRSorter_k127_3798988_flag=0_multi=66_0139_len=3787-gene_4	K02843	waaF, rfaF; heptosyltransferase II [EC:2.4.-.-]		0	0	0	0.775138	0.455506	0.428927	0.382167	0.754615	0.323631	0	0	0	0.0062871	0.00431028	0.0053535	0.00452601	0.00987824	0.00373357
CON_VIRSorter_k127_3798049_flag=1_multi=342_0000_len=10022-gene_11	K06907	K06907; uncharacterized protein		0	0	0	0.0212688	0	0	0	0	1.18215	0	0	0	0.00017251	0	0	0	0	0.0136379
CON_VIRSorter_k127_3797677_flag=1_multi=16_0000_len=2293-gene_3	K06909	xtmB; phage terminase large subunit		0	0	0	0.0307483	0.150576	0.232019	0.151598	0.329276	0.168497	0	0	0	0.000249398	0.00142484	0.00289587	0.00179538	0.00431037	0.00194386
CON_VIRSorter_k127_3797038_flag=0_multi=198_0000_len=6371-gene_2	K00558	DNMT1, dcm; DNA (cytosine-5)-methyltransferase 1 [EC:2.1.1.37]		0	0	0	0.0568651	0.445553	0.042909	0.233635	0.166078	0.845807	0	0	0	0.00046123	0.0042161	0.000535553	0.00276694	0.00217404	0.00975765
CON_VIRSorter_k127_3797038_flag=0_multi=198_0000_len=6371-gene_1	K02316	dnaG; DNA primase [EC:2.7.7.101]		0	0	0	0	0	0.149348	0	0	0.464826	0	0	0	0	0	0.00186404	0	0	0.00536247
CON_VIRSorter_k127_3795085_flag=0_multi=76_0000_len=6079-gene_5	K20444	unknown		0	0	0	4.21901	4.53858	3.73156	4.37617	4.88163	4.0879	0	0	0	0.0342202	0.0429468	0.0465741	0.051827	0.0639027	0.04716
CON_VIRSorter_k127_3794979_flag=1_multi=187_0000_len=3377-gene_4	K02314	dnaB; replicative DNA helicase [EC:3.6.4.12]		0	0	0	0	0.153351	0.0236296	0.0771965	0.0914579	0.196117	0	0	0	0	0.00145111	0.000294925	0.000914239	0.00119722	0.00226251
CON_VIRSorter_k127_379431_flag=0_multi=575_0211_len=6712-gene_8	K12410	npdA; NAD-dependent deacetylase [EC:3.5.1.-]		0	0	0	1.70551	2.66218	1.6891	1.05108	1.60846	1.4603	0	0	0	0.0138333	0.0251912	0.0210819	0.012448	0.0210555	0.0168468
CON_VIRSorter_k127_379431_flag=0_multi=575_0211_len=6712-gene_3	K07074	K07074; uncharacterized protein		0	0	0	1.33584	1.93406	1.008	1.62267	1.24393	1.04575	0	0	0	0.010835	0.0183013	0.0125809	0.0192173	0.0162836	0.0120643
CON_VIRSorter_k127_3794058_flag=1_multi=853_1125_len=2722-gene_3	K00558	DNMT1, dcm; DNA (cytosine-5)-methyltransferase 1 [EC:2.1.1.37]		0	0	0	0.10296	0.2521	0.0776913	0.423021	0.501171	0.161202	0	0	0	0.000835105	0.00238553	0.000969676	0.00500985	0.00656055	0.00185971
CON_VIRSorter_k127_3794058_flag=1_multi=853_1125_len=2722-gene_2	K18955	unknown		0	0	0	1.12217	1.95389	0.37634	0.614739	1.09246	1.17131	0	0	0	0.00910188	0.018489	0.00469715	0.00728036	0.0143008	0.0135128
CON_VIRSorter_k127_3793834_flag=1_multi=23_0000_len=5223-gene_5	K04078	unknown		0	0	0	0.183907	0.252169	0.111018	0.15112	0.107423	0.100779	0	0	0	0.00149166	0.00238618	0.00138563	0.00178971	0.00140621	0.00116263
CON_VIRSorter_k127_3793481_flag=0_multi=70_3211_len=8184-gene_10	K07474	xtmA; phage terminase small subunit		0	0	0	2.56429	1.25575	2.12845	3.23092	1.91391	2.20817	0	0	0	0.0207988	0.0118826	0.0265655	0.0382639	0.0250539	0.0254745
CON_VIRSorter_k127_3784014_flag=1_multi=16_3841_len=9070-gene_6	K20478	unknown		0	0	0	0.69146	0.0934098	0.143933	0.352666	0.278545	0.0933277	0	0	0	0.00560839	0.000883902	0.00179645	0.00417663	0.00364628	0.00107668
CON_VIRSorter_k127_378276_flag=0_multi=63_0000_len=33961-circular-gene_52	K01185	E3.2.1.17; lysozyme [EC:3.2.1.17]		0	0	0	0.826465	0.809447	0.970092	2.49011	1.16217	0.359438	0	0	0	0.00670341	0.00765949	0.0121078	0.0294904	0.0152134	0.00414666
CON_VIRSorter_k127_3773718_flag=0_multi=53_0000_len=8992-gene_8	K07474	xtmA; phage terminase small subunit		0	0	0	0.182426	0.35734	0	0.149903	0.532788	0.0714051	0	0	0	0.00147965	0.00338137	0	0.0017753	0.00697443	0.000823765
CON_VIRSorter_k127_3773718_flag=0_multi=53_0000_len=8992-gene_5	K06919	K06919; putative DNA primase/helicase		0	0	0	0.237048	0.232167	0.0596236	0.129858	0.153848	0.123714	0	0	0	0.00192268	0.00219691	0.00074417	0.00153791	0.00201394	0.00142722
CON_VIRSorter_k127_3773718_flag=0_multi=53_0000_len=8992-gene_11	K09961	K09961; uncharacterized protein		0	0	0	0.488418	0.374369	0.144215	0.366442	0.268753	0.365728	0	0	0	0.00396153	0.00354251	0.00179996	0.00433978	0.00351809	0.00421922
CON_VIRSorter_k127_37725_flag=1_multi=54_0000_len=38158-gene_5	K06904	K06904; uncharacterized protein		0	0	0	0.359001	0.301379	2.74764	0.294997	0.0998559	0.0802971	0	0	0	0.00291184	0.00285184	0.0342936	0.00349366	0.00130716	0.000926347
CON_VIRSorter_k127_37725_flag=1_multi=54_0000_len=38158-gene_32	K13640	unknown		0	0	0	0	0.605041	4.35072	0.338417	0	0	0	0	0	0	0.00572527	0.0543019	0.00400788	0	0
CON_VIRSorter_k127_37725_flag=1_multi=54_0000_len=38158-gene_21	K19304	unknown		0	0	0	0.0885391	0.390222	3.47409	0.109131	0.344779	0.0693118	0	0	0	0.000718136	0.00369252	0.0433606	0.00129244	0.00451331	0.000799616
CON_VIRSorter_k127_3765199_flag=1_multi=18_0000_len=20863-gene_25	K06904	K06904; uncharacterized protein		0	0	0	0.0924541	0.362201	0.279055	1.13957	0.180012	0.687578	0	0	0	0.00074989	0.00342738	0.00348292	0.0134959	0.00235644	0.00793224
CON_VIRSorter_k127_376413_flag=1_multi=11_0000_len=5587-gene_5	K03086	unknown		0	0	0	0.0641073	0.188362	0.0967477	0.210712	0.0624099	0.200743	0	0	0	0.000519971	0.0017824	0.00120752	0.00249547	0.000816974	0.00231587
CON_VIRSorter_k127_376413_flag=1_multi=11_0000_len=5587-gene_3	K00571	unknown		0	0	0	0.172035	0.112328	0.302898	0.188485	0.111653	0.134675	0	0	0	0.00139537	0.00106292	0.00378051	0.00223224	0.00146159	0.00155368
CON_VIRSorter_k127_376413_flag=1_multi=11_0000_len=5587-gene_2	K00571	unknown		0	0	0	0.052474	0.205574	0.158382	0.129356	0	0	0	0	0	0.000425613	0.00194527	0.00197679	0.00153197	0	0
CON_VIRSorter_k127_3762123_flag=0_multi=32_9585_len=25310-gene_5	K09960	K09960; uncharacterized protein		0	0	0	0.111096	0.870468	1.98399	0.0608597	0.108155	0.14495	0	0	0	0.000901094	0.00823691	0.0247624	0.000720763	0.00141579	0.00167222
CON_VIRSorter_k127_3762123_flag=0_multi=32_9585_len=25310-gene_3	K09961	K09961; uncharacterized protein		0	0	0	0.639238	0.925502	2.60052	0	0.135285	0.0435148	0	0	0	0.00518482	0.00875768	0.0324574	0	0.00177095	0.000502008
CON_VIRSorter_k127_3759456_flag=1_multi=64_0000_len=15346-gene_29	K02316	dnaG; DNA primase [EC:2.7.7.101]		0	0	0	0.0957096	0.609302	0.361101	1.92683	0.652228	0.0749251	0	0	0	0.000776295	0.00576559	0.00450695	0.0228195	0.00853795	0.000864373
CON_VIRSorter_k127_3759456_flag=1_multi=64_0000_len=15346-gene_24	K03497	unknown		0	0	0	0.135456	0.309556	0.54513	1.18727	0.263739	0.0353467	0	0	0	0.00109868	0.00292921	0.00680384	0.0140609	0.00345246	0.000407777
CON_VIRSorter_k127_3759456_flag=1_multi=64_0000_len=15346-gene_19	K19789	unknown		0	0	0	0.146814	0.369747	0.411476	1.24086	0.285853	0.0492563	0	0	0	0.0011908	0.00349878	0.00513569	0.0146955	0.00374194	0.000568245
CON_VIRSorter_k127_3754525_flag=1_multi=63_0000_len=6255-gene_5	K03090	unknown		0	0	0	0.101424	0	0	0.416707	0.0987381	0	0	0	0	0.000822641	0	0	0.00493507	0.00129253	0
CON_VIRSorter_k127_3754525_flag=1_multi=63_0000_len=6255-gene_1	K02335	polA; DNA polymerase I [EC:2.7.7.7]		0	0	0	0.151994	0	0.0573453	0.249791	0.0739846	0.0297466	0	0	0	0.00123281	0	0.000715735	0.00295828	0.000968491	0.000343171
CON_VIRSorter_k127_375450_flag=0_multi=92_0000_len=24743-gene_14	K06909	xtmB; phage terminase large subunit		0	0	0	1.29848	2.17609	1.633	1.77831	1.96638	1.6264	0	0	0	0.0105319	0.0205915	0.0203817	0.0210605	0.0257407	0.018763
CON_VIRSorter_k127_3754265_flag=1_multi=29_0000_len=11411-gene_7	K01784	galE, GALE; UDP-glucose 4-epimerase [EC:5.1.3.2]		0	0	0	69.0827	9.36533	13.3786	82.6669	14.1791	47.3746	0	0	0	0.560326	0.0886205	0.16698	0.979025	0.18561	0.546537	C
CON_VIRSorter_k127_3752916_flag=3_multi=22_0018_len=12307-circular-gene_20	K03111	ssb; single-strand DNA-binding protein		0	0	0	0.794265	0.259303	0	0.725179	0.257745	0.138174	0	0	0	0.00644224	0.00245369	0	0.00858831	0.003374	0.00159404
CON_VIRSorter_k127_3752670_flag=0_multi=17_9611_len=12888-gene_6	K04078	unknown		0	0	0	0.12584	0	0.189912	1.03405	0	0.0985126	0	0	0	0.00102068	0	0.00237032	0.0122463	0	0.00113649
CON_VIRSorter_k127_3752670_flag=0_multi=17_9611_len=12888-gene_3	K04078	unknown		0	0	0	0.604874	0.0555392	0.385107	0.419373	0.128813	0.0739872	0	0	0	0.0049061	0.000525547	0.00480657	0.00496665	0.00168622	0.000853554
CON_VIRSorter_k127_3752670_flag=0_multi=17_9611_len=12888-gene_2	K06909	xtmB; phage terminase large subunit		0	0	0	0.479674	0.0939593	0.723901	0.735758	0.0622631	0.0751014	0	0	0	0.00389061	0.000889102	0.0090351	0.0087136	0.000815051	0.000866407
CON_VIRSorter_k127_3752273_flag=1_multi=63_0536_len=8050-gene_5	K06904	K06904; uncharacterized protein		0	0	0	0.474786	0.813767	3.44827	0.341372	0.635546	1.02212	0	0	0	0.00385096	0.00770037	0.0430384	0.00404288	0.00831957	0.0117917
CON_VIRSorter_k127_3752177_flag=1_multi=86_0000_len=8403-gene_4	K04078	unknown		0	0	0	0	0.0950779	0	0	0.189013	0.0759954	0	0	0	0	0.000899686	0	0	0.00247426	0.000876722
CON_VIRSorter_k127_3749837_flag=3_multi=35_0008_len=45684-circular-gene_6	K02316	dnaG; DNA primase [EC:2.7.7.101]		0	0	0	0.249372	0.854829	0.18817	0.307369	0.364153	0.0976088	0	0	0	0.00202264	0.00808892	0.00234857	0.00364018	0.00476693	0.00112606
CON_VIRSorter_k127_3749837_flag=3_multi=35_0008_len=45684-circular-gene_46	K02335	polA; DNA polymerase I [EC:2.7.7.7]		0	0	0	0.903313	0.643427	0.526705	0.539831	0.639561	0.867863	0	0	0	0.00732672	0.00608851	0.00657388	0.00639323	0.00837213	0.0100121
CON_VIRSorter_k127_3749837_flag=3_multi=35_0008_len=45684-circular-gene_42	K10908	unknown		0	0	0	0.669737	0.623949	0.431411	0.57718	0.699712	0.460357	0	0	0	0.0054322	0.00590419	0.0053845	0.00683555	0.00915953	0.00531091
CON_VIRSorter_k127_3749837_flag=3_multi=35_0008_len=45684-circular-gene_30	K12056	unknown		0	0	0	0.865504	0.698765	0.485404	0.682367	0.831202	0.686706	0	0	0	0.00702006	0.00661215	0.00605839	0.00808129	0.0108808	0.00792218
CON_VIRSorter_k127_3749087_flag=0_multi=199_1550_len=31880-gene_11	K03791	K03791; putative chitinase		0	0	0	18.1659	0	0	0	0	0	0	0	0	0.147342	0	0	0	0	0
CON_VIRSorter_k127_3748403_flag=0_multi=39_8867_len=4680-gene_7	K10908	unknown		0	0	0	0.454709	1.08862	0.41936	0.415158	0.245928	0.988788	0	0	0	0.00368812	0.0103012	0.00523409	0.00491673	0.0032193	0.0114072
CON_VIRSorter_k127_3748298_flag=1_multi=85_0000_len=14271-gene_4	K06904	K06904; uncharacterized protein		0	0	0	0.466635	0.399898	0.44014	0.479303	0.90856	0.319637	0	0	0	0.00378485	0.00378409	0.00549344	0.00567639	0.0118935	0.0036875
CON_VIRSorter_k127_3747530_flag=1_multi=74_0000_len=7268-gene_6	K06952	K06952; uncharacterized protein		0	0	0	0	0	0	0	0	1.52718	0	0	0	0	0	0	0	0	0.0176183
CON_VIRSorter_k127_3747474_flag=3_multi=57_0036_len=15894-circular-gene_4	K04763	unknown		0	0	0	2.17687	0.57623	1.06548	0.676834	0.486852	1.0363	0	0	0	0.0176565	0.00545264	0.0132984	0.00801575	0.0063731	0.0119553
CON_VIRSorter_k127_3747474_flag=3_multi=57_0036_len=15894-circular-gene_2	K06919	K06919; putative DNA primase/helicase		0	0	0	2.13758	0.620314	0.95583	1.12762	0.899188	0.888335	0	0	0	0.0173378	0.0058698	0.0119298	0.0133544	0.0117708	0.0102483
CON_VIRSorter_k127_3747322_flag=3_multi=81_0018_len=44510-circular-gene_61	K04764	unknown		0	0	0	0.517743	1.01416	1.75804	1.48903	1.00807	0.709291	0	0	0	0.00419939	0.00959665	0.0219424	0.0176347	0.0131961	0.00818273
CON_VIRSorter_k127_3747322_flag=3_multi=81_0018_len=44510-circular-gene_23	K01493	comEB; dCMP deaminase [EC:3.5.4.12]		0	0	0	0.590902	1.48818	1.08285	1.31793	0.575257	1.51991	0	0	0	0.00479278	0.014082	0.0135152	0.0156083	0.00753037	0.0175344
CON_VIRSorter_k127_3746769_flag=1_multi=15_2305_len=13554-gene_3	K02314	dnaB; replicative DNA helicase [EC:3.6.4.12]		0	0	0	0.38525	0.335393	0.17765	0.193457	0.312541	0.234569	0	0	0	0.00312474	0.0031737	0.00221728	0.00229112	0.0040913	0.0027061
CON_VIRSorter_k127_3746408_flag=3_multi=15_0004_len=39466-circular-gene_4	K00012	UGDH, ugd; UDPglucose 6-dehydrogenase [EC:1.1.1.22]		0	0	0	0.14157	0.231092	0.0712171	0.465323	0.367525	0.0369422	0	0	0	0.00114827	0.00218674	0.00088887	0.00551083	0.00481107	0.000426184	C
CON_VIRSorter_k127_3746118_flag=3_multi=812_0181_len=45027-circular-gene_50	K01185	E3.2.1.17; lysozyme [EC:3.2.1.17]		0	0	0	5.15854	2.33184	9.58155	41.1658	10.4302	5.35851	0	0	0	0.0418406	0.0220653	0.119589	0.487527	0.136536	0.0618185
CON_VIRSorter_k127_3746118_flag=3_multi=812_0181_len=45027-circular-gene_19	K19789	unknown		0	0	0	7.2286	2.76401	14.4022	51.2211	12.5561	7.32546	0	0	0	0.0586308	0.0261548	0.179756	0.606613	0.164365	0.0845102
CON_VIRSorter_k127_3745729_flag=1_multi=11_1288_len=10692-gene_5	K03547	unknown		0	0	0	0.0720995	0.105922	0.163214	0.236982	0.210572	0.169327	0	0	0	0.000584795	0.0010023	0.00203709	0.00280658	0.00275647	0.00195344
CON_VIRSorter_k127_3745729_flag=1_multi=11_1288_len=10692-gene_4	K03553	recA; recombination protein RecA		0	0	0	0.0423388	0.082934	0.159739	0.139162	0.37096	0.132578	0	0	0	0.000343408	0.000784773	0.00199373	0.0016481	0.00485603	0.00152948
CON_VIRSorter_k127_3745729_flag=1_multi=11_1288_len=10692-gene_1	K02334	dpo; DNA polymerase bacteriophage-type [EC:2.7.7.7]		0	0	0	0.0479674	0.140939	0.07239	0.63065	0.186789	0	0	0	0	0.000389061	0.00133365	0.00090351	0.0074688	0.00244515	0
CON_VIRSorter_k127_374541_flag=1_multi=10_0000_len=3272-gene_6	K02335	polA; DNA polymerase I [EC:2.7.7.7]		0	0	0	0	0	0	0	0	0.790541	0	0	0	0	0	0	0	0	0.00912008
CON_VIRSorter_k127_3743639_flag=1_multi=13_0000_len=17774-gene_12	K01448	amiABC; N-acetylmuramoyl-L-alanine amidase [EC:3.5.1.28]		0	0	0	0	0	0	0	0	0.407248	0	0	0	0	0	0	0	0	0.00469822
CON_VIRSorter_k127_3743318_flag=1_multi=142_2929_len=23147-gene_1	K10906	unknown		0	0	0	0	0.104536	0	0.0877049	0.103908	0.0835552	0	0	0	0	0.000989184	0	0.00103869	0.0013602	0.000963935
CON_VIRSorter_k127_3743092_flag=3_multi=23_0002_len=107930-circular-gene_49	K03469	rnhA, RNASEH1; ribonuclease HI [EC:3.1.26.4]		0	0	0	0.234323	0.172124	0.530444	0.0962738	0.798417	0.366875	0	0	0	0.00190058	0.00162874	0.00662055	0.00114017	0.0104516	0.00423245
CON_VIRSorter_k127_3743092_flag=3_multi=23_0002_len=107930-circular-gene_40	K03546	unknown		0	0	0	0.917767	0.267748	0.265222	0.160456	0.874457	0.244583	0	0	0	0.00744395	0.0025336	0.00331027	0.00190029	0.011447	0.00282163
CON_VIRSorter_k127_3743092_flag=3_multi=23_0002_len=107930-circular-gene_39	K03547	unknown		0	0	0	0.507701	0.305998	0.206284	0.320913	0.266139	0.336302	0	0	0	0.00411793	0.00289554	0.00257466	0.00380057	0.00348388	0.00387974
CON_VIRSorter_k127_3743092_flag=3_multi=23_0002_len=107930-circular-gene_33	K06920	queC; 7-cyano-7-deazaguanine synthase [EC:6.3.4.20]		0	0	0	0.438412	0.333965	0.183786	0.160111	0.426804	0.343205	0	0	0	0.00355593	0.00316019	0.00229386	0.0018962	0.00558705	0.00395939
CON_VIRSorter_k127_3743092_flag=3_multi=23_0002_len=107930-circular-gene_32	K06879	queF; 7-cyano-7-deazaguanine reductase [EC:1.7.1.13]		0	0	0	0.186815	0.182968	0.140966	0.26864	0.591072	0.548421	0	0	0	0.00151524	0.00173135	0.00175941	0.00318151	0.00773739	0.00632686
CON_VIRSorter_k127_3743092_flag=3_multi=23_0002_len=107930-circular-gene_25	K00525	E1.17.4.1A, nrdA, nrdE; ribonucleoside-diphosphate reductase alpha chain [EC:1.17.4.1]		0	0	0	0.60365	0.185812	0.3644	0.170067	0.604458	0.432055	0	0	0	0.00489617	0.00175827	0.00454813	0.00201411	0.00791262	0.00498441
CON_VIRSorter_k127_3743092_flag=3_multi=23_0002_len=107930-circular-gene_24	K02337	dnaE; DNA polymerase III subunit alpha [EC:2.7.7.7]		0	0	0	0.663542	0.324939	0.214583	0.301831	0.542156	0.408136	0	0	0	0.00538195	0.00307478	0.00267823	0.00357459	0.00709706	0.00470846
CON_VIRSorter_k127_3743092_flag=3_multi=23_0002_len=107930-circular-gene_22	K02316	dnaG; DNA primase [EC:2.7.7.101]		0	0	0	0.247105	0.282352	0.279689	0.135367	0.481124	0.515848	0	0	0	0.00200425	0.00267179	0.00349083	0.00160315	0.00629812	0.00595108
CON_VIRSorter_k127_3743092_flag=3_multi=23_0002_len=107930-circular-gene_13	K17733	unknown		0	0	0	0.316064	0.154778	0.238494	0.0649288	0.461543	0	0	0	0	0.00256358	0.00146461	0.00297668	0.000768953	0.00604181	0
CON_VIRSorter_k127_3743092_flag=3_multi=23_0002_len=107930-circular-gene_129	K03574	unknown		0	0	0	0.456832	0.251677	0.280081	0.164232	0.194572	0.447032	0	0	0	0.00370534	0.00238152	0.00349572	0.001945	0.00254704	0.00515719
CON_VIRSorter_k127_3743092_flag=3_multi=23_0002_len=107930-circular-gene_121	K01711	gmd, GMDS; GDPmannose 4,6-dehydratase [EC:4.2.1.47]		0	0	0	0.533776	0.201071	0.123931	0.168697	0.639561	0.0964293	0	0	0	0.00432943	0.00190266	0.00154679	0.00199788	0.00837213	0.00111246	C
CON_VIRSorter_k127_3743092_flag=3_multi=23_0002_len=107930-circular-gene_103	K03683	unknown		0	0	0	0.676463	0.240921	0.371231	0.555861	0.478947	0.433277	0	0	0	0.00548675	0.00227975	0.00463338	0.00658307	0.00626963	0.0049985
CON_VIRSorter_k127_3742171_flag=1_multi=42_9819_len=105649-gene_47	K00558	DNMT1, dcm; DNA (cytosine-5)-methyltransferase 1 [EC:2.1.1.37]		0	0	0	0.209089	0.563154	1.41996	0.128859	0.457993	1.10486	0	0	0	0.00169591	0.00532891	0.0177227	0.00152608	0.00599533	0.0127462
CON_VIRSorter_k127_3742171_flag=1_multi=42_9819_len=105649-gene_3	K13652	unknown		0	0	0	0	0.568842	1.49008	0.381804	0.791593	0.818412	0	0	0	0	0.00538274	0.0185979	0.00452171	0.0103623	0.00944162
CON_VIRSorter_k127_3742171_flag=1_multi=42_9819_len=105649-gene_22	K11086	SNRPB, SMB; small nuclear ribonucleoprotein B and B'	Yes	0	0	0	0.13068	0.671945	1.35586	0.281878	0.413466	1.06138	0	0	0	0.00105994	0.00635836	0.0169227	0.00333829	0.00541245	0.0122446
CON_VIRSorter_k127_3742171_flag=1_multi=42_9819_len=105649-gene_16	K07461	K07461; putative endonuclease		0	0	0	0.941934	0.395373	1.52306	0.221144	1.70299	1.0534	0	0	0	0.00763997	0.00374127	0.0190095	0.00261901	0.0222929	0.0121526
CON_VIRSorter_k127_3742171_flag=1_multi=42_9819_len=105649-gene_15	K03088	unknown		0	0	0	0	1.13284	1.20008	0.297015	0.49264	1.75436	0	0	0	0	0.0107197	0.0149784	0.00351755	0.00644888	0.0202392
CON_VIRSorter_k127_3741573_flag=1_multi=282_7021_len=3575-gene_1	K00558	DNMT1, dcm; DNA (cytosine-5)-methyltransferase 1 [EC:2.1.1.37]		0	0	0	0.366657	0.646393	0.166002	0.361546	0.214169	0.17222	0	0	0	0.00297394	0.00611657	0.0020719	0.0042818	0.00280357	0.00198681
CON_VIRSorter_k127_3741378_flag=1_multi=58_0000_len=5033-gene_7	K00571	unknown		0	0	0	0.302017	0	0	0	0	0	0	0	0	0.00244964	0	0	0	0	0
CON_VIRSorter_k127_3741102_flag=3_multi=33_0008_len=42233-circular-gene_65	K01185	E3.2.1.17; lysozyme [EC:3.2.1.17]		0	0	0	0.175365	1.88929	0.330815	0.2882	0.426804	1.23554	0	0	0	0.00142237	0.0178776	0.00412894	0.00341316	0.00558705	0.0142538
CON_VIRSorter_k127_3741102_flag=3_multi=33_0008_len=42233-circular-gene_58	K07455	unknown		0	0	0	0.455556	2.30524	0.114584	0.343143	0.591326	1.36707	0	0	0	0.00369499	0.0218136	0.00143014	0.00406385	0.00774071	0.0157712
CON_VIRSorter_k127_3741102_flag=3_multi=33_0008_len=42233-circular-gene_49	K07313	pphA; serine/threonine protein phosphatase 1 [EC:3.1.3.16]		0	0	0	0.228416	2.68455	0.258536	0.14077	0.667105	0.98347	0	0	0	0.00185267	0.0254029	0.00322682	0.00166714	0.00873269	0.0113458
CON_VIRSorter_k127_3741102_flag=3_multi=33_0008_len=42233-circular-gene_28	K07474	xtmA; phage terminase small subunit		0	0	0	0.528529	3.77142	0.569737	0.124086	1.4701	2.12787	0	0	0	0.00428687	0.0356875	0.00711096	0.00146955	0.0192443	0.0245482
CON_VIRSorter_k127_3740505_flag=3_multi=22_0005_len=41565-circular-gene_31	K02334	dpo; DNA polymerase bacteriophage-type [EC:2.7.7.7]		0	0	0	0.310203	0.0949422	0.321848	0.302692	0.207618	0.379435	0	0	0	0.00251604	0.000898403	0.00401703	0.00358479	0.00271781	0.00437735
CON_VIRSorter_k127_3740220_flag=3_multi=37_0008_len=44870-circular-gene_47	K19789	unknown		0	0	0	0	0	0.314471	2.68254	0	0	0	0	0	0	0	0.00392496	0.0317694	0	0
CON_VIRSorter_k127_3739912_flag=3_multi=1749_0305_len=57548-circular-gene_86	K19789	unknown		0	0	0	0.0532971	0.156599	0.201083	0.17518	0	0.667568	0	0	0	0.00043229	0.00148184	0.00250975	0.00207467	0	0.0077014
CON_VIRSorter_k127_3739912_flag=3_multi=1749_0305_len=57548-circular-gene_7	K02316	dnaG; DNA primase [EC:2.7.7.101]		0	0	0	0.0483657	0.0473698	0.255469	0.0397429	0.141255	0.416487	0	0	0	0.000392291	0.000448242	0.00318854	0.000470676	0.00184909	0.00480481
CON_VIRSorter_k127_3739912_flag=3_multi=1749_0305_len=57548-circular-gene_39	K06904	K06904; uncharacterized protein		0	0	0	0.060493	0.355484	0.0912931	0.198832	0	0.0947124	0	0	0	0.000490655	0.00336381	0.00113944	0.00235478	0	0.00109265
CON_VIRSorter_k127_3739912_flag=3_multi=1749_0305_len=57548-circular-gene_30	K06909	xtmB; phage terminase large subunit		0	0	0	0.0755042	0.0739495	0.0569737	0.217151	0.404278	0.0886613	0	0	0	0.00061241	0.000699756	0.000711096	0.00257172	0.00529217	0.00102284
CON_VIRSorter_k127_3739841_flag=0_multi=18_0000_len=8551-gene_8	K01081	E3.1.3.5; 5'-nucleotidase [EC:3.1.3.5]		0	0	0	0.370657	0.302521	0.139844	0.101525	0.661545	0.193443	0	0	0	0.00300638	0.00286264	0.00174542	0.00120236	0.00865992	0.00223165
CON_VIRSorter_k127_3739841_flag=0_multi=18_0000_len=8551-gene_5	K01126	E3.1.4.46, glpQ, ugpQ; glycerophosphoryl diester phosphodiesterase [EC:3.1.4.46]		0	0	0	0.258379	0.354283	0.220962	0.19816	0.486307	0.121362	0	0	0	0.0020957	0.00335244	0.00275786	0.00234682	0.00636597	0.00140009
CON_VIRSorter_k127_3739384_flag=3_multi=180_0039_len=46261-circular-gene_82	K06909	xtmB; phage terminase large subunit		0	0	0	0.756794	2.71777	4.80641	7.95476	8.59549	2.24636	0	0	0	0.00613831	0.0257172	0.0599894	0.0942083	0.112519	0.0259152
CON_VIRSorter_k127_3739384_flag=3_multi=180_0039_len=46261-circular-gene_77	K04078	unknown		0	0	0	0.238434	1.98496	3.32846	5.68184	6.03515	2.79983	0	0	0	0.00193393	0.0187829	0.041543	0.0672901	0.0790028	0.0323003
CON_VIRSorter_k127_3739384_flag=3_multi=180_0039_len=46261-circular-gene_50	K01185	E3.2.1.17; lysozyme [EC:3.2.1.17]		0	0	0	0.630499	0.960581	2.11449	5.35361	5.11504	1.80979	0	0	0	0.00511394	0.00908961	0.0263912	0.063403	0.0669582	0.0208786
CON_VIRSorter_k127_3739384_flag=3_multi=180_0039_len=46261-circular-gene_33	K03111	ssb; single-strand DNA-binding protein		0	0	0	0.108726	1.27785	1.80493	3.66302	4.12804	1.19161	0	0	0	0.000881871	0.0120918	0.0225275	0.0433813	0.0540379	0.013747
CON_VIRSorter_k127_3739384_flag=3_multi=180_0039_len=46261-circular-gene_18	K00571	unknown		0	0	0	0.341191	1.05819	3.00363	3.87834	4.98235	1.95871	0	0	0	0.00276738	0.0100132	0.0374887	0.0459313	0.0652212	0.0225967
CON_VIRSorter_k127_3739384_flag=3_multi=180_0039_len=46261-circular-gene_12	K00558	DNMT1, dcm; DNA (cytosine-5)-methyltransferase 1 [EC:2.1.1.37]		0	0	0	0.483227	1.71563	3.19052	5.45979	5.46878	1.79687	0	0	0	0.00391943	0.0162343	0.0398214	0.0646604	0.0715887	0.0207296
CON_VIRSorter_k127_3738034_flag=1_multi=8_0000_len=2118-gene_6	K07455	unknown		0	0	0	0	0.0708027	0.218197	0.059403	0.140754	0	0	0	0	0	0.000669979	0.00272335	0.00070351	0.00184254	0
CON_VIRSorter_k127_3736641_flag=3_multi=48_0006_len=76487-circular-gene_7	K03544	clpX, CLPX; ATP-dependent Clp protease ATP-binding subunit ClpX		0	0	0	7.12156	0	0	0	0	0	0	0	0	0.0577625	0	0	0	0	0
CON_VIRSorter_k127_3736641_flag=3_multi=48_0006_len=76487-circular-gene_33	K02335	polA; DNA polymerase I [EC:2.7.7.7]		0	0	0	6.179	0.0149058	0.0344522	0.0625294	0.0148162	0.0119142	0	0	0	0.0501175	0.000141048	0.000430002	0.000740537	0.000193951	0.000137448
CON_VIRSorter_k127_3736641_flag=3_multi=48_0006_len=76487-circular-gene_17	K01494	dcd; dCTP deaminase [EC:3.5.4.13]		0	0	0	7.92044	0.176303	0	0	0	0	0	0	0	0.0642422	0.00166829	0	0	0	0
CON_VIRSorter_k127_3735913_flag=1_multi=29_0000_len=33232-gene_4	K02335	polA; DNA polymerase I [EC:2.7.7.7]		0	0	0	0	0	0.0294269	0	0	1.90806	0	0	0	0	0	0.000367281	0	0	0.0220124
CON_VIRSorter_k127_3735165_flag=3_multi=39_0008_len=48889-circular-gene_72	K00571	unknown		0	0	0	0.0854765	0.251149	0.128997	0.421425	0.832133	1.00371	0	0	0	0.000693295	0.00237653	0.00161003	0.00499094	0.010893	0.0115793
CON_VIRSorter_k127_3735165_flag=3_multi=39_0008_len=48889-circular-gene_71	K03554	unknown		0	0	0	0.136362	0.311626	0.514478	1.04581	0.177002	0.782829	0	0	0	0.00110603	0.0029488	0.00642127	0.0123855	0.00231704	0.00903111
CON_VIRSorter_k127_3735165_flag=3_multi=39_0008_len=48889-circular-gene_70	K00558	DNMT1, dcm; DNA (cytosine-5)-methyltransferase 1 [EC:2.1.1.37]		0	0	0	0.228416	0.298284	0.430893	0.688209	0.592982	0.745053	0	0	0	0.00185267	0.00282254	0.00537804	0.00815047	0.00776239	0.00859531
CON_VIRSorter_k127_3735165_flag=3_multi=39_0008_len=48889-circular-gene_49	K20276	bapA; large repetitive protein		0	0	0	0.344797	0.436192	0.726324	1.05067	0.615391	1.50706	0	0	0	0.00279663	0.00412752	0.00906534	0.0124431	0.00805574	0.0173861
CON_VIRSorter_k127_3735165_flag=3_multi=39_0008_len=48889-circular-gene_40	K09961	K09961; uncharacterized protein		0	0	0	0.310162	0.27616	0.340423	0.996294	0.3294	1.50099	0	0	0	0.00251571	0.0026132	0.00424887	0.0117991	0.00431199	0.0173162
CON_VIRSorter_k127_3735165_flag=3_multi=39_0008_len=48889-circular-gene_37	K09960	K09960; uncharacterized protein		0	0	0	0.422511	0.241389	0.557929	0.607572	0.377047	1.01984	0	0	0	0.00342696	0.00228418	0.00696358	0.00719549	0.00493571	0.0117653
CON_VIRSorter_k127_3734854_flag=3_multi=18_0004_len=49872-circular-gene_9	K02335	polA; DNA polymerase I [EC:2.7.7.7]		0	0	0	0.177786	1.60582	0.268306	0.422037	0.173079	0.463926	0	0	0	0.00144201	0.0151953	0.00334877	0.00499819	0.00226568	0.00535208
CON_VIRSorter_k127_3734854_flag=3_multi=18_0004_len=49872-circular-gene_52	K03791	K03791; putative chitinase		0	0	0	0.0860174	1.93766	0.129813	0.141364	0.33496	0.269351	0	0	0	0.000697683	0.0183354	0.00162022	0.00167418	0.00438477	0.00310737
CON_VIRSorter_k127_3734854_flag=3_multi=18_0004_len=49872-circular-gene_11	K19789	unknown		0	0	0	0.189418	1.73923	0.321593	0.19456	0.484058	0.463387	0	0	0	0.00153636	0.0164577	0.00401385	0.00230418	0.00633653	0.00534586
CON_VIRSorter_k127_3734229_flag=3_multi=30_0007_len=43942-circular-gene_8	K19789	unknown		0	0	0	2.57382	0.0235591	0.39932	0.118596	0.0936702	0.0376615	0	0	0	0.0208761	0.000222931	0.00498396	0.00140453	0.00122618	0.000434482
CON_VIRSorter_k127_3732667_flag=1_multi=8_0000_len=2772-gene_2	K06191	nrdH; glutaredoxin-like protein NrdH		0	0	0	0	0	0	0	0	0.259497	0	0	0	0	0	0	0	0	0.00299368
CON_VIRSorter_k127_3732241_flag=0_multi=87_5348_len=5937-gene_5	K06904	K06904; uncharacterized protein		0	0	0	5.69342	0.299795	1.70921	0.603662	1.19197	0.1917	0	0	0	0.046179	0.00283685	0.0213329	0.00714919	0.0156035	0.00221155
CON_VIRSorter_k127_3731347_flag=3_multi=59_0005_len=126789-circular-gene_49	K17680	unknown		0	0	0	1.02888	0.35152	0.415266	2.47735	2.56232	0.711788	0	0	0	0.00834517	0.0033263	0.00518299	0.0293394	0.0335419	0.00821155
CON_VIRSorter_k127_3731347_flag=3_multi=59_0005_len=126789-circular-gene_30	K00948	PRPS, prsA; ribose-phosphate pyrophosphokinase [EC:2.7.6.1]		0	0	0	0.487124	0.333965	0.183786	2.32161	1.8969	0.68641	0	0	0	0.00395103	0.00316019	0.00229386	0.0274949	0.0248313	0.00791877
CON_VIRSorter_k127_3731347_flag=3_multi=59_0005_len=126789-circular-gene_29	K03462	NAMPT; nicotinamide phosphoribosyltransferase [EC:2.4.2.12]		0	0	0	0.974248	0.453239	0.312436	1.86129	2.11031	0.552942	0	0	0	0.00790207	0.00428883	0.00389956	0.0220433	0.0276248	0.00637901
CON_VIRSorter_k127_3731347_flag=3_multi=59_0005_len=126789-circular-gene_184	K01611	speD, AMD1; S-adenosylmethionine decarboxylase [EC:4.1.1.50]		0	0	0	0.779798	0.218212	0.420297	1.55616	2.3859	0.697663	0	0	0	0.00632489	0.00206485	0.00524579	0.0184297	0.0312325	0.00804859
CON_VIRSorter_k127_3731347_flag=3_multi=59_0005_len=126789-circular-gene_173	K10747	LIG1; DNA ligase 1 [EC:6.5.1.1 6.5.1.6 6.5.1.7]		0	0	0	1.4874	0.457027	0.330105	1.91721	1.98748	0.54795	0	0	0	0.0120642	0.00432467	0.00412008	0.0227056	0.0260169	0.00632143
CON_VIRSorter_k127_3731347_flag=3_multi=59_0005_len=126789-circular-gene_17	K04761	oxyR; LysR family transcriptional regulator, hydrogen peroxide-inducible genes activat		0	0	0	1.38996	0.907562	0.815759	1.77669	1.65386	0.967215	0	0	0	0.0112739	0.00858791	0.0101816	0.0210414	0.0216498	0.0111583
CON_VIRSorter_k127_3731347_flag=3_multi=59_0005_len=126789-circular-gene_165	K03465	thyX, thy1; thymidylate synthase (FAD) [EC:2.1.1.148]		0	0	0	0.476869	0.52543	0.179917	1.46944	2.32121	0.746622	0	0	0	0.00386785	0.00497195	0.00224557	0.0174026	0.0303857	0.0086134
CON_VIRSorter_k127_3731347_flag=3_multi=59_0005_len=126789-circular-gene_155	K06217	phoH, phoL; phosphate starvation-inducible protein PhoH and related proteins		0	0	0	0.600395	0.267287	0.123557	0.852158	2.23172	0.341827	0	0	0	0.00486977	0.00252924	0.00154214	0.0100921	0.0292142	0.00394349
CON_VIRSorter_k127_3731347_flag=3_multi=59_0005_len=126789-circular-gene_141	K03544	clpX, CLPX; ATP-dependent Clp protease ATP-binding subunit ClpX		0	0	0	0.715303	0.100082	0.53975	1.88928	1.44247	0.719957	0	0	0	0.00580178	0.000947038	0.0067367	0.0223748	0.0188825	0.00830578
CON_VIRSorter_k127_3730561_flag=3_multi=52_0011_len=45468-circular-gene_37	K09960	K09960; uncharacterized protein		0	0	0	0.958542	1.57585	0.619965	0.872041	1.33309	0.777183	0	0	0	0.00777468	0.0149117	0.00773787	0.0103276	0.0174507	0.00896597
CON_VIRSorter_k127_3730561_flag=3_multi=52_0011_len=45468-circular-gene_28	K09961	K09961; uncharacterized protein		0	0	0	1.255	1.0193	0.993189	0.955799	1.40057	1.03039	0	0	0	0.0101793	0.00964528	0.0123961	0.0113195	0.0183341	0.0118871
CON_VIRSorter_k127_3730150_flag=3_multi=43_0010_len=44114-circular-gene_36	K10908	unknown		0	0	0	0.133243	5.18734	1.30704	0.533753	0.713431	0.573691	0	0	0	0.00108072	0.0490858	0.0163134	0.00632125	0.00933913	0.00661839
CON_VIRSorter_k127_3730150_flag=3_multi=43_0010_len=44114-circular-gene_34	K10747	LIG1; DNA ligase 1 [EC:6.5.1.1 6.5.1.6 6.5.1.7]		0	0	0	0.271815	4.08201	0.957157	0.558388	0.705649	0.39011	0	0	0	0.00220468	0.0386265	0.0119464	0.006613	0.00923725	0.0045005
CON_VIRSorter_k127_3730150_flag=3_multi=43_0010_len=44114-circular-gene_28	K02335	polA; DNA polymerase I [EC:2.7.7.7]		0	0	0	0.263047	4.72322	0.793955	0.7205	0.554845	0.65209	0	0	0	0.00213356	0.0446941	0.00990946	0.0085329	0.00726316	0.00752284
CON_VIRSorter_k127_3729555_flag=1_multi=37_0000_len=15299-gene_9	K07474	xtmA; phage terminase small subunit		0	0	0	0.236361	0.0578735	0.22294	0.145666	0.230103	0.185032	0	0	0	0.00191711	0.000547635	0.00278255	0.00172513	0.00301215	0.00213463
CON_VIRSorter_k127_372944_flag=1_multi=9_0000_len=7960-gene_7	K02334	dpo; DNA polymerase bacteriophage-type [EC:2.7.7.7]		0	0	0	0	0	0	0	0	0.660473	0	0	0	0	0	0	0	0	0.00761955
CON_VIRSorter_k127_3729321_flag=1_multi=9_0000_len=2955-gene_5	K03551	ruvB; holliday junction DNA helicase RuvB [EC:3.6.4.12]		0	0	0	0	0	0	0.508106	0	0	0	0	0	0	0	0	0.00601751	0	0
CON_VIRSorter_k127_3729019_flag=1_multi=148_0000_len=35368-gene_40	K03111	ssb; single-strand DNA-binding protein		0	0	0	1.9196	2.33129	3.2446	2.52379	3.06479	1.62295	0	0	0	0.0155698	0.0220601	0.0404963	0.0298892	0.0401194	0.0187232
CON_VIRSorter_k127_3729019_flag=1_multi=148_0000_len=35368-gene_24	K01724	PCBD, phhB; 4a-hydroxytetrahydrobiopterin dehydratase [EC:4.2.1.96]		0	0	0	2.45928	3.67634	2.5394	3.40351	2.77219	2.73584	0	0	0	0.0199471	0.0347879	0.0316946	0.0403078	0.0362892	0.031562
CON_VIRSorter_k127_3727951_flag=1_multi=14_4707_len=5026-gene_6	K06909	xtmB; phage terminase large subunit		0	0	0	0.0624862	0.0305998	0.0943012	0.102692	0.212911	0.244583	0	0	0	0.000506822	0.000289554	0.00117699	0.00121618	0.0027871	0.00282163
CON_VIRSorter_k127_3726981_flag=3_multi=14_0004_len=38060-circular-gene_14	K01185	E3.2.1.17; lysozyme [EC:3.2.1.17]		0	0	0	0	0.184874	0.213651	0.0775539	0.183763	0	0	0	0	0	0.00174939	0.00266661	0.000918472	0.00240553	0
CON_VIRSorter_k127_3726981_flag=3_multi=14_0004_len=38060-circular-gene_1	K06909	xtmB; phage terminase large subunit		0	0	0	0.245194	0.308758	0.23788	0.489309	0.579705	0.219368	0	0	0	0.00198876	0.00292166	0.00296901	0.00579489	0.00758859	0.00253074
CON_VIRSorter_k127_3726583_flag=0_multi=71_7882_len=10860-gene_14	K02335	polA; DNA polymerase I [EC:2.7.7.7]		0	0	0	1.52515	1.09541	0.984607	1.57351	1.81471	1.12761	0	0	0	0.0123704	0.0103655	0.012289	0.0186351	0.0237554	0.0130087
CON_VIRSorter_k127_3726583_flag=0_multi=71_7882_len=10860-gene_13	K01493	comEB; dCMP deaminase [EC:3.5.4.12]		0	0	0	1.14851	0.374955	1.01108	0.629169	1.11811	1.1988	0	0	0	0.00931554	0.00354806	0.0126194	0.00745126	0.0146365	0.01383
CON_VIRSorter_k127_3725900_flag=1_multi=111_1038_len=13811-gene_2	K01183	E3.2.1.14; chitinase [EC:3.2.1.14]		0	0	0	0.598712	1.93507	0.542128	0.393577	0.524574	0.351521	0	0	0	0.00485612	0.0183108	0.00676637	0.00466114	0.0068669	0.00405532	C
CON_VIRSorter_k127_3725272_flag=3_multi=29_0005_len=58013-circular-gene_79	K03111	ssb; single-strand DNA-binding protein		0	0	0	0.188761	0.924368	0.0712171	0.697985	0.183763	0.738845	0	0	0	0.00153103	0.00874695	0.00088887	0.00826625	0.00240553	0.00852368
CON_VIRSorter_k127_3725272_flag=3_multi=29_0005_len=58013-circular-gene_58	K10873	RAD52; DNA repair and recombination protein RAD52		0	0	0	0.196021	0.447963	0.640954	0.48322	0.826932	0.358055	0	0	0	0.00158991	0.00423891	0.00799983	0.00572279	0.0108249	0.00413071
CON_VIRSorter_k127_3725272_flag=3_multi=29_0005_len=58013-circular-gene_32	K01126	E3.1.4.46, glpQ, ugpQ; glycerophosphoryl diester phosphodiesterase [EC:3.1.4.46]		0	0	0	0.482344	0.472412	0.513833	0.722757	0.441951	0.488655	0	0	0	0.00391227	0.00447026	0.00641322	0.00855962	0.00578533	0.00563737
CON_VIRSorter_k127_3724434_flag=3_multi=62_0009_len=71709-circular-gene_79	K01356	unknown		0	0	0	0.367318	1.25914	0.415754	0.603662	0.357592	0	0	0	0	0.00297929	0.0119148	0.00518908	0.00714919	0.00468104	0
CON_VIRSorter_k127_3724434_flag=3_multi=62_0009_len=71709-circular-gene_71	K03111	ssb; single-strand DNA-binding protein		0	0	0	1.33993	1.12486	1.01108	0.943754	1.11811	0.974026	0	0	0	0.0108681	0.0106442	0.0126194	0.0111769	0.0146365	0.0112369
CON_VIRSorter_k127_3724179_flag=1_multi=56_0000_len=5161-gene_4	K06904	K06904; uncharacterized protein		0	0	0	0	0	0.686544	0.420543	0	0.133548	0	0	0	0	0	0.00856885	0.0049805	0	0.00154068
CON_VIRSorter_k127_372394_flag=1_multi=15_2491_len=6104-gene_4	K04078	unknown		0	0	0	0	0	0	0.122723	0	0	0	0	0	0	0	0	0.00145341	0	0
CON_VIRSorter_k127_3723336_flag=3_multi=19_0002_len=82401-circular-gene_67	K10804	tesA; acyl-CoA thioesterase I [EC:3.1.2.- 3.1.2.2 3.1.1.2 3.1.1.5]		0	0	0	0.0162569	0.286598	0.134938	0.333964	0.395661	0.598146	0	0	0	0.000131859	0.00271197	0.00168417	0.00395514	0.00517938	0.00690051
CON_VIRSorter_k127_3723336_flag=3_multi=19_0002_len=82401-circular-gene_46	K02335	polA; DNA polymerase I [EC:2.7.7.7]		0	0	0	0	0.310588	0.0341842	0.186129	0.308721	0.851149	0	0	0	0	0.00293897	0.000426658	0.00220433	0.0040413	0.00981928
CON_VIRSorter_k127_3723336_flag=3_multi=19_0002_len=82401-circular-gene_45	K03553	recA; recombination protein RecA		0	0	0	0.036242	0.0709915	0.109389	0.714736	0.317542	0.567433	0	0	0	0.000293957	0.000671766	0.0013653	0.00846464	0.00415676	0.00654619
CON_VIRSorter_k127_3723336_flag=3_multi=19_0002_len=82401-circular-gene_39	K02335	polA; DNA polymerase I [EC:2.7.7.7]		0	0	0	0.0746745	0.255979	0.112695	0.536911	0.454358	0.87687	0	0	0	0.000605681	0.00242223	0.00140656	0.00635865	0.00594775	0.010116
CON_VIRSorter_k127_3723336_flag=3_multi=19_0002_len=82401-circular-gene_38	K01493	comEB; dCMP deaminase [EC:3.5.4.12]		0	0	0	0	0.252739	0	0.282728	0.50244	0.404026	0	0	0	0	0.00239157	0	0.00334835	0.00657716	0.00466105
CON_VIRSorter_k127_3723336_flag=3_multi=19_0002_len=82401-circular-gene_37	K00560	thyA, TYMS; thymidylate synthase [EC:2.1.1.45]		0	0	0	0.0487124	0.143128	0.147029	0.480334	0.474226	0.533875	0	0	0	0.000395103	0.00135437	0.00183509	0.0056886	0.00620783	0.00615905
CON_VIRSorter_k127_3723336_flag=3_multi=19_0002_len=82401-circular-gene_29	K02314	dnaB; replicative DNA helicase [EC:3.6.4.12]		0	0	0	0.0284922	0.167433	0.214995	0.538487	0.332853	0.579923	0	0	0	0.000231098	0.00158435	0.00268338	0.00637731	0.00435719	0.00669029
CON_VIRSorter_k127_3723336_flag=3_multi=19_0002_len=82401-circular-gene_24	K06903	K06903; uncharacterized protein		0	0	0	0	0.19867	0.0765318	0.0833415	0.296214	0.87338	0	0	0	0	0.00187994	0.000955203	0.000987014	0.00387758	0.0100758
CON_VIRSorter_k127_3723336_flag=3_multi=19_0002_len=82401-circular-gene_16	K06907	K06907; uncharacterized protein		0	0	0	0	0.35361	0.155678	0.36025	0.326379	0.444148	0	0	0	0	0.00334608	0.00194303	0.00426645	0.00427245	0.00512391
CON_VIRSorter_k127_3723336_flag=3_multi=19_0002_len=82401-circular-gene_122	K00558	DNMT1, dcm; DNA (cytosine-5)-methyltransferase 1 [EC:2.1.1.37]		0	0	0	0	0.633852	0.0610432	0.432086	0.472532	0.66496	0	0	0	0	0.00599791	0.000761888	0.0051172	0.00618566	0.00767131
CON_VIRSorter_k127_3722734_flag=3_multi=19_0004_len=42868-circular-gene_6	K02334	dpo; DNA polymerase bacteriophage-type [EC:2.7.7.7]		0	0	0	0.157803	0.0965958	0.818634	0.0486259	0.537686	0.123534	0	0	0	0.00127993	0.00091405	0.0102175	0.000575878	0.00703854	0.00142515
CON_VIRSorter_k127_3722734_flag=3_multi=19_0004_len=42868-circular-gene_47	K10747	LIG1; DNA ligase 1 [EC:6.5.1.1 6.5.1.6 6.5.1.7]		0	0	0	0	0.207983	0.587541	0.0872481	0.516832	0.08312	0	0	0	0	0.00196806	0.00733318	0.00103328	0.00676556	0.000958914
CON_VIRSorter_k127_3722734_flag=3_multi=19_0004_len=42868-circular-gene_41	K09961	K09961; uncharacterized protein		0	0	0	0.286395	0.254998	1.13947	0.342307	0.81109	0.183437	0	0	0	0.00232294	0.00241295	0.0142219	0.00405394	0.0106175	0.00211622
CON_VIRSorter_k127_3722734_flag=3_multi=19_0004_len=42868-circular-gene_38	K09960	K09960; uncharacterized protein		0	0	0	0.18121	0.147899	1.09389	0.0248172	0.235216	0.0472861	0	0	0	0.00146978	0.00139951	0.013653	0.000293911	0.00307908	0.000545516
CON_VIRSorter_k127_3722582_flag=1_multi=47_9637_len=14691-gene_8	K12452	ascC, ddhC, rfbH; CDP-4-dehydro-6-deoxyglucose reductase, E1 [EC:1.17.1.1]		0	0	0	0	0	1.7443	0	0	0.0624009	0	0	0	0	0	0.0217708	0	0	0.000719889	C
CON_VIRSorter_k127_3722582_flag=1_multi=47_9637_len=14691-gene_6	K01711	gmd, GMDS; GDPmannose 4,6-dehydratase [EC:4.2.1.47]		0	0	0	0	0	0.670278	0	0	0	0	0	0	0	0	0.00836583	0	0	0	C
CON_VIRSorter_k127_3722442_flag=0_multi=23_3420_len=45672-gene_50	K01113	phoD; alkaline phosphatase D [EC:3.1.3.1]		0	0	0	0.0167787	1.21606	0.557076	0.565281	0.91473	0.013135	0	0	0	0.000136091	0.0115071	0.00695294	0.00669464	0.0119742	0.000151532	P
CON_VIRSorter_k127_3722442_flag=0_multi=23_3420_len=45672-gene_5	K00558	DNMT1, dcm; DNA (cytosine-5)-methyltransferase 1 [EC:2.1.1.37]		0	0	0	0.0561601	0.715048	0.699222	0.438404	0.902107	0.0879286	0	0	0	0.000455512	0.00676623	0.00872709	0.00519202	0.011809	0.00101439
CON_VIRSorter_k127_3722442_flag=0_multi=23_3420_len=45672-gene_11	K02314	dnaB; replicative DNA helicase [EC:3.6.4.12]		0	0	0	0	0.867452	0.691366	0.878363	0.564915	0.0239087	0	0	0	0	0.00820837	0.00862903	0.0104025	0.00739499	0.000275822
CON_VIRSorter_k127_3722364_flag=3_multi=66_8786_len=40628-circular-gene_53	K06909	xtmB; phage terminase large subunit		0	0	0	0.309584	1.3038	0.46721	1.32283	1.02472	0.290825	0	0	0	0.00251102	0.0123374	0.00583131	0.0156663	0.013414	0.00335511
CON_VIRSorter_k127_3722364_flag=3_multi=66_8786_len=40628-circular-gene_15	K01447	xlyAB; N-acetylmuramoyl-L-alanine amidase [EC:3.5.1.28]		0	0	0	0.22938	2.13424	1.16832	0.942427	0.837399	0.134675	0	0	0	0.00186049	0.0201955	0.014582	0.0111612	0.0109619	0.00155368
CON_VIRSorter_k127_3722192_flag=1_multi=47_0000_len=6658-gene_13	K03462	NAMPT; nicotinamide phosphoribosyltransferase [EC:2.4.2.12]		0	0	0	0.370964	0.0660591	0.0763419	0.221692	0.262648	0.0264004	0	0	0	0.00300886	0.000625092	0.000952833	0.00262551	0.00343818	0.000304568
CON_VIRSorter_k127_3721800_flag=1_multi=128_0000_len=3359-gene_1	K06904	K06904; uncharacterized protein		0	0	0	0	0.366355	0.0940849	0	0	0	0	0	0	0	0.00346668	0.00117429	0	0	0
CON_VIRSorter_k127_3721786_flag=3_multi=36_0007_len=49415-circular-gene_7	K07010	unknown		0	0	0	3.28497	0	0	0	0	0	0	0	0	0.0266442	0	0	0	0	0
CON_VIRSorter_k127_3721786_flag=3_multi=36_0007_len=49415-circular-gene_31	K03465	thyX, thy1; thymidylate synthase (FAD) [EC:2.1.1.148]		0	0	0	2.70392	0	0	0	0	0	0	0	0	0.0219313	0	0	0	0	0
CON_VIRSorter_k127_3721786_flag=3_multi=36_0007_len=49415-circular-gene_25	K02335	polA; DNA polymerase I [EC:2.7.7.7]		0	0	0	5.04978	0	0	0	0	0.0488044	0	0	0	0.0409585	0	0	0	0	0.000563032
CON_VIRSorter_k127_3721786_flag=3_multi=36_0007_len=49415-circular-gene_20	K03088	unknown		0	0	0	3.00164	0	0.0629157	0	0	0	0	0	0	0.0243461	0	0.000785259	0	0	0
CON_VIRSorter_k127_3721786_flag=3_multi=36_0007_len=49415-circular-gene_19	K01520	dut, DUT; dUTP pyrophosphatase [EC:3.6.1.23]		0	0	0	1.68713	0	0	0	0	0	0	0	0	0.0136842	0	0	0	0	0
CON_VIRSorter_k127_3721786_flag=3_multi=36_0007_len=49415-circular-gene_16	K17680	unknown		0	0	0	4.92419	0	0	0	0.023969	0.0192742	0	0	0	0.0399398	0	0	0	0.000313765	0.000222357
CON_VIRSorter_k127_3721786_flag=3_multi=36_0007_len=49415-circular-gene_14	K05844	unknown		0	0	0	4.47501	0	0	0	0	0	0	0	0	0.0362965	0	0	0	0	0
CON_VIRSorter_k127_3719915_flag=3_multi=19_0004_len=42835-circular-gene_55	K03791	K03791; putative chitinase		0	0	0	0.388307	0.50132	0.26637	0.362589	0.395209	0.179626	0	0	0	0.00314954	0.0047438	0.0033246	0.00429415	0.00517346	0.00207225
CON_VIRSorter_k127_3719915_flag=3_multi=19_0004_len=42835-circular-gene_40	K01358	clpP, CLPP; ATP-dependent Clp protease, protease subunit [EC:3.4.21.92]		0	0	0	0.126426	0.742934	0.763182	0.311658	0.492313	0.148456	0	0	0	0.00102543	0.00703011	0.00952538	0.00369097	0.00644459	0.00171267
CON_VIRSorter_k127_3719915_flag=3_multi=19_0004_len=42835-circular-gene_22	K02335	polA; DNA polymerase I [EC:2.7.7.7]		0	0	0	0.409086	0.578735	0.24009	0.317478	0.37613	0.284665	0	0	0	0.00331808	0.00547635	0.00299659	0.0037599	0.0049237	0.00328404
CON_VIRSorter_k127_3719915_flag=3_multi=19_0004_len=42835-circular-gene_19	K06919	K06919; putative DNA primase/helicase		0	0	0	0.368646	0.312915	0.259627	0.444287	0.574217	0.134675	0	0	0	0.00299007	0.00296099	0.00324044	0.0052617	0.00751675	0.00155368
CON_VIRSorter_k127_3719915_flag=3_multi=19_0004_len=42835-circular-gene_18	K06217	phoH, phoL; phosphate starvation-inducible protein PhoH and related proteins		0	0	0	0.524965	0.457027	0.088028	0.335512	0.56785	0	0	0	0	0.00425796	0.00432467	0.00109869	0.00397347	0.00743341	0
CON_VIRSorter_k127_3719915_flag=3_multi=19_0004_len=42835-circular-gene_10	K01185	E3.2.1.17; lysozyme [EC:3.2.1.17]		0	0	0	0.424711	0.623949	0.267064	0.348992	0.206733	0.387893	0	0	0	0.00344481	0.00590419	0.00333326	0.00413312	0.00270623	0.00447493
CON_VIRSorter_k127_3717896_flag=1_multi=150_0000_len=1521-gene_2	K07474	xtmA; phage terminase small subunit		0	0	0	0.202847	0.0662234	0.0510212	0.111122	0	0.423457	0	0	0	0.00164528	0.000626647	0.000636802	0.00131602	0	0.00488521
CON_VIRSorter_k127_3717896_flag=1_multi=150_0000_len=1521-gene_1	K06909	xtmB; phage terminase large subunit		0	0	0	0	1.23685	0.136132	0	0	0	0	0	0	0	0.0117039	0.00169908	0	0	0
CON_VIRSorter_k127_3717833_flag=1_multi=59_0000_len=6754-gene_1	K08309	unknown		0	0	0	0.237278	0.271124	0.0895221	0.194975	0.0769985	0.247667	0	0	0	0.00192455	0.00256555	0.00111734	0.0023091	0.00100794	0.00285721
CON_VIRSorter_k127_3716867_flag=1_multi=756_6131_len=58752-circular-gene_15	K02334	dpo; DNA polymerase bacteriophage-type [EC:2.7.7.7]		0	0	0	9.80825	27.3581	26.525	16.1584	22.7679	14.656	0	0	0	0.0795542	0.258879	0.331062	0.191365	0.298041	0.169079
CON_VIRSorter_k127_3716493_flag=3_multi=145_0039_len=36953-circular-gene_46	K07455	unknown		0	0	0	0	0	0	0	0	14.4245	0	0	0	0	0	0	0	0	0.166408
CON_VIRSorter_k127_3716493_flag=3_multi=145_0039_len=36953-circular-gene_33	K02806	PTS-Ntr-EIIA, ptsN; PTS system, nitrogen regulatory IIA component [EC:2.7.1.-]		0	0	0	0	0	0	0	0	21.9385	0	0	0	0	0	0	0	0	0.253094
CON_VIRSorter_k127_3716493_flag=3_multi=145_0039_len=36953-circular-gene_32	K07474	xtmA; phage terminase small subunit		0	0	0	0	0	0	0	0	17.6197	0	0	0	0	0	0	0	0	0.20327
CON_VIRSorter_k127_3716404_flag=0_multi=26_0080_len=29436-gene_25	K03469	rnhA, RNASEH1; ribonuclease HI [EC:3.1.26.4]		0	0	0	0	0.377614	0.654591	1.26726	0.375345	0.301826	0	0	0	0	0.00357322	0.00817004	0.0150082	0.00491343	0.00348201
CON_VIRSorter_k127_3716404_flag=0_multi=26_0080_len=29436-gene_20	K04077	groEL, HSPD1; chaperonin GroEL		0	0	0	0.286945	0.229939	0.590514	0.728798	0.380928	0.245052	0	0	0	0.00232739	0.00217582	0.00737028	0.00863117	0.00498652	0.00282705
CON_VIRSorter_k127_3716404_flag=0_multi=26_0080_len=29436-gene_10	K17733	unknown		0	0	0	0	0.160372	0.123557	0.672756	0.159409	0.51274	0	0	0	0	0.00151754	0.00154214	0.00796747	0.00208673	0.00591523
CON_VIRSorter_k127_3716225_flag=3_multi=45_0010_len=43129-circular-gene_30	K07455	unknown		0	0	0	0.737126	1.12804	0.243345	1.1357	1.88372	0.685247	0	0	0	0.00597879	0.0106742	0.00303722	0.0134502	0.0246588	0.00790535
CON_VIRSorter_k127_3716225_flag=3_multi=45_0010_len=43129-circular-gene_10	K07474	xtmA; phage terminase small subunit		0	0	0	0.318533	0.72794	0.400596	0.959729	2.1707	0.24936	0	0	0	0.00258361	0.00688822	0.00499989	0.0113661	0.0284154	0.00287674
CON_VIRSorter_k127_3715947_flag=1_multi=96_0000_len=3711-gene_1	K18955	unknown		0	0	0	0	0	0	0	0.298442	0	0	0	0	0	0	0	0	0.00390673	0
CON_VIRSorter_k127_371584_flag=0_multi=553_7749_len=5663-gene_4	K00612	E2.1.3.-; carbamoyltransferase [EC:2.1.3.-]		0	0	0	0.815445	2.20961	1.78441	1.96552	3.88989	1.61718	0	0	0	0.00661403	0.0209087	0.0222715	0.0232777	0.0509203	0.0186566
CON_VIRSorter_k127_3715395_flag=0_multi=117_0000_len=12110-gene_12	K13288	orn, REX2, REXO2; oligoribonuclease [EC:3.1.-.-]		0	0	0	0	0.0643039	0.148627	0.755307	0	0	0	0	0	0	0.000608483	0.00185503	0.00894512	0	0
CON_VIRSorter_k127_3714556_flag=3_multi=20_0004_len=47171-circular-gene_78	K09960	K09960; uncharacterized protein		0	0	0	0.345821	0.30483	0.313138	0.369417	0.47133	0.351938	0	0	0	0.00280493	0.00288449	0.00390831	0.00437501	0.00616992	0.00406014
CON_VIRSorter_k127_3714556_flag=3_multi=20_0004_len=47171-circular-gene_73	K09961	K09961; uncharacterized protein		0	0	0	0.19485	0.333965	0.349193	0.260181	0.331958	0.266937	0	0	0	0.00158041	0.00316019	0.00435833	0.00308132	0.00434548	0.00307952
CON_VIRSorter_k127_3714556_flag=3_multi=20_0004_len=47171-circular-gene_56	K01939	purA, ADSS; adenylosuccinate synthase [EC:6.3.4.4]		0	0	0	0.360361	0.15126	0.427302	0.486474	0.551288	0.342555	0	0	0	0.00292287	0.00143132	0.00533322	0.00576132	0.0072166	0.00395189
CON_VIRSorter_k127_3714556_flag=3_multi=20_0004_len=47171-circular-gene_52	K00571	unknown		0	0	0	0.106178	0.36397	0.240358	0.523489	0.465149	0.74808	0	0	0	0.000861202	0.00344411	0.00299994	0.00619968	0.00608901	0.00863023
CON_VIRSorter_k127_3713763_flag=3_multi=124_0017_len=72440-circular-gene_65	K19789	unknown		0	0	0	3.83273	2.35152	1.1801	1.95481	4.52467	1.65539	0	0	0	0.031087	0.0222516	0.014729	0.0231508	0.0592299	0.0190975
CON_VIRSorter_k127_3713763_flag=3_multi=124_0017_len=72440-circular-gene_61	K09961	K09961; uncharacterized protein		0	0	0	4.43713	1.80269	0.930041	2.0661	5.24757	1.67245	0	0	0	0.0359893	0.0170581	0.011608	0.0244689	0.068693	0.0192942
CON_VIRSorter_k127_3713763_flag=3_multi=124_0017_len=72440-circular-gene_58	K09960	K09960; uncharacterized protein		0	0	0	3.97708	1.82149	0.906781	1.81035	3.45396	1.07514	0	0	0	0.0322579	0.0172361	0.0113177	0.02144	0.0452139	0.0124033
CON_VIRSorter_k127_3713763_flag=3_multi=124_0017_len=72440-circular-gene_106	K06909	xtmB; phage terminase large subunit		0	0	0	5.30839	2.28634	1.13411	2.31238	4.91879	2.05277	0	0	0	0.043056	0.0216348	0.014155	0.0273856	0.0643891	0.0236818
CON_VIRSorter_k127_3713430_flag=0_multi=53_9966_len=29501-gene_36	K02335	polA; DNA polymerase I [EC:2.7.7.7]		0	0	0	0.113572	0.556166	0.257096	0.0933239	0.110565	0.622358	0	0	0	0.000921174	0.00526279	0.00320884	0.00110524	0.00144734	0.00717984
CON_VIRSorter_k127_3712583_flag=3_multi=30_0005_len=65331-circular-gene_95	K07501	K07501; 3'-5' exonuclease		0	0	0	0.342624	0.0559282	0.517072	0.56308	0.0555921	0.0447032	0	0	0	0.002779	0.000529227	0.00645364	0.00666857	0.000727724	0.000515719
CON_VIRSorter_k127_3712583_flag=3_multi=30_0005_len=65331-circular-gene_37	K09960	K09960; uncharacterized protein		0	0	0	0.199375	0.19527	0.401184	1.20142	0.291145	0.390197	0	0	0	0.00161712	0.00184777	0.00500723	0.0142285	0.00381121	0.0045015
CON_VIRSorter_k127_3712583_flag=3_multi=30_0005_len=65331-circular-gene_30	K09961	K09961; uncharacterized protein		0	0	0	0.189238	0.21904	0.454347	2.10632	0.368456	0.363624	0	0	0	0.0015349	0.00207269	0.00567076	0.0249452	0.00482325	0.00419495
CON_VIRSorter_k127_3712583_flag=3_multi=30_0005_len=65331-circular-gene_22	K06223	dam; DNA adenine methylase [EC:2.1.1.72]		0	0	0	0.0457601	0.224089	0.448883	1.39127	0.222743	0.0716455	0	0	0	0.000371158	0.00212047	0.00560257	0.0164768	0.0029158	0.000826539
CON_VIRSorter_k127_3712583_flag=3_multi=30_0005_len=65331-circular-gene_21	K03469	rnhA, RNASEH1; ribonuclease HI [EC:3.1.26.4]		0	0	0	0.0468647	0.137699	0.424355	1.27081	0.182495	0.0733749	0	0	0	0.000380117	0.00130299	0.00529644	0.0150503	0.00238894	0.00084649
CON_VIRSorter_k127_3712583_flag=3_multi=30_0005_len=65331-circular-gene_19	K00558	DNMT1, dcm; DNA (cytosine-5)-methyltransferase 1 [EC:2.1.1.37]		0	0	0	0.0284922	0.139527	0.236494	1.19404	0.194164	0.178438	0	0	0	0.000231098	0.00132029	0.00295172	0.014141	0.0025417	0.00205855
CON_VIRSorter_k127_3712429_flag=1_multi=29_0000_len=54886-gene_74	K02337	dnaE; DNA polymerase III subunit alpha [EC:2.7.7.7]		0	0	0	0.349515	0.315986	0.294167	0.497081	0.889913	0.41042	0	0	0	0.0028349	0.00299005	0.00367153	0.00588694	0.0116493	0.00473482
CON_VIRSorter_k127_3712429_flag=1_multi=29_0000_len=54886-gene_70	K01493	comEB; dCMP deaminase [EC:3.5.4.12]		0	0	0	0.187459	0	0.424355	0.077019	0.821229	0.366875	0	0	0	0.00152047	0	0.00529644	0.000912137	0.0107502	0.00423245
CON_VIRSorter_k127_3712429_flag=1_multi=29_0000_len=54886-gene_67	K03465	thyX, thy1; thymidylate synthase (FAD) [EC:2.1.1.148]		0	0	0	0.113256	0.443697	0.555493	0.837582	1.43335	0.753621	0	0	0	0.000918615	0.00419854	0.00693318	0.00991949	0.0187632	0.00869416
CON_VIRSorter_k127_3711980_flag=3_multi=20_0004_len=54505-circular-gene_63	K02335	polA; DNA polymerase I [EC:2.7.7.7]		0	0	0	0.067281	0.131791	0.186152	0.27643	0.54583	0.15801	0	0	0	0.000545712	0.00124709	0.00232338	0.00327376	0.00714515	0.00182289
CON_VIRSorter_k127_3711980_flag=3_multi=20_0004_len=54505-circular-gene_6	K03791	K03791; putative chitinase		0	0	0	0.226513	0.147899	0.0569737	0.682474	0.29402	0.0591076	0	0	0	0.00183723	0.00139951	0.000711096	0.00808255	0.00384885	0.000681894
CON_VIRSorter_k127_3710119_flag=3_multi=21_0005_len=43534-circular-gene_59	K00161	PDHA, pdhA; pyruvate dehydrogenase E1 component alpha subunit [EC:1.2.4.1]		0	0	0	0.211694	0.207335	0.223635	0.591439	0.618267	0.364589	0	0	0	0.00171704	0.00196193	0.00279122	0.00700442	0.00809338	0.00420608
CON_VIRSorter_k127_3710119_flag=3_multi=21_0005_len=43534-circular-gene_58	K00162	PDHB, pdhB; pyruvate dehydrogenase E1 component beta subunit [EC:1.2.4.1]		0	0	0	0.41643	0.519088	0.257096	0.404403	0.184275	0.266725	0	0	0	0.00337764	0.00491194	0.00320884	0.00478936	0.00241223	0.00307707
CON_VIRSorter_k127_3710119_flag=3_multi=21_0005_len=43534-circular-gene_55	K01784	galE, GALE; UDP-glucose 4-epimerase [EC:5.1.3.2]		0	0	0	0.198695	0.194604	0.119945	0.261234	0.464242	0.155546	0	0	0	0.00161161	0.00184146	0.00149704	0.0030938	0.00607714	0.00179446	C
CON_VIRSorter_k127_3710119_flag=3_multi=21_0005_len=43534-circular-gene_53	K06991	K06991; uncharacterized protein		0	0	0	0.103746	0.40644	0.234853	0.25575	0.504997	0.649732	0	0	0	0.00084148	0.00384599	0.00293123	0.00302885	0.00661063	0.00749563
CON_VIRSorter_k127_3710119_flag=3_multi=21_0005_len=43534-circular-gene_52	K03271	gmhA, lpcA; D-sedoheptulose 7-phosphate isomerase [EC:5.3.1.28]		0	0	0	0.355779	0.278762	0.0536925	0.409289	0.623446	0.612738	0	0	0	0.0028857	0.00263782	0.000670143	0.00484722	0.00816118	0.00706885
CON_VIRSorter_k127_3709888_flag=3_multi=32_0006_len=52429-circular-gene_72	K04078	unknown		0	0	0	0.121346	2.0204	0.640954	0.997121	0.472532	0.379977	0	0	0	0.000984231	0.0191183	0.00799983	0.0118089	0.00618566	0.00438361
CON_VIRSorter_k127_3709888_flag=3_multi=32_0006_len=52429-circular-gene_53	K01185	E3.2.1.17; lysozyme [EC:3.2.1.17]		0	0	0	0.391101	1.34067	0.516452	0.482061	0.285559	0.306169	0	0	0	0.0031722	0.0126862	0.0064459	0.00570906	0.0037381	0.00353212
CON_VIRSorter_k127_3709888_flag=3_multi=32_0006_len=52429-circular-gene_47	K03465	thyX, thy1; thymidylate synthase (FAD) [EC:2.1.1.148]		0	0	0	0.230352	0.451217	0.173818	0.236605	0.840948	0.180328	0	0	0	0.00186837	0.0042697	0.00216944	0.00280212	0.0110084	0.00208036
CON_VIRSorter_k127_3709888_flag=3_multi=32_0006_len=52429-circular-gene_46	K06952	K06952; uncharacterized protein		0	0	0	0.367318	0.503656	0.166301	0.301831	0.643666	0.28755	0	0	0	0.00297929	0.0047659	0.00207563	0.00357459	0.00842587	0.00331732
CON_VIRSorter_k127_3709888_flag=3_multi=32_0006_len=52429-circular-gene_39	K02335	polA; DNA polymerase I [EC:2.7.7.7]		0	0	0	0	0.776469	0.170921	0.186129	0.937189	0.354645	0	0	0	0	0.00734744	0.00213329	0.00220433	0.0122682	0.00409137
CON_VIRSorter_k127_3709888_flag=3_multi=32_0006_len=52429-circular-gene_35	K02335	polA; DNA polymerase I [EC:2.7.7.7]		0	0	0	0.11232	0.715048	0.381394	0.553773	0.382712	0.30775	0	0	0	0.000911024	0.00676623	0.00476023	0.00655834	0.00500987	0.00355036
CON_VIRSorter_k127_3709888_flag=3_multi=32_0006_len=52429-circular-gene_22	K00820	glmS, GFPT; glutamine---fructose-6-phosphate transaminase (isomerizing) [EC:2.6.1.16]		0	0	0	0.201558	0.958836	0.239	0.544191	0.840948	0.45082	0	0	0	0.00163482	0.00907311	0.00298299	0.00644487	0.0110084	0.00520089
CON_VIRSorter_k127_3709888_flag=3_multi=32_0006_len=52429-circular-gene_16	K07010	unknown		0	0	0	0.258872	1.14093	0.53718	0.797697	1.13408	0.405309	0	0	0	0.00209969	0.0107962	0.00670462	0.00944714	0.0148456	0.00467585
CON_VIRSorter_k127_3709219_flag=1_multi=11_0000_len=3852-gene_1	K06904	K06904; uncharacterized protein		0	0	0	0	0	0.254263	0.0692216	0	0	0	0	0	0	0	0.00317349	0.000819793	0	0
CON_VIRSorter_k127_3709061_flag=1_multi=5_0000_len=1473-gene_3	K19789	unknown		0	0	0	0.106734	0	0	0	0	0	0	0	0	0.000865711	0	0	0	0	0
CON_VIRSorter_k127_3708699_flag=1_multi=160_8421_len=10330-gene_1	K07474	xtmA; phage terminase small subunit		0	0	0	0	0.248802	0.287531	0.104372	0.37096	0	0	0	0	0	0.00235432	0.00358871	0.00123607	0.00485603	0
CON_VIRSorter_k127_3708652_flag=1_multi=104_0000_len=15973-gene_8	K01737	queD, ptpS, PTS; 6-pyruvoyltetrahydropterin/6-carboxytetrahydropterin synthase [EC:4.2		0	0	0	0.679538	0.190156	0.146504	0.398848	0.378026	0.303982	0	0	0	0.00551169	0.00179937	0.00182853	0.00472357	0.00494853	0.00350689
CON_VIRSorter_k127_3708652_flag=1_multi=104_0000_len=15973-gene_1	K03168	unknown		0	0	0	0.196021	0.153587	0.0887474	0.289932	0.114498	0.245524	0	0	0	0.00158991	0.00145334	0.00110767	0.00343367	0.00149883	0.00283248
CON_VIRSorter_k127_3708191_flag=0_multi=35_3235_len=44398-gene_41	K02843	waaF, rfaF; heptosyltransferase II [EC:2.4.-.-]		0	0	0	0.153858	0.0502298	0.42569	0.589995	0.399424	0.240891	0	0	0	0.00124793	0.000475306	0.00531309	0.00698732	0.00522863	0.00277904
CON_VIRSorter_k127_3708191_flag=0_multi=35_3235_len=44398-gene_2	K02337	dnaE; DNA polymerase III subunit alpha [EC:2.7.7.7]		0	0	0	0.358406	0.210616	0.638249	0.824623	0.474526	0.258128	0	0	0	0.00290701	0.00199298	0.00796607	0.00976603	0.00621176	0.00297789
CON_VIRSorter_k127_3708191_flag=0_multi=35_3235_len=44398-gene_15	K13583	gcrA; GcrA cell cycle regulator		0	0	0	0.0992026	0.582959	0.0748559	0.978198	0.48288	0.543617	0	0	0	0.000804627	0.00551632	0.000934286	0.0115848	0.00632111	0.00627144
CON_VIRSorter_k127_3707902_flag=3_multi=62_0009_len=67767-circular-gene_96	K15255	unknown		0	0	0	0.0284325	0	0.0214545	5.79415	0.470555	0.155807	0	0	0	0.000230615	0	0.000267777	0.0686202	0.00615978	0.00179746
CON_VIRSorter_k127_3707902_flag=3_multi=62_0009_len=67767-circular-gene_92	K19789	unknown		0	0	0	0.0828705	0.081164	0.031266	6.06055	0.484058	0.129748	0	0	0	0.000672158	0.000768025	0.000390236	0.0717752	0.00633653	0.00149684
CON_VIRSorter_k127_3706831_flag=3_multi=32_0008_len=42008-circular-gene_45	K02334	dpo; DNA polymerase bacteriophage-type [EC:2.7.7.7]		0	0	0	0.547541	0.363895	0.501696	0.530268	0.514007	0.474561	0	0	0	0.00444108	0.0034434	0.00626174	0.00627997	0.00672857	0.00547478
CON_VIRSorter_k127_3706831_flag=3_multi=32_0008_len=42008-circular-gene_1	K03497	unknown		0	0	0	0.31226	0.567971	0.60589	0.659802	0.607985	0.244449	0	0	0	0.00253273	0.00537449	0.0075622	0.00781404	0.00795879	0.00282009
CON_VIRSorter_k127_3706456_flag=3_multi=40_0010_len=42174-circular-gene_6	K01356	unknown		0	0	0	0.715303	1.54126	0.755651	2.58622	1.25345	0.895946	0	0	0	0.00580178	0.0145844	0.00943138	0.0306286	0.0164083	0.0103361
CON_VIRSorter_k127_3706456_flag=3_multi=40_0010_len=42174-circular-gene_28	K07474	xtmA; phage terminase small subunit		0	0	0	0.357651	0.350287	0.6477	0.881665	0.835636	0.615963	0	0	0	0.00290089	0.00331463	0.00808404	0.0104416	0.0109388	0.00710606
CON_VIRSorter_k127_3706456_flag=3_multi=40_0010_len=42174-circular-gene_24	K01160	unknown		0	0	0	0.422073	0.496058	0.445881	0.55492	0.657437	0.132166	0	0	0	0.00342341	0.00469401	0.0055651	0.00657192	0.00860613	0.00152473
CON_VIRSorter_k127_3706456_flag=3_multi=40_0010_len=42174-circular-gene_14	K06940	K06940; uncharacterized protein		0	0	0	0.234323	0.688495	0.176815	0.481369	0.342179	0.366875	0	0	0	0.00190058	0.00651497	0.00220685	0.00570086	0.00447927	0.00423245
CON_VIRSorter_k127_370634_flag=3_multi=36_0000_len=60316-circular-gene_8	K03111	ssb; single-strand DNA-binding protein		0	0	0	0.372349	1.5499	0.421449	0.688423	0.906227	0.145745	0	0	0	0.00302011	0.0146661	0.00526016	0.00815301	0.0118629	0.00168138
CON_VIRSorter_k127_370634_flag=3_multi=36_0000_len=60316-circular-gene_71	K00558	DNMT1, dcm; DNA (cytosine-5)-methyltransferase 1 [EC:2.1.1.37]		0	0	0	0.487561	1.61163	0.643828	0.801274	0.83064	0.381681	0	0	0	0.00395458	0.0152503	0.0080357	0.0094895	0.0108734	0.00440327
CON_VIRSorter_k127_3706149_flag=3_multi=89_0021_len=42346-circular-gene_26	K01185	E3.2.1.17; lysozyme [EC:3.2.1.17]		0	0	0	1.51008	2.58823	0.911578	2.41968	1.3966	1.06394	0	0	0	0.0122482	0.0244915	0.0113775	0.0286563	0.0182821	0.0122741
CON_VIRSorter_k127_3706149_flag=3_multi=89_0021_len=42346-circular-gene_10	K10908	unknown		0	0	0	1.34743	1.75958	1.09205	2.55614	1.45751	1.159	0	0	0	0.0109289	0.0166502	0.0136301	0.0302725	0.0190794	0.0133708
CON_VIRSorter_k127_3706034_flag=1_multi=10_0000_len=5760-gene_2	K06904	K06904; uncharacterized protein		0	0	0	0.11373	0.167082	0.214545	0.093454	0.276797	0.178065	0	0	0	0.000922459	0.00158104	0.00267777	0.00110678	0.0036234	0.00205424
CON_VIRSorter_k127_3705136_flag=0_multi=82_5531_len=41397-gene_46	K00088	IMPDH, guaB; IMP dehydrogenase [EC:1.1.1.205]		0	0	0	0.752719	0.450523	0.220882	0.171812	0.325684	0.294628	0	0	0	0.00610526	0.00426313	0.00275686	0.00203477	0.00426335	0.00339898
CON_VIRSorter_k127_3705136_flag=0_multi=82_5531_len=41397-gene_45	K02334	dpo; DNA polymerase bacteriophage-type [EC:2.7.7.7]		0	0	0	0.312431	0.535496	0.412568	0.0641825	0.456238	0.611458	0	0	0	0.00253411	0.0050672	0.00514931	0.000760114	0.00597236	0.00705408
CON_VIRSorter_k127_3705136_flag=0_multi=82_5531_len=41397-gene_44	K00525	E1.17.4.1A, nrdA, nrdE; ribonucleoside-diphosphate reductase alpha chain [EC:1.17.4.1]		0	0	0	0.488557	0.695995	0.402167	0.656927	0.583717	0.660614	0	0	0	0.00396265	0.00658594	0.0050195	0.00778	0.00764111	0.00762117
CON_VIRSorter_k127_3705136_flag=0_multi=82_5531_len=41397-gene_17	K00940	ndk, NME; nucleoside-diphosphate kinase [EC:2.7.4.6]		0	0	0	0.499994	0.356145	0.651672	0.336153	0.442505	0.391415	0	0	0	0.00405543	0.00337006	0.0081336	0.00398107	0.00579259	0.00451556
CON_VIRSorter_k127_3704957_flag=3_multi=32_0011_len=30394-circular-gene_21	K01185	E3.2.1.17; lysozyme [EC:3.2.1.17]		0	0	0	3.09663	0	0	0	0	0	0	0	0	0.0251166	0	0	0	0	0
CON_VIRSorter_k127_3701952_flag=1_multi=165_0000_len=3616-gene_3	K06904	K06904; uncharacterized protein		0	0	0	0.11616	0.398189	0.701214	0.381804	0.848135	0.363739	0	0	0	0.00094217	0.00376792	0.00875195	0.00452171	0.0111025	0.00419627
CON_VIRSorter_k127_3701625_flag=1_multi=30_4186_len=63730-gene_9	K02334	dpo; DNA polymerase bacteriophage-type [EC:2.7.7.7]		0	0	0	0.357157	2.17246	0.226949	0.710535	0.1647	1.22139	0	0	0	0.00289688	0.0205571	0.00283258	0.00841488	0.002156	0.0140906
CON_VIRSorter_k127_3701625_flag=1_multi=30_4186_len=63730-gene_57	K13583	gcrA; GcrA cell cycle regulator		0	0	0	0.419468	3.04014	0.0633041	1.17192	0.653378	1.64188	0	0	0	0.00340228	0.0287677	0.000790107	0.0138791	0.00855301	0.0189415
CON_VIRSorter_k127_3701625_flag=1_multi=30_4186_len=63730-gene_53	K01493	comEB; dCMP deaminase [EC:3.5.4.12]		0	0	0	0.191419	2.81216	0.722201	0.314585	0	0.44955	0	0	0	0.00155259	0.0266104	0.00901389	0.00372563	0	0.00518624
CON_VIRSorter_k127_3701625_flag=1_multi=30_4186_len=63730-gene_37	K03791	K03791; putative chitinase		0	0	0	0.232321	2.00991	0.233738	0.668156	0.339254	0.57592	0	0	0	0.00188434	0.019019	0.00291732	0.00791299	0.00444099	0.0066441
CON_VIRSorter_k127_3701252_flag=1_multi=275_0000_len=1417-gene_1	K03465	thyX, thy1; thymidylate synthase (FAD) [EC:2.1.1.148]		0	0	0	0	0	0	0.28154	0.166776	0.13411	0	0	0	0	0	0	0.00333428	0.00218317	0.00154716
CON_VIRSorter_k127_3700005_flag=3_multi=345_0060_len=58074-circular-gene_86	K07455	unknown		0	0	0	8.18987	11.0129	7.21543	7.71194	8.79187	5.85685	0	0	0	0.0664276	0.104211	0.0900567	0.0913326	0.11509	0.0675675
CON_VIRSorter_k127_3700005_flag=3_multi=345_0060_len=58074-circular-gene_75	K02314	dnaB; replicative DNA helicase [EC:3.6.4.12]		0	0	0	7.3181	11.6782	6.75866	7.87083	6.38164	3.80451	0	0	0	0.0593567	0.110506	0.0843558	0.0932144	0.0835385	0.0438908
CON_VIRSorter_k127_3700005_flag=3_multi=345_0060_len=58074-circular-gene_69	K01520	dut, DUT; dUTP pyrophosphatase [EC:3.6.1.23]		0	0	0	9.38642	18.482	10.1815	9.15917	9.04271	8.03693	0	0	0	0.0761327	0.174889	0.127076	0.108472	0.118373	0.092718
CON_VIRSorter_k127_3700005_flag=3_multi=345_0060_len=58074-circular-gene_22	K07474	xtmA; phage terminase small subunit		0	0	0	9.31218	15.2829	8.16622	9.44434	9.22897	5.25401	0	0	0	0.0755306	0.144616	0.101924	0.111849	0.120811	0.0606128
CON_VIRSorter_k127_369914_flag=1_multi=35_6087_len=135970-gene_88	K08281	pncA; nicotinamidase/pyrazinamidase [EC:3.5.1.19 3.5.1.-]		0	0	0	0.266485	1.69649	0.60325	0.27372	0.713431	0.677999	0	0	0	0.00216145	0.0160532	0.00752925	0.00324166	0.00933913	0.00782173
CON_VIRSorter_k127_369914_flag=1_multi=35_6087_len=135970-gene_77	K01174	nuc; micrococcal nuclease [EC:3.1.31.1]		0	0	0	0.514245	1.00731	0.388037	0.422564	0.643666	0.28755	0	0	0	0.00417101	0.00953181	0.00484314	0.00500443	0.00842587	0.00331732
CON_VIRSorter_k127_369914_flag=1_multi=35_6087_len=135970-gene_69	K03465	thyX, thy1; thymidylate synthase (FAD) [EC:2.1.1.148]		0	0	0	0.286725	0.730134	0.822151	0.424092	0.223306	0.718269	0	0	0	0.00232561	0.00690898	0.0102614	0.00502253	0.00292318	0.00828631
CON_VIRSorter_k127_369914_flag=1_multi=35_6087_len=135970-gene_59	K03469	rnhA, RNASEH1; ribonuclease HI [EC:3.1.26.4]		0	0	0	0.419468	1.15032	0.443128	0.20681	0.571706	0.985126	0	0	0	0.00340228	0.0108851	0.00553075	0.00244926	0.00748388	0.0113649
CON_VIRSorter_k127_369914_flag=1_multi=35_6087_len=135970-gene_56	K02405	fliA; RNA polymerase sigma factor for flagellar operon FliA		0	0	0	0.66028	1.45504	0.373673	0.587777	0.589231	0.344595	0	0	0	0.00535549	0.0137685	0.00466387	0.00696105	0.00771329	0.00397542
CON_VIRSorter_k127_369914_flag=1_multi=35_6087_len=135970-gene_51	K02314	dnaB; replicative DNA helicase [EC:3.6.4.12]		0	0	0	0.0840665	1.20759	0.465187	0.552631	0.545605	0.614231	0	0	0	0.000681859	0.0114269	0.00580606	0.00654482	0.0071422	0.00708608
CON_VIRSorter_k127_369914_flag=1_multi=35_6087_len=135970-gene_42	K02335	polA; DNA polymerase I [EC:2.7.7.7]		0	0	0	0.237245	0.962634	0.498697	0.556995	0.808372	0.490843	0	0	0	0.00192428	0.00910904	0.00622431	0.00659651	0.0105819	0.00566262
CON_VIRSorter_k127_369914_flag=1_multi=35_6087_len=135970-gene_37	K03553	recA; recombination protein RecA		0	0	0	0.202344	0.627561	0.203578	0.498808	0.689452	0.343205	0	0	0	0.0016412	0.00593837	0.00254089	0.00590739	0.00902523	0.00395939
CON_VIRSorter_k127_369914_flag=1_multi=35_6087_len=135970-gene_27	K11089	TROVE2, SSA2; 60 kDa SS-A/Ro ribonucleoprotein		0	0	0	0.445599	0.897092	0.485677	0.284788	0.5061	0.348832	0	0	0	0.00361422	0.00848884	0.0060618	0.00337275	0.00662508	0.0040243
CON_VIRSorter_k127_369914_flag=1_multi=35_6087_len=135970-gene_20	K02338	dnaN; DNA polymerase III subunit beta [EC:2.7.7.7]		0	0	0	0.218034	0.56945	0.383887	0.0895809	0.778289	0.45516	0	0	0	0.00176846	0.00538849	0.00479134	0.00106091	0.0101881	0.00525095
CON_VIRSorter_k127_369914_flag=1_multi=35_6087_len=135970-gene_18	K02343	dnaX; DNA polymerase III subunit gamma/tau [EC:2.7.7.7]		0	0	0	0.4008	0.642349	0.522386	0.359284	0.496603	0.313761	0	0	0	0.00325086	0.00607831	0.00651997	0.00425501	0.00650074	0.00361971
CON_VIRSorter_k127_3698296_flag=1_multi=9_0000_len=6811-gene_8	K06909	xtmB; phage terminase large subunit		0	0	0	0.0284922	0.0837164	0.085998	0.163887	0.166427	0.089219	0	0	0	0.000231098	0.000792176	0.00107335	0.00194092	0.0021786	0.00102927
CON_VIRSorter_k127_3698137_flag=1_multi=25_8783_len=10812-gene_7	K06909	xtmB; phage terminase large subunit		0	0	0	0.420023	0.117536	0.0452771	0.0246529	0.262866	0.352297	0	0	0	0.00340679	0.00111219	0.000565109	0.000291964	0.00344103	0.00406427
CON_VIRSorter_k127_3696459_flag=1_multi=8_0000_len=5463-gene_7	K09960	K09960; uncharacterized protein		0	0	0	0.147726	0.144684	0.0557351	0.0303472	0.215721	0.173468	0	0	0	0.00119819	0.00136909	0.000695637	0.000359402	0.00282389	0.00200121
CON_VIRSorter_k127_3696459_flag=1_multi=8_0000_len=5463-gene_2	K09961	K09961; uncharacterized protein		0	0	0	0.0918294	0.299795	0.207877	0.10061	0.178796	0.119813	0	0	0	0.000744823	0.00283685	0.00259454	0.00119153	0.00234052	0.00138222
CON_VIRSorter_k127_3693961_flag=1_multi=70_0000_len=63688-gene_76	K02078	acpP; acyl carrier protein		0	0	0	0	0	0	0	0	3.25439	0	0	0	0	0	0	0	0	0.0375443
CON_VIRSorter_k127_3693961_flag=1_multi=70_0000_len=63688-gene_10	K02334	dpo; DNA polymerase bacteriophage-type [EC:2.7.7.7]		0	0	0	0.0190347	0.0186427	0	0	0	6.04983	0	0	0	0.000154389	0.000176409	0	0	0	0.0697939
CON_VIRSorter_k127_3693792_flag=1_multi=23_0000_len=32539-gene_9	K01520	dut, DUT; dUTP pyrophosphatase [EC:3.6.1.23]		0	0	0	0.0748802	0.0733383	0.0282514	0.0307652	0.218693	0.322405	0	0	0	0.000607349	0.000693973	0.00035261	0.000364352	0.00286278	0.00371942
CON_VIRSorter_k127_3693792_flag=1_multi=23_0000_len=32539-gene_5	K01939	purA, ADSS; adenylosuccinate synthase [EC:6.3.4.4]		0	0	0	0	0.190156	0.0293007	0	0.718249	0.395176	0	0	0	0	0.00179937	0.000365706	0	0.0094022	0.00455895
CON_VIRSorter_k127_3693792_flag=1_multi=23_0000_len=32539-gene_4	K01756	purB, ADSL; adenylosuccinate lyase [EC:4.3.2.2]		0	0	0	0.0669495	0.0327855	0	0.0550136	0.293296	0.288259	0	0	0	0.000543024	0.000310237	0	0.000651527	0.00383937	0.0033255
CON_VIRSorter_k127_3693792_flag=1_multi=23_0000_len=32539-gene_37	K06904	K06904; uncharacterized protein		0	0	0	0.102572	0.10046	0.0386991	0.0421425	0.24964	0.0802971	0	0	0	0.000831954	0.000950612	0.000483009	0.000499094	0.00326789	0.000926347
CON_VIRSorter_k127_3693792_flag=1_multi=23_0000_len=32539-gene_17	K18955	unknown		0	0	0	0	0.110924	0	0	0.882061	0.975275	0	0	0	0	0.00104963	0	0	0.0115466	0.0112513
CON_VIRSorter_k127_3693132_flag=3_multi=25_0005_len=48623-circular-gene_69	K07483	K07483; transposase		0	0	0	0.402093	1.02392	0.182046	0.92514	1.17434	0.12591	0	0	0	0.00326136	0.00968893	0.00227214	0.0109564	0.0153726	0.00145256
CON_VIRSorter_k127_3693132_flag=3_multi=25_0005_len=48623-circular-gene_31	K02335	polA; DNA polymerase I [EC:2.7.7.7]		0	0	0	0.339769	0.475389	0.293007	0.398848	0.519786	0.189989	0	0	0	0.00275585	0.00449843	0.00365706	0.00472357	0.00680422	0.0021918
CON_VIRSorter_k127_3693132_flag=3_multi=25_0005_len=48623-circular-gene_27	K09786	K09786; uncharacterized protein		0	0	0	0.755042	0.321519	0.42111	0.377654	0.575257	0.334086	0	0	0	0.0061241	0.00304242	0.00525593	0.00447256	0.00753037	0.00385419
CON_VIRSorter_k127_3693132_flag=3_multi=25_0005_len=48623-circular-gene_26	K07180	prkA; serine protein kinase		0	0	0	0.355451	0.532436	0.299769	0.429529	0.773499	0.27826	0	0	0	0.00288304	0.00503824	0.00374146	0.00508692	0.0101254	0.00321015
CON_VIRSorter_k127_3693132_flag=3_multi=25_0005_len=48623-circular-gene_13	K01255	CARP, pepA; leucyl aminopeptidase [EC:3.4.11.1]		0	0	0	0.739633	0.996054	0.174409	0.303885	0.675046	0.579013	0	0	0	0.00599912	0.00942528	0.00217682	0.00359891	0.00883665	0.00667978
CON_VIRSorter_k127_3693132_flag=3_multi=25_0005_len=48623-circular-gene_10	K03544	clpX, CLPX; ATP-dependent Clp protease ATP-binding subunit ClpX		0	0	0	0.375205	0.40831	0.408952	0.44534	0.771127	0.195816	0	0	0	0.00304327	0.00386368	0.00510418	0.00527417	0.0100944	0.00225904
CON_VIRSorter_k127_3693041_flag=1_multi=10_0000_len=4090-gene_4	K06909	xtmB; phage terminase large subunit		0	0	0	0	0.0313198	0.07239	0.262771	0.0311316	0.0500676	0	0	0	0	0.000296367	0.00090351	0.003112	0.000407526	0.000577605
CON_VIRSorter_k127_3693041_flag=1_multi=10_0000_len=4090-gene_3	K07474	xtmA; phage terminase small subunit		0	0	0	0	0	0.0707259	0.308076	0	0.0733749	0	0	0	0	0	0.00088274	0.00364855	0	0.00084649
CON_VIRSorter_k127_3692517_flag=1_multi=88_0000_len=42452-gene_8	K06952	K06952; uncharacterized protein		0	0	0	1.7517	1.53815	1.41295	1.78684	2.11695	1.46587	0	0	0	0.0142079	0.0145549	0.0176352	0.0211616	0.0277117	0.016911
CON_VIRSorter_k127_3692517_flag=1_multi=88_0000_len=42452-gene_55	K06904	K06904; uncharacterized protein		0	0	0	3.14663	0.590139	0.757778	1.59539	1.17318	0.78616	0	0	0	0.0255221	0.00558426	0.00945793	0.0188943	0.0153575	0.00906953
CON_VIRSorter_k127_3692517_flag=1_multi=88_0000_len=42452-gene_35	K01185	E3.2.1.17; lysozyme [EC:3.2.1.17]		0	0	0	2.14591	0.350287	0.944563	1.8368	1.30568	1.39992	0	0	0	0.0174053	0.00331463	0.0117892	0.0217533	0.0170919	0.0161501
CON_VIRSorter_k127_3692517_flag=1_multi=88_0000_len=42452-gene_21	K02334	dpo; DNA polymerase bacteriophage-type [EC:2.7.7.7]		0	0	0	1.91052	1.78613	1.76928	1.28447	1.98675	1.56361	0	0	0	0.0154961	0.0169015	0.0220826	0.015212	0.0260074	0.0180386
CON_VIRSorter_k127_3692517_flag=1_multi=88_0000_len=42452-gene_20	K02334	dpo; DNA polymerase bacteriophage-type [EC:2.7.7.7]		0	0	0	3.1034	1.78177	1.42658	1.37765	1.49325	1.73134	0	0	0	0.0251715	0.0168603	0.0178054	0.0163155	0.0195473	0.0199736
CON_VIRSorter_k127_3692072_flag=3_multi=107_0022_len=49498-circular-gene_4	K09960	K09960; uncharacterized protein		0	0	0	0.101676	0.0995828	1.15084	10.1652	0.659896	1.06128	0	0	0	0.000824692	0.000942315	0.0143638	0.120386	0.00863833	0.0122435
CON_VIRSorter_k127_3692072_flag=3_multi=107_0022_len=49498-circular-gene_34	K02334	dpo; DNA polymerase bacteriophage-type [EC:2.7.7.7]		0	0	0	0.307329	0.117056	0.773009	8.12328	0.28257	0.561373	0	0	0	0.00249273	0.00110765	0.00964803	0.0962041	0.00369896	0.00647628
CON_VIRSorter_k127_3692072_flag=3_multi=107_0022_len=49498-circular-gene_2	K09961	K09961; uncharacterized protein		0	0	0	0.763822	0.28376	1.1726	12.3798	0.641032	1.0928	0	0	0	0.00619531	0.00268511	0.0146353	0.146614	0.0083914	0.0126071
CON_VIRSorter_k127_3690556_flag=3_multi=44_0011_len=38478-circular-gene_55	K06904	K06904; uncharacterized protein		0	0	0	0.057345	0.0561642	0	0.0471213	6.25258	0	0	0	0	0.000465122	0.00053146	0	0.000558059	0.081849	0
CON_VIRSorter_k127_3690556_flag=3_multi=44_0011_len=38478-circular-gene_36	K01185	E3.2.1.17; lysozyme [EC:3.2.1.17]		0	0	0	0	0	0	0	7.37723	0	0	0	0	0	0	0	0	0.0965712	0
CON_VIRSorter_k127_3690556_flag=3_multi=44_0011_len=38478-circular-gene_24	K07455	unknown		0	0	0	0	0.0422568	0.0325564	0.0709064	4.49431	0	0	0	0	0	0.00039986	0.00040634	0.000839746	0.0588325	0
CON_VIRSorter_k127_3690556_flag=3_multi=44_0011_len=38478-circular-gene_22	K02313	dnaA; chromosomal replication initiator protein		0	0	0	0	0	0	0	5.3608	0	0	0	0	0	0	0	0	0.0701752	0
CON_VIRSorter_k127_3690556_flag=3_multi=44_0011_len=38478-circular-gene_19	K17680	unknown		0	0	0	0.0237601	0.0698124	0.0179288	0.019524	5.1582	0.0186003	0	0	0	0.000192717	0.000660609	0.000223771	0.000231224	0.0675232	0.000214582
CON_VIRSorter_k127_3690131_flag=1_multi=93_0000_len=5682-gene_1	K09961	K09961; uncharacterized protein		0	0	0	0.314072	0.0559282	0.473982	0.117308	0.194572	0.0447032	0	0	0	0.00254742	0.000529227	0.00591584	0.00138929	0.00254704	0.000515719
CON_VIRSorter_k127_368987_flag=3_multi=50_0000_len=39781-circular-gene_50	K02314	dnaB; replicative DNA helicase [EC:3.6.4.12]		0	0	0	0.0943802	0	0.023739	3.20556	0	0	0	0	0	0.000765513	0	0.00029629	0.0379635	0	0
CON_VIRSorter_k127_368987_flag=3_multi=50_0000_len=39781-circular-gene_36	K01185	E3.2.1.17; lysozyme [EC:3.2.1.17]		0	0	0	0	0	0	3.38417	0	0	0	0	0	0	0	0	0.0400788	0	0
CON_VIRSorter_k127_368987_flag=3_multi=50_0000_len=39781-circular-gene_35	K14744	rzpD; prophage endopeptidase [EC:3.4.-.-]	Yes	0	0	0	0.304271	0	0	3.83371	0	0	0	0	0	0.00246792	0	0	0.0454027	0	0
CON_VIRSorter_k127_3689255_flag=0_multi=204_0000_len=11275-gene_2	K06904	K06904; uncharacterized protein		0	0	0	0.846117	1.08766	1.87548	1.95544	1.08112	0.827966	0	0	0	0.00686281	0.0102921	0.0234081	0.0231584	0.0141524	0.00955183
CON_VIRSorter_k127_3689255_flag=0_multi=204_0000_len=11275-gene_13	K00012	UGDH, ugd; UDPglucose 6-dehydrogenase [EC:1.1.1.22]		0	0	0	0.784082	0.991918	1.10934	0.96644	1.04957	0.843988	0	0	0	0.00635965	0.00938615	0.0138459	0.0114456	0.0137393	0.00973667	C
CON_VIRSorter_k127_3689025_flag=0_multi=84_5152_len=10325-gene_9	K01113	phoD; alkaline phosphatase D [EC:3.1.3.1]		0	0	0	0.416894	1.09427	0.817904	0.616625	0.551964	0.926865	0	0	0	0.00338141	0.0103547	0.0102084	0.0073027	0.00722546	0.0106928	P
CON_VIRSorter_k127_3688636_flag=3_multi=30_0008_len=40024-circular-gene_41	K02314	dnaB; replicative DNA helicase [EC:3.6.4.12]		0	0	0	3.22891	0.0574985	0.0221496	0.120602	0.0285765	0	0	0	0	0.0261895	0.000544087	0.000276452	0.00142829	0.000374079	0
CON_VIRSorter_k127_3688636_flag=3_multi=30_0008_len=40024-circular-gene_34	K01160	unknown		0	0	0	4.56564	0.103991	0	0.43624	0.103366	0	0	0	0	0.0370317	0.000984032	0	0.0051664	0.00135311	0
CON_VIRSorter_k127_3688636_flag=3_multi=30_0008_len=40024-circular-gene_33	K03791	K03791; putative chitinase		0	0	0	3.0462	0	0.0589383	0.449278	0	0	0	0	0	0.0247076	0	0.000735616	0.0053208	0	0
CON_VIRSorter_k127_3688636_flag=3_multi=30_0008_len=40024-circular-gene_29	K14744	rzpD; prophage endopeptidase [EC:3.4.-.-]	Yes	0	0	0	3.30383	0	0	0.123401	0	0.058781	0	0	0	0.0267972	0	0	0.00146144	0	0.000678127
CON_VIRSorter_k127_3687995_flag=0_multi=101_2015_len=20207-gene_7	K07474	xtmA; phage terminase small subunit		0	0	0	0.302017	0.221848	0.341842	2.79194	0.882061	0.709291	0	0	0	0.00244964	0.00209927	0.00426658	0.033065	0.0115466	0.00818273
CON_VIRSorter_k127_3687995_flag=0_multi=101_2015_len=20207-gene_16	K06904	K06904; uncharacterized protein		0	0	0	0.532971	0.626395	0.402167	1.7518	1.03772	0.375507	0	0	0	0.0043229	0.00592734	0.0050195	0.0207467	0.0135842	0.00433204
CON_VIRSorter_k127_3686812_flag=0_multi=87_0204_len=21679-gene_2	K18955	unknown		0	0	0	0.70297	0.917993	1.06089	0.385095	0.570298	0.0917186	0	0	0	0.00570175	0.00868662	0.0132411	0.00456069	0.00746545	0.00105811
CON_VIRSorter_k127_3686810_flag=1_multi=451_8196_len=6320-gene_9	K09961	K09961; uncharacterized protein		0	0	0	0.623927	0.39853	0.429861	0.378946	0.475362	0.106181	0	0	0	0.00506064	0.00377114	0.00536515	0.00448786	0.0062227	0.00122496
CON_VIRSorter_k127_3686727_flag=3_multi=120_0035_len=40889-circular-gene_9	K00558	DNMT1, dcm; DNA (cytosine-5)-methyltransferase 1 [EC:2.1.1.37]		0	0	0	8.01798	0.167082	1.58763	1.44854	0.221438	0.267097	0	0	0	0.0650334	0.00158104	0.0198155	0.0171551	0.00289872	0.00308136
CON_VIRSorter_k127_3686727_flag=3_multi=120_0035_len=40889-circular-gene_54	K02315	unknown		0	0	0	8.97405	0.20322	0.978555	0.682	0.555496	0.0406082	0	0	0	0.072788	0.00192299	0.0122135	0.00807694	0.00727169	0.000468477
CON_VIRSorter_k127_3686727_flag=3_multi=120_0035_len=40889-circular-gene_46	K08309	unknown		0	0	0	9.51545	0.150618	1.74064	0.742411	0.636281	0.150486	0	0	0	0.0771793	0.00142525	0.0217251	0.00879239	0.0083292	0.00173608
CON_VIRSorter_k127_3686692_flag=0_multi=150_2294_len=3357-gene_1	K06904	K06904; uncharacterized protein		0	0	0	1.27648	13.6051	18.6408	3.14672	3.65495	2.58636	0	0	0	0.0103535	0.12874	0.232658	0.0372666	0.0478449	0.0298376
CON_VIRSorter_k127_3684912_flag=1_multi=15_8229_len=14899-gene_11	K00558	DNMT1, dcm; DNA (cytosine-5)-methyltransferase 1 [EC:2.1.1.37]		0	0	0	0	0.15418	0.158382	0.129356	0.408677	0.328629	0	0	0	0	0.00145895	0.00197679	0.00153197	0.00534976	0.00379123
CON_VIRSorter_k127_3683554_flag=3_multi=190_0048_len=39937-circular-gene_8	K06904	K06904; uncharacterized protein		0	0	0	24.1542	0.0630848	0	0	0	0	0	0	0	0.195913	0.000596948	0	0	0	0
CON_VIRSorter_k127_3683554_flag=3_multi=190_0048_len=39937-circular-gene_38	K06919	K06919; putative DNA primase/helicase		0	0	0	24.5748	0.052821	0	0	0	0	0	0	0	0.199325	0.000499826	0	0	0	0
CON_VIRSorter_k127_3683554_flag=3_multi=190_0048_len=39937-circular-gene_34	K14440	unknown		0	0	0	24.2316	0.0343951	0	0	0	0	0	0	0	0.196541	0.000325468	0	0	0	0
CON_VIRSorter_k127_3683554_flag=3_multi=190_0048_len=39937-circular-gene_30	K02334	dpo; DNA polymerase bacteriophage-type [EC:2.7.7.7]		0	0	0	27.2018	0.0397934	0	0	0	0	0	0	0	0.220632	0.00037655	0	0	0	0
CON_VIRSorter_k127_3682468_flag=3_multi=46_0013_len=36302-circular-gene_20	K00558	DNMT1, dcm; DNA (cytosine-5)-methyltransferase 1 [EC:2.1.1.37]		0	0	0	0.442696	0.953876	0.467666	0.98218	1.12053	0.311903	0	0	0	0.00359068	0.00902617	0.00583701	0.011632	0.0146683	0.00359827
CON_VIRSorter_k127_3682367_flag=0_multi=65_6489_len=25539-gene_4	K02334	dpo; DNA polymerase bacteriophage-type [EC:2.7.7.7]		0	0	0	0.14157	0.27731	0.480715	0	0.620199	0.110827	0	0	0	0.00114827	0.00262408	0.00599987	0	0.00811868	0.00127855
CON_VIRSorter_k127_3682367_flag=0_multi=65_6489_len=25539-gene_26	K06907	K06907; uncharacterized protein		0	0	0	0.336961	0.192513	0.14832	0.138443	0.410049	0.263786	0	0	0	0.00273307	0.00182168	0.0018512	0.00163959	0.00536772	0.00304317
CON_VIRSorter_k127_3682367_flag=0_multi=65_6489_len=25539-gene_19	K06904	K06904; uncharacterized protein		0	0	0	0.330675	0.680119	0.224568	0.108689	0.515072	0.0776596	0	0	0	0.00268209	0.00643571	0.00280286	0.0012872	0.00674252	0.00089592
CON_VIRSorter_k127_3681589_flag=1_multi=21_2615_len=24161-gene_24	K00558	DNMT1, dcm; DNA (cytosine-5)-methyltransferase 1 [EC:2.1.1.37]		0	0	0	0.193234	0.630848	0.388825	0.105856	0.313529	0.100847	0	0	0	0.00156731	0.00596948	0.00485298	0.00125365	0.00410423	0.00116342
CON_VIRSorter_k127_3680049_flag=3_multi=34_0000_len=41592-circular-gene_23	K02335	polA; DNA polymerase I [EC:2.7.7.7]		0	0	0	0.924672	0.10377	0.327063	0.142466	0.150032	1.29693	0	0	0	0.00749996	0.000981939	0.00408212	0.00168723	0.00196398	0.0149621
CON_VIRSorter_k127_3679902_flag=3_multi=39_0009_len=41385-circular-gene_61	K09960	K09960; uncharacterized protein		0	0	0	5.38026	0	0	0	0	0	0	0	0	0.043639	0	0	0	0	0
CON_VIRSorter_k127_3679902_flag=3_multi=39_0009_len=41385-circular-gene_59	K09961	K09961; uncharacterized protein		0	0	0	7.4804	0.0268365	0	0	0	0	0	0	0	0.0606731	0.000253944	0	0	0	0
CON_VIRSorter_k127_3679902_flag=3_multi=39_0009_len=41385-circular-gene_53	K10747	LIG1; DNA ligase 1 [EC:6.5.1.1 6.5.1.6 6.5.1.7]		0	0	0	5.82963	0	0	0	0	0	0	0	0	0.0472838	0	0	0	0	0
CON_VIRSorter_k127_3679902_flag=3_multi=39_0009_len=41385-circular-gene_45	K06919	K06919; putative DNA primase/helicase		0	0	0	5.10298	0	0	0	0	0.026901	0	0	0	0.04139	0	0	0	0	0.000310344
CON_VIRSorter_k127_3679902_flag=3_multi=39_0009_len=41385-circular-gene_32	K02334	dpo; DNA polymerase bacteriophage-type [EC:2.7.7.7]		0	0	0	4.50491	0	0	0	0	0	0	0	0	0.0365391	0	0	0	0	0
CON_VIRSorter_k127_3679225_flag=3_multi=123_0023_len=53427-circular-gene_67	K02335	polA; DNA polymerase I [EC:2.7.7.7]		0	0	0	1.04969	1.40684	1.37571	4.04037	2.3665	0.951488	0	0	0	0.008514	0.0133124	0.0171704	0.0478501	0.0309786	0.0109768
CON_VIRSorter_k127_3679225_flag=3_multi=123_0023_len=53427-circular-gene_63	K02335	polA; DNA polymerase I [EC:2.7.7.7]		0	0	0	1.76075	1.07781	0.664308	3.43623	1.44629	0.947635	0	0	0	0.0142813	0.0101989	0.00829132	0.0406954	0.0189326	0.0109324
CON_VIRSorter_k127_3679225_flag=3_multi=123_0023_len=53427-circular-gene_6	K00820	glmS, GFPT; glutamine---fructose-6-phosphate transaminase (isomerizing) [EC:2.6.1.16]		0	0	0	1.76046	1.5173	1.3284	3.58757	2.84499	0.964709	0	0	0	0.014279	0.0143577	0.01658	0.0424876	0.0372421	0.0111294
CON_VIRSorter_k127_3679225_flag=3_multi=123_0023_len=53427-circular-gene_54	K03465	thyX, thy1; thymidylate synthase (FAD) [EC:2.1.1.148]		0	0	0	1.32887	0.532436	0.683684	3.22624	1.64651	0.756577	0	0	0	0.0107784	0.00503824	0.00853315	0.0382084	0.0215536	0.00872825
CON_VIRSorter_k127_3679225_flag=3_multi=123_0023_len=53427-circular-gene_52	K00525	E1.17.4.1A, nrdA, nrdE; ribonucleoside-diphosphate reductase alpha chain [EC:1.17.4.1]		0	0	0	1.39138	0.876037	1.16239	2.69496	2.46719	1.51713	0	0	0	0.0112854	0.00828961	0.0145079	0.0319165	0.0322966	0.0175024
CON_VIRSorter_k127_3679225_flag=3_multi=123_0023_len=53427-circular-gene_50	K03791	K03791; putative chitinase		0	0	0	2.1211	1.30801	1.18558	3.35678	2.37086	2.02947	0	0	0	0.0172041	0.0123772	0.0147974	0.0397544	0.0310356	0.023413
CON_VIRSorter_k127_3679225_flag=3_multi=123_0023_len=53427-circular-gene_10	K07010	unknown		0	0	0	1.371	1.10924	1.52929	3.96749	2.66939	0.933277	0	0	0	0.0111201	0.0104963	0.0190873	0.0469871	0.0349435	0.0107668
CON_VIRSorter_k127_3678729_flag=3_multi=68_0016_len=41837-circular-gene_62	K01265	unknown		0	0	0	0.485384	2.2713	2.31964	3.45669	1.83763	0.717735	0	0	0	0.00393692	0.0214925	0.0289518	0.0409376	0.0240553	0.00828015
CON_VIRSorter_k127_3678729_flag=3_multi=68_0016_len=41837-circular-gene_49	K01185	E3.2.1.17; lysozyme [EC:3.2.1.17]		0	0	0	0.257645	1.70329	1.84692	3.33445	1.81847	0.453812	0	0	0	0.00208974	0.0161176	0.0230516	0.0394899	0.0238045	0.0052354
CON_VIRSorter_k127_3678729_flag=3_multi=68_0016_len=41837-circular-gene_48	K03544	clpX, CLPX; ATP-dependent Clp protease ATP-binding subunit ClpX		0	0	0	0.645131	1.6428	1.39549	3.35739	1.42358	0.707046	0	0	0	0.00523262	0.0155452	0.0174173	0.0397617	0.0186353	0.00815684
CON_VIRSorter_k127_3677460_flag=1_multi=11_0040_len=6656-gene_5	K06909	xtmB; phage terminase large subunit		0	0	0	0.0918294	0.0899385	0.0230974	0.125763	0.119197	0.167738	0	0	0	0.000744823	0.000851054	0.000288282	0.00148941	0.00156035	0.00193511
CON_VIRSorter_k127_3677188_flag=3_multi=18_0004_len=45963-circular-gene_14	K02334	dpo; DNA polymerase bacteriophage-type [EC:2.7.7.7]		0	0	0	0.209381	0.149142	0.60325	0.344105	0.25943	0.461933	0	0	0	0.00169828	0.00141127	0.00752925	0.00407524	0.00339605	0.00532909
CON_VIRSorter_k127_3677015_flag=1_multi=10_0000_len=8098-gene_9	K00526	E1.17.4.1B, nrdB, nrdF; ribonucleoside-diphosphate reductase beta chain [EC:1.17.4.1]		0	0	0	0	0.161344	0.80799	0	0.0400937	0	0	0	0	0	0.00152674	0.0100846	0	0.000524844	0
CON_VIRSorter_k127_3677015_flag=1_multi=10_0000_len=8098-gene_8	K00525	E1.17.4.1A, nrdA, nrdE; ribonucleoside-diphosphate reductase alpha chain [EC:1.17.4.1]		0	0	0	0.0226513	0.133109	0.717868	0	0.044103	0	0	0	0	0.000183723	0.00125956	0.00895981	0	0.000577328	0
CON_VIRSorter_k127_3677015_flag=1_multi=10_0000_len=8098-gene_11	K01185	E3.2.1.17; lysozyme [EC:3.2.1.17]		0	0	0	0	0	0.653201	0	0	0	0	0	0	0	0	0.00815269	0	0	0
CON_VIRSorter_k127_3676341_flag=1_multi=26_0000_len=10766-gene_8	K02313	dnaA; chromosomal replication initiator protein		0	0	0	1.64736	0	0	0	0	0	0	0	0	0.0133617	0	0	0	0	0
CON_VIRSorter_k127_3676060_flag=1_multi=13_0000_len=4905-gene_6	K00012	UGDH, ugd; UDPglucose 6-dehydrogenase [EC:1.1.1.22]		0	0	0	0	0	0.14953	0.0814174	0	0.193913	0	0	0	0	0	0.0018663	0.000964228	0	0.00223708	C
CON_VIRSorter_k127_3675845_flag=3_multi=62_0010_len=60077-circular-gene_75	K18955	unknown		0	0	0	0	0	0	0	0	4.04026	0	0	0	0	0	0	0	0	0.0466105
CON_VIRSorter_k127_3675845_flag=3_multi=62_0010_len=60077-circular-gene_65	K02335	polA; DNA polymerase I [EC:2.7.7.7]		0	0	0	0	0	0	0	0	6.43689	0	0	0	0	0	0	0	0	0.0742592
CON_VIRSorter_k127_3673382_flag=3_multi=100_0023_len=42896-circular-gene_7	K07474	xtmA; phage terminase small subunit		0	0	0	1.48533	2.10938	2.24159	2.62412	2.4582	1.74416	0	0	0	0.0120474	0.0199602	0.0279775	0.0310775	0.0321789	0.0201215
CON_VIRSorter_k127_3673382_flag=3_multi=100_0023_len=42896-circular-gene_39	K01449	cwlJ, sleB; N-acetylmuramoyl-L-alanine amidase [EC:3.5.1.28]		0	0	0	1.05604	2.11356	1.45514	2.52784	1.25157	0.826707	0	0	0	0.00856547	0.0199998	0.0181618	0.0299372	0.0163836	0.00953731
CON_VIRSorter_k127_3673382_flag=3_multi=100_0023_len=42896-circular-gene_33	K07455	unknown		0	0	0	2.17831	1.76242	1.50077	3.73556	2.62774	1.63112	0	0	0	0.0176681	0.0166771	0.0187313	0.0442403	0.0343983	0.0188174
CON_VIRSorter_k127_3673294_flag=1_multi=8_0000_len=5706-gene_6	K01185	E3.2.1.17; lysozyme [EC:3.2.1.17]		0	0	0	0.0924541	0.362201	0	0.0759711	0.0900062	0.361883	0	0	0	0.00074989	0.00342738	0	0.000899727	0.00117822	0.00417486
CON_VIRSorter_k127_3673172_flag=1_multi=165_0000_len=8948-gene_13	K02335	polA; DNA polymerase I [EC:2.7.7.7]		0	0	0	0.608866	0.212974	0.459436	0.982762	0.211695	0.238322	0	0	0	0.00493848	0.0020153	0.00573428	0.0116389	0.00277117	0.0027494
CON_VIRSorter_k127_3673172_flag=1_multi=165_0000_len=8948-gene_12	K03088	unknown		0	0	0	0.432827	0.254348	0.522561	1.77831	0.168547	0	0	0	0	0.00351063	0.0024068	0.00652215	0.0210605	0.00220635	0
CON_VIRSorter_k127_3673172_flag=1_multi=165_0000_len=8948-gene_10	K17680	unknown		0	0	0	0.641522	0.209437	0.448219	1.0543	0.346964	0.0744011	0	0	0	0.00520335	0.00198183	0.00559429	0.0124861	0.00454192	0.000858329
CON_VIRSorter_k127_3673023_flag=3_multi=108_0024_len=44310-circular-gene_7	K06909	xtmB; phage terminase large subunit		0	0	0	1.87459	2.93758	2.45183	2.31057	2.00745	3.76658	0	0	0	0.0152047	0.0277972	0.0306016	0.0273641	0.0262784	0.0434531
CON_VIRSorter_k127_3673023_flag=3_multi=108_0024_len=44310-circular-gene_59	K01185	E3.2.1.17; lysozyme [EC:3.2.1.17]		0	0	0	0.888285	2.34898	0.93839	1.7518	1.21067	2.50338	0	0	0	0.00720483	0.0222275	0.0117122	0.0207467	0.0158482	0.0288802
CON_VIRSorter_k127_3673023_flag=3_multi=108_0024_len=44310-circular-gene_21	K02314	dnaB; replicative DNA helicase [EC:3.6.4.12]		0	0	0	1.04544	2.07709	1.17203	2.01265	1.62842	2.57215	0	0	0	0.00847953	0.0196547	0.0146283	0.0238359	0.0213167	0.0296737
CON_VIRSorter_k127_3671257_flag=3_multi=20_0963_len=81344-circular-gene_71	K01784	galE, GALE; UDP-glucose 4-epimerase [EC:5.1.3.2]		0	0	0	60.668	8.96542	10.0791	68.8103	10.9576	39.34	0	0	0	0.492075	0.0848364	0.125798	0.814921	0.143439	0.453846	C
[truncated: 7,400 more rows]

## Sheet: Viral CAZy annotations 
Functional genes annotated by CAZy in viral metagenomic dataset
					TPM									Relative abundance (%)
[truncated: 12,082 more rows]

## Sheet: Summary of selected genes
Functional genes linked to C, N, P and S cycling and pesticide degradation based on KEGG .
[truncated: 43 more rows]
