# Supplementary material for: Organochlorine contamination enriches virus-encoded metabolism and pesticide degradation associated auxiliary genes in soil microbiomes
Source: ISME J. 2022 Jan 17;16(5):1397–408. doi: 10.1038/s41396-022-01188-w (PMC9038774; doi:10.1038/s41396-022-01188-w)
Supplement: Supplementary file 6 — Supplementary Table 8 [file 41396_2022_1188_MOESM6_ESM.xlsx]

## Sheet: Pfam_families
Pfam families and relative (%) abundances of viral genes in clean (C1-C3) and OCP-contaminated soils (Light contamination: S1-S3; Heavy contamination: S4-S6).
Pfam.name	PFAM domain description	Function	count of viral ORF	C1	C2	C3	S1	S2	S3	S4	S5	S6	Annotation_source
ComA	(2R)-phospho-3-sulfolactate synthase (ComA)		5	9.43597e-06	1.63499e-06	3.03095e-07	4.38578e-06	7.87688e-06	6.97051e-06	6.4536e-06	5.71345e-06	1.60598e-05	/
NqrM	(Na+)-NQR maturation NqrM		1	0	0	0	0	0	0	0	0	0	/
Fer2_2	[2Fe-2S] binding domain		4	5.05539e-07	1.12123e-06	0	1.48036e-06	0	7.81359e-07	0	0	2.81085e-05	/
NiFe-hyd_HybE	[NiFe]-hydrogenase assembly, chaperone, HybE		4	8.05932e-07	3.31546e-07	1.94157e-06	1.96706e-06	2.79598e-06	5.08015e-06	4.17656e-06	3.4617e-06	3.49258e-06	/
Glucan_synthase	1,3-beta-glucan synthase component		1	0	0	0	0	8.36446e-07	7.05227e-06	2.84043e-06	0	4.98824e-06	/
FKS1_dom1	1,3-beta-glucan synthase subunit FKS1, domain-1		4	9.94133e-06	1.72256e-07	0	5.14678e-07	9.35381e-07	3.74749e-06	7.941e-07	2.84689e-06	6.97281e-07	/
Cas1_AcylT	10 TM Acyl Transferase domain found in Cas1p		1	0	0	0	8.06714e-07	7.33065e-07	1.54516e-06	8.2979e-07	1.98323e-06	2.91448e-06	/
EFTUD2	116 kDa U5 small nuclear ribonucleoprotein component N-terminus		7	0.000338203	0.000129726	8.30313e-05	0.000228981	2.88199e-06	2.89951e-06	3.86103e-06	8.59929e-06	1.27985e-05	/
14-3-3	14-3-3 protein	UNK	4	0	0	0	3.53853e-06	5.09984e-06	1.919e-06	9.49406e-06	9.49539e-06	8.5817e-07	/
Methyltr_RsmB-F	16S rRNA methyltransferase RsmB/F		4	2.22582e-05	1.20006e-05	7.11907e-05	3.41893e-06	2.3301e-06	4.9114e-06	2.63755e-06	0	7.71989e-07	/
DUF5061	17 kDa common-antigen outer membrane protein		11	0.000168496	0.00048135	0.000364691	7.08295e-05	0.000330734	0.000294696	0.00012908	0.000320686	6.27793e-05	/
17kDa_Anti_2	17 kDa outer membrane surface antigen		8	1.11858e-06	3.36691e-06	0	0.000737361	3.333e-05	4.84591e-05	1.23069e-05	2.21462e-05	1.60166e-05	/
DXP_reductoisom	1-deoxy-D-xylulose 5-phosphate reductoisomerase		10	2.64934e-06	7.15972e-06	4.84034e-05	1.13564e-05	1.52573e-05	2.04569e-05	1.24795e-05	5.88648e-05	2.12881e-05	/
DXP_redisom_C	1-deoxy-D-xylulose 5-phosphate reductoisomerase C-terminal domain		2	0	0	0	6.30539e-06	6.65412e-06	2.22357e-06	7.5321e-06	0	1.01626e-05	/
DXP_synthase_N	1-deoxy-D-xylulose-5-phosphate synthase		10	7.05702e-07	1.56517e-06	6.12037e-06	2.60486e-05	2.06903e-05	1.49405e-05	5.29577e-05	3.99636e-05	1.74869e-05	/
PhosphMutase	2,3-bisphosphoglycerate-independent phosphoglycerate mutase		2	0	0	0	3.08586e-06	7.72196e-06	7.84267e-06	1.21675e-05	1.34024e-05	8.29696e-06	/
CNPase	2',3'-cyclic nucleotide 3'-phosphodiesterase (CNP or CNPase)	0	1	2.67768e-05	1.49324e-05	4.95261e-07	0	0	0	0	0	0	/
23S_rRNA_IVP	23S rRNA-intervening sequence protein		6	0	0	0	1.04212e-05	7.63981e-06	6.3555e-06	7.64403e-06	1.92376e-05	1.6596e-05	/
2_5_RNA_ligase2	2'-5' RNA ligase superfamily		196	0.00251096	0.0020576	0.00119491	0.000797799	0.00105231	0.00117479	0.000895569	0.00146552	0.00139903	/
Bmt2	25S rRNA (adenine(2142)-N(1))-methyltransferase, Bmt2		1	0	0	0	1.96407e-06	1.98306e-07	3.13494e-06	2.02025e-06	1.07299e-06	1.57683e-06	/
RPN2_C	26S proteasome regulatory subunit RPN2 C-terminal domain	0	1	3.15962e-07	5.25576e-07	2.28355e-06	0	0	0	0	0	0	/
RPN6_N	26S proteasome regulatory subunit RPN6 N-terminal domain	0	1	9.60525e-06	5.60614e-06	2.43578e-06	0	0	0	0	0	0	/
RPN6_C_helix	26S proteasome subunit RPN6 C-terminal helix domain	0	1	3.81633e-06	2.01528e-07	0	0	0	0	0	0	0	/
RPN7	26S proteasome subunit RPN7	0	1	4.27764e-07	5.42132e-07	2.35548e-06	0	0	0	0	0	0	/
AKAP28	28 kDa A-kinase anchor		1	0	0	0	0	0	0	1.04016e-06	1.24301e-06	0	/
Peptidase_C24	2C endopeptidase (C24) cysteine protease family		8	0	0	0	3.76203e-05	1.76934e-05	1.89104e-05	2.59583e-05	1.45762e-05	6.57478e-06	/
IspD	2-C-methyl-D-erythritol 4-phosphate cytidylyltransferase		15	4.15954e-05	4.4246e-05	1.90076e-05	1.07703e-05	4.05997e-05	1.79149e-05	3.27667e-05	2.276e-05	2.63011e-05	/
2C_adapt	2-cysteine adaptor domain		13	2.13226e-05	1.30679e-05	1.6746e-05	2.13694e-05	4.4761e-05	2.54127e-05	3.04864e-05	3.95321e-05	2.67749e-05	/
DCD	2'-deoxycytidine 5'-triphosphate deaminase (DCD)		21	0.000195913	0.000170414	3.09997e-05	0.000134584	0.000386986	0.00120775	0.000415392	0.000539364	0.000206663	/
Fer2	2Fe-2S iron-sulfur cluster binding domain	other	28	1.02773e-05	2.00538e-05	3.30492e-05	2.86431e-05	4.19539e-05	5.2148e-05	4.9631e-05	3.61108e-05	6.52975e-05	10.1038/nature19366
2HCT	2-hydroxycarboxylate transporter family		2	0	0	0	1.58844e-05	1.21248e-05	5.47643e-06	1.20951e-05	1.05592e-05	1.40636e-05	/
HGD-D	2-hydroxyglutaryl-CoA dehydratase, D-component		5	0	0	0	6.40048e-06	6.5582e-06	7.28705e-06	6.20001e-06	9.97655e-06	2.97408e-05	/
DGOK	2-keto-3-deoxy-galactonokinase		8	1.42573e-05	1.48039e-05	3.44433e-05	7.11523e-06	1.49549e-05	8.69485e-06	2.94979e-05	1.56503e-05	1.19867e-05	/
KdgT	2-keto-3-deoxygluconate permease		4	0	0	0	5.21387e-05	7.30098e-05	0.000106255	8.17639e-05	7.02911e-05	7.31753e-05	/
2OG-Fe_Oxy_2	2OG-Fe dioxygenase	AMG (metabolism)	1	0	0	0	4.07941e-06	3.15093e-06	4.10214e-06	7.34317e-06	6.76945e-06	5.71097e-06	10.1038/nature19366
2OG-FeII_Oxy	2OG-Fe(II) oxygenase superfamily	AMG (metabolism)	84	6.30391e-05	6.79262e-05	7.52628e-05	0.000146376	0.00017704	0.000221605	0.000209076	0.000227863	0.000323228	10.1038/nature19366
2-oxoacid_dh	2-oxoacid dehydrogenases acyltransferase (catalytic domain)	membrane transport	6	1.94224e-05	4.51171e-05	6.20587e-05	9.57301e-06	3.78408e-05	1.55855e-05	3.44639e-05	3.23597e-05	2.93973e-05	10.1038/nature19366
OxoGdeHyase_C	2-oxoglutarate dehydrogenase C-terminal		5	1.26159e-05	9.97954e-06	2.65058e-05	6.94815e-06	1.21128e-05	2.51176e-05	1.62098e-05	9.88142e-06	1.35362e-05	/
2-oxogl_dehyd_N	2-oxoglutarate dehydrogenase N-terminus		12	2.28446e-05	6.47784e-05	0.00012454	3.65855e-05	5.60033e-05	2.18848e-05	1.8764e-05	2.24779e-05	6.61651e-05	/
OxoDH_E1alpha_N	2-oxoisovalerate dehydrogenase E1 alpha subunit N terminal		6	1.46698e-05	9.77243e-06	2.5277e-06	0.00014244	0.000219097	0.000111471	0.000183038	0.000115877	0.000892458	/
2-ph_phosp	2-phosphosulpholactate phosphatase	membrane transport	3	7.45979e-06	5.2643e-06	0	7.71701e-06	6.55091e-06	2.11424e-05	1.43684e-05	1.4721e-05	1.04285e-05	10.1038/nature19366
2TM	2TM domain		12	8.10969e-06	3.42598e-06	3.72134e-06	1.88988e-05	3.03196e-05	3.85524e-05	2.97057e-05	4.89335e-05	4.41701e-05	/
BCHF	2-vinyl bacteriochlorophyllide hydratase (BCHF)		1	0	0	0	4.35137e-06	3.95411e-06	7.29269e-06	7.83271e-06	8.69165e-06	1.32642e-05	/
DUF5051	3' exoribonuclease, RNase T-like		154	0.000806819	0.00199834	0.000295644	0.000785087	0.00105112	0.00261407	0.000979954	0.00187804	0.00122003	10.1016/j.chom.2019.08.019
DNA_pol_A_exoN	3' to 5' exonuclease C-terminal domain		9	7.97634e-06	2.14381e-05	0	1.39009e-05	1.7932e-05	4.83989e-05	3.40638e-05	3.11666e-05	2.37951e-05	/
DHBP_synthase	3,4-dihydroxy-2-butanone 4-phosphate synthase	AMG (metabolism)	8	9.71609e-06	7.08776e-06	4.54231e-05	2.30424e-06	0.000293639	1.05025e-05	6.53614e-06	1.02852e-05	4.4255e-06	10.1038/nature19366
DNA_pol_A_exo1	3'-5' exonuclease	DNA replication, recombination, repair; nucleotide metabolism	290	0.000886496	0.000697321	0.000344593	0.00139339	0.00150049	0.00153995	0.00205577	0.0020299	0.00254862	10.1038/nature19366
PDEase_I_N	3'5'-cyclic nucleotide phosphodiesterase N-terminal		10	2.92538e-05	1.45054e-05	2.88349e-05	2.68189e-05	1.66876e-05	1.66837e-05	1.10566e-05	2.48684e-05	2.00047e-05	/
N36	36-mer N-terminal peptide of the N protein (N36)		12	3.08739e-05	4.75133e-06	2.30979e-06	5.41166e-05	0.000101175	8.33405e-05	7.24837e-05	0.000146925	8.67061e-05	/
NA37	37-kD nucleoid-associated bacterial protein		6	0	0	0	0.000135142	2.69142e-05	3.80418e-05	5.07138e-05	5.45106e-05	3.15309e-05	/
MRP-L46	39S mitochondrial ribosomal protein L46		3	0	0	0	6.20023e-06	5.47757e-06	6.49827e-06	1.74796e-05	2.63561e-05	2.30226e-06	/
MRP_L53	39S ribosomal protein L53/MRP-L53		2	0	0	0	5.00286e-06	3.25682e-06	5.806e-07	1.95987e-06	5.9366e-06	1.79914e-06	/
3A	3A/RNA2 movement protein family		3	0	0	0	3.49275e-05	6.57253e-05	0.000143721	7.8487e-05	5.47924e-05	4.45298e-05	/
3-alpha	3-alpha domain		19	2.88238e-05	2.99117e-05	0.000115326	1.94329e-05	3.76724e-05	5.14222e-05	4.21697e-05	4.05947e-05	5.28138e-05	/
3Beta_HSD	3-beta hydroxysteroid dehydrogenase/isomerase family	AMG (metabolism)	196	0.00118947	0.00130978	0.00161438	0.000407336	0.000402796	0.000509494	0.000697336	0.000589118	0.000469036	10.1038/nature19366
Peptidase_C3	3C cysteine protease (picornain 3C)	0	1	2.83721e-07	0	0	0	0	0	0	0	0	/
3D	3D domain		9	2.8336e-06	3.92787e-07	0	9.04927e-05	1.85236e-05	2.77005e-05	2.38012e-05	2.31212e-05	1.69979e-05	/
DHQ_synthase	3-dehydroquinate synthase	AMG (metabolism)	3	4.77788e-06	3.4688e-06	0	1.92315e-06	8.73788e-06	0	0	3.93989e-06	2.89496e-06	10.1038/nature19366
DHQS	3-dehydroquinate synthase II	0	1	1.02223e-06	2.26719e-07	0	0	0	0	0	0	0	/
3-dmu-9_3-mt	3-demethylubiquinone-9 3-methyltransferase	AMG (metabolism)	4	1.66095e-06	1.22571e-06	2.04531e-06	2.54401e-06	5.23997e-05	2.97778e-06	4.3613e-06	3.82201e-06	4.10854e-06	10.1038/nature19366
Kdo_hydroxy	3-deoxy-D-manno-oct-2-ulosonic acid (Kdo) hydroxylase	0	2	7.07815e-06	3.21963e-06	2.11876e-06	0	0	0	0	0	0	/
Glycos_transf_N	3-Deoxy-D-manno-octulosonic-acid transferase (kdotransferase)		4	2.8151e-05	1.80477e-05	1.22275e-05	1.36858e-05	8.99241e-06	2.11723e-05	1.6243e-05	2.07047e-05	3.04509e-05	/
3H	3H domain		5	1.41798e-06	3.41838e-07	5.64389e-06	3.43815e-06	4.88295e-06	1.00274e-05	3.17153e-06	2.15254e-05	2.17106e-05	/
3HBOH	3HB-oligomer hydrolase (3HBOH)		1	0	0	0	0	0	1.22785e-06	6.59387e-07	1.57596e-06	0	/
3HCDH	3-hydroxyacyl-CoA dehydrogenase, C-terminal domain		6	8.7483e-05	0.000127847	6.53503e-06	1.1043e-06	3.16713e-07	0	0	1.19956e-05	6.33198e-05	/
3HCDH_N	3-hydroxyacyl-CoA dehydrogenase, NAD binding domain	AMG (metabolism)	42	7.86701e-06	6.03526e-06	3.33136e-05	0.000103874	9.04616e-05	0.000142183	0.00014705	0.000127625	0.000167487	10.1038/nature19366
3HCDH_RFF	3-hydroxybutyryl-CoA dehydrogenase reduced Rossmann-fold domain		13	3.30677e-06	3.26727e-06	3.94446e-06	1.58271e-05	1.76368e-05	1.40356e-05	2.48558e-05	1.36374e-05	1.56748e-05	/
ACP_syn_III	3-Oxoacyl-[acyl-carrier-protein (ACP)] synthase III	AMG (metabolism)	16	1.78497e-05	1.73649e-05	9.58507e-06	3.93445e-05	3.36185e-05	3.68335e-05	3.30063e-05	4.47752e-05	3.53876e-05	10.1038/nature19366
ACP_syn_III_C	3-Oxoacyl-[acyl-carrier-protein (ACP)] synthase III C terminal	AMG (metabolism)	11	2.86357e-05	1.275e-05	1.89068e-06	0.000172299	0.000181035	0.000226872	0.000147149	0.000220201	0.00014445	10.1038/nature19366
PriA_3primeBD	3鈥?DNA-binding domain (3鈥睟D)	0	1	5.21338e-06	2.89067e-06	0	0	0	0	0	0	0	/
4_1_CTD	4.1 protein C-terminal domain (CTD)		2	0	0	0	1.69703e-05	2.73442e-05	1.35275e-05	2.0761e-05	1.59433e-05	1.62949e-05	/
40S_S4_C	40S ribosomal protein S4 C-terminus		3	1.15167e-06	3.64897e-07	0	0	3.86052e-07	4.06862e-07	6.55485e-06	0	3.32549e-06	/
40S_SA_C	40S ribosomal protein SA C-terminus		2	0	0	0	4.35914e-06	5.49904e-06	1.01666e-05	1.93068e-05	7.69067e-06	3.89083e-06	/
Glyco_hydro_77	4-alpha-glucanotransferase		12	7.36785e-06	5.78929e-06	2.70188e-06	0.000187291	0.000155209	0.000192466	0.00018938	0.000192201	0.000237113	/
Glyco_transf_56	4-alpha-L-fucosyltransferase glycosyl transferase group 56		1	0	0	0	5.48073e-07	9.96073e-07	1.57465e-06	1.1275e-06	6.73692e-07	6.43521e-06	/
4F5	4F5 protein family		2	0	0	0	0.000268323	5.40873e-06	1.16292e-05	3.13772e-05	1.38131e-05	8.92606e-06	/
Fer4	4Fe-4S binding domain	other	29	4.55331e-05	2.48848e-05	0	7.82314e-05	0.000165842	0.000181481	0.000208939	0.000133837	0.000287684	10.1038/nature19366
Fer4_10	4Fe-4S dicluster domain	other	31	4.3278e-06	1.48393e-05	2.86539e-05	8.51134e-05	0.000157074	0.000200554	0.000211318	7.69931e-05	0.000234922	10.1038/nature19366
Fer4_16	4Fe-4S double cluster binding domain		3	0	0	0	8.43015e-06	2.06907e-05	1.84579e-05	2.70989e-05	5.93529e-06	3.64947e-05	/
Fer4_NifH	4Fe-4S iron sulfur cluster binding proteins, NifH/frxC family		18	4.24828e-05	5.84153e-05	0.000125289	1.4158e-05	2.00389e-05	2.07912e-05	4.02672e-05	3.11086e-05	6.11184e-05	/
Fer4_23	4Fe-4S iron-sulfur cluster binding domain		2	0	0	0	2.36695e-06	3.31939e-06	6.15758e-07	0	3.64942e-05	3.29926e-06	/
Fer4_12	4Fe-4S single cluster domain	other	126	0.000178157	0.000190106	0.000141526	0.000265046	0.000163536	0.000160825	0.000247901	0.000261648	0.000186879	10.1038/nature19366
Fer4_13	4Fe-4S single cluster domain of Ferredoxin I		8	4.60537e-05	6.9904e-05	5.23904e-05	1.75116e-06	9.39645e-06	4.61193e-06	8.10563e-06	6.0862e-06	5.53573e-06	/
4HFCP_synth	4-HFC-P synthase		1	0	0	0	0	0	0	0	0	1.24055e-05	/
HpaB	4-hydroxyphenylacetate 3-hydroxylase C terminal		5	0.000321102	0.000353864	0.000703906	4.1263e-06	1.38869e-05	4.79849e-06	1.06563e-05	7.17333e-06	4.11284e-06	/
HpaB_N	4-hydroxyphenylacetate 3-hydroxylase N terminal		3	6.22202e-06	1.29373e-06	9.3684e-07	1.3606e-06	1.59563e-06	4.10954e-06	5.38275e-06	5.01733e-06	1.22245e-05	/
4HPAD_g_N	4-Hydroxyphenylacetate decarboxylase subunit gamma N-terminal	0	1	1.43323e-07	2.54299e-06	0	0	0	0	0	0	0	/
4PPT_N	4'-phosphopantetheinyl transferase N-terminal domain		6	0	0	0	1.43615e-05	5.91346e-06	1.27407e-05	2.50504e-05	1.13164e-05	8.82818e-06	/
ACPS	4'-phosphopantetheinyl transferase superfamily	AMG (metabolism)	2	0	0	0	9.53499e-06	7.09161e-06	6.11324e-06	8.42868e-06	1.18557e-05	8.00649e-06	10.1038/nature19366
FtsK_4TM	4TM region of DNA translocase FtsK/SpoIIIE		9	0	0	0	2.84991e-05	4.35532e-05	8.47226e-05	0.000108328	0.000117225	2.02192e-05	/
PNTB_4TM	4TM region of pyridine nucleotide transhydrogenase, mitoch		2	3.08941e-06	2.44713e-07	0	4.66218e-07	1.27096e-06	2.23246e-06	1.43866e-06	0	4.21085e-07	/
5_nucleotid	5' nucleotidase family		6	2.13882e-06	4.74366e-06	6.0619e-06	2.56122e-06	1.44012e-06	7.93438e-06	1.12762e-05	4.87695e-06	3.75601e-06	/
NT5C	5' nucleotidase, deoxy (Pyrimidine), cytosolic type C protein (NT5C)	other	64	6.40551e-05	1.70903e-05	1.28246e-06	0.000310308	0.000353795	0.000446839	0.000346271	0.000438085	0.000273406	10.1038/nature19366
MMR_HSR1	50S ribosome-binding GTPase	other	63	0.000300728	0.000318407	0.000606261	0.000299401	0.000365478	0.000518227	0.000564922	0.000585158	0.000415794	10.1038/nature19366
5_3_exonuc	5'-3' exonuclease, C-terminal SAM fold	DNA replication, recombination, repair; nucleotide metabolism	102	0.00252805	0.00156016	0.000692637	0.00130085	0.000590866	0.000511897	0.000383862	0.000422729	0.0011401	10.1038/nature19366
5_3_exonuc_N	5'-3' exonuclease, N-terminal resolvase-like domain	DNA replication, recombination, repair; nucleotide metabolism	104	0	0	0	0.00164188	0.000626305	0.000578853	0.000494811	0.000595319	0.00118011	10.1038/nature19366
AMPKBI	5'-AMP-activated protein kinase beta subunit, interaction domain		1	0	0	0	4.61556e-06	0	5.89368e-06	0	9.45575e-07	2.77916e-06	/
Halogen_Hydrol	5-bromo-4-chloroindolyl phosphate hydrolysis protein		34	1.07496e-05	4.60968e-06	1.75844e-05	0.000226005	8.10849e-05	5.5799e-05	0.000158644	8.53446e-05	0.000116763	/
CHMI	5-carboxymethyl-2-hydroxymuconate isomerase		12	0.00021446	8.91431e-05	2.26094e-05	0.000358853	1.24475e-05	5.40425e-06	1.73924e-06	4.56167e-06	1.63022e-06	/
5-FTHF_cyc-lig	5-formyltetrahydrofolate cyclo-ligase family		2	1.398e-06	0	0	5.34208e-06	4.6602e-06	5.72997e-06	2.70348e-05	1.86488e-05	5.59692e-06	/
5-nucleotidase	5'-nucleotidase		4	6.86999e-06	3.67906e-06	0	1.88941e-06	1.03015e-06	1.44757e-06	1.55476e-06	3.25145e-06	1.24195e-06	/
5_nucleotid_C	5'-nucleotidase, C-terminal domain		6	0	0	0	0.000169762	1.17019e-05	1.58064e-05	1.11657e-05	1.72917e-05	9.41849e-06	/
CstA_5TM	5TM C-terminal transporter carbon starvation CstA		1	0	0	0	5.00913e-05	6.0691e-06	1.59906e-06	3.17732e-05	8.20964e-06	1.50807e-06	/
5TM-5TMR_LYT	5TMR of 5TMR-LYT		3	1.32403e-06	0	0	3.37111e-06	3.06335e-06	3.15979e-06	1.43866e-06	4.76093e-06	3.88694e-06	/
DMRL_synthase	6,7-dimethyl-8-ribityllumazine synthase		6	1.69063e-05	3.96063e-05	1.05336e-05	2.85058e-06	3.22984e-06	3.42437e-06	4.39451e-06	2.6214e-06	3.21667e-06	/
60KD_IMP	60Kd inner membrane protein		6	3.15962e-07	1.75192e-07	7.61182e-07	1.39969e-05	3.00419e-05	2.06626e-05	1.74433e-05	2.3524e-05	1.42292e-05	/
Ribosomal_60s	60s Acidic ribosomal protein	0	6	4.37922e-05	4.39618e-06	9.3684e-06	0	0	0	0	0	0	/
Ribos_L4_asso_C	60S ribosomal protein L4 C-terminal domain	0	2	1.0528e-05	2.39486e-06	0	0	0	0	0	0	0	/
RRP14	60S ribosome biogenesis protein Rrp14	0	1	0	0	0	0	0	0	0	0	0	/
DUF5128	6-bladed beta-propeller		6	2.14854e-06	0	0	2.70314e-05	2.89996e-05	3.90848e-05	5.40698e-05	5.13839e-05	3.57523e-05	/
BioW	6-carboxyhexanoate--CoA ligase		4	0	0	0	9.33364e-06	5.27029e-06	2.86118e-06	7.8151e-06	1.09016e-05	6.91014e-06	/
DNA_binding_1	6-O-methylguanine DNA methyltransferase, DNA binding domain	other	13	3.5687e-06	3.86441e-06	3.1249e-05	1.57543e-05	9.48027e-06	1.13742e-05	2.22555e-05	3.16563e-05	9.65281e-05	10.1038/nature19366
6PF2K	6-phosphofructo-2-kinase		7	6.79992e-06	1.26749e-05	1.68922e-05	0.000137754	2.57877e-07	2.71777e-07	5.83805e-07	0	1.79419e-06	/
6PGD	6-phosphogluconate dehydrogenase, C-terminal domain	AMG (metabolism)	2	0	0	0	8.11394e-07	1.01836e-07	1.08185e-06	1.04669e-06	2.95901e-06	1.5588e-06	10.1038/nature19366
PTPS	6-pyruvoyl tetrahydropterin synthase	AMG (metabolism)	18	7.27521e-05	6.63658e-05	0.000200023	0	0	0	0	0	0	10.1038/nature19366
PTPS_related	6-pyruvoyl-tetrahydropterin synthase related domain; membrane protein	0	1	2.42483e-06	1.79266e-07	7.78884e-07	0	0	0	0	0	0	/
7TM_transglut	7 transmembrane helices usually fused to an inactive transglutaminase	membrane transport	2	3.91615e-07	0	3.77375e-06	4.54415e-07	4.12929e-07	4.35187e-07	0	0	1.6417e-06	10.1038/nature19366
7tm_1	7 transmembrane receptor (rhodopsin family)		2	0	0	0	4.59569e-06	2.37282e-05	3.21977e-05	2.23154e-05	2.07656e-05	1.83476e-05	/
7tm_3	7 transmembrane sweet-taste receptor of 3 GCPR		6	8.59938e-06	1.2715e-06	4.14334e-06	7.13091e-06	6.32808e-06	5.67999e-06	9.4388e-06	7.29032e-06	8.16263e-06	/
HPPK	7,8-dihydro-6-hydroxymethylpterin-pyrophosphokinase (HPPK)	AMG (metabolism)	1	2.88345e-06	2.28398e-07	0	0	0	0	0	0	0	10.1038/nature19366
7kD_DNA_binding	7kD DNA-binding domain		3	0	0	0	5.60918e-07	2.4164e-06	8.48884e-07	1.02714e-05	6.89482e-07	1.685e-05	/
7tm_7	7tm Chemosensory receptor		5	6.5919e-06	3.46462e-06	5.91036e-06	8.06714e-07	4.93946e-06	1.09142e-06	7.25078e-06	2.39246e-06	8.00745e-06	/
7TMR-DISM_7TM	7TM diverse intracellular signalling	membrane transport	18	0.000313047	0.000514794	0.000115086	5.55939e-05	8.67122e-05	6.60703e-05	6.56322e-05	9.91952e-05	9.25486e-05	10.1038/nature19366
7tm_6	7tm Odorant receptor	0	1	1.29324e-06	0	0	0	0	0	0	0	0	/
7TM-7TMR_HD	7TM receptor with intracellular HD hydrolase		1	0	0	0	0	0	0	4.28123e-06	0	0	/
7TMR-HDED	7TM-HD extracellular		15	3.42099e-05	2.17123e-05	4.85536e-05	7.18943e-05	0.000352197	0.000344912	9.51087e-05	0.000207356	0.000170722	/
7TMR-DISMED2	7TMR-DISM extracellular 2		2	2.38946e-05	4.48053e-05	0.000507613	2.7733e-06	0	0	0	0	0	/
OGG_N	8-oxoguanine DNA glycosylase, N-terminal domain		3	3.55398e-06	2.782e-06	9.06551e-06	8.54181e-06	8.17035e-06	4.05394e-06	6.72339e-06	1.08659e-05	9.65854e-06	/
8TM_micro	8TM Microsporidial transmembrane domain		1	0	0	0	5.2407e-07	6.66715e-07	1.00379e-06	3.98905e-06	2.0614e-06	1.89335e-07	/
CP_ATPgrasp_1	A circularly permuted ATPgrasp	0	1	1.37444e-05	1.05115e-05	6.85064e-06	0	0	0	0	0	0	/
LmjF365940-deam	A distinct subfamily of CDD/CDA-like deaminases		3	3.6267e-06	1.78747e-06	1.94157e-06	1.32958e-06	6.041e-07	4.45664e-06	1.89757e-05	5.72014e-06	2.0715e-05	/
AHH	A nuclease family of the HNH/ENDO VII superfamily with conserved AHH		2	0	0	0	2.85246e-06	1.21425e-05	1.14271e-05	5.331e-06	1.56296e-05	5.84251e-06	/
WHH	A nuclease of the HNH/ENDO VII superfamily with conserved WHH	0	1	3.03614e-06	5.84779e-06	3.07973e-06	0	0	0	0	0	0	/
Alpha-E	A predicted alpha-helical domain with a conserved ER motif.		5	1.10027e-06	1.44891e-06	3.31331e-07	2.77646e-05	1.72023e-05	3.03269e-05	2.4279e-05	2.32734e-05	2.25002e-05	/
RPT	A repeated domain in UCH-protein	0	4	7.2225e-06	2.28131e-05	9.20541e-06	0	0	0	0	0	0	/
A1_Propeptide	A1 Propeptide		4	0	0	0	1.34946e-05	8.48858e-06	7.27035e-06	5.63812e-06	1.28696e-05	9.39549e-06	/
zf-A20	A20-like zinc finger	0	1	1.89577e-06	0	0	0	0	0	0	0	0	/
A2L_zn_ribbon	A2L zinc ribbon domain		61	0.00159341	0.00235435	0.000276455	0.000338162	0.000145433	0.000156135	0.000305976	0.000137988	0.000156816	/
RNA_pol_I_A49	A49-like RNA polymerase I associated factor	0	3	7.08375e-06	5.2003e-06	3.07973e-06	0	0	0	0	0	0	/
AAA_15	AAA ATPase domain	other	801	0.00286539	0.00296866	0.00382467	0.00502229	0.00469281	0.00492217	0.00490832	0.00558007	0.00551871	10.1038/nature19366
AAA_assoc_2	AAA C-terminal domain		9	3.95258e-05	3.43611e-05	9.50161e-06	7.0403e-06	1.15163e-05	2.13229e-05	2.27299e-05	2.18759e-05	1.67098e-05	/
AAA_11	AAA domain	other	4843	0.015495	0.0198744	0.0193342	0.0347682	0.0334022	0.0361039	0.0374174	0.0349651	0.0373437	10.1038/nature19366
AAA_2	AAA domain (Cdc48 subfamily)	other	50	1.98918e-05	1.82413e-05	3.85279e-05	0.000207831	0.000300632	0.000290285	0.000251311	0.000201676	0.000181277	10.1038/nature19366
AAA_5	AAA domain (dynein-related subfamily)	other	284	0.00108962	0.00146013	0.00124278	0.00132458	0.00136603	0.00133592	0.00164901	0.00131874	0.0014831	10.1038/nature19366
AAA_21	AAA domain, putative AbiEii toxin, Type IV TA system		92	0.000359679	0.000347469	0.00063802	0.000433685	0.000287753	0.000455637	0.000423384	0.000602179	0.000367064	/
AAA_lid_10	AAA lid domain		36	0.000626749	0.000165867	6.9233e-05	0.000125659	8.59958e-05	0.000130409	0.000131408	0.000124784	0.000100494	/
AAA_lid_3	AAA+ lid domain		21	4.80352e-05	5.74687e-05	0.000160093	3.71655e-05	3.16234e-05	2.34937e-05	3.16605e-05	4.16755e-05	1.67544e-05	/
Vfa1	AAA-ATPase Vps4-associated protein 1	0	1	4.29969e-07	3.17874e-07	3.45279e-06	0	0	0	0	0	0	/
AAA_10	AAA-like domain	other	47	4.36697e-05	3.14404e-05	0.000174893	0.000453391	0.000677332	0.000384734	0.000614929	0.000410403	0.000371469	10.1038/nature19366
AGA2	A-agglutinin-binding subunit Aga2		2	0	0	0	1.07161e-06	1.82933e-06	1.30922e-06	2.1274e-06	4.14029e-05	1.06744e-06	/
AAR2	AAR2 protein		2	9.34611e-07	2.59107e-07	3.37735e-06	6.45798e-06	0	0	0	0	0	/
ABA_WDS	ABA/WDS induced protein		4	8.31951e-06	0	0	2.96649e-05	2.04955e-05	1.09043e-05	2.0104e-05	1.39512e-05	2.54148e-05	/
ABC-3	ABC 3 transport family	0	1	3.19594e-07	1.06323e-06	1.53986e-06	0	0	0	0	0	0	/
ABC_tran	ABC transporter	membrane transport	362	0.00105636	0.000792155	0.00162018	0.00220689	0.00195988	0.00226425	0.00233684	0.00242887	0.00199046	10.1038/nature19366
ABC_tran_CTD	ABC transporter C-terminal domain		213	0.00065106	0.000538029	0.00117487	0.000994669	0.000627579	0.000821503	0.000914894	0.000851659	0.000609107	/
ABC_sub_bind	ABC transporter substrate binding protein		6	5.97285e-06	2.51238e-06	0	5.57089e-05	1.29748e-06	1.94138e-05	2.3804e-05	1.25956e-05	2.26154e-05	/
Bmp	ABC transporter substrate-binding protein PnrA-like		1	0	0	0	1.75116e-06	1.59129e-06	2.5156e-06	9.00625e-07	2.15253e-06	0	/
ABC_membrane	ABC transporter transmembrane region	membrane transport	10	0.000280973	0.000204254	0.000260899	6.10651e-06	2.28952e-05	1.86387e-05	1.43296e-05	8.71317e-06	7.38008e-06	10.1038/nature19366
ABC_membrane_2	ABC transporter transmembrane region 2		8	0	0	0	5.77243e-06	1.73616e-05	1.07738e-05	1.27852e-05	2.05684e-05	2.65226e-05	/
Phosphonate-bd	ABC transporter, phosphonate, periplasmic substrate-binding protein		11	1.17755e-05	9.04383e-06	5.32434e-05	2.17619e-05	1.01966e-05	1.24776e-05	1.75764e-05	1.28767e-05	5.10849e-05	/
ABC1	ABC1 family		6	6.90187e-06	8.09114e-06	1.14015e-05	8.00716e-07	2.12694e-06	1.87863e-05	6.35828e-06	2.39841e-06	4.02182e-06	/
ABC2_membrane_2	ABC-2 family transporter protein	membrane transport	40	2.09348e-05	3.01446e-05	0.000113281	0.0001911	0.000147731	0.00018245	0.000258987	0.000188011	0.000122387	10.1038/nature19366
ABC2_membrane	ABC-2 type transporter	membrane transport	9	2.0359e-06	4.77535e-06	4.05327e-05	1.82215e-06	7.21626e-06	2.51773e-06	8.04937e-06	8.34407e-06	4.90857e-06	10.1038/nature19366
ABC_trans_N	ABC-transporter N-terminal		3	2.26116e-06	2.10036e-06	3.99905e-06	1.30541e-06	1.58164e-06	8.3345e-07	0	5.34871e-07	3.93013e-07	/
ABC_cobalt	ABC-type cobalt transport system, permease component		2	2.63788e-05	2.45089e-05	4.5801e-06	2.39325e-06	2.44661e-06	2.29199e-06	1.84628e-06	1.83862e-06	2.70196e-06	/
ABC_trans_aux	ABC-type transport auxiliary lipoprotein component		6	2.33772e-05	1.47295e-05	3.07188e-05	6.82729e-06	2.06703e-05	2.05493e-05	2.94572e-05	1.56671e-05	3.05321e-05	/
ABC_transp_aux	ABC-type uncharacterized transport system		3	0	0	0	4.72352e-06	3.78841e-06	2.26183e-06	2.42932e-06	6.18482e-06	1.02205e-05	/
ABG_transport	AbgT putative transporter family		3	5.99709e-06	1.29554e-06	0	1.63176e-06	1.48279e-06	0	4.1961e-06	6.01729e-06	7.36899e-07	/
DUF2048	Abhydrolase domain containing 18		8	0	0	0	3.04654e-05	0.000168676	4.28931e-05	2.5621e-05	4.43702e-05	5.37473e-05	/
Abhydrolase_7	Abhydrolase family		1	0	0	0	0	0	1.23891e-06	6.65327e-07	0	5.84208e-07	/
AbiEi_1	AbiEi antitoxin C-terminal domain		6	2.80855e-07	0	0.000108006	2.07322e-05	1.36184e-05	3.20916e-05	1.53889e-05	2.91955e-05	3.08135e-05	/
AbiJ_NTD3	AbiJ N-terminal domain 3		5	3.91615e-07	0	0	1.93589e-06	7.73697e-06	6.44737e-06	5.83459e-06	7.75853e-06	6.72001e-06	/
AbiJ_NTD4	AbiJ N-terminal domain 4		7	0	0	0	2.56393e-05	2.96338e-05	2.44194e-05	3.64877e-05	3.62692e-05	2.85237e-05	/
AbiJ_NTD5	AbiJ N-terminal domain 5		7	9.77161e-07	2.65978e-06	0	0.000176823	0.000180228	0.000142219	0.000207343	0.000294337	0.000109836	/
Abi_2	Abi-like protein		4	0	0	0	3.04215e-06	2.53867e-06	8.10812e-06	6.67129e-06	8.88766e-06	8.91462e-06	/
AbiTii	AbiTii		3	1.81858e-05	0	0	0.000146713	0.000146615	0.000164222	0.000396361	0.000205407	0.000151615	/
HEPN_AbiU2	AbiU2		9	7.29084e-06	9.43454e-07	5.96242e-06	1.72002e-05	1.93325e-05	2.2919e-05	1.46054e-05	3.17448e-05	2.29419e-05	/
HEPN_AbiV	AbiV		5	7.50038e-06	3.93728e-06	3.20754e-07	3.54001e-05	4.35428e-05	4.4286e-05	5.92449e-05	7.45949e-05	2.79409e-05	/
Abi_HHR	Abl-interactor HHR	0	2	1.27564e-05	8.16005e-06	4.23556e-06	0	0	0	0	0	0	/
ASH	Abnormal spindle-like microcephaly-assoc'd, ASPM-SPD-2-Hydin		14	1.8455e-05	5.88683e-05	0.000128676	9.49368e-05	9.91411e-06	1.23883e-05	2.24706e-05	2.06281e-05	2.14142e-05	/
Abi_C	Abortive infection C-terminus		3	0	0	0	0.000197455	0.000267152	0.00029691	0.000131268	0.000210241	0.000167557	/
AbrB_C	AbrB C-terminal domain		3	0	0	0	8.34855e-07	7.58637e-07	3.59789e-06	8.58736e-07	1.53931e-06	1.26273e-05	/
AbrB-like	AbrB-like transcriptional regulator	transcription, translation, protein synthesis	4	7.00423e-06	4.70745e-06	0	3.2825e-06	1.55693e-05	3.85693e-06	4.14253e-06	4.75835e-06	2.48832e-05	10.1038/nature19366
ABA_GPCR	Abscisic acid G-protein coupled receptor		4	0	0	0	0.00016131	1.714e-05	2.04902e-05	1.16997e-05	2.81821e-05	1.28348e-05	/
AgrB	Accessory gene regulator B		2	0	0	0	1.93716e-05	5.88227e-05	2.06104e-05	1.12655e-05	2.54565e-05	1.03247e-05	/
Phage_Arf	Accessory recombination function protein		11	2.32369e-05	8.07431e-06	1.69653e-05	5.81602e-05	0.000216142	0.000159137	0.000327725	0.00045707	9.70293e-05	/
Asp2	Accessory Sec system GspB-transporter		2	0	0	0	1.24893e-05	4.03884e-06	1.38119e-05	8.09548e-06	1.18484e-05	1.11228e-05	/
Asp4	Accessory secretory protein Sec Asp4		2	0	0	0	5.27737e-06	2.85725e-06	6.12845e-06	6.98857e-06	7.24441e-06	2.48314e-06	/
FmdA_AmdA	Acetamidase/Formamidase family		4	4.53196e-05	5.29199e-05	4.61959e-05	1.5381e-05	7.0186e-07	4.39043e-06	6.67609e-06	2.78696e-06	2.49412e-06	/
ADC	Acetoacetate decarboxylase (ADC)		2	0	0	0	1.07431e-05	2.59324e-05	2.56367e-05	1.90313e-05	1.97538e-05	1.32969e-05	/
IlvC	Acetohydroxy acid isomeroreductase, catalytic domain		6	2.49626e-06	4.87051e-06	1.59962e-05	2.25557e-05	5.62882e-05	8.17907e-05	3.26984e-05	4.09967e-05	3.77716e-05	/
IlvN	Acetohydroxy acid isomeroreductase, NADPH-binding domain		8	1.90647e-05	1.37889e-05	4.36414e-05	2.12785e-05	9.21144e-05	4.31452e-05	3.16539e-05	4.11797e-05	2.75611e-05	/
Acetate_kinase	Acetokinase family	0	1	1.08964e-05	2.91671e-06	5.43114e-06	0	0	0	0	0	0	/
Acetone_carb_G	Acetone carboxylase gamma subunit		3	1.39023e-05	6.49712e-05	9.56915e-06	1.66971e-07	1.06209e-06	1.27925e-06	1.63387e-05	8.20964e-07	1.05565e-06	/
ACCA	Acetyl co-enzyme A carboxylase carboxyltransferase alpha subunit		4	0	0	0	7.94621e-06	6.78311e-06	9.57122e-06	1.07163e-05	7.16866e-06	4.81128e-05	/
AXE1	Acetyl xylan esterase (AXE1)		7	3.54057e-05	3.12967e-05	0.000108157	7.87078e-06	1.12608e-05	8.04692e-06	1.23988e-05	1.27443e-05	1.05444e-05	/
AChE_tetra	Acetylcholinesterase tetramerisation domain		8	7.5795e-06	1.40988e-05	8.00658e-05	1.19247e-05	9.03641e-06	8.39369e-06	1.17525e-05	8.5647e-06	2.26651e-05	/
zf-ACC	Acetyl-coA carboxylase zinc finger domain	0	7	0.000269065	9.13586e-05	5.76852e-05	0	0	0	0	0	0	/
ACC_central	Acetyl-CoA carboxylase, central region		1	0	0	0	9.11715e-06	3.1068e-06	5.45711e-06	3.51673e-06	7.00426e-06	2.05864e-06	/
Acyl-CoA_dh_C	Acetyl-CoA dehydrogenase C-terminal like		5	1.0688e-05	9.10564e-06	3.99936e-05	0	0	0	0	0	1.97213e-05	/
AcetylCoA_hyd_C	Acetyl-CoA hydrolase/transferase C-terminal domain		3	0	0	0	2.87485e-05	3.88981e-06	9.50336e-06	7.59993e-06	7.1687e-06	1.3356e-05	/
AcetylCoA_hydro	Acetyl-CoA hydrolase/transferase N-terminal domain		3	7.91735e-05	1.53148e-05	0	2.84911e-06	0	4.36569e-06	4.68897e-06	1.40085e-06	1.02932e-06	/
ACAS_N	Acetyl-coenzyme A synthetase N-terminus		6	4.72155e-06	7.75693e-07	8.42566e-07	3.25667e-05	2.60079e-05	3.23637e-05	3.27212e-05	4.48739e-05	1.9388e-05	/
Acatn	Acetyl-coenzyme A transporter 1		2	0	0	0	1.32911e-06	4.84177e-07	1.27569e-07	5.45033e-07	8.15061e-07	1.66028e-05	/
Acetyltransf_10	Acetyltransferase (GNAT) domain	transcription, translation, protein synthesis	881	0.000794279	0.000462573	0.000854324	0.0060494	0.00369896	0.00417652	0.00344783	0.00377729	0.00468099	10.1038/nature19366
PanZ	Acetyltransferase (GNAT) domain, PanZ		19	5.18533e-05	4.78476e-05	5.96364e-06	1.94867e-05	1.75875e-05	2.45367e-05	4.19202e-05	2.55391e-05	3.08296e-05	/
Acetyltransf_1	Acetyltransferase (GNAT) family	transcription, translation, protein synthesis	322	0.000143197	9.53734e-05	0.00013753	0.00265872	0.00125867	0.00145742	0.00123968	0.00149996	0.00172829	10.1038/nature19366
Acid_PPase	Acid Phosphatase		3	0	0	0	7.01412e-06	9.83326e-06	2.24828e-05	1.70004e-05	1.08499e-05	2.22492e-06	/
Asr	Acid shock protein repeat		1	0	0	0	1.83668e-05	1.82073e-05	1.43915e-05	2.06097e-05	1.84717e-05	1.65888e-05	/
SCNM1_acidic	Acidic C-terminal region of sodium channel modifier 1 SCNM1	0	1	1.98605e-06	4.89425e-07	7.44267e-06	0	0	0	0	0	0	/
FIBP	Acidic fibroblast growth factor binding (FIBP)		4	5.15894e-05	7.42983e-07	1.12985e-05	2.40452e-06	1.06884e-06	1.65532e-06	2.05021e-06	1.96542e-06	3.09281e-06	/
PCEMA1	Acidic phosphoprotein precursor PCEMA1		1	0	0	0	1.77591e-06	3.68864e-06	1.21483e-06	1.82671e-06	6.23701e-06	1.14571e-06	/
ATS	acidic terminal segments, variant surface antigen of PfEMP1		1	0	0	0	6.68071e-06	8.41135e-06	7.47722e-06	1.29985e-05	1.58302e-05	6.03398e-06	/
Aconitase	Aconitase family (aconitate hydratase)	AMG (metabolism)	6	6.00101e-07	0	0	0.000156374	8.62221e-06	1.15677e-05	1.0634e-05	3.09672e-05	2.8297e-05	10.1038/nature19366
DUF126	Aconitase X swivel domain		2	0	0	0	5.84682e-06	2.98235e-06	8.45468e-06	4.61571e-06	4.03421e-06	1.83975e-06	/
Aconitase_B_N	Aconitate B N-terminal domain		3	9.93024e-07	0	0	3.29683e-06	9.98614e-07	7.5839e-06	6.18109e-06	3.33405e-06	3.37544e-06	/
Aconitase_2_N	Aconitate hydratase 2 N-terminus		7	1.49605e-05	1.14765e-05	2.28035e-06	0.00016242	0	1.67707e-06	3.6025e-06	5.38131e-06	1.58164e-06	/
ACR_tran	AcrB/AcrD/AcrF family	membrane transport	5	1.06205e-05	8.79219e-06	1.08917e-06	4.61682e-06	1.06152e-05	8.92083e-06	1.62359e-05	1.70171e-07	2.20266e-05	10.1038/nature19366
Afaf	Acrosome formation-associated factor		2	0	0	0	4.9706e-06	4.01494e-06	5.81812e-06	5.63074e-06	4.75212e-06	7.84914e-06	/
ACT	ACT domain		32	4.76522e-05	3.8734e-05	1.90802e-05	7.76708e-05	5.1771e-05	6.80929e-05	0.000103475	8.35939e-05	0.000116114	/
ActA	ActA Protein		2	0	1.55139e-06	0	4.75481e-07	1.29621e-06	1.2143e-06	6.52109e-07	1.55856e-06	5.72601e-07	/
Actin	Actin		4	3.95863e-06	1.38768e-05	3.40597e-06	1.35153e-05	7.26535e-07	7.65697e-07	1.64479e-06	2.35867e-06	2.16638e-07	/
ACD	Actin cross-linking domain		4	7.48872e-05	0.000157663	3.66179e-05	3.89008e-06	2.60412e-05	3.4136e-06	6.72372e-06	8.83555e-06	7.54036e-07	/
End3	Actin cytoskeleton-regulatory complex protein END3		15	6.65565e-06	6.8536e-06	1.3204e-06	4.79442e-05	7.02539e-05	7.37191e-05	0.000104283	6.94608e-05	0.000100748	/
AIP3	Actin interacting protein 3		19	2.17562e-05	1.20959e-05	9.83508e-06	0.000241102	0.000326978	0.000293765	0.000205839	0.000210358	0.000231995	/
ALP_N	Actin like proteins N terminal domain		9	9.90166e-06	1.44187e-06	5.30089e-06	3.05237e-05	9.02617e-06	4.01633e-06	7.39169e-06	3.82899e-06	9.54794e-06	/
Act-Frag_cataly	Actin-fragmin kinase, catalytic		3	0	0	0	7.66669e-06	4.15181e-06	9.6839e-06	1.54416e-05	8.82536e-07	6.48471e-07	/
ACTL7A_N	Actin-like protein 7A N-terminus		2	2.09847e-06	1.16354e-07	0	5.79903e-06	6.27335e-06	4.76028e-06	3.69256e-06	9.1648e-06	5.98589e-06	/
acVLRF1	Actinobacteria/chloroflexi VLRF1 release factor		8	0	0	0	0.000174571	1.43768e-05	9.9874e-06	1.04937e-05	2.01858e-05	3.85099e-05	/
AID	Activation induced deaminase		4	3.49974e-06	1.06549e-06	2.71557e-06	3.51875e-05	1.10307e-05	1.47443e-05	1.8577e-05	1.94704e-05	1.2702e-05	/
Harakiri	Activator of apoptosis harakiri		6	3.50222e-06	4.14355e-06	2.9023e-06	9.42214e-06	1.11052e-05	1.35122e-05	1.12176e-05	2.71753e-05	3.4225e-05	/
Aha1_N	Activator of Hsp90 ATPase, N-terminal		3	1.91756e-07	2.12647e-07	1.84784e-06	5.30812e-06	1.52393e-06	3.6444e-06	2.51453e-06	2.93348e-06	5.10306e-06	/
Zds_C	Activator of mitotic machinery Cdc14 phosphatase activation C-term	0	3	1.3745e-05	2.61355e-05	0.000141293	0	0	0	0	0	0	/
AROS	Active regulator of SIRT1, or 40S ribosomal protein S19-binding 1		7	9.7681e-06	9.12011e-06	2.63136e-05	8.67331e-06	1.80203e-06	8.92982e-07	2.87732e-06	1.71923e-06	5.3377e-06	/
AtuA	Acyclic terpene utilisation family protein AtuA		8	9.99114e-05	6.25926e-05	8.5293e-05	8.2498e-06	4.28044e-06	6.30101e-06	6.22049e-06	2.044e-06	3.19376e-05	/
ACP_PD	Acyl carrier protein phosphodiesterase		6	3.3299e-06	2.40023e-06	4.81322e-06	8.48767e-06	8.23566e-06	1.0947e-05	1.39812e-05	5.13337e-06	1.48654e-05	/
ACBP	Acyl CoA binding protein		1	0	0	0	6.90361e-06	4.60045e-06	7.9338e-06	5.68087e-06	2.26291e-06	6.65098e-06	/
Acyl_transf_1	Acyl transferase domain	AMG (metabolism)	4	0	0	0	8.1105e-06	5.73898e-06	5.68736e-06	3.06429e-06	9.52445e-06	9.23276e-06	10.1038/nature19366
Acyl-ACP_TE	Acyl-ACP thioesterase	0	1	2.90136e-06	2.14496e-06	0	0	0	0	0	0	0	/
PP-binding_2	Acyl-carrier	0	3	0.000319684	0.000120289	5.57904e-05	0	0	0	0	0	0	/
ACC_epsilon	Acyl-CoA carboxylase epsilon subunit		11	1.54627e-05	1.06479e-05	2.70643e-06	1.79903e-05	2.14103e-05	1.37797e-05	2.05532e-05	2.15974e-05	2.32906e-05	/
AcylCoA_dehyd_C	Acyl-CoA dehydrogenase C terminal		7	2.94898e-05	1.44825e-05	7.51033e-05	4.40646e-05	8.16787e-05	0.000122088	8.12894e-05	0.000111634	0.00017722	/
AcylCoA_DH_N	Acyl-CoA dehydrogenase N terminal		4	1.58808e-05	1.23343e-05	8.42235e-06	3.56628e-06	1.23646e-05	3.07826e-05	1.01589e-05	1.673e-05	3.52415e-06	/
Acyl-CoA_dh_1	Acyl-CoA dehydrogenase, C-terminal domain	AMG (metabolism)	21	7.33857e-05	0.000129832	0.00125505	4.128e-05	5.43904e-05	9.78738e-05	7.29655e-05	6.88147e-05	0.000186691	10.1038/nature19366
Acyl-CoA_dh_M	Acyl-CoA dehydrogenase, middle domain		3	0	0	0	1.50687e-05	7.70395e-06	1.26726e-05	4.1153e-06	5.73537e-06	1.2761e-05	/
Acyl-CoA_dh_N	Acyl-CoA dehydrogenase, N-terminal domain	AMG (metabolism)	7	2.25479e-05	1.37453e-05	2.27182e-05	2.60591e-05	2.00302e-05	2.23861e-05	3.11014e-05	2.52791e-05	1.79186e-05	10.1038/nature19366
ACOX	Acyl-CoA oxidase		2	0	0	0	9.68608e-07	1.69462e-06	2.74823e-06	2.67475e-06	2.33677e-06	6.31627e-07	/
LuxC	Acyl-CoA reductase (LuxC)		4	0	0	0	4.5077e-06	7.55336e-06	1.71716e-05	2.11434e-05	6.91807e-06	2.79301e-05	/
Bile_Hydr_Trans	Acyl-CoA thioester hydrolase/BAAT N-terminal region		2	1.27107e-05	8.80965e-06	2.2966e-05	3.12163e-06	1.72665e-06	1.81973e-06	2.23369e-06	2.50247e-06	3.73882e-06	/
Acyl_CoA_thio	Acyl-CoA thioesterase		3	0	0	0	1.97156e-06	1.5536e-06	1.09593e-06	2.94973e-06	1.40663e-06	9.68135e-07	/
Acyl-CoA_ox_N	Acyl-coenzyme A oxidase N-terminal		1	0	0	0	3.85689e-06	1.88719e-06	4.83022e-06	6.10341e-06	5.83495e-06	3.21556e-06	/
AAT	Acyl-coenzyme A:6-aminopenicillanic acid acyl-transferase		1	0	0	0	4.2773e-06	4.71969e-06	4.9741e-06	8.7993e-06	6.75985e-06	4.69107e-06	/
Acylphosphatase	Acylphosphatase		4	5.80097e-06	4.21469e-06	0	2.34943e-06	5.86788e-06	7.33494e-06	2.99464e-06	5.46351e-06	2.12199e-06	/
LuxE	Acyl-protein synthetase, LuxE		2	2.94619e-06	1.22518e-06	0	0	1.231e-06	0	2.09013e-06	8.32581e-07	0	/
Acyltransferase	Acyltransferase		5	1.50296e-06	5.83342e-06	2.89661e-05	4.6047e-06	9.05109e-06	1.14497e-05	1.61254e-05	3.3188e-06	2.36996e-05	/
Acyltransf_C	Acyltransferase C-terminus		5	0	0	0	7.67059e-06	6.32118e-06	1.51932e-05	9.08992e-06	1.24633e-05	2.02405e-05	/
Acyl_transf_3	Acyltransferase family	AMG (metabolism)	56	6.70391e-05	6.01654e-05	4.05211e-05	9.89244e-05	0.000104727	0.000159965	0.000111033	0.00015813	0.000228798	10.1038/nature19366
ADAM_spacer1	ADAM-TS Spacer 1		2	0	0	0	0	3.6246e-06	0	8.2057e-07	0	9.75144e-07	/
AP4E_app_platf	Adaptin AP4 complex epsilon appendage platform		1	0	0	0	2.7196e-06	4.94264e-07	0	0	2.00576e-06	9.82532e-07	/
Alpha_adaptinC2	Adaptin C-terminal domain	0	1	6.27566e-06	1.06323e-06	8.39925e-07	0	0	0	0	0	0	/
Adaptin_N	Adaptin N terminal region	0	1	2.02367e-06	5.74867e-06	4.00702e-07	0	0	0	0	0	0	/
AidB_N	Adaptive response protein AidB N-terminal domain		3	0	0	0	2.05349e-06	6.57921e-06	6.04167e-06	9.24996e-06	2.21188e-05	4.60812e-06	/
Adenine_deam_C	Adenine deaminase C-terminal domain		5	5.05455e-06	3.1647e-06	4.58795e-07	8.51355e-07	1.03151e-06	2.71777e-07	4.37853e-06	1.46508e-05	0	/
EcoRI_methylase	Adenine-specific methyltransferase EcoRI	DNA replication, recombination, repair; nucleotide metabolism	7	0	0	0	4.98993e-05	6.43975e-05	7.01562e-05	9.0879e-05	6.54354e-05	3.1195e-05	10.1038/nature19366
APCDDC	Adenomatosis polyposis coli down-regulated 1		2	5.38155e-06	5.47051e-06	1.72862e-05	0	7.09161e-06	4.98258e-06	1.07031e-06	1.91856e-06	1.40972e-06	/
Suppressor_APC	Adenomatous polyposis coli tumour suppressor protein	0	5	3.11201e-05	2.8724e-05	3.25073e-05	0	0	0	0	0	0	/
z-alpha	Adenosine deaminase z-alpha domain	0	2	4.56596e-06	0	0	0	0	0	0	0	0	/
Adenosine_kin	Adenosine specific kinase		6	0	1.96811e-06	1.14015e-05	1.51239e-05	1.69067e-05	1.28794e-05	0.000128228	0.000112164	4.67768e-05	/
A_deaminase	Adenosine/AMP deaminase	DNA replication, recombination, repair; nucleotide metabolism	1	0	1.86602e-06	3.86075e-07	0	0	0	0	0	0	10.1038/nature19366
A_deaminase_N	Adenosine/AMP deaminase N-terminal		1	0	0	0	1.16744e-06	1.59129e-06	8.38532e-07	9.00625e-07	0	1.31803e-06	/
APS-reductase_C	Adenosine-5'-phosphosulfate reductase beta subunit	AMG (metabolism)	8	3.08788e-06	1.96811e-06	2.28031e-06	1.52761e-06	5.94919e-07	2.5032e-06	6.10411e-06	3.02389e-06	1.0073e-05	10.1038/nature19366
CbiZ	Adenosylcobinamide amidohydrolase		3	2.97707e-05	0	0	7.12029e-05	4.76684e-05	4.99946e-05	6.80528e-05	5.79702e-05	3.29495e-05	/
Adeno_VII	Adenoviral core protein VII		4	1.17349e-05	1.58264e-05	2.1491e-05	8.25259e-07	1.68731e-06	2.15368e-05	2.12216e-07	2.53602e-07	0	/
Adeno_terminal	Adenoviral DNA terminal protein		3	8.3749e-06	3.71491e-07	0	6.08454e-07	2.76453e-07	5.82709e-07	9.38788e-07	3.73956e-07	5.70251e-06	/
Adeno_shaft	Adenoviral fibre protein (repeat/shaft region)		14	2.24654e-06	2.4866e-07	0	2.93152e-05	1.89555e-05	3.67841e-05	4.75134e-05	3.28519e-05	4.31501e-05	/
Adeno_52K	Adenoviral protein L1 52/55-kDa		2	0	0	0	2.37526e-06	1.0792e-06	1.65437e-06	1.66582e-06	2.25611e-06	2.03807e-05	/
Adeno_E3_15_3	Adenovirus 15.3kD protein in E3 region		3	0	0	0	8.24075e-06	7.16915e-06	8.28138e-06	1.44365e-05	6.95728e-06	7.97297e-06	/
Adeno_E1B_19K	Adenovirus E1B 19K protein / small t-antigen		3	0	0	0	1.07154e-05	1.47668e-05	9.0242e-06	2.46278e-05	1.78609e-05	3.66477e-05	/
Adeno_E1B_55K_N	Adenovirus E1B protein N-terminus		3	2.12194e-06	7.10761e-06	1.76274e-07	0	0	0	0	0	7.14417e-06	/
Adeno_E3	Adenovirus E3 protein		3	0	0	0	3.57363e-06	2.65695e-06	4.66694e-06	3.34169e-06	3.14284e-06	5.86851e-07	/
Adeno_E3_CR1	Adenovirus E3 region protein CR1		3	0	0	0	1.52675e-05	2.48517e-05	1.97768e-05	2.88454e-05	3.82384e-05	1.73596e-05	/
Adeno_E3_CR2	Adenovirus E3 region protein CR2		2	0	0	0	1.75653e-06	8.00525e-07	4.21838e-07	7.24921e-06	0	1.66072e-05	/
Adeno_E3A	Adenovirus E3A		3	0	4.67179e-07	0	1.05896e-06	1.15474e-06	1.11557e-06	8.72392e-06	3.25419e-06	1.62596e-06	/
Adeno_E3B	Adenovirus E3B protein		6	2.97907e-06	7.34138e-07	1.27589e-05	1.28828e-05	1.02938e-05	2.38183e-05	1.86832e-05	1.67797e-05	7.89926e-06	/
Adeno_E1B_55K	Adenovirus EB1 55K protein / large t-antigen		16	1.00743e-05	8.63213e-07	3.98697e-06	4.78276e-05	4.71161e-05	5.66877e-05	6.83236e-05	7.14919e-05	5.55623e-05	/
Adeno_GP19K	Adenovirus GP19K		2	3.31008e-07	4.40483e-06	1.59486e-06	0	0	0	0	2.20634e-06	8.10589e-07	/
Adeno_PVIII	Adenovirus hexon associated protein, protein VIII		1	0	0	0	0	5.62438e-07	2.37102e-06	1.2733e-06	3.80404e-06	2.23611e-06	/
Adeno_PIX	Adenovirus hexon-associated protein (IX)		6	5.08871e-06	1.52628e-05	4.07009e-05	1.24685e-06	4.82812e-06	6.68381e-06	1.38939e-06	1.87898e-06	2.88216e-06	/
Adeno_IVa2	Adenovirus IVa2 protein		17	5.3021e-05	2.56356e-05	4.42078e-05	9.88601e-05	7.83192e-05	9.49863e-05	4.91448e-05	5.02808e-05	3.17495e-05	/
Adeno_PX	Adenovirus late L2 mu core protein (Protein X)		2	4.61682e-06	5.17731e-06	1.04975e-05	1.39492e-05	3.46719e-05	3.53621e-06	1.68803e-06	5.04306e-07	7.4111e-07	/
Adeno_PV	Adenovirus minor core protein PV		3	0	0	0	1.49597e-05	3.09208e-07	1.62937e-07	7.00012e-07	4.18264e-07	1.14422e-05	/
Adeno_Penton_B	Adenovirus penton base protein		2	0	0	0	4.35137e-06	5.31046e-06	3.99765e-06	8.58736e-07	5.13103e-06	0	/
Guanylate_cyc	Adenylate and Guanylate cyclase catalytic domain	transcription, translation, protein synthesis	1	0	0	0	3.58988e-06	1.30486e-06	6.87596e-07	2.21554e-06	3.53015e-06	1.62118e-06	10.1038/nature19366
CAP_C	Adenylate cyclase associated (CAP) C terminal		2	8.16797e-06	2.17139e-06	2.69553e-07	3.00948e-06	0	0	0	0	3.88306e-07	/
CAP_N	Adenylate cyclase associated (CAP) N terminal		35	0.000235598	0.000168365	0.00024895	2.0364e-05	2.89128e-05	5.18544e-05	4.01746e-05	4.00153e-05	0.000137062	/
Ad_cyc_g-alpha	Adenylate cyclase G-alpha binding domain	0	2	1.99243e-06	8.04832e-07	0.000166812	0	0	0	0	0	0	/
Adenyl_cycl_N	Adenylate cyclase NT domain	0	1	1.28537e-06	2.25064e-07	0	0	0	0	0	0	0	/
Ad_Cy_reg	Adenylate cyclase regulatory domain		10	9.34942e-06	6.71217e-06	4.10288e-05	1.91617e-05	1.08859e-05	3.51367e-05	1.81938e-05	1.54504e-05	1.55872e-05	/
Adenylate_cycl	Adenylate cyclase, class-I		1	0	0	0	1.58669e-06	1.80229e-06	5.69831e-06	1.50967e-05	6.82625e-06	2.86617e-06	/
ADK	Adenylate kinase	AMG (metabolism)	10	9.53303e-07	1.58574e-06	7.65532e-06	4.05863e-05	3.45488e-05	6.59835e-05	6.25912e-05	3.82288e-05	3.39562e-05	10.1038/nature19366
ADK_lid	Adenylate kinase, active site lid	AMG (metabolism)	49	0.000108503	0.000115189	0.000127935	0.000221893	0.000204306	0.000111947	9.05854e-05	0.000125824	0.000258652	10.1038/nature19366
AdenylateSensor	Adenylate sensor of SNF1-like protein kinase		1	0	0	0	9.97188e-07	2.71845e-06	9.54995e-07	0	0	1.80131e-06	/
ASL_C	Adenylosuccinate lyase C-terminal		6	4.57273e-06	3.856e-06	0	1.66689e-05	8.98628e-06	7.25595e-06	6.07526e-06	1.03191e-05	6.05935e-06	/
ADSL_C	Adenylosuccinate lyase C-terminus		13	2.92563e-05	1.73323e-05	1.75696e-06	7.38902e-05	3.05155e-05	3.36086e-05	3.77659e-05	2.71683e-05	4.96631e-05	/
Adenylsucc_synt	Adenylosuccinate synthetase	DNA replication, recombination, repair; nucleotide metabolism	16	5.21239e-06	1.61568e-06	0	1.39705e-05	0.000120422	4.27532e-05	2.95798e-05	4.3833e-05	5.39907e-05	10.1038/nature19366
AC_N	Adenylyl cyclase N-terminal extracellular and transmembrane region		3	2.38326e-06	8.80965e-07	0	2.16566e-06	3.27246e-06	4.07197e-06	1.05252e-06	2.71705e-06	4.46837e-06	/
AGS_C	Adenylyl/Guanylyl and SMODS C-terminal sensor domain	0	1	0	0	0	0	0	0	0	0	0	/
APS_kinase	Adenylylsulphate kinase	other	40	1.19381e-05	6.5596e-06	4.17629e-05	0.000230406	5.95541e-05	7.96712e-05	0.000116562	9.59242e-05	0.000238867	10.1038/nature19366
PapB	Adhesin biosynthesis transcription regulatory protein	transcription, translation, protein synthesis	6	6.86535e-07	6.3444e-07	5.51309e-07	1.27661e-05	1.79176e-05	1.78143e-05	4.17512e-05	3.12215e-05	1.77222e-05	10.1038/nature19366
BspA_v	Adhesin BspA variable domain		6	0	0	0	3.60133e-05	8.78819e-06	2.02146e-05	1.4262e-05	1.12271e-05	1.87359e-05	/
JLPA	Adhesin from Campylobacter		2	0	0	0	1.46137e-05	1.03927e-05	1.03661e-05	4.96816e-05	1.71891e-05	8.04953e-06	/
Lipoprotein_7	Adhesin lipoprotein		11	3.40529e-06	4.70806e-06	8.07037e-07	1.44471e-05	1.04149e-05	2.5801e-05	1.2044e-05	1.41513e-05	4.825e-06	/
AIDA	Adhesin of bacterial autotransporter system, probable stalk		10	2.50493e-07	3.0556e-06	6.0346e-06	3.30975e-05	2.70627e-05	2.92916e-05	3.95109e-05	4.56267e-05	3.6958e-05	/
Adhesin_P1_N	Adhesin P1 N-terminal domain		8	1.3787e-05	6.22166e-06	1.22201e-05	4.21475e-06	6.90622e-06	9.25161e-06	1.15434e-05	7.96353e-06	1.38022e-05	/
FadA	Adhesion protein FadA		17	1.06405e-05	4.31036e-06	8.18542e-07	0.000242854	0.000344245	0.00014444	0.000128759	0.000215625	0.000251276	/
Adipogenin	Adipogenin		4	6.07069e-05	1.41322e-05	1.1164e-06	0.000127478	3.18952e-05	3.0472e-05	3.58295e-05	6.18169e-05	2.35463e-05	/
Methyltransf_PK	AdoMet dependent proline di-methyltransferase		34	7.87432e-05	5.18844e-05	0.000199872	2.72562e-05	3.1993e-05	4.58185e-05	4.26871e-05	4.76432e-05	2.85859e-05	/
Arf	ADP-ribosylation factor family		8	7.17762e-05	8.00886e-05	9.199e-05	1.56461e-05	6.70549e-06	1.28058e-05	1.26135e-05	1.65537e-05	1.64339e-05	/
ADP_ribosyl_GH	ADP-ribosylglycohydrolase	other	13	3.49114e-05	3.3338e-05	4.9312e-05	1.77135e-05	1.46751e-05	1.7625e-05	7.32865e-06	2.3735e-05	4.25855e-05	10.1038/nature19366
ADPrib_exo_Tox	ADP-ribosyltransferase exoenzyme	other	70	0.000213994	0.000190182	0.000268882	0.000126764	0.000208829	0.000225501	0.000212101	0.000213484	0.000160497	10.1038/nature19366
ART-PolyVal	ADP-Ribosyltransferase in polyvalent proteins		65	1.1805e-05	5.00771e-06	2.14286e-05	0.000264793	0.000246386	0.000263993	0.000266332	0.000340654	0.000256377	/
ADP_PFK_GK	ADP-specific Phosphofructokinase/Glucokinase conserved region		2	0	0	0	6.48949e-06	4.44546e-06	1.85491e-05	6.52639e-06	1.23145e-06	1.63866e-06	/
TetR_C_7	AefR-like transcriptional repressor, C-terminal domain	0	5	4.08011e-05	1.70439e-05	8.29278e-05	0	0	0	0	0	0	/
Aegerolysin	Aegerolysin		2	0	0	0	2.84911e-06	3.75405e-06	4.9114e-07	8.7039e-06	8.40511e-06	5.91859e-06	/
Aerolysin	Aerolysin toxin		4	2.3967e-06	4.71946e-07	3.41755e-06	1.5359e-05	2.16883e-05	1.29187e-05	1.88942e-05	1.00279e-05	2.09902e-05	/
APT	Aerolysin/Pertussis toxin (APT) domain	0	2	3.74118e-06	5.44417e-06	9.1531e-06	0	0	0	0	0	0	/
BatA	Aerotolerance regulator N-terminal		10	6.37184e-05	3.92047e-05	4.29561e-05	6.01136e-06	4.11135e-06	6.41781e-06	1.5309e-05	1.02742e-05	3.40144e-06	/
AF0941-like	AF0941-like		5	0	0	0	4.40815e-06	4.19926e-05	6.69642e-06	8.14253e-06	1.29541e-05	0.000129903	/
AF2331-like	AF2331-like		2	0	0	0	1.00533e-06	1.21807e-06	4.81398e-07	1.55114e-06	5.42926e-06	4.08341e-06	/
AF-4	AF-4 proto-oncoprotein		2	2.07498e-07	9.20412e-07	0	3.04752e-05	6.28959e-05	5.1446e-05	6.85382e-05	7.99997e-05	3.59225e-05	/
ADIP	Afadin- and alpha -actinin-Binding		149	0.000563427	0.00101753	0.00012913	0.000487244	0.000690836	0.000758224	0.000554591	0.000770925	0.000781755	/
AFG1_ATPase	AFG1-like ATPase		28	0.000412342	0.000832447	6.86215e-05	0.000148437	5.33042e-05	0.000156499	7.37271e-05	7.8685e-05	7.67583e-05	/
AflR	Aflatoxin regulatory protein		3	2.82759e-06	0	0	0.000109693	0.000207039	0.00014987	0.000161894	0.000221106	0.000135154	/
ASFV_L11L	African swine fever virus (ASFV) L11L protein		2	0	0	0	5.15673e-06	1.15346e-05	3.64149e-06	3.46815e-05	1.40217e-05	1.00674e-05	/
ASFV_J13L	African swine fever virus J13L protein		7	2.30486e-05	1.33884e-05	8.81369e-06	2.11322e-05	1.79807e-05	2.38712e-05	3.62011e-05	2.43314e-05	1.76014e-05	/
Aft1_HRA	Aft1 HRA domain		1	0	0	0	0	0	0	0	0	7.64303e-06	/
Agarase_CBM	Agarase CBM like domain		5	0	4.89425e-07	5.42252e-05	2.03423e-05	1.38824e-05	4.5155e-05	2.33871e-05	1.43023e-05	2.93572e-05	/
Agenet	Agenet domain		8	7.08007e-06	1.57889e-05	1.57609e-06	9.15427e-05	9.65378e-06	1.61469e-05	8.86704e-06	8.03739e-06	4.96842e-05	/
Agglutinin_C	Agglutinin C-terminal		1	0	0	0	2.47578e-06	2.53097e-06	4.14929e-06	1.2733e-06	1.90202e-06	2.23611e-06	/
Agglutinin	Agglutinin domain		1	0	0	0	1.64631e-05	0	0	0	0	0	/
Agouti	Agouti protein		1	0	0	0	5.02081e-07	4.56243e-07	0	5.16443e-07	0	5.44171e-06	/
NtA	Agrin NtA domain		2	6.22493e-06	5.06226e-06	0	0	0	0	0	0	9.39813e-07	/
Atu4866	Agrobacterium tumefaciens protein Atu4866		2	2.86056e-07	0	2.75654e-06	0	3.47036e-07	0	3.92826e-07	4.69434e-07	1.03479e-06	/
AhpC-TSA_2	AhpC/TSA antioxidant enzyme		4	0	0	0	0.000166562	1.1028e-05	8.80339e-06	1.48698e-05	9.42895e-06	7.68691e-06	/
AhpC-TSA	AhpC/TSA family	other	17	1.22617e-05	5.06832e-06	6.83511e-07	7.11385e-05	8.35481e-05	8.05437e-05	8.37556e-05	5.99452e-05	9.9706e-05	10.1038/nature19366
AI-2E_transport	AI-2E family transporter		14	2.2393e-06	6.20814e-07	0	5.87189e-05	2.66782e-05	5.66553e-05	6.07474e-05	5.39262e-05	3.46222e-05	/
Aida_N	Aida N-terminus		10	1.25119e-05	6.60101e-06	1.45325e-05	3.64683e-05	9.05292e-05	6.58469e-05	0.000341918	3.73766e-05	3.1215e-05	/
AIG1	AIG1 family		3	8.91175e-07	1.82829e-06	1.48138e-05	2.44645e-06	2.83954e-05	1.22553e-05	7.1857e-07	1.18605e-05	1.35349e-06	/
AIG2_2	AIG2-like family	other	13	1.76021e-05	1.2433e-07	0	3.4232e-05	0.00010594	6.80612e-05	0.000187837	0.000202521	3.69236e-05	10.1038/nature19366
AIMP2_LysRS_bd	AIMP2 lysyl-tRNA synthetase binding domain		1	0	0	0	2.36956e-06	6.02904e-06	6.58095e-06	8.28694e-06	0	1.62653e-05	/
AIPR	AIPR protein	other	2	0	0	0	3.45721e-05	0.000108668	0.000130519	3.5561e-05	6.19854e-05	7.71821e-05	10.1038/nature19366
AIRC	AIR carboxylase		7	6.54227e-07	1.63238e-06	1.33968e-05	7.38864e-05	1.13656e-05	1.7388e-05	1.19404e-05	1.13096e-05	8.94421e-06	/
AIRS_C	AIR synthase related protein, C-terminal domain	DNA replication, recombination, repair; nucleotide metabolism	1	0	0	0	0	9.3204e-07	3.92912e-06	6.33011e-06	1.26077e-06	1.85277e-06	10.1038/nature19366
AIRS	AIR synthase related protein, N-terminal domain	DNA replication, recombination, repair; nucleotide metabolism	2	0	0	0	2.0669e-06	1.18623e-06	1.25017e-06	2.01413e-06	1.87205e-06	3.63536e-06	10.1038/nature19366
AJAP1_PANP_C	AJAP1/PANP C-terminus		2	4.3332e-07	4.80527e-07	4.69758e-06	3.19574e-06	3.87198e-07	1.02017e-06	1.31486e-06	7.85641e-07	1.92425e-07	/
AKAP7_NLS	AKAP7 2'5' RNA ligase-like domain		8	0	0	0	9.87257e-06	1.54865e-05	1.46005e-05	1.30017e-05	1.24396e-05	5.15e-05	/
AKAP95	A-kinase anchoring protein 95 (AKAP95)		2	0	0	0	7.28909e-07	9.93545e-07	4.88647e-06	3.7488e-06	1.34396e-06	1.21749e-06	/
AlaDh_PNT_C	Alanine dehydrogenase/PNT, C-terminal domain	other	32	2.61072e-05	4.50993e-05	1.82061e-05	0.000127704	0.000190235	0.000305689	0.000148216	0.00022229	0.000227004	10.1038/nature19366
AlaDh_PNT_N	Alanine dehydrogenase/PNT, N-terminal domain	AMG (metabolism)	4	2.0187e-05	3.63247e-05	2.75277e-05	4.66206e-06	6.26071e-06	7.66603e-06	1.17429e-05	7.29092e-06	2.90725e-06	10.1038/nature19366
Ala_racemase_C	Alanine racemase, C-terminal domain		1	0	0	0	2.99914e-05	5.57454e-05	4.02548e-05	1.33213e-05	3.07212e-05	2.35994e-05	/
Ala_racemase_N	Alanine racemase, N-terminal domain		5	4.14922e-05	4.51975e-05	0.000292607	4.17428e-06	4.29894e-06	5.86322e-06	1.05911e-05	8.55171e-06	3.43805e-05	/
Aminotran_MocR	Alanine-glyoxylate amino-transferase		3	0	0	0	4.8847e-06	5.898e-06	5.5737e-06	2.43249e-05	1.11496e-06	1.19036e-05	/
Alanine_zipper	Alanine-zipper, major outer membrane lipoprotein		40	2.59773e-05	8.45421e-06	0	9.21168e-05	0.000147192	0.000157632	0.000138957	0.000186113	0.000122322	/
Alb1	Alb1		2	1.80773e-06	2.62517e-06	3.52548e-06	3.36551e-06	0	1.07437e-06	1.15393e-06	0	2.02647e-06	/
Alba	Alba		9	5.5249e-06	3.04579e-06	1.0377e-05	2.96249e-06	6.65394e-06	1.59258e-05	1.13423e-05	5.39183e-06	4.63658e-06	/
Albumin_I_a	Albumin I chain a		3	0	0	0	1.75468e-05	1.51708e-05	1.07499e-05	2.58452e-05	3.65528e-05	9.62577e-06	/
ADH_N_assoc	Alcohol dehydrogenase GroES-associated		5	0	0	0	2.23472e-05	1.0407e-05	3.74263e-05	2.64134e-05	4.21335e-05	6.43404e-05	/
ADH_N	Alcohol dehydrogenase GroES-like domain	other	15	6.51121e-07	4.55135e-06	5.20875e-05	1.63879e-05	1.75453e-05	2.5836e-05	2.47391e-05	2.76414e-05	3.29012e-05	10.1038/nature19366
MADF_DNA_bdg	Alcohol dehydrogenase transcription factor Myb/SANT-like		8	4.00067e-07	3.10556e-06	1.06018e-05	5.86932e-06	8.23258e-06	1.16156e-05	1.11004e-05	1.21152e-05	1.34878e-05	/
Aldedh	Aldehyde dehydrogenase family	AMG (metabolism)	21	0.000164003	0.0002509	6.22917e-05	4.84973e-05	3.65482e-05	7.11516e-05	6.56159e-05	4.45941e-05	0.000526055	10.1038/nature19366
AFOR_C	Aldehyde ferredoxin oxidoreductase, domains 2 & 3		11	5.45274e-05	6.62645e-05	3.26036e-05	1.29035e-05	2.4559e-05	3.05111e-05	1.23388e-05	3.15545e-05	2.42795e-05	/
AFOR_N	Aldehyde ferredoxin oxidoreductase, N-terminal domain		3	0	2.59107e-07	0	3.3356e-06	3.81525e-06	6.49531e-06	1.17853e-05	5.57257e-06	5.19505e-06	/
Ald_Xan_dh_C	Aldehyde oxidase and xanthine dehydrogenase, a/b hammerhead domain		9	7.98808e-06	5.62163e-06	3.70078e-06	3.8689e-06	4.86068e-06	3.60087e-06	8.31358e-06	1.71119e-05	6.00753e-05	/
Aldo_ket_red	Aldo/keto reductase family	AMG (metabolism)	10	0	0	0	4.52263e-05	1.99179e-05	5.59534e-05	2.62029e-05	2.80656e-05	2.17855e-05	10.1038/nature19366
RraA-like	Aldolase/RraA	0	1	0	0	0	0	0	0	0	0	0	/
AUDH_Cupin	Aldos-2-ulose dehydratase/isomerase (AUDH) Cupin domain		2	0	0	0	5.39191e-06	2.49263e-06	1.09713e-06	3.95683e-06	4.0437e-06	7.21405e-06	/
Aldose_epim	Aldose 1-epimerase	0	1	5.82297e-06	4.03584e-06	2.10421e-06	0	0	0	0	0	0	/
Alfin	Alfin		3	1.5447e-06	0	9.30334e-07	1.47968e-06	3.53762e-06	2.78569e-05	4.1448e-06	3.70814e-06	2.17973e-06	/
ALG3	ALG3 protein		1	0	0	0	1.10458e-06	4.01494e-06	1.05784e-06	1.13617e-06	1.35775e-06	3.99059e-06	/
Alg6_Alg8	ALG6, ALG8 glycosyltransferase family		1	0	0	0	1.21691e-06	0	2.33083e-06	3.75515e-06	0	1.0991e-06	/
Alginate_exp	Alginate export		4	3.82314e-05	1.89499e-05	1.25595e-05	3.17812e-05	5.67018e-06	9.51391e-06	7.91264e-06	7.2058e-06	1.8325e-05	/
Alginate_lyase	Alginate lyase		32	2.3918e-06	4.12381e-06	3.31647e-05	0.000184898	0.000157701	0.000139897	0.00014019	0.000263546	0.000107701	/
AlgF	Alginate O-acetyl transferase AlgF		3	0	0	0	2.14962e-05	1.72794e-05	1.56489e-05	3.42986e-05	2.64195e-05	1.25459e-05	/
ALIX_LYPXL_bnd	ALIX V-shaped domain binding to HIV		23	1.87447e-06	0	0	0.00013928	0.000185271	0.000152025	0.000139125	0.000294482	0.000186888	/
AlkA_N	AlkA N-terminal domain		6	3.53449e-06	2.87434e-06	0	2.60688e-05	2.77132e-05	2.85213e-05	2.55932e-05	3.51729e-05	3.70972e-05	/
Nha1_C	Alkali metal cation/H+ antiporter Nha1 C terminus		10	9.82141e-06	5.89469e-06	1.47759e-05	1.39756e-05	2.28428e-05	2.02138e-05	3.63967e-05	1.43097e-05	1.15036e-05	/
Glyco_hydro_100	Alkaline and neutral invertase		6	1.0777e-06	0	0	0.00017582	2.67418e-05	2.43621e-05	2.52664e-05	2.44904e-05	1.44535e-05	/
Alk_phosphatase	Alkaline phosphatase		3	1.4634e-06	2.02854e-07	0	1.13067e-06	0	1.69703e-06	1.78361e-06	2.96651e-06	0	/
Alkyl_sulf_C	Alkyl sulfatase C-terminal		9	3.86622e-06	1.81732e-06	3.15838e-06	1.60795e-05	2.71856e-05	8.9035e-06	1.72358e-05	1.61789e-05	6.46479e-05	/
Alkyl_sulf_dimr	Alkyl sulfatase dimerisation		5	0	0	0	6.48341e-06	1.24979e-05	1.322e-05	1.28274e-05	1.49412e-05	1.43574e-05	/
MerB	Alkylmercury lyase		7	1.87256e-05	1.36054e-05	6.79368e-06	0.000438376	0.00209438	0.000529206	0.000446382	0.00045523	0.000359008	/
Allantoicase	Allantoicase repeat		2	0	0	0	3.75903e-07	4.26982e-05	1.04181e-06	1.15997e-06	4.62061e-07	2.9836e-06	/
Allene_ox_cyc	Allene oxide cyclase		2	1.26385e-06	2.1023e-06	1.01491e-05	2.60556e-06	2.63076e-06	3.04982e-06	1.48894e-06	1.42345e-06	1.83036e-06	/
AOC_like	Allene oxide cyclase barrel like domain		16	4.06136e-06	0	0	2.38028e-05	3.11535e-05	1.96263e-05	1.66944e-05	5.61232e-05	3.55956e-05	/
Feld-I_B	Allergen Fel d I-B chain		3	0	0	0	1.49653e-06	5.29681e-06	5.76615e-06	2.95456e-06	6.77795e-05	7.33574e-07	/
Allexi_40kDa	Allexivirus 40kDa protein		22	8.46532e-05	4.8475e-05	1.8493e-05	4.35056e-05	4.28756e-05	0.000110638	0.000154755	0.000102271	5.74482e-05	/
EGF_alliinase	Alliinase EGF-like domain		1	0	0	0	1.52761e-06	9.2543e-07	1.95063e-06	6.80898e-06	0	4.59908e-07	/
Alliinase_C	Allinase		2	0	0	0	3.21379e-06	2.81943e-06	9.74095e-06	1.22294e-05	4.41268e-06	1.11166e-06	/
ALMS_motif	ALMS motif		2	0	0	0	8.32436e-07	4.53863e-06	2.19234e-06	7.2781e-06	8.44165e-06	0.000107814	/
Gb3_synth	Alpha 1,4-glycosyltransferase conserved region		17	3.28893e-05	2.12037e-05	3.99269e-05	0.000146374	0.000242944	0.000325194	0.000264199	0.000264702	0.000229802	/
Alpha_adaptin_C	Alpha adaptin AP2, C-terminal domain	0	1	3.67231e-06	5.23593e-06	0	0	0	0	0	0	0	/
A_amylase_inhib	Alpha amylase inhibitor		6	4.94253e-05	4.44061e-05	8.95654e-06	1.15318e-05	1.02074e-05	8.45902e-06	4.64896e-06	1.82681e-05	9.00997e-06	/
Alpha-amylase	Alpha amylase, catalytic domain	0	2	6.72648e-06	2.17785e-06	1.04585e-05	0	0	0	0	0	0	/
Alpha-amylase_C	Alpha amylase, C-terminal all-beta domain		1	0	0	0	8.51355e-07	3.86815e-07	1.223e-06	2.18927e-07	1.04649e-06	1.53788e-06	/
Alpha-amylase_N	Alpha amylase, N-terminal ig-like domain		2	0	0	0	0	9.73773e-07	0	0	1.31722e-06	0	/
Adaptin_binding	Alpha and gamma adaptin binding protein p34		4	2.02475e-05	2.65645e-05	8.9312e-06	5.10121e-05	0.000102376	8.14765e-05	0.000110771	8.99439e-05	5.73227e-05	/
AlphaC_N	Alpha C protein N terminal		4	1.11219e-06	0	0	3.06846e-07	1.16274e-06	9.53104e-07	1.60864e-06	6.99039e-07	5.78437e-05	/
Crystallin	Alpha crystallin A chain, N terminal		1	0	0	0	4.15015e-07	1.13138e-06	7.94909e-07	3.41509e-06	1.53041e-06	7.49677e-07	/
Melibiase_2	Alpha galactosidase A		2	1.3854e-06	9.28944e-07	2.01806e-06	6.83786e-07	2.48544e-06	0	2.11004e-06	8.40511e-07	1.23518e-06	/
Melibiase_2_C	Alpha galactosidase A C-terminal beta sandwich domain		2	1.23788e-06	1.05595e-07	1.83518e-06	1.85284e-06	7.01536e-07	1.33083e-06	2.06466e-06	1.13876e-06	2.51021e-06	/
Melibiase_C	Alpha galactosidase C-terminal beta sandwich domain		11	1.70157e-05	8.62417e-06	2.20609e-05	7.47045e-06	1.01007e-05	1.93184e-05	1.51705e-05	1.9183e-05	7.99932e-06	/
HCR	Alpha helical coiled-coil rod protein (HCR)		1	0	0	0	2.95463e-07	9.6656e-06	1.41481e-06	1.51957e-06	5.44776e-06	8.00581e-07	/
Alpha_Helical	Alpha helical domain		1	0	0	0	2.88344e-07	9.17068e-07	1.10457e-06	2.66932e-06	7.08865e-07	3.90645e-07	/
Alpha-mann_mid	Alpha mannosidase middle domain		8	1.82804e-05	1.29468e-05	1.91383e-05	2.52483e-05	0.000216678	3.10047e-05	3.87752e-05	3.98987e-05	1.8722e-05	/
Alpha_TIF	Alpha trans-inducing protein (Alpha-TIF)		3	1.70233e-06	2.67436e-06	0	4.13241e-06	7.89755e-06	1.04618e-05	6.18849e-06	1.156e-05	6.46328e-06	/
FucT_N	Alpha-(1,3)-fucosyltransferase FucT N-terminal domain		2	0	0	0	1.15418e-05	1.30138e-05	1.34202e-05	3.40598e-05	1.74942e-05	1.02823e-05	/
DUF3367	Alpha-(1->3)-arabinofuranosyltransferase		3	1.67017e-06	2.51447e-06	5.40194e-07	5.43921e-06	1.08738e-05	1.04181e-05	5.59479e-06	5.34871e-06	7.86025e-06	/
Antimicrobial17	Alpha/beta enterocin family		5	6.2551e-06	6.76736e-07	3.30785e-06	6.52452e-06	1.6152e-05	1.03012e-05	1.76004e-05	2.18345e-05	5.88691e-05	/
Abhydrolase_8	Alpha/beta hydrolase		13	0.000922463	0.000266269	0.000349155	3.05748e-05	1.94645e-05	2.08686e-05	4.28563e-05	1.77209e-05	2.60298e-05	/
Abhydrolase_5	Alpha/beta hydrolase family	other	51	1.7768e-05	1.93175e-05	8.36567e-06	0.000559652	0.000557138	0.000383917	0.000350467	0.00060889	0.000495359	10.1038/nature19366
Abhydrolase_1	alpha/beta hydrolase fold		55	1.59962e-05	1.5862e-05	0.000154784	0.000405043	0.000663194	0.000669666	0.000439026	0.000707906	0.000589273	/
DUF1100	Alpha/beta hydrolase of unknown function (DUF1100)	UNK	2	0	0	0	3.12706e-06	1.84851e-05	9.74076e-05	0.000158556	0.000201745	6.58262e-06	/
DUF1400	Alpha/beta hydrolase of unknown function (DUF1400)	UNK	12	3.20291e-06	5.48004e-07	0	5.7178e-05	6.90663e-05	6.54635e-05	0.000127404	6.8331e-05	6.65281e-05	/
DUF900	Alpha/beta hydrolase of unknown function (DUF900)	UNK	3	0	0	0	3.82019e-06	7.80416e-07	2.86555e-06	3.71023e-06	6.79999e-06	1.5431e-06	10.1038/nature19366
DUF915	Alpha/beta hydrolase of unknown function (DUF915)	UNK	6	5.24983e-06	1.09967e-05	0	9.70237e-07	3.22521e-06	9.05328e-06	7.38136e-06	5.55054e-07	1.15725e-05	/
Abhydrolase_9	Alpha/beta-hydrolase family		4	0	0	0	1.27761e-05	7.84267e-06	5.99769e-06	6.86155e-06	1.19288e-05	3.0127e-06	/
Abhydrolase_9_N	Alpha/beta-hydrolase family N-terminus		25	0.000142584	7.23263e-05	0.000114277	5.13432e-05	4.4043e-05	0.000102625	3.29787e-05	4.56923e-05	3.08822e-05	/
CST-I	Alpha-2,3-sialyltransferase (CST-I)		7	1.64633e-06	1.01427e-06	0	2.06346e-05	1.14007e-05	1.50722e-05	1.76239e-05	2.73315e-05	1.53584e-05	/
A-2_8-polyST	Alpha-2,8-polysialyltransferase (POLYST)		1	0	0	0	4.55055e-06	0	0	0	0	0	/
A2M_BRD	Alpha-2-macroglobulin bait region domain		1	0	0	0	0	0	0	0	1.11713e-06	1.6417e-06	/
A2M	Alpha-2-macroglobulin family		6	0.000531802	2.9662e-05	1.51296e-05	2.39506e-05	2.26538e-07	7.16246e-07	3.40445e-07	9.19309e-07	1.39107e-05	/
Alpha-2-MRAP_C	Alpha-2-macroglobulin RAP, C-terminal domain		10	1.31126e-06	1.6524e-07	0	4.91084e-06	1.24124e-05	1.48703e-05	2.01191e-05	2.50507e-05	9.17121e-06	/
Alpha-2-MRAP_N	Alpha-2-macroglobulin RAP, N-terminal domain		4	1.66455e-05	1.2679e-05	3.92777e-05	5.728e-05	3.9994e-05	4.16914e-05	5.88137e-05	5.2481e-05	3.11031e-05	/
AAL_decarboxy	Alpha-acetolactate decarboxylase		5	0.000212148	0.000151165	0.000353312	0	4.49995e-06	6.01305e-06	2.67313e-06	4.14233e-06	9.1337e-07	/
Alpha-amyl_C2	Alpha-amylase C-terminal beta-sheet domain		7	0	0	0	2.07303e-05	2.40393e-05	2.94028e-05	3.55234e-05	5.28937e-05	2.84317e-05	/
AlphaC_C	AlphaC C-terminal		1	0	0	0	1.60441e-06	2.18691e-06	1.1524e-06	1.23773e-06	1.97215e-06	7.24548e-07	/
a_DG1_N2	Alpha-Dystroglycan N-terminal domain 2		4	4.13623e-06	4.58684e-06	0	4.88478e-06	1.03715e-05	9.85098e-06	2.71591e-05	2.08909e-05	3.81146e-06	/
aGPT-Pplase1	alpha-glutamyl/putrescinyl thymine pyrophosphorylase clade 1		32	5.09367e-05	4.00542e-05	3.33884e-05	0.000185613	6.04188e-05	8.61783e-05	8.29087e-05	7.54432e-05	0.000209424	/
aGPT-Pplase2	Alpha-glutamyl/putrescinyl thymine pyrophosphorylase clade 2		24	2.08749e-05	1.56977e-05	3.54432e-05	0.000143989	4.40761e-05	6.44935e-05	6.23786e-05	5.93094e-05	7.10424e-05	/
aGPT-Pplase3	Alpha-glutamyl/putrescinyl thymine pyrophosphorylase clade 3		6	1.5447e-06	2.44713e-07	0	9.16355e-06	6.5323e-06	1.73679e-05	1.232e-05	1.70908e-05	1.02442e-05	/
AHSP	Alpha-haemoglobin stabilising protein		4	0	0	0	1.53005e-05	9.20869e-06	1.55972e-05	8.93548e-06	1.02435e-05	8.40153e-06	/
alpha-hel2	Alpha-helical domain 2		8	0.000145271	2.19996e-05	7.83856e-06	7.26222e-06	1.31631e-05	1.13941e-05	1.36558e-05	1.1504e-05	1.14029e-05	/
Herpes_gE	Alphaherpesvirus glycoprotein E		5	3.2331e-06	2.86826e-06	0	4.61445e-05	4.48826e-05	2.87509e-05	0.000432136	7.34597e-05	2.23499e-05	/
Herpes_gI	Alphaherpesvirus glycoprotein I		2	0	0	0	0	5.93116e-07	1.81275e-05	0	4.01153e-06	6.93307e-06	/
Herpes_US9	Alphaherpesvirus tegument protein US9		6	8.98539e-06	3.92412e-06	1.99952e-06	0.000255559	6.91204e-05	0.000105092	0.000205413	0.000224215	0.000107386	/
Alpha_kinase	Alpha-kinase family		2	0	0	0	2.0263e-05	3.01897e-05	2.12149e-05	2.2946e-05	4.40032e-05	1.68571e-05	/
AbfB	Alpha-L-arabinofuranosidase B (ABFB) domain	0	1	1.48575e-06	1.41223e-06	1.84078e-05	0	0	0	0	0	0	/
ArabFuran-catal	Alpha-L-arabinofuranosidase B, catalytic	AMG (metabolism)	32	9.00737e-06	8.22392e-06	2.91767e-05	6.8691e-05	0.000177229	6.86687e-05	0.00012915	0.000152645	0.000164102	10.1038/nature19366
Alpha-L-AF_C	Alpha-L-arabinofuranosidase C-terminal domain		1	0	0	0	8.7254e-06	0	0	0	0	0	/
Alpha_L_fucos	Alpha-L-fucosidase		1	0	0	0	5.63118e-07	5.11708e-07	0	0	1.03828e-06	9.91779e-06	/
Fucosidase_C	Alpha-L-fucosidase C-terminal domain		1	0	0	0	9.44705e-07	8.58458e-07	9.04732e-07	1.94345e-06	2.32246e-06	8.53251e-07	/
Glyco_hydro_106	alpha-L-rhamnosidase		5	0	0	0	5.0832e-05	8.92483e-06	9.74292e-06	1.04397e-05	1.10436e-05	9.88923e-06	/
Bac_rhamnosid_N	Alpha-L-rhamnosidase N-terminal domain		5	1.72027e-05	7.40539e-06	6.48233e-06	4.77259e-06	5.49911e-06	1.80812e-06	1.32084e-05	2.72348e-06	8.89021e-06	/
Pro_Al_protease	Alpha-lytic protease prodomain	0	2	7.34739e-06	1.42003e-05	6.04969e-06	0	0	0	0	0	0	/
NAGLU_N	Alpha-N-acetylglucosaminidase (NAGLU) N-terminal domain		4	0	0	0	1.33681e-05	1.85052e-05	1.7043e-05	2.57425e-05	3.8898e-05	1.36842e-05	/
NAGLU	Alpha-N-acetylglucosaminidase (NAGLU) tim-barrel domain		2	0	0	0	5.4145e-05	2.5116e-05	9.32908e-05	0.000412457	0.000104478	6.02639e-05	/
Peptidase_S3	Alphavirus core protein		12	1.72761e-05	1.19748e-05	5.55832e-06	7.13065e-05	0.000421636	0.000407318	9.69629e-05	0.000184117	0.00105766	/
Alpha_E1_glycop	Alphavirus E1 glycoprotein		3	3.13852e-06	1.17649e-06	1.15012e-05	1.43196e-06	4.65777e-06	4.8222e-06	2.8977e-06	1.19262e-06	2.19078e-05	/
Alpha_E3_glycop	Alphavirus E3 glycoprotein	0	1	1.11355e-05	1.88639e-05	9.8748e-07	0	0	0	0	0	0	/
Alpha_GJ	Alphavirus glycoprotein J		9	1.2622e-05	7.59014e-06	3.3173e-06	1.05567e-05	3.20023e-05	1.07558e-05	2.34669e-05	1.48806e-05	0.000176577	/
ALMS_repeat	Alstrom syndrome repeat	0	1	4.05485e-06	1.17768e-06	0	0	0	0	0	0	0	/
AIM5	Altered inheritance of mitochondria 5		3	1.65808e-06	1.98015e-06	1.22906e-06	1.28538e-06	3.26939e-06	1.75856e-07	4.83404e-06	6.14219e-06	8.62417e-06	/
Aim19	Altered inheritance of mitochondria protein 19		4	0	0	0	5.0789e-06	2.43141e-06	4.02337e-06	3.73015e-06	4.75517e-06	1.87689e-05	/
AIM3	Altered inheritance of mitochondria protein 3		4	0	0	0	2.10081e-05	1.40227e-05	1.2604e-05	1.50474e-05	9.94772e-06	4.8894e-06	/
Amj	Alternate to MurJ		2	0	0	0	6.89713e-06	2.75674e-06	3.12882e-06	5.24347e-05	7.01185e-06	3.78216e-05	/
AOX	Alternative oxidase	AMG (metabolism)	3	5.04642e-06	1.27295e-06	6.14532e-07	0	0	0	0	0	0	10.1038/nature19366
ArfA	Alternative ribosome-rescue factor A		4	0	0	0	1.45459e-05	1.01003e-05	1.60326e-05	1.60672e-05	2.50348e-05	1.66446e-05	/
DRY_EERY	Alternative splicing regulator		3	0	0	0	6.48942e-06	1.55231e-05	6.95547e-06	1.55043e-05	1.53643e-05	1.51569e-05	/
WD40_alt	Alternative WD40 repeat motif	0	12	9.13452e-05	5.19928e-05	5.12259e-05	0	0	0	0	0	0	/
ALMT	Aluminium activated malate transporter		2	0	0	0	1.10458e-05	0.000121014	6.02328e-06	1.86418e-05	1.9928e-05	1.16438e-05	/
DUF3700	Aluminium induced protein		7	0	0	0	5.18439e-06	7.30111e-05	7.29489e-06	1.39608e-05	1.82116e-05	1.29061e-05	/
A2M_recep	A-macroglobulin receptor binding domain		1	0	0	0	4.24419e-06	3.21393e-06	2.37102e-06	3.2742e-06	7.82545e-06	9.58331e-07	/
TED_complement	A-macroglobulin TED domain	0	1	3.03324e-06	2.69095e-05	0	0	0	0	0	0	0	/
Amastin	Amastin surface glycoprotein		3	0	0	0	1.50332e-05	3.47687e-05	3.84245e-05	2.08073e-05	2.77699e-05	2.01776e-05	/
Amb_V_allergen	Amb V Allergen		3	4.10751e-06	1.05115e-06	0	4.35968e-06	1.23106e-05	3.75052e-06	3.24925e-06	6.41845e-06	2.16907e-06	/
Amdo_NSP	Amdovirus non-structural protein		3	0	0	0	2.04142e-06	7.5401e-06	1.93689e-06	3.06437e-07	3.29578e-06	3.52146e-06	/
Amelin	Ameloblastin precursor (Amelin)		1	0	0	0	5.77682e-06	3.74959e-06	1.58068e-06	3.39546e-06	2.02882e-06	3.72684e-06	/
Amelogenin	Amelogenin		4	0	0	0	2.48878e-06	4.86887e-06	2.69839e-05	7.255e-06	0.000366236	1.11914e-05	/
Amelotin	Amelotin		4	0	0	0	4.55028e-06	1.26694e-05	9.26122e-06	9.03479e-06	1.50755e-05	1.31845e-05	/
Amidase	Amidase		4	4.87089e-06	2.02558e-06	0	9.27116e-06	6.71041e-06	9.03373e-06	1.61342e-05	9.01088e-06	1.61493e-05	/
Amidinotransf	Amidinotransferase	AMG (metabolism)	6	4.46861e-06	1.23886e-06	0	2.52843e-05	4.20822e-05	2.64317e-05	4.44278e-05	0.000175964	2.64022e-05	10.1038/nature19366
Amidohydro_2	Amidohydrolase	AMG (metabolism)	10	2.9088e-05	5.14687e-05	0.000646138	7.25891e-06	1.07879e-05	2.04465e-05	1.18181e-05	1.84128e-05	3.53157e-05	10.1038/nature19366
Amidohydro_1	Amidohydrolase family	AMG (metabolism)	12	2.20478e-06	1.76581e-06	5.75936e-05	1.01458e-05	1.61892e-05	2.7734e-05	1.31792e-05	2.15031e-05	2.23951e-05	10.1038/nature19366
Amido_AtzD_TrzD	Amidohydrolase ring-opening protein (Amido_AtzD_TrzD)		5	1.37496e-06	7.9061e-07	1.59486e-06	2.40785e-05	2.84284e-05	2.28136e-05	2.8364e-05	0.000130891	1.93309e-05	/
ASC	Amiloride-sensitive sodium channel		1	0	0	0	2.06612e-06	2.34686e-06	2.22603e-06	3.18783e-06	2.53967e-06	2.09937e-06	/
AMIN	AMIN domain		3	0	0	0	2.64856e-05	3.47125e-06	1.56031e-05	1.33974e-05	3.45095e-06	6.13925e-06	/
AA_kinase	Amino acid kinase family		10	2.3265e-05	6.9518e-06	2.15855e-05	1.3417e-05	1.57166e-05	9.60381e-06	1.8392e-05	1.24698e-05	2.24724e-05	/
AA_permease	Amino acid permease		12	8.56336e-06	6.12417e-06	2.67936e-06	7.02073e-06	2.04491e-05	1.70885e-05	3.28529e-05	3.68813e-06	2.95763e-05	/
AA_permease_N	Amino acid permease N-terminal		4	0	0	0	0.000128731	1.89487e-05	5.60661e-05	1.44079e-05	4.66484e-05	4.52635e-06	/
AA_synth	Amino acid synthesis		3	0	0	0	6.49842e-06	3.11023e-06	1.44105e-05	7.55976e-06	4.51166e-06	2.70949e-06	/
Phe_tRNA-synt_N	Aminoacyl tRNA synthetase class II, N-terminal domain	other	13	3.05073e-05	2.06669e-05	1.92672e-05	4.16483e-05	0.000106008	8.27322e-05	6.03278e-05	8.51453e-05	6.70517e-05	10.1038/nature19366
Arnt_C	Aminoarabinose transferase C-terminal domain		12	1.09258e-05	9.03997e-06	1.87129e-05	0.00011257	5.99304e-05	4.97254e-05	0.000139573	0.000133616	9.12017e-05	/
Antibiotic_NAT	Aminoglycoside 3-N-acetyltransferase	AMG (metabolism)	3	0	0	0	1.18752e-05	1.01314e-05	7.44666e-06	1.59742e-05	2.10006e-05	8.98268e-06	10.1038/nature19366
AadA_C	Aminoglycoside adenyltransferase C-terminal domain		4	0	0	0	6.71573e-06	1.05773e-05	1.39136e-05	7.76599e-06	1.19735e-05	6.55803e-06	/
APH_6_hur	Aminoglycoside/hydroxyurea antibiotic resistance kinase		8	3.57271e-05	2.9215e-05	1.14363e-05	1.49323e-05	2.90206e-05	2.72595e-05	2.10996e-05	2.83222e-05	2.80582e-05	/
Aminoglyc_resit	Aminoglycoside-2''-adenylyltransferase		2	2.23124e-06	2.72175e-05	1.65393e-06	6.4105e-06	1.92233e-05	1.35064e-05	1.97816e-06	4.72787e-06	2.37387e-05	/
GCV_T	Aminomethyltransferase folate-binding domain		2	0	0	0	3.17366e-06	3.26214e-06	7.00053e-06	5.91345e-06	7.4504e-06	2.65497e-06	/
Peptidase_M18	Aminopeptidase I zinc metalloprotease (M18)		1	0	0	0	5.65796e-06	2.48206e-06	1.13977e-05	1.22417e-05	9.59279e-07	8.81075e-07	/
AMP_N	Aminopeptidase P, N-terminal domain		2	0	0	0	2.67316e-05	2.95767e-05	2.67548e-05	4.18642e-05	2.72828e-05	1.97215e-05	/
AZUL	Amino-terminal Zinc-binding domain of ubiquitin ligase E3A		4	2.99883e-06	3.26096e-06	1.54309e-06	4.56214e-05	8.05826e-06	2.49711e-05	1.84786e-05	4.13941e-05	1.6793e-05	/
Aminotran_1_2	Aminotransferase class I and II	AMG (metabolism)	18	3.62787e-05	1.33118e-05	3.32969e-05	5.16022e-05	9.01096e-05	0.000124131	7.4195e-05	8.17665e-05	6.69253e-05	10.1038/nature19366
Aminotran_4	Amino-transferase class IV		3	1.63317e-06	3.62218e-07	2.16395e-06	7.77591e-07	1.4132e-06	2.23407e-06	2.13289e-06	3.50466e-06	1.63874e-06	/
Aminotran_3	Aminotransferase class-III	other	12	9.47118e-07	1.65047e-06	1.62978e-05	3.14782e-05	2.15973e-05	2.82049e-05	3.67669e-05	3.10255e-05	3.20265e-05	10.1038/nature19366
Aminotran_5	Aminotransferase class-V	AMG (metabolism)	16	3.49889e-06	4.63972e-06	1.08206e-05	5.78667e-05	8.9439e-05	0.000135147	8.31036e-05	6.57877e-05	7.1506e-05	10.1038/nature19366
TAT_ubiq	Aminotransferase ubiquitination site	0	1	5.23167e-05	0.00010589	0	0	0	0	0	0	0	/
AmiS_UreI	AmiS/UreI family transporter		3	0	0	0	1.93561e-05	1.96569e-05	1.98782e-05	2.90738e-05	3.31989e-05	1.35522e-05	/
AMMECR1	AMMECR1		3	2.39213e-05	1.4125e-05	2.9937e-06	8.3965e-06	4.6602e-06	3.27427e-06	8.79182e-07	4.88238e-06	5.40392e-06	/
AMO	Ammonia monooxygenase	0	1	1.04454e-06	1.54445e-06	8.8673e-06	0	0	0	0	0	0	/
AmoC	Ammonia monooxygenase/methane monooxygenase, subunit C	AMG (metabolism)	1	0	0	0	0	1.34244e-06	1.13185e-06	3.03915e-06	1.45273e-06	8.00581e-07	10.1038/nature19366
Ammonium_transp	Ammonium Transporter Family	membrane transport	8	8.83578e-07	1.89746e-06	0	1.67392e-05	1.91214e-06	4.14307e-06	7.37523e-06	7.35447e-06	4.70875e-06	10.1038/nature19366
Amnionless	Amnionless		4	0	0	0	1.2319e-05	1.05972e-05	1.04809e-05	1.45957e-05	2.0199e-05	2.23034e-05	/
AMOP	AMOP domain		1	0	0	0	0	0	0	2.72546e-05	0	0	/
AMP-binding	AMP-binding enzyme	other	6	1.96093e-05	7.2455e-06	3.73032e-06	2.51029e-06	4.11441e-06	3.84387e-06	7.05801e-06	1.93677e-06	3.49134e-06	10.1038/nature19366
AMP-binding_C	AMP-binding enzyme C-terminal domain	other	11	4.7562e-06	4.76811e-06	1.93356e-05	2.04736e-05	1.94461e-05	1.91398e-05	1.82877e-05	1.05059e-05	0.000207509	10.1038/nature19366
GDE_C	Amylo-alpha-1,6-glucosidase		5	2.91131e-05	1.34218e-05	7.09243e-06	5.48073e-07	2.36436e-06	2.68617e-06	3.65797e-06	3.32298e-06	3.68449e-06	/
APP_N	Amyloid A4 N-terminal heparin-binding		2	0	0	0	7.65426e-06	9.12006e-05	6.49957e-06	2.6336e-05	5.10669e-05	4.63193e-06	/
ALS2CR11	Amyotrophic lateral sclerosis 2 candidate 11		3	0	0	0	2.79999e-05	8.05322e-05	3.72746e-05	2.5692e-05	4.32534e-05	1.61311e-05	/
ALS2CR8	Amyotrophic lateral sclerosis 2 chromosomal region candidate gene 8		1	0	0	0	6.12906e-06	7.95644e-06	6.28899e-06	6.30438e-05	3.17498e-05	1.58164e-06	/
zf-AN1	AN1-like Zinc finger	0	5	1.61293e-05	1.93228e-05	5.36065e-06	0	0	0	0	0	0	/
ASRT	Anabaena sensory rhodopsin transducer		3	1.21036e-06	4.58592e-06	7.28968e-06	9.57301e-07	1.59482e-06	9.16795e-07	4.92342e-07	5.88358e-07	4.32314e-07	/
NRDD	Anaerobic ribonucleoside-triphosphate reductase	DNA replication, recombination, repair; nucleotide metabolism	8	4.10197e-05	2.78646e-05	1.12253e-05	2.04432e-05	6.95186e-06	1.4156e-05	4.63469e-05	2.57581e-05	8.55835e-06	10.1038/nature19366
ANAPC2	Anaphase promoting complex (APC) subunit 2		9	9.25257e-06	5.26049e-06	7.17686e-06	1.11807e-05	1.68142e-05	1.07842e-05	9.19657e-06	8.4227e-06	0.000131255	/
ANAPC8	Anaphase promoting complex subunit 8 / Cdc23		3	7.13279e-06	3.7645e-05	1.90928e-06	1.02277e-05	6.85474e-06	1.59732e-05	1.59131e-05	1.4242e-05	7.37807e-06	/
ANAPC_CDC26	Anaphase-promoting complex APC subunit CDC26	0	1	4.08892e-06	6.62717e-06	1.81857e-06	0	0	0	0	0	0	/
APC1_C	Anaphase-promoting complex sub unit 1 C-terminal domain		1	0	0	0	7.33698e-06	9.5245e-07	1.4555e-05	1.50937e-05	2.57675e-06	0	/
zf-ANAPC11	Anaphase-promoting complex subunit 11 RING-H2 finger	0	3	2.71347e-05	1.74117e-05	1.25737e-05	0	0	0	0	0	0	/
ANAPC4_WD40	Anaphase-promoting complex subunit 4 WD40 domain		13	1.51662e-06	0	0	0.000741025	0.00103227	0.000815572	0.00109901	0.000670251	0.000555801	/
ANAPC5	Anaphase-promoting complex subunit 5		6	2.40287e-06	4.8725e-06	3.63864e-06	9.78217e-06	9.22717e-06	2.21474e-05	3.05116e-05	9.89341e-06	6.3954e-06	/
ANAPC3	Anaphase-promoting complex, cyclosome, subunit 3		64	0.000100667	5.89787e-05	0.000266126	0.00015297	0.000178749	0.000206799	0.000438444	0.000312018	0.000253743	/
ANAPC4	Anaphase-promoting complex, cyclosome, subunit 4		12	1.53175e-05	1.83791e-05	1.98997e-05	1.57232e-05	2.67863e-05	4.15698e-05	3.23759e-05	2.20992e-05	1.8977e-05	/
ANAPC10	Anaphase-promoting complex, subunit 10 (APC10)		7	1.15107e-06	6.80783e-07	0	1.24112e-05	7.2005e-06	7.58919e-06	1.01638e-05	6.21787e-06	1.58594e-05	/
ANAPC16	Anaphase-promoting complex, subunit 16	0	1	1.06054e-06	4.60206e-07	0	0	0	0	0	0	0	/
ANATO	Anaphylotoxin-like domain		1	0	0	0	2.17568e-06	0	5.20906e-07	2.23792e-06	2.00576e-06	1.4738e-06	/
AHD	ANC1 homology domain (AHD)		2	2.31706e-06	3.95305e-06	0	0	1.44024e-07	0	0	0	6.62786e-05	/
ASPRs	Ancylostoma-associated secreted protein related		2	0	0	0	4.12961e-06	2.1992e-06	7.7258e-07	5.12692e-06	2.97484e-06	0	/
Androgen_recep	Androgen receptor		5	7.56963e-06	3.29637e-06	5.53742e-06	1.74136e-05	1.37206e-05	5.13131e-06	5.33081e-06	1.09807e-05	6.5815e-06	/
Angiomotin_C	Angiomotin C terminal		6	0	0	0	1.45663e-05	1.09883e-05	9.90957e-06	1.43132e-05	2.03897e-05	9.24766e-06	/
Peptidase_M2	Angiotensin-converting enzyme		4	0	0	0	1.13982e-05	5.78408e-06	1.55117e-05	8.50581e-06	7.74619e-06	1.04708e-05	/
AnmK	Anhydro-N-acetylmuramic acid kinase		4	0.000135744	5.29709e-05	2.74806e-06	1.95812e-06	0	3.83982e-06	6.04238e-06	4.81383e-06	2.61073e-06	/
Anillin_N	Anillin N-terminus		3	0	0	0	8.63418e-06	9.18354e-06	6.35421e-06	8.28929e-06	9.92307e-06	6.63134e-06	/
An_peroxidase	Animal haem peroxidase		2	0	0	0	0	4.57844e-07	4.91424e-06	2.33215e-06	2.09548e-06	4.51312e-06	/
ArsA_ATPase	Anion-transporting ATPase	other	27	4.10795e-05	8.62487e-05	4.29479e-05	5.62485e-05	7.00924e-05	5.46703e-05	0.000102883	8.75841e-05	0.000102929	10.1038/nature19366
Ank_3	Ankyrin repeat	other	2	0	0	0	0	6.65743e-07	7.01629e-07	2.73416e-06	0	2.90981e-06	10.1038/nature19366
Ank_2	Ankyrin repeats (3 copies)	other	3	0	0	0	2.0992e-06	2.0341e-06	3.01761e-06	9.95376e-06	6.61943e-06	3.21556e-06	10.1038/nature19366
Ank_4	Ankyrin repeats (many copies)	other	2	0	0	0	2.46364e-06	3.86392e-06	4.0722e-06	2.62277e-06	4.32616e-07	6.35756e-07	10.1038/nature19366
KCNQC3-Ank-G_bd	Ankyrin-G binding motif of KCNQ2-3		2	0	0	0	3.87539e-06	2.83664e-06	6.99628e-06	8.15653e-06	5.64103e-06	2.25555e-06	/
Eryth_link_C	Annelid erythrocruorin linker subunit C-terminus		1	0	0	0	5.10813e-06	0	0	0	0	0	/
Annexin	Annexin	other	2	2.0767e-06	1.91912e-07	0	4.06401e-06	7.38598e-06	5.18941e-06	5.57368e-06	3.33033e-06	3.67059e-06	10.1038/nature19366
ANXA2R	Annexin-2 receptor		1	0	0	0	2.54903e-06	7.72104e-07	3.25489e-06	3.49592e-06	5.22211e-06	2.30226e-06	/
Annexin_like	Annexin-like domain		1	0	0	0	1.4078e-05	0	0	0	0	0	/
Cys_box	Anosmin cysteine rich domain		1	0	0	0	9.90311e-07	9.89891e-06	0	1.17143e-05	5.47781e-06	2.68333e-06	/
Anp1	Anp1		101	6.18225e-05	8.35864e-05	0.000244568	0.000167622	0.00021942	0.000461372	0.000311135	0.00052208	0.000336336	/
Pilosulin	Ant venom peptides		4	0	0	0	7.31108e-06	1.19489e-05	9.78977e-06	1.75683e-05	1.02373e-05	8.54021e-06	/
AntA	AntA/AntB antirepressor	transcription, translation, protein synthesis	9	4.48462e-06	1.22417e-06	6.64854e-07	2.81802e-05	5.10118e-05	2.52038e-05	5.85391e-05	7.23773e-05	2.39721e-05	10.1038/nature19366
Argos	Antagonist of EGFR signalling, Argos		2	0	0	0	6.54961e-06	6.48107e-07	8.19651e-06	1.71178e-06	3.50677e-06	3.65033e-06	/
ANTAR	ANTAR domain		26	0.000976898	0.000261022	0.000351596	3.36289e-05	6.48699e-05	6.05276e-05	6.73323e-05	6.86246e-05	7.55563e-05	/
LHC	Antenna complex alpha/beta subunit		2	0	0	0	2.53403e-06	1.53512e-06	6.70437e-06	4.59431e-06	7.26795e-06	7.84869e-06	/
ANTH	ANTH domain		10	0	0	0	3.38939e-05	1.19935e-05	1.33467e-05	6.60201e-05	1.72509e-05	1.5633e-05	/
Ant_C	Anthrax receptor C-terminus region		4	6.98436e-06	1.6705e-06	0	2.7925e-05	5.85331e-06	8.76285e-06	2.06479e-05	1.9466e-05	1.2212e-05	/
Anth_Ig	Anthrax receptor extracellular domain		1	0	0	0	1.76289e-06	2.03884e-06	1.84178e-06	9.8908e-07	9.84974e-07	3.3292e-06	/
Anthrax-tox_M	Anthrax toxin lethal factor, middle domain		3	0	0	0	4.8052e-06	6.5069e-06	3.96967e-06	6.15219e-06	9.62236e-06	6.11047e-06	/
ATLF	Anthrax toxin lethal factor, N- and C-terminal domain		2	0	0	0	4.302e-06	3.22143e-06	4.11998e-06	3.07667e-06	2.41142e-06	1.45794e-05	/
Anthrax_toxA	Anthrax toxin LF subunit		3	3.95087e-06	9.02149e-06	1.12492e-05	3.75903e-06	3.41585e-06	5.75997e-06	9.6664e-06	5.54473e-06	3.64977e-06	/
RseA_C	Anti sigma-E protein RseA, C-terminal domain	0	1	1.83327e-06	7.96257e-06	4.1957e-05	0	0	0	0	0	0	/
RseA_N	Anti sigma-E protein RseA, N-terminal domain	0	1	4.77244e-06	2.07093e-06	9.99762e-07	0	0	0	0	0	0	/
ExsD	Antiactivator protein ExsD		4	0	0	0	6.13279e-05	9.19865e-06	1.79888e-05	1.73645e-05	8.21549e-06	4.81732e-06	/
ABM	Antibiotic biosynthesis monooxygenase		10	4.96912e-05	2.01065e-05	1.88752e-05	2.52777e-05	2.71773e-05	4.09349e-05	4.67104e-05	5.43297e-05	3.70269e-05	/
HGTP_anticodon	Anticodon binding domain		14	1.52287e-05	4.93878e-06	6.39437e-06	2.79808e-05	4.44833e-05	6.08524e-05	4.29849e-05	4.7935e-05	4.78224e-05	/
HGTP_anticodon2	Anticodon binding domain of tRNAs		1	0	0	0	1.04967e-06	9.53842e-07	8.04206e-07	1.72752e-06	3.09662e-06	9.48057e-07	/
AD	Anticodon-binding domain		1	0	0	0	3.39736e-06	9.17927e-05	1.8654e-05	1.16485e-05	1.22497e-05	9.20542e-06	/
Anticodon_1	Anticodon-binding domain of tRNA		6	1.18823e-06	5.27073e-07	0	0.000106747	0.000156502	0.000213144	0.000152597	0.000137299	0.000113624	/
MazE_antitoxin	Antidote-toxin recognition MazE, bacterial antitoxin		12	1.5526e-05	9.91043e-06	3.07973e-06	2.69703e-05	3.0651e-05	2.13654e-05	4.50736e-05	4.21702e-05	3.96642e-05	/
Antifungal_pept	Antifungal peptide	0	3	9.00989e-06	1.64341e-05	2.45991e-05	0	0	0	0	0	0	/
Toxin_37	Antifungal peptide termicin	0	1	5.26034e-06	6.1112e-06	1.20692e-06	0	0	0	0	0	0	/
Phyto-Amp	Antigenic membrane protein of phytoplasma		8	1.14915e-05	2.51748e-06	1.72738e-06	2.66126e-06	3.03711e-06	3.94e-06	1.95999e-06	3.43264e-06	2.64084e-06	/
PagP	Antimicrobial peptide resistance and lipid A acylation protein PagP		4	0	0	0	0.000135294	3.61483e-05	4.71565e-05	0.000483142	3.25877e-05	6.3872e-05	/
AMH_N	Anti-Mullerian hormone, N terminal region	0	1	7.69279e-06	7.94541e-06	2.5437e-06	0	0	0	0	0	0	/
AbbA_antirepres	Antirepressor AbbA		2	0	0	0	4.47041e-05	0	2.5947e-06	2.09013e-05	1.66516e-06	5.42164e-05	/
SinI	Anti-repressor SinI	0	8	0.000197781	0.000128431	0.000281231	0	0	0	0	0	0	/
Antirestrict	Antirestriction protein	DNA replication, recombination, repair; nucleotide metabolism	5	0	0	5.66062e-06	1.40195e-05	1.43976e-05	1.44768e-05	3.04907e-05	3.20073e-05	1.26395e-05	10.1038/nature19366
ArdA	Antirestriction protein (ArdA)	DNA replication, recombination, repair; nucleotide metabolism	9	0.000124622	4.40538e-05	0.000238951	3.81056e-05	2.59724e-05	2.31221e-05	3.03907e-05	2.669e-05	0.000154949	10.1038/nature19366
Ral	Antirestriction protein Ral	0	3	0.000149261	0.000710362	4.46668e-05	0	0	0	0	0	0	/
AsiA	Anti-Sigma Factor A		6	1.55215e-05	6.32359e-06	4.9812e-06	4.40102e-06	5.35285e-06	5.01413e-06	5.87504e-05	1.07881e-05	1.04229e-06	/
CnrY	Anti-sigma factor CnrY		6	0.00014428	2.23351e-05	1.02308e-05	1.13294e-05	2.78102e-05	1.03546e-05	9.58781e-06	1.77991e-05	1.59123e-05	/
NepR	Anti-sigma factor NepR		5	0	0	0	1.9146e-05	2.49395e-06	5.23735e-06	1.54567e-05	1.29877e-05	8.41641e-06	/
RsgI_N	Anti-sigma factor N-terminus	0	1	2.86646e-07	6.35748e-07	0	0	0	0	0	0	0	/
FlgM	Anti-sigma-28 factor, FlgM		15	6.09676e-05	5.03886e-05	0.000139561	8.81088e-06	8.29908e-06	1.01713e-05	1.52228e-05	1.14645e-05	1.89324e-05	/
RsdA_SigD_bd	Anti-sigma-D factor RsdA to sigma factor binding region	0	2	8.54081e-07	9.67862e-07	9.46536e-06	0	0	0	0	0	0	/
RskA	Anti-sigma-K factor rskA	0	19	0.000160398	0.000133253	0.000148073	0	0	0	0	0	0	/
Antistasin	Antistasin family	0	1	7.73695e-06	1.07248e-05	0	0	0	0	0	0	0	/
Antiterm	Antitermination protein		7	1.60922e-05	5.60563e-06	1.56499e-05	2.07235e-05	1.53442e-05	5.26195e-06	6.19931e-06	1.82598e-05	1.53866e-05	/
MqsA_antitoxin	Antitoxin component of bacterial toxin-antitoxin system, MqsA		108	0.000912853	0.00202307	0.000717715	0.000489446	0.000690168	0.000580202	0.000527219	0.000413669	0.000693623	/
PHD_like	Antitoxin of toxin-antitoxin, RelE / RelB, TA system		8	1.01108e-05	0	0	1.77737e-05	2.75217e-05	2.69401e-05	2.33945e-05	2.37358e-05	1.27694e-05	/
ParD	Antitoxin ParD		10	3.454e-07	7.66057e-07	0	4.16767e-06	6.10561e-06	2.38343e-06	9.86488e-06	8.99914e-06	1.68217e-05	/
PhdYeFM_antitox	Antitoxin Phd_YefM, type II toxin-antitoxin system	other	26	0.000133096	0.000158791	1.28161e-05	6.0148e-05	0.000101053	0.000100641	8.29155e-05	0.000114712	0.000141091	10.1038/nature19366
SpoIISB_antitox	Antitoxin SpoIISB, type II toxin-antitoxin system	0	1	1.18318e-06	2.29613e-06	1.14015e-05	0	0	0	0	0	0	/
RnlB_antitoxin	Antitoxin to bacterial toxin RNase LS or RnlA	0	1	3.90393e-07	2.59754e-06	0	0	0	0	0	0	0	/
VbhA	Antitoxin VbhA	0	7	3.29997e-05	3.96425e-05	6.53078e-05	0	0	0	0	0	0	/
AP_endonuc_2_N	AP endonuclease family 2 C terminus		2	1.69009e-05	9.31059e-06	1.05073e-06	1.70548e-06	3.64655e-06	2.69018e-06	5.67558e-06	1.14685e-05	2.08405e-06	/
AP1AR	AP-1 complex-associated regulatory protein		7	4.83559e-07	2.6812e-07	1.61299e-05	2.47603e-05	5.50979e-06	1.36841e-05	1.27272e-05	4.63575e-06	7.4424e-06	/
AP2	AP2 domain	transcription, translation, protein synthesis	233	0.0001848	0.000140462	0.000157926	0.00359261	0.00252094	0.0021987	0.00407666	0.00244085	0.0020006	10.1038/nature19366
ACDC	AP2-coincident C-terminal		2	0	0	0	3.60792e-06	1.63927e-06	4.53436e-06	0	5.32183e-06	9.77594e-07	/
AP3D1	AP-3 complex subunit delta-1		2	0	0	0	7.77547e-06	1.59526e-06	6.12039e-06	4.64077e-06	5.54608e-06	9.05567e-07	/
AP-5_subunit_s1	AP-5 complex subunit sigma-1		2	0	0	0	4.50995e-06	2.01044e-06	7.06951e-06	1.23195e-05	5.33444e-06	7.18602e-06	/
SPG48	AP-5 complex subunit, vesicle trafficking	0	1	1.74872e-07	0	8.42566e-06	0	0	0	0	0	0	/
APAF1_C	APAF-1 helical domain		4	0	2.19621e-06	7.5475e-07	4.26169e-06	5.37863e-08	3.07006e-06	0	1.23686e-06	0	/
DUF525	ApaG domain		1	0	0	0	0	7.86058e-07	8.28429e-07	1.33466e-06	2.65824e-06	7.8129e-07	/
ApbE	ApbE family		4	1.06941e-06	0	0	3.45302e-06	3.45609e-06	2.26883e-06	1.81614e-06	2.52876e-06	2.6254e-05	/
APC_15aa	APC 15 residue motif	0	2	0.000623906	0.000698598	0.00072327	0	0	0	0	0	0	/
APC_r	APC repeat		1	0	0	0	2.20916e-05	0.000116684	4.03302e-05	8.16625e-05	2.12148e-05	2.43177e-05	/
Apc13p	Apc13p protein		6	7.09855e-06	3.81611e-06	1.77664e-05	1.17331e-05	3.05956e-05	9.42718e-05	7.99416e-05	0.000280475	2.12543e-05	/
HEPN_Apea	Apea-like HEPN		1	0	0	0	2.98201e-06	2.29288e-06	2.85583e-06	2.83136e-06	5.35725e-06	2.48615e-06	/
APG6	Apg6 BARA domain		3	0	0	0	7.29777e-06	5.70587e-06	7.2049e-06	6.21654e-06	8.90791e-06	9.68026e-06	/
APG6_N	Apg6 coiled-coil region		159	0.000279533	0.000144676	6.45087e-05	0.000485103	0.000663095	0.000559019	0.000598717	0.000654723	0.000953042	/
Megourin	Aphid Megourins		1	0	0	0	0	0	0	2.41695e-06	0	7.07423e-07	/
Cauli_AT	Aphid transmission protein		13	2.56658e-05	1.41322e-05	4.33679e-05	2.85044e-05	3.83687e-05	3.30913e-05	4.71577e-05	6.6398e-05	2.68653e-05	/
AMA-1	Apical membrane antigen 1		2	0	0	0	9.23575e-06	2.30269e-06	7.12042e-06	5.04118e-06	7.96393e-06	5.85175e-06	/
Apidaecin	Apidaecin		2	0.000106005	0.000667262	0.000850907	1.09336e-06	1.98709e-06	1.74517e-06	1.8744e-06	2.23994e-06	9.87519e-07	/
Apelin	APJ endogenous ligand	0	3	5.52555e-06	1.16367e-05	1.19971e-06	0	0	0	0	0	0	/
APO_RNA-bind	APO RNA-binding		3	0	0	0	8.9747e-07	1.86879e-06	6.34614e-06	8.76518e-06	2.5279e-06	5.67412e-06	/
APOBEC1	APOBEC1		3	0	0	0	1.48333e-05	1.39185e-05	5.06819e-06	1.08315e-05	1.12782e-05	5.64678e-05	/
APOBEC2	APOBEC2		28	1.63684e-05	8.67573e-06	3.61128e-05	0.000165487	0.000158491	0.00031825	0.000130836	0.000209796	0.000260808	/
APOBEC3	APOBEC3		47	3.39298e-05	2.36255e-05	4.49623e-05	0.000154535	0.000219772	0.00114841	0.000152894	0.000427541	0.00030163	/
APOBEC4	APOBEC4		5	1.49516e-05	0	0	5.66933e-06	6.69917e-06	6.6391e-06	2.69587e-05	6.79709e-06	1.41466e-05	/
APOBEC4_like	APOBEC4-like -AID/APOBEC-deaminase		14	3.93185e-06	1.12895e-06	9.81021e-06	1.74514e-05	1.54724e-05	2.56052e-05	4.87749e-05	3.03727e-05	0.000124664	/
APOBEC_C	APOBEC-like C-terminal domain		1	0	0	0	2.8719e-05	8.69904e-07	0	0	0	0	/
APOBEC_N	APOBEC-like N-terminal domain		25	2.79592e-05	1.82419e-05	3.21084e-05	0.000124429	0.00015803	0.000332157	0.000137247	0.000233195	0.000194742	/
CitX	Apo-citrate lyase phosphoribosyl-dephospho-CoA transferase		3	8.33058e-06	1.07978e-06	5.21277e-07	1.54456e-05	1.26697e-05	2.52803e-05	1.05502e-05	2.07218e-05	1.1249e-05	/
Apocytochr_F_C	Apocytochrome F, C-terminal		8	3.36347e-07	1.2433e-07	5.40194e-07	8.74414e-06	6.53558e-06	6.93287e-06	6.43867e-06	4.4833e-06	3.5162e-05	/
Apocytochr_F_N	Apocytochrome F, N-terminal		5	1.09038e-06	2.01528e-06	0	5.41331e-06	1.86286e-05	1.0203e-05	1.22947e-05	1.92507e-05	1.40764e-05	/
ApoLp-III	Apolipophorin-III precursor (apoLp-III)		140	0.000594397	0.000473715	0.000341746	0.000553878	0.000422841	0.000453355	0.000645734	0.000642847	0.000600041	/
Apolipoprotein	Apolipoprotein A1/A4/E domain	other	335	0.00128735	0.000873741	0.000822362	0.00144076	0.00214496	0.00231001	0.00201536	0.0024087	0.00153764	10.1038/nature19366
ApoA-II	Apolipoprotein A-II (ApoA-II)		5	2.81419e-05	1.78092e-05	1.27039e-05	1.60773e-05	1.79083e-05	2.23448e-05	1.99224e-05	9.93328e-06	9.40664e-06	/
ApoB100_C	Apolipoprotein B100 C terminal		3	0	0	0	1.32762e-06	7.23848e-06	2.2886e-06	8.7398e-07	5.61377e-06	3.4534e-06	/
APOC4	Apolipoprotein C4		7	2.73169e-06	4.21936e-06	1.10465e-05	7.48395e-06	5.39403e-06	2.68563e-05	3.71141e-05	1.26999e-05	3.41035e-05	/
ApoC-I	Apolipoprotein C-I (ApoC-1)		12	8.3515e-06	7.25501e-06	8.75608e-07	2.64721e-05	1.82975e-05	1.92721e-05	2.1641e-05	3.05979e-05	2.63675e-05	/
Apo-CII	Apolipoprotein C-II		11	9.69546e-06	1.36169e-05	7.3512e-06	8.64421e-06	1.89133e-05	2.43882e-05	1.6155e-05	3.09627e-05	1.68914e-05	/
Apo-CIII	Apolipoprotein CIII (Apo-CIII)		18	6.17115e-05	2.47211e-05	6.92133e-06	2.48712e-05	3.4644e-05	4.21664e-05	5.41869e-05	4.15043e-05	2.23559e-05	/
Apolipo_F	Apolipoprotein F		1	0	0	0	3.93411e-06	8.93737e-07	4.70956e-06	1.11283e-05	3.62686e-06	3.55327e-06	/
ApoL	Apolipoprotein L		5	0	0	0	2.268e-05	9.98553e-06	1.69512e-05	1.7132e-05	2.36194e-05	6.60097e-06	/
ApoO	Apolipoprotein O		27	8.81267e-05	7.87922e-05	3.59998e-05	0.000261494	4.95834e-05	0.000101702	0.0001016	0.000151153	8.19831e-05	/
ApoM	ApoM domain	0	1	1.35633e-05	2.25613e-06	3.26751e-06	0	0	0	0	0	0	/
DUF2315	Apoptogenic protein 1		4	2.24231e-07	2.4866e-07	0	5.48159e-06	9.19699e-06	1.13051e-05	1.30077e-05	1.26121e-05	1.09121e-05	/
AATF-Che1	Apoptosis antagonizing transcription factor		14	0.000104396	6.9478e-05	5.4934e-05	1.66686e-05	1.0335e-05	4.63777e-05	2.9005e-05	2.79918e-05	2.17742e-05	/
API5	Apoptosis inhibitory protein 5 (API5)		7	1.95086e-05	1.03019e-05	7.49472e-06	2.2357e-05	5.77283e-06	1.98965e-05	3.04835e-05	1.81492e-05	2.69437e-05	/
P35	Apoptosis preventing protein		2	0	0	0	6.14197e-06	1.92457e-07	1.17538e-06	2.74268e-06	1.27498e-06	1.66275e-06	/
M11L	Apoptosis regulator M11L like		1	0	0	0	0	1.00545e-06	3.53217e-07	7.58746e-07	4.53358e-07	6.66237e-07	/
Bcl-2	Apoptosis regulator proteins, Bcl-2 family		15	0	0	0	5.7543e-05	7.19151e-05	7.25946e-05	4.58989e-05	7.51811e-05	7.15489e-05	/
AIF_C	Apoptosis-inducing factor, mitochondrion-associated, C-term		1	0	0	0	0	0	0	0	2.20634e-06	8.10589e-07	/
Apo-VLDL-II	Apovitellenin I (Apo-VLDL-II)		2	0	0	0	1.374e-05	1.40342e-05	1.2589e-05	1.59024e-05	1.85426e-05	2.37502e-05	/
ASD2	Apx/Shroom domain ASD2		7	4.49318e-06	9.49649e-06	9.74313e-06	0.000133587	0.000147871	0.000137164	0.000204239	0.000221522	0.000120756	/
Apyrase	Apyrase		4	2.59119e-05	3.20315e-05	1.034e-05	8.94983e-07	3.16274e-06	4.66651e-06	1.43202e-06	1.02677e-05	8.98159e-07	/
RPW8	Arabidopsis broad-spectrum mildew resistance protein RPW8	0	11	0.00132238	0.00123732	0.00038659	0	0	0	0	0	0	/
PEARLI-4	Arabidopsis phospholipase-like protein (PEARLI 4)		16	1.96288e-05	6.42654e-06	2.36952e-05	2.50907e-05	2.85163e-05	2.98749e-05	3.89138e-05	3.84088e-05	2.37423e-05	/
DUF241	Arabidopsis protein of unknown function	UNK	8	0	0	0	1.04463e-05	1.7215e-05	1.56333e-05	1.56681e-05	3.48394e-05	1.37104e-05	/
AftA_C	Arabinofuranosyltransferase A C terminal		4	7.97498e-06	1.91217e-06	1.35007e-05	2.10135e-06	7.44624e-06	1.46387e-05	3.6484e-06	6.20808e-06	5.91958e-06	/
AftA_N	Arabinofuranosyltransferase N terminal		1	0	0	0	2.62674e-06	7.95644e-07	7.54679e-06	0	1.07626e-06	7.90818e-07	/
AGP	Arabinogalactan peptide		5	6.9113e-06	8.90191e-06	0	3.99811e-06	8.79184e-06	8.62612e-06	5.10514e-06	2.25652e-05	2.39631e-06	/
Arabinose_bd	Arabinose-binding domain of AraC transcription regulator, N-term		3	3.54953e-06	3.28019e-07	0	5.03843e-07	2.36206e-06	2.17136e-06	3.10953e-06	2.16763e-06	4.02114e-05	/
Arabino_trans_N	Arabinosyltransferase concanavalin like domain		4	0	0	0	1.12184e-06	0	3.72154e-06	3.47066e-06	5.55132e-06	1.89246e-06	/
AraC_binding_2	AraC-binding-like domain		11	0.00385355	0.00246029	0.000887445	6.52734e-06	4.53574e-05	5.29102e-05	0.000519953	1.3457e-05	3.079e-05	/
AraC_binding	AraC-like ligand binding domain	other	24	2.26672e-05	3.41429e-05	0.00015605	3.75007e-05	3.30677e-05	2.3275e-05	5.46109e-05	3.21879e-05	8.1877e-05	10.1038/nature19366
AraC_N	AraC-type transcriptional regulator N-terminus		5	1.61561e-05	2.03491e-05	3.97944e-05	3.89051e-06	7.71344e-06	6.77435e-06	1.0914e-06	4.34747e-06	2.23611e-06	/
Gly_acyl_tr_N	Aralkyl acyl-CoA:amino acid N-acyltransferase		2	0	0	0	3.15635e-06	2.22672e-06	7.04023e-07	2.52052e-06	3.31328e-06	3.7415e-05	/
Gly_acyl_tr_C	Aralkyl acyl-CoA:amino acid N-acyltransferase, C-terminal region		5	2.52567e-05	6.56464e-05	0.00027808	6.83786e-07	1.86408e-06	1.32777e-05	9.07074e-06	1.68102e-06	3.2924e-05	/
Arb2	Arb2 domain		4	3.29439e-06	0	0	1.26357e-05	1.98967e-05	1.55867e-05	1.75011e-05	1.36129e-05	1.16953e-05	/
Arc_C	Arc C-lobe		4	0	0	0	1.80895e-05	1.84703e-05	3.07681e-05	2.73976e-05	1.60679e-05	2.76243e-05	/
Med15	ARC105 or Med15 subunit of Mediator complex non-fungal		3	0	0	0	7.61443e-06	8.16559e-06	1.01489e-05	2.70564e-06	3.24127e-06	8.74155e-06	/
Arcadin_1	Arcadin 1		3	0	0	0	4.40834e-06	1.03691e-05	9.10263e-06	7.39933e-06	4.16213e-06	4.42645e-06	/
DUF234	Archaea bacterial proteins of unknown function	UNK	4	6.24824e-07	0	0	1.52166e-06	8.86355e-06	9.41065e-06	8.48178e-07	1.87042e-06	2.42396e-05	/
HisKA_4TM	Archaeal 4TM region of histidine kinase		14	4.25284e-05	5.82146e-05	2.07734e-05	5.1588e-06	8.77682e-06	1.6432e-05	1.23683e-05	1.23864e-05	3.20403e-05	/
Arch_fla_DE	Archaeal flagella protein		2	0	0	0	2.73775e-06	2.83664e-07	5.9791e-07	2.31707e-06	2.89858e-06	5.63888e-07	/
AglB_L1	Archaeal glycosylation protein B long peripheral domain	0	2	7.05702e-06	9.99438e-06	0	0	0	0	0	0	0	/
Hjc	Archaeal holliday junction resolvase (hjc)		59	0.000266732	0.000241635	0.000473472	0.00040485	0.00103187	0.000533042	0.000534345	0.000890152	0.000483136	10.1016/j.chom.2019.08.019
Nre_C	Archaeal Nre, C-terminal		6	1.2072e-05	3.59687e-06	5.43114e-06	2.30862e-06	5.88614e-06	3.75594e-06	4.72115e-06	3.59206e-06	6.21682e-06	/
Nre_N	Archaeal Nre, N-terminal		1	0	0	0	0.000103473	0.000146476	0.000109206	8.32637e-05	0.000131515	5.2132e-05	/
PaREP1	Archaeal PaREP1/PaREP8 family		3	0	0	0	6.24469e-06	2.66427e-06	3.46699e-06	5.80861e-06	4.44991e-06	5.64016e-06	/
Arc_PepC	Archaeal Peptidase A24 C-terminal Domain		4	0	0	0	6.76291e-06	1.88319e-06	9.62757e-06	8.92779e-06	8.03136e-06	8.26721e-06	/
Arc_PepC_II	Archaeal Peptidase A24 C-terminus Type II		3	0	0	0	2.20319e-06	1.42468e-06	8.92982e-07	9.59108e-07	5.78277e-06	3.13764e-06	/
Phage_integr_3	Archaeal phage integrase	DNA replication, recombination, repair; nucleotide metabolism	24	8.67514e-05	0.000134933	0.000165854	0.000130762	0.000117732	9.33903e-05	0.000109769	0.000113141	0.000110933	/
Regulator_TrmB	Archaeal transcriptional regulator TrmB	0	1	8.73093e-07	2.38329e-06	1.10022e-05	0	0	0	0	0	0	/
Arc_trans_TRASH	Archaeal TRASH domain		7	2.35864e-06	2.37183e-06	0	1.70677e-05	1.1998e-05	2.33083e-06	5.30937e-05	1.47089e-06	3.10627e-06	/
Pilin_N	Archaeal Type IV pilin, N-terminal		11	0.000217542	0.000140309	0.000187242	2.90241e-05	4.20653e-05	3.22188e-05	4.53109e-05	7.23087e-05	2.91306e-05	/
Arch_flagellin	Archaebacterial flagellin		7	1.17098e-05	1.15604e-05	1.59328e-05	2.08831e-06	3.77931e-06	5.03119e-06	4.72828e-06	6.18852e-06	5.53573e-06	/
ArnB_C	Archaellum regulatory network B, C-terminal domain		5	1.30845e-06	3.6275e-07	3.15219e-06	5.62728e-06	3.89938e-06	3.85346e-06	5.88483e-06	7.49943e-06	1.75794e-06	/
Arc	Arc-like DNA binding domain	other	60	0.000420608	0.000386604	0.000789819	0.00073921	0.000320212	0.000334472	0.000509506	0.000484605	0.000240888	10.1038/nature19366
ARD	ARD/ARD' family		2	0	0	0	2.24991e-06	1.68152e-06	1.80028e-06	3.07562e-06	0	1.33705e-06	/
ArenaCapSnatch	Arenavirus cap snatching domain		3	0	0	0	7.62849e-05	3.87379e-05	4.9421e-05	0.000550423	4.41268e-05	3.17779e-05	/
Arena_glycoprot	Arenavirus glycoprotein		2	0	0	0	1.36327e-05	4.98037e-07	2.62441e-06	2.255e-06	5.38953e-06	1.48505e-06	/
Arena_ncap_C	Arenavirus nucleocapsid C-terminal domain		4	0	0	0	3.99433e-06	1.48352e-06	5.21445e-06	3.35852e-06	8.69953e-06	1.6972e-05	/
Arena_nucleocap	Arenavirus nucleocapsid N-terminal domain		2	8.23842e-06	7.99394e-06	9.92356e-06	1.49578e-06	0	7.16246e-07	1.53857e-06	0	4.72843e-06	/
Arena_RNA_pol	Arenavirus RNA polymerase		2	0	0	0	1.54154e-06	9.01455e-07	3.90268e-06	3.76272e-06	1.9053e-06	4.47994e-07	/
MKLP1_Arf_bdg	Arf6-interacting domain of mitotic kinesin-like protein 1	0	1	1.2202e-05	0.000106033	2.98778e-05	0	0	0	0	0	0	/
Arfaptin	Arfaptin-like domain		10	1.21245e-05	9.56964e-06	3.6722e-05	2.31195e-05	5.391e-05	5.10069e-05	3.73739e-05	4.68727e-05	3.79135e-05	/
Leader_CPA1	arg-2/CPA1 leader peptide		1	0	0	0	4.48735e-06	7.13593e-06	0	1.03853e-05	8.27378e-06	9.11912e-06	/
Arginase	Arginase family	AMG (metabolism)	5	9.26822e-06	7.58609e-06	0	1.13168e-05	1.71738e-05	2.41041e-05	2.91607e-05	2.144e-05	2.50755e-05	10.1038/nature19366
ARGLU	Arginine and glutamate-rich 1		6	5.11656e-05	7.17796e-05	5.18168e-05	6.53436e-06	1.1329e-05	2.90445e-05	1.15912e-05	1.00612e-05	4.43675e-06	/
Arg_decarbox_C	Arginine decarboxylase C-terminal helical extension		21	4.2665e-05	8.36171e-06	1.97855e-05	9.58972e-05	0.00013157	0.000133979	0.00012069	0.000128598	8.22032e-05	/
Arg_decarb_HB	Arginine decarboxylase helical bundle domain		8	2.85494e-06	3.67069e-06	2.85081e-05	1.10317e-05	5.13643e-06	1.15032e-05	9.16135e-06	1.15752e-05	5.48167e-06	/
AstA	Arginine N-succinyltransferase beta subunit		6	7.61956e-06	4.70745e-07	0	7.56949e-06	5.77944e-05	4.56555e-05	1.86292e-05	6.21035e-05	6.66293e-06	/
Arg_repressor_C	Arginine repressor, C-terminal domain		6	5.78397e-05	2.07823e-05	3.90753e-05	1.95541e-05	8.58458e-07	3.2872e-06	2.81801e-06	1.16123e-06	1.3908e-05	/
Arg_repressor	Arginine repressor, DNA binding domain		10	2.28141e-06	2.8462e-06	3.09157e-05	0.000172145	0.000136084	0.000167861	0.00023092	0.000203939	0.000380419	/
PNISR	Arginine/serine-rich protein PNISR		2	0	0	0	5.03254e-06	1.27096e-06	1.33947e-06	2.87732e-06	5.15768e-06	2.94759e-06	/
ATE_C	Arginine-tRNA-protein transferase, C terminus	other	1	0	0	0	0	0	0	0	0	0	10.1038/nature19366
ATE_N	Arginine-tRNA-protein transferase, N terminus		3	0	0	0	2.32495e-05	0	0	4.62534e-07	5.52737e-07	4.09557e-05	/
ASL_C2	Argininosuccinate lyase C-terminal		2	0	0	0	3.37078e-07	3.06304e-06	9.68445e-07	4.32547e-06	2.07168e-06	9.13339e-07	/
Arginosuc_synth	Arginosuccinate synthase		11	2.75346e-05	3.23118e-05	6.36992e-05	1.92773e-05	6.62217e-06	1.11285e-05	1.49243e-05	5.03052e-06	1.82526e-05	/
Arg_tRNA_synt_N	Arginyl tRNA synthetase N terminal domain		2	3.31008e-06	3.42598e-06	0	0	2.66792e-06	5.11224e-07	8.2362e-07	7.87393e-06	7.23202e-07	/
ArgJ	ArgJ family		3	7.6158e-06	1.60795e-05	5.22652e-05	1.0603e-06	2.06465e-06	8.70375e-07	2.18126e-06	1.6757e-06	1.50489e-06	/
Ago_hook	Argonaute hook	0	1	6.13869e-06	1.20132e-06	3.47969e-06	0	0	0	0	0	0	/
ArgoL1	Argonaute linker 1 domain		2	0	0	0	3.12474e-07	0	0	0	0	3.6823e-05	/
ArgoL2	Argonaute linker 2 domain		2	0	0	0	5.26821e-06	2.70503e-06	3.29565e-06	1.53097e-06	3.39772e-06	2.9944e-06	/
AGO_N	Argonaute N domain		4	3.9564e-06	1.82809e-07	2.64759e-07	9.83528e-07	8.93737e-07	2.82574e-06	0	6.49835e-05	0	/
Arb1	Argonaute siRNA chaperone (ARC) complex subunit Arb1		2	0	0	0	8.29211e-06	7.3513e-06	1.45267e-05	1.08177e-05	7.95526e-06	1.48176e-05	/
ARID	ARID/BRIGHT DNA binding domain		2	0	0	0	6.15185e-06	1.1822e-05	1.29551e-05	6.44692e-05	3.37455e-05	7.31216e-06	/
ArlS_N	ArlS sensor domain		9	6.8306e-06	1.01297e-05	2.39072e-05	7.91271e-05	0.000209007	0.000797588	0.000205805	0.000258141	0.00011136	/
Arm-DNA-bind_2	Arm DNA-binding domain		114	0.000156495	5.48368e-05	0.000141734	0.000711793	0.000749188	0.000628272	0.000758818	0.000686381	0.000489776	/
Arm_vescicular	Armadillo tether-repeat of vescicular transport factor		2	0	0	0	4.58489e-06	9.21909e-06	1.43249e-06	0	1.91856e-06	7.69472e-06	/
Arm	Armadillo/beta-catenin-like repeat		7	5.36428e-06	1.06078e-05	3.45462e-05	0.000151523	5.178e-07	6.97555e-06	5.50155e-06	2.49337e-06	7.28619e-07	/
GUN4_N	ARM-like repeat domain, GUN4-N terminal		11	2.69077e-06	1.49196e-06	2.16078e-06	0.000110255	0.000258857	0.000141527	0.000121114	0.00015622	0.000111789	/
AroM	AroM protein		7	1.37138e-05	5.02852e-05	4.54129e-06	4.07101e-06	1.98287e-05	1.54843e-05	5.50396e-06	1.61689e-05	8.35257e-06	/
ArAE_2	Aromatic acid exporter family member 2		3	0	4.34279e-07	0	4.35614e-06	1.01584e-05	3.76971e-06	9.55532e-06	9.48339e-06	1.33676e-05	/
Lyase_aromatic	Aromatic amino acid lyase		3	2.22437e-06	4.62507e-07	6.6984e-07	4.39577e-06	1.67853e-06	6.00863e-06	4.9464e-06	8.18157e-06	5.03318e-06	/
LigA	Aromatic-ring-opening dioxygenase LigAB, LigA subunit		3	0	0	0	5.87435e-06	1.24285e-06	1.45854e-06	8.95167e-07	0	4.36424e-05	/
P16-Arc	ARP2/3 complex 16 kDa subunit (p16-Arc)		1	0	0	0	1.31243e-05	2.38522e-05	1.03509e-05	1.74702e-05	3.22648e-05	7.67009e-06	/
ARPC4	ARP2/3 complex 20 kDa subunit (ARPC4)	0	1	7.29626e-06	6.3417e-06	4.75064e-06	0	0	0	0	0	0	/
P21-Arc	ARP2/3 complex ARPC3 (21 kDa) subunit	0	1	1.27407e-06	2.07775e-06	1.91383e-05	0	0	0	0	0	0	/
P34-Arc	Arp2/3 complex, 34 kD subunit p34-Arc	0	1	1.09038e-06	0	0	0	0	0	0	0	0	/
UPF0552	Arp2/3-interacting proteins Arpin	0	1	5.85361e-07	0	0	0	0	0	0	0	0	/
Arrestin_C	Arrestin (or S-antigen), C-terminal domain		2	0	0	0	4.61721e-07	3.20367e-06	3.22348e-06	4.1834e-06	1.97585e-06	3.18424e-06	/
Arrestin_N	Arrestin (or S-antigen), N-terminal domain		2	0	0	0	1.31478e-05	2.48984e-05	1.75512e-05	2.74477e-05	3.07776e-05	1.89296e-05	/
LDB19	Arrestin_N terminal like	0	1	3.03911e-05	2.85033e-05	1.3241e-05	0	0	0	0	0	0	/
ArsC	ArsC family		2	0	0	0	2.76499e-06	1.03015e-05	5.42839e-06	1.25613e-05	1.07626e-06	1.13767e-05	/
ArsB	Arsenical pump membrane protein		1	0	0	0	0	0	5.92755e-07	1.0823e-05	0	0	/
ArsD	Arsenical resistance operon trans-acting repressor ArsD		3	2.91657e-06	1.29373e-06	0	2.85292e-05	2.10648e-06	4.57323e-06	3.07559e-06	3.16261e-06	2.86831e-06	/
ARS2	Arsenite-resistance protein 2		1	0	0	0	0	0	0	0	0	7.11226e-06	/
ArsR	ArsR transcriptional regulator		9	5.17201e-05	4.73794e-05	3.57893e-05	4.74215e-05	2.22041e-05	1.53866e-05	2.83318e-05	3.82486e-05	3.75328e-05	/
ARTD15_N	ARTD15 N-terminal domain		2	9.77508e-06	4.81778e-07	0	8.25259e-07	0	0	2.5466e-06	1.01441e-06	0	/
Arteri_env	Arterivirus envelope protein	0	1	0.000291317	0.000307871	0.000649542	0	0	0	0	0	0	/
Arteri_Gl	Arterivirus GL envelope glycoprotein		3	2.23249e-06	3.37596e-06	9.77869e-07	0	0	9.66177e-07	0	6.20049e-07	1.86301e-05	/
Arteri_nsp7a	Arterivirus nonstructural protein 7 alpha		7	7.95081e-06	2.91008e-06	0	1.26002e-05	9.91171e-06	1.00531e-05	2.97113e-05	7.76679e-06	1.8373e-06	/
Arteri_nucleo	Arterivirus nucleocapsid protein		1	0	0	0	5.48073e-07	9.96073e-07	0	0	0	0.000119794	/
CCAP	Arthropod cardioacceleratory peptide 2a		4	2.24231e-07	2.4866e-07	0	0.000319476	6.67676e-05	7.94568e-05	0.000465712	9.35794e-05	0.000259925	/
Defensin_2	Arthropod defensin		1	0	0	0	0	8.8166e-07	9.29184e-07	0	0	0	/
Arv1	Arv1-like family		2	0	0	0	1.1021e-05	1.02784e-05	9.07331e-06	1.33251e-05	1.77062e-05	1.98421e-05	/
Arylesterase	Arylesterase		3	1.30919e-06	8.29609e-07	1.20151e-06	3.2963e-05	3.18258e-06	1.11804e-06	0	5.02256e-06	1.58164e-06	/
Amdase	Arylmalonate decarboxylase		3	0	0	0	1.14958e-05	3.90559e-06	7.89819e-06	5.16914e-06	6.45277e-06	3.37747e-06	/
Arylsulfotran_2	Arylsulfotransferase (ASST)	AMG (metabolism)	4	4.71686e-06	1.65181e-06	0	1.03119e-05	4.32208e-06	5.62942e-06	1.07048e-05	1.23167e-05	7.33467e-06	10.1038/nature19366
Arylsulfotran_N	Arylsulfotransferase Ig-like domain		7	2.02216e-06	3.64399e-06	0	1.74048e-05	3.02578e-05	5.20284e-05	4.79498e-05	7.769e-05	3.14531e-05	/
ASCH	ASCH domain		79	0.000109602	0.000138636	7.41498e-05	0.00034919	0.00038617	0.000251445	0.000316346	0.000327918	0.000419893	/
ASF1_hist_chap	ASF1 like histone chaperone		2	0	0	0	2.7602e-06	1.01942e-06	2.14874e-06	8.07748e-06	6.34918e-07	2.493e-06	/
Phage_ASH	Ash protein family		3	4.43854e-06	5.65758e-08	0	4.13314e-05	4.12152e-06	1.65464e-06	4.10689e-05	5.02848e-06	2.54096e-06	/
AsmA	AsmA family		2	0	0	0	1.19663e-06	1.08738e-06	9.16795e-07	2.46171e-07	1.19473e-06	2.20127e-06	/
AsmA_2	AsmA-like C-terminal region		8	3.40574e-05	5.59016e-06	8.30809e-06	4.28055e-06	3.36523e-06	4.41701e-06	1.90463e-06	3.435e-06	4.0781e-06	/
AsnC_trans_reg2	AsnC-like ligand binding domain		3	5.3243e-06	2.40547e-06	7.60102e-06	8.32182e-06	1.27402e-06	2.7142e-06	1.44212e-06	1.16123e-06	0	/
HTH_AsnC-type	AsnC-type helix-turn-helix domain		443	0.00624393	0.0035898	0.00326021	0.00382596	0.00345152	0.00328451	0.00279412	0.0032604	0.00305364	/
Asp_Glu_race	Asp/Glu/Hydantoin racemase		6	2.38326e-06	0	0	5.21418e-05	4.59254e-06	3.68281e-05	2.94033e-05	1.61386e-05	5.2685e-06	/
Asp23	Asp23 family, cell envelope-related function		4	0	0	0	4.57613e-06	4.97406e-06	2.50603e-06	5.91982e-06	3.94977e-06	7.82247e-06	/
Asparaginase_2	Asparaginase	0	5	9.1531e-06	1.9556e-05	3.2836e-05	0	0	0	0	0	0	/
Asparaginase	Asparaginase, N-terminal		3	4.21815e-07	2.10496e-06	0	2.14357e-06	4.36428e-06	1.02177e-05	7.74217e-06	7.90466e-06	4.35247e-06	/
Asn_synthase	Asparagine synthase	AMG (metabolism)	67	0.000503871	0.000502472	0.00113763	0.000194332	0.00024703	0.000313735	0.000312029	0.000326802	0.000210815	10.1038/nature19366
PyrI	Aspartate carbamoyltransferase regulatory chain, allosteric domain	0	1	0	1.20132e-06	0	0	0	0	0	0	0	/
PyrI_C	Aspartate carbamoyltransferase regulatory chain, metal binding domain	0	1	1.48954e-06	1.10121e-06	0	0	0	0	0	0	0	/
Asp_decarbox	Aspartate decarboxylase	transcription, translation, protein synthesis	1	5.14901e-07	1.14199e-06	3.72134e-06	0	0	0	0	0	0	10.1038/nature19366
OTCace	Aspartate/ornithine carbamoyltransferase, Asp/Orn binding domain		5	0	0	0	1.47889e-05	1.22213e-05	1.15334e-05	1.25871e-05	8.26836e-06	1.46909e-05	/
OTCace_N	Aspartate/ornithine carbamoyltransferase, carbamoyl-P binding domain	AMG (metabolism)	9	8.18371e-06	1.03763e-05	1.26088e-05	3.17527e-06	6.14299e-06	7.81359e-06	7.91264e-06	6.42639e-07	2.75598e-05	10.1038/nature19366
Asp-B-Hydro_N	Aspartyl beta-hydroxylase N-terminal region		6	8.73038e-06	1.13036e-05	3.07973e-06	3.86008e-07	1.0523e-06	3.69675e-06	3.9705e-07	4.74482e-07	1.9893e-05	/
Asp_protease	Aspartyl protease		12	2.10981e-05	3.25092e-05	2.89308e-06	0.000258362	2.47898e-05	5.90267e-05	8.79513e-05	2.79894e-05	7.04969e-05	/
Asp_Arg_Hydrox	Aspartyl/Asparaginyl beta-hydroxylase	other	49	5.08553e-05	3.32018e-05	5.4293e-05	0.000137671	0.0002445	0.000306365	0.000281089	0.000326475	0.000319291	10.1038/nature19366
UnbV_ASPIC	ASPIC and UnbV	0	1	7.51901e-06	2.25825e-06	3.77375e-07	0	0	0	0	0	0	/
Peptidase_S21	Assemblin (Peptidase family S21)		3	2.63425e-05	1.32618e-05	2.01935e-05	1.24547e-05	2.66297e-06	2.80652e-05	1.20574e-05	8.10493e-06	7.94046e-06	/
POX	Associated with HOX	0	1	4.49066e-07	3.73491e-07	0	0	0	0	0	0	0	/
Astacin	Astacin (Peptidase family M12A)		18	6.36055e-06	3.6275e-06	1.75122e-05	4.21472e-05	4.56969e-05	6.96968e-05	8.95956e-05	6.51753e-05	6.35744e-05	/
ASTN_2_hairpin	Astrotactin-2 C-terminal beta-hairpin domain		2	0	0	0	4.35137e-06	3.49432e-06	0	2.86245e-06	2.70545e-06	0	/
Astro_capsid_N	Astrovirus capsid protein precursor		4	6.67312e-07	4.93341e-07	7.50221e-06	1.83841e-06	5.74458e-06	3.12379e-06	1.31493e-05	1.36731e-05	3.80415e-06	/
ASXH	Asx homology domain		7	6.54581e-06	1.18853e-05	6.74053e-06	2.67848e-05	1.12552e-05	8.53718e-06	1.98903e-05	1.95879e-05	1.42136e-05	/
AT_hook	AT hook motif		51	9.61558e-05	4.89281e-05	0.00012933	0.000282168	0.000242247	0.000268989	0.000435337	0.000301703	0.000213226	10.1016/j.chom.2019.08.019
SM-ATX	Ataxin 2 SM domain	0	26	0.000113632	0.000118899	4.11999e-05	0	0	0	0	0	0	/
AXH	Ataxin-1 and HBP1 module (AXH)	transcription, translation, protein synthesis	3	0	0	0	4.0525e-06	4.08486e-06	5.08755e-06	1.38815e-06	5.97138e-06	3.41535e-06	10.1038/nature19366
PAM2	Ataxin-2 C-terminal region		2	1.1189e-07	2.54363e-06	0	4.72352e-07	2.14614e-06	2.26183e-06	9.71727e-07	3.4837e-06	2.13313e-06	/
ATF7IP_BD	ATF-interacting protein binding domain		5	0	0	0	4.31656e-06	7.27435e-06	1.37631e-05	1.44488e-05	1.33053e-05	9.43383e-06	/
Atg29_N	Atg29 N-terminal domain		4	6.16289e-06	5.5628e-06	1.243e-05	8.99719e-07	5.04449e-06	1.5089e-05	2.26576e-06	3.70158e-06	1.52245e-06	/
ATHILA	ATHILA ORF-1 family		3	0	0	0	4.34651e-06	0.000118775	1.16972e-05	1.92291e-05	4.01985e-05	1.64837e-05	/
AKNA	AT-hook-containing transcription factor		12	9.82751e-06	4.75314e-06	1.73235e-06	2.45532e-05	2.67837e-05	5.11371e-05	2.71591e-05	4.87315e-05	5.20701e-05	/
ATP_transf	ATP adenylyltransferase		2	0	0	0	0	1.231e-06	5.40896e-06	1.13617e-06	8.32581e-07	1.60753e-05	/
Citrate_bind	ATP citrate lyase citrate-binding		4	1.43817e-06	0	0	5.4003e-06	3.20839e-06	5.67665e-06	5.28365e-06	1.43025e-05	4.28512e-06	/
ATP-cone	ATP cone domain	transcription, translation, protein synthesis	13	0.000553823	0.000947047	0.000334573	3.16133e-05	5.42749e-06	1.06016e-05	5.3651e-06	1.21232e-05	4.75013e-05	10.1038/nature19366
DNA_ligase_A_C	ATP dependent DNA ligase C terminal region	other	26	1.44401e-05	1.33019e-05	2.17893e-05	0.00010028	5.09425e-05	4.02099e-05	5.99302e-05	5.29247e-05	4.06853e-05	10.1038/nature19366
DNA_ligase_A_M	ATP dependent DNA ligase domain	other	73	8.68979e-06	2.42288e-07	4.05964e-07	0.000525169	0.00029231	0.000309375	0.000484639	0.000573432	0.000363462	10.1038/nature19366
P2X_receptor	ATP P2X receptor	0	1	3.89785e-06	3.16983e-06	5.00815e-06	0	0	0	0	0	0	/
HisG	ATP phosphoribosyltransferase		3	1.0626e-06	9.81968e-06	9.81295e-06	4.68882e-06	3.19557e-06	4.14314e-06	1.13265e-05	6.48394e-06	2.38214e-06	/
ATP-synt	ATP synthase	0	1	1.67498e-07	7.42983e-07	7.26333e-06	0	0	0	0	0	0	/
vATP-synt_E	ATP synthase (E/31 kDa) subunit	0	5	1.04083e-05	7.12828e-06	1.43537e-05	0	0	0	0	0	0	/
ATP-synt_F	ATP synthase (F/14-kDa) subunit		1	0	0	0	0	9.96073e-07	0	1.804e-05	0	0	/
ATP-synt_ab_C	ATP synthase alpha/beta chain, C terminal domain		2	0	0	0	1.11989e-06	3.61832e-06	4.18557e-06	2.40419e-05	3.36496e-06	3.06219e-06	/
ATP-synt_ab_N	ATP synthase alpha/beta family, beta-barrel domain		3	0.000102387	0.000132489	0.000673213	0	7.43272e-06	0	9.34826e-07	2.23427e-06	8.20849e-07	/
ATP-synt_ab	ATP synthase alpha/beta family, nucleotide-binding domain		24	2.09025e-05	6.56419e-05	3.40521e-05	0.000115878	0.00013747	6.58122e-05	9.53394e-05	0.000105354	0.000127885	/
ATP-synt_B	ATP synthase B/B' CF(0)		29	5.53197e-05	2.25524e-05	6.53644e-05	0.000122918	0.000486395	0.000399305	0.000487939	0.000594662	0.000394814	/
ATP_sub_h	ATP synthase complex subunit h		3	4.06898e-06	6.76839e-06	3.26751e-06	1.98776e-06	3.20615e-06	1.35159e-06	1.73792e-06	1.05064e-06	1.52603e-06	/
Mt_ATP-synt_D	ATP synthase D chain, mitochondrial (ATP5H)		13	8.58584e-06	6.35602e-06	1.50968e-05	4.17619e-05	2.42958e-05	2.46568e-05	1.67251e-05	1.79777e-05	5.39328e-06	/
OSCP	ATP synthase delta (OSCP) subunit		8	3.67231e-06	5.8177e-07	7.5831e-06	1.08675e-05	1.82399e-05	8.54051e-06	3.19743e-05	0.000193853	2.22009e-05	/
ATP-synt_E	ATP synthase E chain		18	0.000144728	0.000328587	0.000433039	1.76905e-05	2.06734e-05	2.25702e-05	5.69284e-05	2.19168e-05	2.17272e-05	/
ATP-synt_E_2	ATP synthase epsilon subunit		3	0	0	0	2.39853e-06	4.22879e-06	4.7574e-06	5.72265e-06	4.21562e-06	4.30586e-06	/
Synthase_beta	ATP synthase F1 beta subunit	0	1	1.68018e-05	2.19299e-05	3.58203e-06	0	0	0	0	0	0	/
ATP-synt_I	ATP synthase I chain		16	4.83071e-06	0	4.91667e-06	2.99515e-05	3.87521e-05	3.29255e-05	4.60505e-05	6.3859e-05	4.70817e-05	/
ATP-synt_J	ATP synthase j chain		6	0	1.4231e-06	2.06105e-06	5.647e-06	2.33603e-06	1.49982e-05	7.29482e-06	1.05313e-05	2.03713e-05	/
ATP-synt_8	ATP synthase protein 8		3	0	0	0	7.51036e-06	8.87057e-06	1.44041e-05	2.21482e-05	5.37894e-06	0.000216672	/
ATP_synth_reg	ATP synthase regulation		5	0	0	0	3.50408e-06	1.15822e-05	1.67228e-05	7.66015e-06	1.33655e-05	6.89271e-05	/
NCA2	ATP synthase regulation protein NCA2		7	7.14427e-06	1.44435e-06	0	5.82458e-05	6.72777e-05	0.000128731	3.00384e-05	9.90945e-05	7.78835e-05	/
ATP-synt_C	ATP synthase subunit C	0	2	5.21997e-06	6.3218e-06	5.79113e-07	0	0	0	0	0	0	/
ATP-synt_D	ATP synthase subunit D		9	3.64613e-05	3.53994e-05	2.73404e-06	2.68997e-05	8.79194e-05	4.86578e-05	4.49431e-05	5.70529e-05	3.02741e-05	/
ATP_synt_H	ATP synthase subunit H		2	0	0	0	1.23789e-06	3.4148e-06	4.82672e-06	1.31877e-06	6.24948e-06	1.11805e-06	/
ATP19	ATP synthase subunit K		5	0	0	2.45608e-05	3.11942e-05	4.62351e-06	6.45468e-06	2.90753e-06	5.55928e-06	6.77652e-06	/
ATP-synt_DE_N	ATP synthase, Delta/Epsilon chain, beta-sandwich domain		6	0	0	0	9.91102e-06	4.69497e-05	0.00127909	3.26106e-05	0.000492326	2.78378e-05	/
ATP-synt_DE	ATP synthase, Delta/Epsilon chain, long alpha-helix domain		15	5.42821e-05	9.39949e-05	3.96274e-05	7.42125e-06	6.19271e-06	2.12638e-05	3.26473e-06	1.60538e-05	2.66913e-05	/
CobA_CobO_BtuR	ATP:corrinoid adenosyltransferase BtuR/CobO/CobP		17	5.88377e-05	4.5908e-05	2.47781e-05	5.66063e-05	5.0862e-05	5.49133e-05	6.75276e-05	8.23037e-05	4.22219e-05	/
CitG	ATP:dephospho-CoA triphosphoribosyl transferase		4	2.86517e-06	5.6476e-06	1.85637e-06	1.27021e-05	2.89968e-06	8.3388e-06	2.23907e-06	4.72814e-06	8.80267e-06	/
ATP-gua_Ptrans	ATP:guanido phosphotransferase, C-terminal catalytic domain		2	1.91368e-06	6.24166e-07	1.08476e-06	1.5102e-06	6.86164e-07	2.71182e-06	2.71845e-06	2.32043e-06	1.1935e-06	/
ATP-gua_PtransN	ATP:guanido phosphotransferase, N-terminal domain		5	0	1.84719e-06	0	4.65667e-05	7.6895e-05	4.14202e-05	7.08737e-05	3.60103e-05	3.2126e-05	/
ATP11	ATP11 protein		5	2.18552e-06	2.15433e-06	0	5.74381e-06	2.71637e-06	2.31272e-06	4.0274e-06	2.6253e-06	2.6999e-06	/
ATP12	ATP12 chaperone protein		1	0	0	0	1.38072e-06	1.25467e-06	4.62805e-06	3.55054e-06	8.48593e-07	4.36471e-06	/
ATP1G1_PLM_MAT8	ATP1G1/PLM/MAT8 family		10	1.26337e-05	4.89452e-06	7.24152e-07	2.55046e-05	2.25629e-05	3.52091e-05	3.9099e-05	3.33009e-05	2.75518e-05	/
ATPase_2	ATPase domain predominantly from Archaea		121	0.000418641	0.000408333	0.000641452	0.000989398	0.000755195	0.000674381	0.000885271	0.00105296	0.000544214	/
AEP1	ATPase expression protein 1		1	0	0	0	9.70237e-07	2.64498e-06	5.5751e-06	3.19357e-05	2.02745e-05	1.75262e-06	/
ATAD4	ATPase family AAA domain containing 4		1	0	0	0	9.90311e-07	1.34985e-05	1.89682e-06	5.09319e-07	3.65187e-06	7.15554e-06	/
AAA	ATPase family associated with various cellular activities (AAA)	other	501	0.00117662	0.00157355	0.000877292	0.00262297	0.00294234	0.00256986	0.00333529	0.00339196	0.00278193	10.1038/nature19366
DUF1476	ATPase inhibitor subunit zeta		6	2.31395e-06	2.52465e-06	3.1469e-05	3.99804e-06	7.17297e-06	1.33199e-05	5.8006e-06	1.49681e-05	9.38405e-06	/
DUF3686	ATPase involved in DNA repair	0	1	1.30334e-06	4.81778e-07	0	0	0	0	0	0	0	/
MipZ	ATPase MipZ		23	3.03783e-05	6.09028e-05	3.56049e-05	5.94742e-05	9.50929e-05	6.4813e-05	9.7374e-05	6.69817e-05	9.27729e-05	/
NTPase_P4	ATPase P4 of dsRNA bacteriophage phi-12		2	0	0	0	1.58885e-05	1.86004e-05	2.17784e-05	1.94329e-05	1.74401e-05	2.43733e-05	/
PMP1_2	ATPase proteolipid family		10	0.000186347	0.000118655	0.000192206	6.57164e-06	4.70976e-06	1.46477e-05	4.01869e-05	1.44027e-05	1.54526e-05	/
DUF3744	ATP-binding cassette cobalt transporter		2	0	0	0	2.99157e-06	9.0615e-07	4.77497e-06	1.02571e-06	0	0	/
AAA_9	ATP-binding dynein motor region		4	7.45326e-05	3.62101e-05	2.05069e-05	0	0	0	0	7.26795e-06	0	/
Gifsy-2	ATP-binding sugar transporter from pro-phage		9	0	1.82912e-06	6.81194e-06	1.76726e-05	6.49718e-06	9.52387e-06	1.01093e-05	9.32553e-06	7.12839e-06	/
UvsW	ATP-dependant DNA helicase UvsW	0	1	3.77012e-06	1.04521e-06	0	0	0	0	0	0	0	/
ClpS	ATP-dependent Clp protease adaptor protein ClpS	other	8	4.63411e-06	5.95653e-06	1.06566e-05	2.03062e-05	5.78978e-05	3.28396e-05	5.88423e-05	3.63784e-05	2.58773e-05	10.1038/nature19366
HrpB_C	ATP-dependent helicase C-terminal		1	0	0	0	9.70237e-07	0	0	0	0	3.50525e-06	/
LON_substr_bdg	ATP-dependent protease La (LON) substrate-binding domain		3	0	0	0	1.60301e-05	1.20309e-05	1.51461e-05	2.1208e-05	9.05472e-06	1.94316e-05	/
SH3_13	ATP-dependent RecD-like DNA helicase SH3 domain	0	4	9.62335e-05	8.31165e-05	0.000214666	0	0	0	0	0	0	/
RhlB	ATP-dependent RNA helicase RhlB	0	1	3.16526e-06	2.06476e-07	0	0	0	0	0	0	0	/
ATP-grasp	ATP-grasp domain	other	60	8.17349e-06	5.30383e-06	2.49366e-05	0.00140314	0.000355532	0.000191679	0.000332018	0.000389882	0.000277881	10.1038/nature19366
R2K_2	ATP-grasp domain, R2K clade family 2	0	2	1.39957e-05	1.17949e-05	4.11589e-05	0	0	0	0	0	0	/
R2K_3	ATP-grasp domain, R2K clade family 3	0	2	2.26848e-06	2.19471e-06	1.07449e-05	0	0	0	0	0	0	/
ATPgrasp_Ter	ATP-grasp in the biosynthetic pathway with Ter operon	other	5	2.16852e-06	3.15236e-06	2.04488e-06	7.28675e-06	7.9377e-06	1.03279e-05	1.61239e-05	2.08483e-05	6.87764e-06	10.1038/nature19366
ATPgrasp_N	ATP-grasp N-terminal domain	0	1	1.54739e-05	6.703e-06	8.15458e-06	0	0	0	0	0	0	/
ATP-grasp_6	ATP-grasp-like domain		8	0	0	0	2.00254e-05	2.47407e-05	1.12776e-05	5.63071e-06	2.14548e-05	7.34618e-06	/
NAD_kinase	ATP-NAD kinase		6	1.13211e-05	8.55146e-06	2.46567e-06	0.000193984	0.000247597	0.000276158	0.000133335	0.000177496	0.000178273	/
ATP-sulfurylase	ATP-sulfurylase		9	1.86609e-07	6.20814e-07	4.49557e-06	1.32695e-05	4.86106e-05	1.75583e-05	3.76259e-05	3.15482e-05	1.30154e-05	/
ATP-synt_ab_Xtn	ATPsynthase alpha/beta subunit N-term extension		3	0	0	0	9.63726e-07	5.80012e-07	1.38442e-06	9.91292e-07	2.36923e-06	2.98052e-05	/
WAC_Acf1_DNA_bd	ATP-utilising chromatin assembly and remodelling N-terminal	0	2	1.20583e-06	1.50052e-06	4.96178e-07	0	0	0	0	0	0	/
Attacin_C	Attacin, C-terminal region		1	0	0	0	1.44861e-05	0	0	0	0	0	/
Attacin_N	Attacin, N-terminal region		8	1.03226e-05	7.55378e-06	6.54567e-06	3.32683e-05	0.000236803	8.86188e-05	0.000337605	0.000316883	8.78855e-05	/
Atthog	Attenuator of Hedgehog		1	0	0	0	4.11953e-05	2.78084e-05	2.7053e-05	9.20114e-05	3.76163e-05	1.38199e-05	/
Attractin	Attractin family	0	1	9.53303e-06	0	0	0	0	0	0	0	0	/
Arm_3	Atypical Arm repeat		4	0	0	0	0.000177174	0.000358769	0.000413593	0.000299087	0.000328346	0.000265725	/
Atypical_Card	Atypical caspase recruitment domain		2	2.04697e-06	1.89164e-07	0	0	0	0	0	0	0	/
PilZ_2	Atypical PilZ domain, cyclic di-GMP receptor		8	0	0	1.5988e-05	1.99575e-05	1.31582e-05	2.71926e-05	1.35786e-05	2.38904e-05	0.000140742	/
Antimicrobial20	Aurein-like antibiotic peptide	0	1	2.04877e-06	3.51613e-06	7.05095e-06	0	0	0	0	0	0	/
Bacteriocin_IIi	Aureocin-like type II bacteriocin		2	3.1692e-06	1.31576e-06	2.25662e-06	2.80459e-06	1.01942e-06	9.66932e-06	6.3466e-06	5.51585e-06	1.01324e-06	/
AIB	Aurora kinase A and ninein interacting protein		1	0	0	0	6.80187e-06	2.74707e-06	3.61893e-06	0	8.36087e-06	0	/
Aurora-A_bind	Aurora-A binding		3	0	0	0	1.57515e-05	4.10541e-05	4.20977e-05	2.7129e-05	2.16131e-05	2.49842e-05	/
Auts2	Autism susceptibility gene 2 protein	0	1	5.75836e-07	1.00347e-06	7.9271e-06	0	0	0	0	0	0	/
AcMNPV_Ac109	Autographa californica nuclear polyhedrosis virus (AcMNPV) protein		2	0	0	0	1.69772e-05	2.81423e-06	2.5941e-06	3.30412e-06	9.80596e-07	4.01082e-06	/
Autoind_bind	Autoinducer binding domain		3	1.36297e-06	5.13896e-06	4.79396e-05	8.09018e-06	8.63326e-07	6.49902e-07	8.37633e-07	2.1688e-06	6.12921e-07	/
Autoind_synth	Autoinducer synthase		3	0	0	0	4.28677e-05	5.36519e-05	5.89368e-05	5.33811e-05	6.16375e-05	5.00404e-05	/
Autophagy_N	Autophagocytosis associated protein (Atg3), N-terminal domain		1	0	0	0	1.07562e-06	1.34395e-06	1.15887e-06	1.79788e-06	2.47903e-06	8.50055e-07	/
Autophagy_C	Autophagocytosis associated protein C-terminal		2	1.53694e-06	6.71422e-07	2.91723e-06	0	0	2.46745e-06	1.5901e-06	6.33399e-07	1.86164e-06	/
Autophagy_act_C	Autophagocytosis associated protein, active-site domain		1	0	0	0	8.18206e-07	1.30114e-06	1.37127e-06	1.47282e-06	3.52009e-06	1.8475e-07	/
ATG16	Autophagy protein 16 (ATG16)		212	0.00105236	0.00209651	0.000369489	0.00168914	0.0012863	0.0012852	0.000744754	0.00096919	0.00219592	/
APG17	Autophagy protein Apg17		38	0.000607725	0.000990576	0.000371631	5.45389e-05	0.000150326	0.000107566	9.81118e-05	0.000124884	0.00028896	/
APG5	Autophagy protein Apg5		2	6.35007e-06	7.3837e-06	8.02026e-06	0	5.4369e-06	0	3.51673e-06	3.15192e-06	7.71989e-07	/
Zn-C2H2_12	Autophagy receptor zinc finger-C2H2 domain	0	4	2.36223e-05	4.11472e-05	6.05827e-05	0	0	0	0	0	0	/
ATG101	Autophagy-related protein 101		4	0	0	0	1.41422e-05	5.52625e-06	2.50655e-06	2.06544e-06	9.37788e-06	6.91233e-05	/
ATG11	Autophagy-related protein 11		3	4.06501e-06	7.57321e-06	0	2.42014e-06	1.0996e-06	7.7258e-07	8.2979e-07	2.64865e-06	0	/
ATG13	Autophagy-related protein 13		1	0	0	0	6.13654e-07	7.80683e-06	4.11382e-06	8.2057e-06	1.13146e-05	4.98824e-06	/
ATG27	Autophagy-related protein 27		3	0	1.49196e-06	0	1.17405e-05	9.59453e-07	0	2.1721e-06	1.29785e-06	0	/
Atg31	Autophagy-related protein 31		6	0	0	0	0.000161611	9.37442e-06	1.15467e-05	8.91714e-06	6.38798e-06	8.89346e-06	/
ATG_C	Autophagy-related protein C terminal domain		13	7.17718e-06	1.6313e-05	5.43495e-06	1.68174e-05	3.38947e-05	1.98896e-05	2.44544e-05	3.0673e-05	2.50568e-05	/
Autotransporter	Autotransporter beta-domain		5	2.3918e-06	2.65237e-06	0	1.22909e-05	6.57212e-06	1.70301e-05	1.0616e-05	8.57085e-06	1.35135e-05	/
Auxin_BP	Auxin binding protein		4	3.03876e-06	8.25604e-06	4.3924e-06	6.53153e-06	1.02382e-05	7.04165e-06	1.33685e-05	9.70427e-06	3.54524e-06	/
Auxin_canalis	Auxin canalisation		2	0	0	0	3.40597e-05	2.03703e-05	4.30753e-05	9.19194e-05	3.72203e-05	2.84997e-05	/
Auxin_inducible	Auxin responsive protein		2	1.73779e-06	1.92711e-06	0	2.51627e-06	7.46939e-06	5.62287e-06	2.7608e-06	5.9798e-06	4.69687e-06	/
Av_adeno_fibre	Avian adenovirus fibre, N-terminal		3	2.5232e-05	1.22896e-05	1.90702e-06	2.79913e-07	9.26939e-07	1.99247e-06	1.00772e-06	9.09797e-07	3.79223e-07	/
Avidin	Avidin family		3	0	0	0	1.71139e-05	4.80171e-06	1.42797e-05	1.05393e-05	4.46838e-06	3.71273e-06	/
AvrPtoB_bdg	Avirulence AvrPtoB, BAK1-binding domain		6	5.12137e-06	1.96967e-05	9.87602e-06	6.02949e-05	5.42232e-05	5.37246e-05	5.67441e-05	7.10585e-05	7.40506e-05	/
AvrB_AvrC	Avirulence protein		4	0	0	0	6.9758e-06	3.41207e-06	3.37233e-06	3.66979e-06	5.1441e-06	1.62965e-06	/
ATR13	Avirulence protein ATR13, RxLR effector		3	0	0	0	3.49285e-06	3.52664e-07	5.20343e-06	1.19759e-06	1.43114e-06	0.000165483	/
AvrE_T3Es	AvrE-family Type-III effector proteins (T3Es)		3	0	0	0	2.13017e-05	2.06157e-05	1.83838e-05	1.44872e-05	1.67697e-05	1.10514e-05	/
AvrPphF-ORF-2	AvrPphF-ORF-2		4	0	0	0	1.03388e-05	3.1047e-05	2.39743e-05	6.7361e-05	7.08664e-05	1.22201e-05	/
AvrPtoB-E3_ubiq	AvrPtoB E3 ubiquitin ligase		1	0	0	0	4.11953e-06	0	1.69081e-06	1.21068e-06	0	0	/
AWPM-19	AWPM-19-like family		4	3.54326e-06	5.74827e-06	0	6.55295e-06	3.23625e-06	1.00957e-05	3.22366e-06	8.93042e-06	1.92997e-06	/
Axin_b-cat_bind	Axin beta-catenin binding domain		5	1.2679e-05	9.2862e-06	6.20829e-05	0	7.2492e-06	0	0	8.17163e-07	0	/
AXIN1_TNKS_BD	Axin-1 tankyrase binding domain		3	4.63411e-06	1.35236e-06	0	7.97751e-07	2.70197e-06	1.80581e-06	3.35688e-06	9.80596e-07	2.16157e-06	/
Ax_dynein_light	Axonemal dynein light chain		28	5.53014e-05	2.50055e-05	2.06229e-05	8.05814e-05	0.000100214	0.0001097	0.000116397	0.000177269	0.000153587	/
B	B domain		13	0	0	0	0.000203742	7.45487e-05	9.52262e-05	0.00023653	0.000282376	0.000119721	/
BAGE	B melanoma antigen family		1	0	0	0	0	1.0356e-06	8.18567e-07	2.93061e-07	7.00426e-07	1.28665e-06	/
B12-binding	B12 binding domain	other	42	0.000278195	0.000426609	0.000126288	8.19089e-05	7.28877e-05	0.000102711	9.72226e-05	0.000126113	0.000105186	10.1038/nature19366
B3	B3 DNA binding domain		5	4.87801e-07	0	2.35032e-06	1.38875e-05	4.26419e-06	6.93301e-06	1.29305e-05	7.88384e-06	1.36862e-05	/
B3_4	B3/4 domain		5	0	0	0	1.07443e-05	2.10008e-05	2.09331e-05	3.40699e-05	2.93009e-05	6.88897e-05	/
BA14K	BA14K-like protein		5	4.41344e-07	0	0	1.73505e-05	1.87019e-05	1.68051e-05	1.90217e-05	2.1707e-05	1.39257e-05	/
BAALC_N	BAALC N-terminus		3	8.09338e-06	6.22466e-06	6.66696e-05	5.43921e-07	2.96558e-06	1.04181e-06	1.11896e-06	3.72378e-07	2.01917e-05	/
BAAT_C	BAAT / Acyl-CoA thioester hydrolase C terminal		6	0	0	0	1.03784e-05	9.73998e-06	1.93934e-05	1.47072e-05	1.55379e-05	9.89432e-06	/
BshC	Bacillithiol biosynthesis BshC		5	4.04341e-05	4.13876e-07	1.95574e-06	1.80088e-06	5.45488e-07	1.14978e-06	2.06364e-06	2.12044e-06	1.64109e-05	/
lci	Bacillus cereus group antimicrobial protein		6	7.89515e-06	4.26344e-05	1.65393e-05	1.09748e-05	1.16398e-05	1.38004e-05	5.85157e-06	8.44633e-06	9.01403e-06	/
ComX	Bacillus competence pheromone ComX		4	0	0	0	6.10781e-06	3.32622e-06	6.44724e-06	1.01515e-05	1.37062e-05	4.65253e-06	/
ComS	Bacillus competence protein S		2	0	0	0	0	0	1.18551e-06	2.16461e-05	5.2284e-06	3.12046e-05	/
Bacillus_HBL	Bacillus haemolytic enterotoxin (HBL)		42	0.00010395	0.000118914	2.20767e-05	0.000101169	0.000156515	0.000214361	0.000137292	0.000124659	0.000144496	/
Bacillus_PapR	Bacillus PapR protein		7	0.00126342	0.00112778	5.60889e-05	5.38482e-06	1.8317e-05	8.41741e-06	5.53885e-06	1.40253e-05	9.39217e-06	/
Endotoxin_mid	Bacillus thuringiensis delta-Endotoxin, middle domain		3	8.47955e-06	1.29312e-05	4.26028e-05	2.23521e-05	3.20059e-05	4.21639e-05	5.85237e-05	5.99459e-05	3.12e-05	/
Bt_P21	Bacillus thuringiensis P21 molecular chaperone protein		2	0	0	0	2.93948e-05	6.1405e-07	1.45609e-06	2.95405e-06	2.07656e-06	2.25237e-05	/
Bac_thur_toxin	Bacillus thuringiensis toxin		1	0	0	0	1.89773e-06	5.74826e-07	3.02906e-06	2.27735e-06	2.72148e-06	2.28536e-06	/
GerA	Bacillus/Clostridium GerA spore germination protein		2	4.46498e-06	7.65218e-06	9.77869e-07	4.41831e-06	0	2.11568e-06	2.27235e-06	2.7155e-06	0	/
BacA	Bacitracin resistance protein BacA	0	1	2.12624e-05	2.26719e-05	1.70744e-05	0	0	0	0	0	0	/
COX4_pro_2	Bacterial aa3 type cytochrome c oxidase subunit IV		3	9.84236e-07	0	0	9.65121e-06	9.96101e-06	1.07614e-05	1.88643e-05	1.50852e-05	2.11311e-05	/
EcsB	Bacterial ABC transporter protein EcsB		10	6.22163e-06	9.94638e-07	1.08039e-06	1.69986e-05	1.26243e-05	1.40702e-05	2.21689e-05	1.2747e-05	7.37249e-06	/
Internalin_N	Bacterial adhesion/invasion protein N terminal		3	1.45663e-05	1.84082e-06	4.67888e-06	3.191e-05	0.000262784	5.06147e-05	3.79514e-05	3.18694e-05	2.25164e-05	/
Bac_A_amyl_C	Bacterial Alpha amylase C-terminal domain		3	0	4.35695e-06	4.36852e-06	2.29069e-05	2.62624e-05	2.59555e-05	5.04082e-05	3.81833e-05	1.98002e-05	/
bMG1	Bacterial Alpha-2-macroglobulin MG1 domain		2	2.44975e-07	1.90164e-06	7.08201e-06	0	0	0	0	0	7.20523e-06	/
bMG10	Bacterial Alpha-2-macroglobulin MG10 domain		6	5.47638e-06	4.64474e-06	1.05487e-06	5.65516e-06	1.4333e-05	7.6933e-06	1.5172e-05	2.06317e-05	1.00628e-05	/
bMG3	Bacterial alpha-2-macroglobulin MG3 domain		15	4.0142e-06	1.76347e-05	0	2.65145e-05	2.797e-05	4.03376e-05	3.6193e-05	3.72744e-05	6.97798e-05	/
bMG5	Bacterial Alpha-2-macroglobulin MG5 domain		6	8.24552e-06	1.05615e-05	4.26542e-05	1.7085e-05	2.89391e-05	2.80675e-05	2.56896e-05	3.34983e-05	2.34354e-05	/
Bac_rhamnosid6H	Bacterial alpha-L-rhamnosidase 6 hairpin glycosidase domain		3	5.14901e-07	0	0	1.93126e-06	7.20966e-06	8.90384e-06	7.94602e-06	8.07677e-06	6.61989e-06	/
Bac_rhamnosid	Bacterial alpha-L-rhamnosidase concanavalin-like domain		4	0	0	0	2.25485e-05	6.83675e-06	1.3056e-05	4.69042e-06	1.19987e-05	5.12141e-06	/
Bac_rhamnosid_C	Bacterial alpha-L-rhamnosidase C-terminal domain		3	7.1965e-06	7.61776e-06	2.20653e-05	6.25262e-06	3.51152e-06	2.18852e-05	1.28629e-05	1.13144e-05	5.35926e-06	/
AMNp_N	Bacterial AMP nucleoside phosphorylase N-terminus		3	2.19376e-06	1.13152e-07	4.91626e-07	6.34732e-06	8.50993e-07	2.09268e-06	1.68038e-05	1.66275e-06	1.68493e-05	/
AFP_2	Bacterial antifreeze protein repeat		3	3.47558e-06	1.48239e-06	0	3.01852e-06	1.37147e-06	4.12971e-07	4.43551e-07	7.01656e-05	5.64734e-06	/
ParD_antitoxin	Bacterial antitoxin of ParD toxin-antitoxin type II system and RHH		8	1.31774e-05	6.90232e-06	2.45784e-05	3.33538e-05	4.25764e-05	1.9372e-05	2.14067e-05	2.17426e-05	4.05998e-05	/
VapB_antitoxin	Bacterial antitoxin of type II TA system, VapB	0	9	6.50667e-05	7.09306e-05	9.20894e-05	0	0	0	0	0	0	/
baeRF_family10	Bacterial archaeo-eukaryotic release factor family 10		3	7.7673e-06	2.10829e-06	0	9.57301e-07	0	0	1.96937e-06	0	0	/
baeRF_family11	Bacterial archaeo-eukaryotic release factor family 11		4	0	0	0	0.000102543	8.64978e-05	0.000100427	0.000215781	0.00018639	6.99846e-05	/
baeRF_family12	Bacterial archaeo-eukaryotic release factor family 12		4	8.17784e-07	0	0	1.55927e-05	2.74219e-05	1.86068e-05	1.26548e-05	2.54722e-05	2.67516e-05	/
baeRF_family2	Bacterial archaeo-eukaryotic release factor family 2		10	4.45351e-05	3.88668e-05	1.1119e-05	3.94272e-05	5.60586e-05	7.32442e-05	8.5728e-05	8.67742e-05	9.11589e-05	/
baeRF_family3	Bacterial archaeo-eukaryotic release factor family 3		5	0	0	0	1.69071e-06	9.84386e-06	7.08466e-06	9.40879e-06	1.10193e-05	3.59478e-06	/
baeRF_family5	Bacterial archaeo-eukaryotic release factor family 5		6	2.87016e-06	0	0	9.72781e-06	5.99672e-06	5.84865e-06	1.6686e-05	1.28869e-05	9.33931e-06	/
baeRF_family6	Bacterial archaeo-eukaryotic release factor family 6		1	0	0	0	1.42644e-06	8.64143e-07	0	6.84714e-06	8.18246e-06	1.28835e-06	/
baeRF_family7	Bacterial archaeo-eukaryotic release factor family 7		3	0	0	0	2.353e-05	3.12767e-06	1.41551e-05	1.40243e-05	1.83116e-05	1.64648e-05	/
baeRF_family8	Bacterial archaeo-eukaryotic release factor family 8		3	2.72162e-05	6.19939e-06	0	2.01379e-06	8.37518e-06	8.81891e-06	5.04206e-06	6.36985e-06	4.41585e-06	/
Cadherin_4	Bacterial cadherin-like domain		30	0.00012066	5.68448e-05	4.55576e-05	6.07308e-05	0.000280298	2.75275e-05	3.79678e-05	3.88343e-05	3.08606e-05	/
PGA_cap	Bacterial capsule synthesis protein PGA_cap		5	6.95117e-07	2.0042e-06	6.6984e-06	2.85473e-05	1.84238e-05	2.01074e-05	1.65313e-05	1.47578e-05	1.23455e-05	/
BcsB	Bacterial cellulose synthase subunit		7	6.19088e-06	1.0194e-05	3.28085e-06	1.30517e-05	4.05384e-05	2.82936e-05	0.000237436	6.61307e-06	3.44916e-05	/
Collagen_mid	Bacterial collagen, middle region		32	7.89817e-05	3.08438e-05	0.000181796	8.45696e-05	0.000104139	0.000135373	0.000188178	0.000147462	0.000205548	/
TrbI	Bacterial conjugation TrbI-like protein	other	2	8.11364e-06	7.40206e-06	6.04586e-06	0	0	0	0	0	0	10.1038/nature19366
SH3_16	Bacterial dipeptidyl-peptidase Sh3 domain	0	3	5.21489e-06	6.45943e-06	1.83176e-05	0	0	0	0	0	0	/
DNA_pol3_alpha	Bacterial DNA polymerase III alpha NTPase domain	DNA replication, recombination, repair; nucleotide metabolism	52	1.49384e-05	2.04927e-05	6.77555e-06	0.000286663	0.000313578	0.000435368	0.000241291	0.000379837	0.000285999	/
DNA_pol3_finger	Bacterial DNA polymerase III alpha subunit finger domain	DNA replication, recombination, repair; nucleotide metabolism	56	1.49384e-05	2.04927e-05	6.77555e-06	0.000331793	0.000821476	0.000507483	0.000293078	0.000446774	0.000370661	/
Bac_DnaA	Bacterial dnaA protein	other	53	0.000498341	0.000877652	0.000455584	0.000309452	8.88793e-05	8.6526e-05	8.00653e-05	8.04837e-05	9.9596e-05	10.1038/nature19366
Bac_DnaA_C	Bacterial dnaA protein helix-turn-helix	DNA replication, recombination, repair; nucleotide metabolism	97	9.68518e-05	7.7719e-05	0.000200969	0.000247819	0.000485082	0.000412	0.000321829	0.000369243	0.000298116	10.1038/nature19366
Bac_DNA_binding	Bacterial DNA-binding protein	other	53	5.42185e-05	5.88776e-05	0.000533723	0.000273648	9.35614e-05	8.69489e-05	0.000125466	0.000216113	8.52604e-05	10.1038/nature19366
DUF1798	Bacterial domain of unknown function (DUF1798)	UNK	13	9.77691e-06	1.24528e-05	2.16874e-06	3.96031e-05	2.08882e-05	3.05124e-05	4.72217e-05	4.12628e-05	4.83165e-05	/
EndoU_bacteria	Bacterial EndoU nuclease		4	0	0	0	1.24233e-05	1.11884e-05	2.42755e-05	2.58873e-05	1.50582e-05	8.10847e-06	/
Epsilon_antitox	Bacterial epsilon antitoxin		3	0	0	0	2.8719e-05	1.16505e-06	0	0	9.10471e-06	0	/
Bac_export_1	Bacterial export proteins, family 1		5	2.64806e-06	1.79456e-06	0	5.06887e-06	5.63971e-06	4.30105e-06	6.90595e-06	6.53523e-06	1.07752e-05	/
Bac_export_3	Bacterial export proteins, family 3		3	4.55814e-06	2.02189e-06	0	2.65091e-06	0	2.05032e-06	6.78678e-06	1.59333e-06	1.93365e-06	/
SBP_bac_1	Bacterial extracellular solute-binding protein	other	5	2.85107e-05	3.61996e-05	8.43876e-05	0	0	0	0	0	0	10.1038/nature19366
DctP	Bacterial extracellular solute-binding protein, family 7	membrane transport	9	1.42331e-05	1.37919e-05	7.39301e-06	1.3306e-05	1.36576e-05	6.74349e-06	2.085e-05	3.27063e-05	1.33214e-05	10.1038/nature19366
SBP_bac_3	Bacterial extracellular solute-binding proteins, family 3	membrane transport	12	5.44892e-05	4.19847e-05	0.000100434	0	0	0	0	0	0	10.1038/nature19366
SBP_bac_5	Bacterial extracellular solute-binding proteins, family 5 Middle	other	3	2.08232e-05	5.62034e-06	2.07808e-05	0	0	0	0	0	0	10.1038/nature19366
Iron_traffic	Bacterial Fe(2+) trafficking	AMG (metabolism)	14	6.07614e-05	4.96417e-05	0.000199159	4.56562e-05	1.2867e-05	1.17984e-05	2.22073e-05	0.000112192	1.2441e-05	10.1038/nature19366
Flagellin_C	Bacterial flagellin C-terminal helical region	other	16	2.54564e-05	1.4891e-05	5.09013e-06	8.19224e-05	6.1253e-05	0.000135842	0.000437678	0.00017821	8.48452e-05	10.1038/nature19366
Flagellin_N	Bacterial flagellin N-terminal helical region	other	17	0.000228087	0.000141232	0.000406948	0.000154829	0.00038116	0.000142252	0.000222327	0.000304166	0.000115162	10.1038/nature19366
FBPase_glpX	Bacterial fructose-1,6-bisphosphatase, glpX-encoded	AMG (metabolism)	5	6.82374e-06	1.70679e-05	3.44311e-05	7.24968e-06	7.31103e-07	1.62733e-06	2.55753e-06	4.7059e-06	3.11653e-06	10.1038/nature19366
Bac_GH3_C	Bacterial Glycosyl hydrolase family 3 C-terminal domain		1	0	0	0	7.14404e-07	6.49182e-07	3.42088e-07	2.93935e-06	1.75629e-06	0	/
bacHORMA_2	Bacterial HORMA domain 2		14	5.60907e-05	7.83348e-05	0.000225774	1.07291e-05	2.58888e-05	2.00111e-05	2.0239e-05	7.58683e-06	2.19653e-05	/
bacHORMA_1	Bacterial HORMA domain family 1		6	1.57757e-05	1.02779e-05	7.60102e-06	1.21676e-05	2.05577e-05	1.72507e-05	3.33111e-05	2.60159e-05	1.83906e-05	/
Big_10	Bacterial Ig domain		123	0.000110656	7.49093e-05	0.000237899	0.000543511	0.000608397	0.000741845	0.00101836	0.000788574	0.000508146	/
Big_11	Bacterial Ig-like domain	other	39	6.94828e-05	3.56861e-05	2.6089e-05	0.000432259	0.000301701	0.000345168	0.000161815	0.00052623	0.000112127	10.1038/nature19366
Big_1	Bacterial Ig-like domain (group 1)		82	0.000728699	0.000787186	0.000579262	0.000346072	0.00013439	0.000139162	0.000143552	0.000169847	0.000133839	/
Big_2	Bacterial Ig-like domain (group 2)	other	113	0.00360966	0.00259459	0.00149566	0.000369513	0.000352194	0.000340296	0.000306752	0.000308181	0.00037429	10.1038/nature19366
Big_3	Bacterial Ig-like domain (group 3)	other	70	0.000304383	0.000198019	7.62581e-05	0.000109491	0.000120082	0.000216915	0.000253051	0.000302243	0.00031875	10.1038/nature19366
Big_4	Bacterial Ig-like domain (group 4)		12	1.97947e-05	6.84025e-06	5.13288e-07	2.54292e-05	3.51686e-05	3.44905e-05	4.2339e-05	3.38516e-05	3.0823e-05	/
Imp-YgjV	Bacterial inner membrane protein		6	0	0	0	3.43452e-06	9.94025e-06	4.44261e-06	1.26772e-05	2.57881e-05	2.51769e-05	/
Bact_lectin	Bacterial lectin		1	0	0	0	1.00416e-06	0	3.84669e-06	5.16443e-07	3.70295e-06	1.36043e-06	/
Lip_A_acyltrans	Bacterial lipid A biosynthesis acyltransferase		2	3.2825e-06	2.99773e-06	1.76763e-05	1.08374e-06	1.4772e-06	2.07576e-06	2.22947e-06	6.66065e-07	2.20235e-06	/
Lip_prot_lig_C	Bacterial lipoate protein ligase C-terminus		8	0	0	0	2.13716e-05	5.79828e-06	6.78142e-06	6.49878e-06	1.13391e-05	2.13097e-05	/
LtrA	Bacterial low temperature requirement A protein (LtrA)		3	1.72241e-06	8.18596e-07	0	1.45838e-05	1.52912e-05	2.14874e-05	0	1.51686e-05	7.09265e-06	/
bMG6	Bacterial macroglobulin domain 6		1	0	0	0	2.5642e-06	7.65604e-06	4.20977e-06	3.39113e-06	1.35082e-06	3.30852e-06	/
HflK_N	Bacterial membrane protein N terminal		7	6.11092e-07	4.51777e-07	7.36088e-06	1.21286e-05	1.60196e-05	3.09609e-05	3.2791e-05	1.95818e-05	1.94367e-05	/
YfhO	Bacterial membrane protein YfhO	0	1	3.13924e-06	8.20577e-06	0	0	0	0	0	0	0	/
YojJ	Bacterial membrane-spanning protein N-terminus	0	3	1.03222e-05	6.5626e-06	4.82768e-06	0	0	0	0	0	0	/
MobC	Bacterial mobilisation protein (MobC)		2	1.91756e-06	7.08823e-07	0	2.83411e-06	2.14614e-06	3.16656e-06	6.31623e-06	1.16123e-06	1.27988e-06	/
NhaB	Bacterial Na+/H+ antiporter B (NhaB)	0	3	2.32943e-05	5.10114e-06	5.46808e-05	0	0	0	0	0	0	/
Bac_GDH	Bacterial NAD-glutamate dehydrogenase		2	0	0	0	1.62739e-06	1.29934e-06	3.02249e-06	4.30637e-06	1.75761e-06	2.53639e-06	/
BOF	Bacterial OB fold (BOF) protein		6	5.32464e-06	8.9115e-07	0	2.0794e-05	6.38249e-05	6.93469e-05	4.51459e-05	0.000111677	2.35546e-05	/
DiS_P_DiS	Bacterial Peptidase A24 N-terminal domain		11	6.31021e-05	4.67773e-05	3.56706e-05	3.56974e-05	2.09815e-05	2.43688e-05	2.37298e-05	4.77249e-05	2.52991e-05	/
bPH_1	Bacterial PH domain	AMG (metabolism)	37	3.51137e-05	7.87197e-05	6.29217e-05	0.000155632	7.57894e-05	0.000142278	9.20344e-05	0.000102559	0.000111157	10.1038/nature19366
bact-PGI_C	Bacterial phospho-glucose isomerase C-terminal SIS domain		8	0	0	0	0.000187906	0.000229094	0.000113302	4.92226e-05	4.95175e-05	7.57404e-05	/
PhnH	Bacterial phosphonate metabolism protein (PhnH)		3	3.36888e-06	1.20296e-06	6.05195e-06	1.44559e-06	8.75742e-07	1.38442e-06	4.95646e-07	5.92306e-07	8.70431e-07	/
PhnI	Bacterial phosphonate metabolism protein (PhnI)		4	0	0	0	0.000123222	0.000224237	0.000227416	0.000152372	0.000230784	0.000159687	/
PPC	Bacterial pre-peptidase C-terminal domain	0	9	7.674e-05	4.58929e-05	0.000160703	0	0	0	0	0	0	/
DUF853	Bacterial protein of unknown function (DUF853)	UNK	23	0.000142345	0.000891162	3.14428e-05	0.000181805	0.000264404	0.000447243	0.000454202	0.000232539	0.000339397	10.1038/nature19366
DUF871	Bacterial protein of unknown function (DUF871)	UNK	4	0	2.41608e-06	4.99881e-07	8.13753e-06	1.61654e-05	1.28884e-05	1.3471e-05	1.4888e-05	7.64801e-06	/
DUF881	Bacterial protein of unknown function (DUF881)	UNK	10	1.59149e-05	1.06359e-05	2.11747e-05	1.54314e-05	8.1056e-06	1.05295e-05	1.04357e-05	1.08902e-05	7.35617e-06	/
Peptidase_M15_2	Bacterial protein of unknown function (DUF882)	UNK	79	2.64781e-05	3.87095e-05	0.000128002	0.00258886	0.00017282	0.00020516	0.000490729	0.000381625	0.000259849	/
DUF883	Bacterial protein of unknown function (DUF883)	UNK	65	0.00050127	0.00044467	0.000274815	0.000116612	0.000129927	0.000126566	0.000126947	0.000151836	0.000122607	/
DUF885	Bacterial protein of unknown function (DUF885)	UNK	22	2.14977e-05	2.4561e-05	3.25793e-05	1.45842e-05	3.30071e-05	2.51146e-05	5.10278e-05	5.08522e-05	2.52152e-05	/
DUF896	Bacterial protein of unknown function (DUF896)	UNK	13	0.000604494	0.0010769	0.000200952	6.43809e-05	0.000392683	1.82496e-05	3.16399e-05	4.10801e-05	4.66908e-05	/
DUF898	Bacterial protein of unknown function (DUF898)	UNK	5	2.04111e-06	1.28474e-06	2.5119e-05	1.04818e-05	4.34952e-06	5.50077e-06	1.05706e-05	1.72197e-05	7.61954e-06	/
DUF899	Bacterial protein of unknown function (DUF899)	UNK	2	0	0	0	1.73904e-06	3.61206e-06	1.18961e-06	4.44467e-06	2.74838e-06	6.73581e-06	/
DUF903	Bacterial protein of unknown function (DUF903)	UNK	12	0.000320303	0.000319976	0.000200114	8.79509e-06	1.34584e-05	3.45834e-05	3.58463e-05	1.6237e-05	1.28091e-05	/
DUF905	Bacterial protein of unknown function (DUF905)	UNK	9	0.000142082	2.51671e-05	7.09032e-06	2.45485e-05	2.96914e-05	2.97955e-05	2.64131e-05	0.000129783	3.16538e-05	/
DUF910	Bacterial protein of unknown function (DUF910)	UNK	1	0	0	0	5.0068e-07	1.36491e-06	1.34259e-06	1.33901e-06	9.84699e-07	1.44708e-06	/
DUF916	Bacterial protein of unknown function (DUF916)	UNK	2	0	0	0	1.00314e-05	1.30052e-06	0	2.06599e-06	3.22522e-06	0	/
DUF922	Bacterial protein of unknown function (DUF922)	UNK	4	0	0	0	0.000115142	0.000138674	0.000188016	0.000104876	0.000135238	0.000108409	10.1038/nature19366
DUF924	Bacterial protein of unknown function (DUF924)	UNK	3	0	0	0	1.0291e-05	4.86469e-06	2.61386e-06	1.00292e-05	5.28949e-05	4.00291e-06	/
DUF934	Bacterial protein of unknown function (DUF934)	UNK	2	0	0	0	4.41403e-06	2.31613e-06	4.41721e-06	6.84516e-06	1.00941e-05	2.30208e-06	/
DUF937	Bacterial protein of unknown function (DUF937)	UNK	15	1.47816e-05	1.14983e-05	1.14503e-06	0.000236441	8.05776e-05	0.000135795	0.000223622	0.000246379	9.76144e-05	/
DUF945	Bacterial protein of unknown function (DUF945)	UNK	10	1.08542e-05	7.96528e-06	7.83439e-07	6.10246e-06	1.26564e-05	3.12935e-05	1.50016e-05	1.43342e-05	1.23817e-05	/
DUF948	Bacterial protein of unknown function (DUF948)	UNK	268	0.000941458	0.000738117	0.000822587	0.000949981	0.0010497	0.00128869	0.00176491	0.00161474	0.00103447	/
DUF951	Bacterial protein of unknown function (DUF951)	UNK	4	4.34448e-07	4.81778e-07	4.1865e-06	0	0	0	0	0	1.86588e-05	/
DUF961	Bacterial protein of unknown function (DUF961)	UNK	4	0	0	0	1.25348e-05	7.96183e-06	2.20686e-05	9.0547e-06	6.5325e-06	0.00012257	/
DUF977	Bacterial protein of unknown function (DUF977)	UNK	16	1.93986e-06	7.17065e-07	3.11554e-06	3.45574e-05	5.76291e-05	6.82129e-05	0.000118664	6.61455e-05	5.55223e-05	/
YtfJ_HI0045	Bacterial protein of unknown function (YtfJ_HI0045)	0	1	5.6171e-07	0	0	0	0	0	0	0	0	/
PuR_N	Bacterial purine repressor, N-terminal	0	2	2.64668e-06	1.84706e-06	1.29348e-05	0	0	0	0	0	0	/
HTH_1	Bacterial regulatory helix-turn-helix protein, lysR family		157	9.73036e-05	7.52894e-05	0.000140091	0.000745412	0.000682442	0.000870755	0.000837229	0.00061087	0.00103455	/
HTH_AraC	Bacterial regulatory helix-turn-helix proteins, AraC family		84	0.000315077	0.000470186	0.00137446	0.00108618	0.00080842	0.0010461	0.00145055	0.000905362	0.00103295	/
HTH_5	Bacterial regulatory protein, arsR family	transcription, translation, protein synthesis	199	0.0014478	0.00180695	0.00185522	0.000681419	0.000666505	0.00151657	0.00079677	0.000995937	0.000625318	10.1038/nature19366
HTH_8	Bacterial regulatory protein, Fis family	transcription, translation, protein synthesis	308	0.00156206	0.00105282	0.00119038	0.00257331	0.00144339	0.00300681	0.00265101	0.00231196	0.00170616	10.1038/nature19366
Crp	Bacterial regulatory proteins, crp family		56	0.000119338	0.000118403	5.7023e-05	0.000199788	0.000378044	0.000640098	0.000465889	0.000292011	0.000344876	/
GntR	Bacterial regulatory proteins, gntR family		313	0.00403284	0.0056295	0.00526783	0.00125329	0.00174374	0.00173715	0.00152813	0.00134151	0.00176937	/
LacI	Bacterial regulatory proteins, lacI family	transcription, translation, protein synthesis	151	0.00103136	0.000708598	0.00054369	0.000620732	0.000765191	0.000969031	0.00118655	0.00102003	0.000854505	10.1038/nature19366
GerE	Bacterial regulatory proteins, luxR family	transcription, translation, protein synthesis	510	0.00278239	0.00235421	0.00352934	0.00298444	0.00419622	0.00391914	0.00390151	0.00420382	0.00446183	10.1038/nature19366
TetR_N	Bacterial regulatory proteins, tetR family	transcription, translation, protein synthesis	55	0.00200832	0.00291014	0.00202773	0	0	0	0	0	0	10.1038/nature19366
SCP_3	Bacterial SCP ortholog	0	2	0.00170322	0.00112696	0.000552941	0	0	0	0	0	0	/
Colicin_immun	Bacterial self-protective colicin-like immunity		4	0	0	0	3.23412e-07	0	1.28523e-06	1.58746e-05	0	3.64118e-05	/
SH3_3	Bacterial SH3 domain	0	17	5.86511e-05	6.69873e-05	0.000124656	0	0	0	0	0	0	/
MHYT	Bacterial signalling protein N terminal repeat		10	7.65566e-05	4.96097e-05	0.00012835	6.88968e-06	1.74967e-05	1.65678e-05	3.2897e-05	1.20701e-05	2.40778e-05	/
Bac_transf	Bacterial sugar transferase	AMG (metabolism)	3	2.58295e-06	6.73963e-07	0	5.76711e-06	7.02031e-06	9.00735e-06	1.29587e-05	1.23135e-05	1.11853e-05	10.1038/nature19366
BTRD1	Bacterial tandem repeat domain 1		20	2.53796e-05	1.37998e-05	7.57332e-05	7.77903e-05	7.9956e-05	6.99424e-05	6.43713e-05	9.12608e-05	9.17408e-05	/
TetR_C_35	Bacterial Tetracyclin repressor, C-terminal domain	0	3	2.46854e-05	2.32243e-05	9.39511e-06	0	0	0	0	0	0	/
TniB	Bacterial TniB protein	0	14	0.000277696	0.00114263	0.000426111	0	0	0	0	0	0	/
Ntox22	Bacterial toxin 22		4	1.04513e-05	5.63001e-06	8.55032e-06	2.24367e-06	4.60383e-07	6.93141e-07	8.93362e-07	1.06758e-06	6.74293e-06	/
Ntox24	Bacterial toxin 24		2	0	0	0	1.05585e-05	0	4.2012e-07	1.39881e-05	0	0	/
Ntox25	Bacterial toxin 25		4	0	0	0	8.60451e-06	3.12204e-05	3.4402e-05	1.87346e-05	2.08317e-05	1.78084e-05	/
Ntox27	Bacterial toxin 27		2	2.66392e-06	3.69267e-07	0	0	4.38853e-06	9.25017e-07	2.48379e-06	5.34271e-06	4.36191e-07	/
Ntox28	Bacterial toxin 28		11	1.36532e-05	1.31263e-05	5.76969e-06	1.4981e-05	0.000112665	2.96248e-05	3.40402e-05	2.75674e-05	1.20851e-05	/
Ntox3	Bacterial toxin 3		4	0	7.06117e-07	3.06797e-06	7.80408e-07	2.88641e-06	6.92101e-06	1.88403e-06	8.6289e-06	5.33939e-06	/
Ntox30	Bacterial toxin 30		14	5.7673e-05	8.78785e-05	0.000101083	1.02935e-05	1.0581e-05	1.45284e-05	3.03703e-05	2.79523e-05	2.71755e-05	/
Ntox33	Bacterial toxin 33		5	2.58871e-05	9.19697e-05	1.1549e-05	4.02314e-06	4.84322e-06	4.56093e-06	3.58999e-06	2.22536e-05	1.00724e-05	/
Ntox34	Bacterial toxin 34		10	7.66567e-06	1.44533e-06	4.1865e-06	2.8129e-05	1.14306e-05	8.69761e-06	1.53801e-05	1.45622e-05	5.48746e-06	/
Ntox35	Bacterial toxin 35		3	2.10218e-05	6.66334e-06	3.47969e-07	8.32704e-07	7.56682e-07	9.30381e-07	5.71015e-07	2.72949e-06	3.76046e-07	/
Ntox37	Bacterial toxin 37		3	0	0	0	2.00312e-05	1.86524e-05	7.31087e-06	6.11746e-06	0.000142608	0.000864687	/
Ntox4	Bacterial toxin 4		4	3.82108e-06	2.88919e-06	8.32891e-06	1.34471e-05	6.66528e-06	4.05582e-06	4.13938e-06	9.45058e-06	2.73988e-06	/
Ntox44	Bacterial toxin 44		4	0	0	0	1.02412e-05	4.12841e-06	4.19636e-06	3.02642e-06	7.4233e-06	4.98209e-06	/
Ntox46	Bacterial toxin 46	0	1	7.89407e-07	0	0	0	0	0	0	0	0	/
Ntox47	Bacterial toxin 47		9	3.63377e-05	7.79979e-06	1.60331e-05	1.35068e-05	2.04477e-05	3.8743e-05	3.74881e-05	3.13584e-05	2.30544e-05	/
Ntox5	Bacterial toxin 5		5	3.91003e-06	5.21926e-06	2.16303e-05	5.2987e-06	3.43912e-06	4.00823e-06	9.02959e-06	3.00293e-06	2.88344e-06	/
Ntox6	Bacterial toxin 6		4	0	0	0	2.27501e-05	1.96829e-05	4.03537e-05	1.17925e-05	1.57637e-05	8.25037e-06	/
Ntox8	Bacterial toxin 8		9	9.27615e-06	2.80907e-05	6.42909e-05	9.53621e-05	8.09722e-05	0.00011952	9.79885e-05	0.000107928	7.17598e-05	/
Pesticin	Bacterial toxin homologue of phage lysozyme, C-term		12	1.77638e-05	2.81487e-06	1.1685e-05	0.000114975	3.47651e-05	5.24764e-05	4.12577e-05	3.20126e-05	3.17474e-05	/
BTAD	Bacterial transcriptional activator domain		7	5.14901e-07	5.70996e-07	3.72134e-06	1.31801e-05	1.95154e-05	1.92279e-05	1.68825e-05	1.87465e-05	2.00275e-05	/
IclR	Bacterial transcriptional regulator	transcription, translation, protein synthesis	8	0.000179078	0.000122329	0.000177112	3.34405e-06	1.49742e-05	2.66683e-05	0.000149865	9.49958e-06	1.34091e-05	10.1038/nature19366
TetR_C_12	Bacterial transcriptional repressor C-terminal	0	2	1.50877e-06	5.3624e-07	1.16494e-06	0	0	0	0	0	0	/
Hexapep	Bacterial transferase hexapeptide (six repeats)	AMG (metabolism)	91	0.000195914	0.000129855	7.95509e-05	0.000356132	0.000439688	0.000514256	0.000397357	0.000398427	0.000418377	10.1038/nature19366
Peptidase_C93	Bacterial transglutaminase-like cysteine proteinase BTLCP		11	0	0	0	4.62752e-05	5.7302e-05	2.15228e-05	4.17351e-05	6.65739e-05	3.57923e-05	/
Bact_transglu_N	Bacterial transglutaminase-like N-terminal region		2	1.19163e-06	4.55165e-06	6.37943e-07	5.73234e-07	1.30225e-07	7.9602e-06	7.37039e-07	1.40924e-06	5.17741e-07	/
IF2_assoc	Bacterial translation initiation factor IF-2 associated region		2	4.0714e-05	4.64709e-05	4.78457e-06	1.6494e-05	0	0	0	0	0	/
Trigger_C	Bacterial trigger factor protein (TF) C-terminus	0	1	4.05485e-06	0	0	0	0	0	0	0	0	/
Secretin_N	Bacterial type II/III secretion system short domain	0	3	0.000144989	0.000608043	1.73127e-05	0	0	0	0	0	0	/
OrgA_MxiK	Bacterial type III secretion apparatus protein (OrgA_MxiK)		5	5.62224e-06	6.82784e-06	1.29946e-05	5.34527e-06	3.89509e-06	2.18692e-06	6.53481e-06	8.65852e-06	5.44587e-05	/
HrpB1_HrpK	Bacterial type III secretion protein (HrpB1_HrpK)		17	1.1419e-05	6.28589e-06	2.80217e-05	0.000101389	7.00324e-05	7.13596e-05	0.000202458	0.000165427	0.000121112	/
HrpB2	Bacterial type III secretion protein (HrpB2)		7	1.31214e-05	1.84459e-05	3.22659e-06	0.000121565	0.00012792	4.79353e-05	0.000124914	8.20262e-05	0.000135782	/
HrpB4	Bacterial type III secretion protein (HrpB4)		3	1.43817e-06	0	0	4.35137e-07	1.18623e-06	2.91707e-06	6.71375e-06	2.67435e-06	2.75109e-06	/
HrpB7	Bacterial type III secretion protein (HrpB7)		52	0.000217245	0.000206222	0.000101442	9.6097e-05	0.000174348	0.000123972	0.000130175	0.000131343	0.000998876	/
SMP_2	Bacterial virulence factor haemolysin	0	1	6.4662e-07	3.58532e-06	1.14236e-05	0	0	0	0	0	0	/
VirJ	Bacterial virulence protein (VirJ)	0	1	1.42074e-05	6.76603e-07	0	0	0	0	0	0	0	/
Bac_globin	Bacterial-like globin		5	1.64689e-05	1.09104e-05	6.18314e-06	3.61975e-05	2.67432e-05	6.07714e-05	8.87673e-05	6.91696e-05	5.5698e-05	/
BChl_A	Bacteriochlorophyll A protein		2	0	0	0	4.45256e-06	1.40337e-06	1.18177e-05	6.2974e-06	1.36827e-06	0	/
Bac_chlorC	Bacteriochlorophyll C binding protein		10	9.56086e-05	4.81927e-05	2.11071e-05	9.04426e-06	1.75503e-05	4.83599e-06	1.81691e-05	9.88365e-06	1.03444e-05	/
Bacteriocin_IIc	Bacteriocin class II with double-glycine leader peptide		39	6.07574e-05	3.84529e-05	5.99847e-05	7.92974e-05	7.93851e-05	8.63472e-05	8.47439e-05	0.000176136	0.000109727	/
BacteriocIIc_cy	Bacteriocin class IIc cyclic gassericin A-like		5	4.08834e-06	3.96671e-06	4.78457e-06	2.76633e-06	2.15531e-06	5.67481e-06	6.08664e-07	8.50797e-06	5.35926e-07	/
Bacteriocin_IId	Bacteriocin class IId cyclical uberolysin-like		3	0	0	0	8.65054e-06	7.47364e-06	1.54071e-05	5.07775e-06	1.11342e-05	2.77453e-05	/
Helveticin_J	Bacteriocin helveticin-J		1	0	0	0	2.61082e-06	1.18623e-06	1.25017e-06	5.371e-06	8.02306e-07	2.35808e-06	/
Subtilosin_A	Bacteriocin subtilosin A	0	1	1.81335e-06	1.67575e-06	2.91235e-06	0	0	0	0	0	0	/
OmdA	Bacteriocin-protection, YdeI or OmpD-Associated		16	3.62686e-06	2.80672e-07	6.32539e-06	0.000168702	0.00020644	0.000200319	0.000201272	0.00019707	0.000200964	/
Phage_1_1	Bacteriophage 1.1 Protein		3	0	0	0	4.58232e-06	2.76287e-06	5.27789e-06	3.53972e-06	2.28325e-06	7.18253e-06	/
Phage_holin_5_1	Bacteriophage A118-like holin, Hol118	lysis	6	0	0	0	1.40965e-05	1.40203e-05	1.49077e-05	9.68454e-06	1.4206e-05	5.31696e-05	/
Phage_CI_C	Bacteriophage CI repressor C-terminal domain		7	4.79317e-05	3.24566e-06	3.26654e-05	0.000122533	2.15679e-06	2.84131e-07	3.05171e-07	1.45874e-06	0	/
Phage_CI_repr	Bacteriophage CI repressor helix-turn-helix domain	transcription, translation, protein synthesis	236	0.0018971	0.00366762	0.00110047	0.00169639	0.00101429	0.001507	0.00206218	0.00160483	0.00127128	10.1038/nature19366
Phage_CII	Bacteriophage CII protein	transcription, translation, protein synthesis	76	0.000244112	9.50349e-05	0.000274858	0.000424045	0.00038295	0.000451728	0.000601205	0.000594993	0.00050558	10.1038/nature19366
Phage_clamp_A	Bacteriophage clamp loader A subunit		4	0	0	0	1.48476e-05	1.85915e-06	4.64592e-07	3.39709e-06	3.37684e-06	2.10659e-06	/
CoatB	Bacteriophage coat protein B	structural	3	2.69077e-06	1.98928e-06	2.16078e-06	1.41404e-05	1.54131e-05	7.2556e-05	2.20466e-05	5.54936e-05	1.64049e-05	10.1038/nature19366
FRD2	Bacteriophage FRD2 protein	0	1	1.64675e-06	2.3178e-06	2.10565e-05	0	0	0	0	0	0	/
Phage_FRD3	Bacteriophage FRD3 protein		1	0	0	0	7.55764e-07	0	3.61893e-06	0	4.64493e-06	6.82601e-07	/
Phage_Gp15	Bacteriophage Gp15 protein		18	0.000445886	0.000555588	0.000201592	2.9535e-05	2.14026e-05	2.84172e-05	1.96092e-05	4.81714e-05	3.51408e-05	/
Head-tail_con	Bacteriophage head to tail connecting protein	structural	406	0.000129262	6.45587e-05	4.73124e-05	0.00419194	0.00221394	0.00188686	0.00180518	0.00198182	0.00238966	10.1038/nature19366
HK97-gp10_like	Bacteriophage HK97-gp10, putative tail-component	structural	1962	0.00958115	0.00888844	0.00733173	0.0068874	0.00546416	0.00690583	0.00604076	0.00648367	0.00627703	10.1038/nature19366
Phage_holin_1	Bacteriophage holin	lysis	16	0.000106402	9.38807e-05	0.000203784	1.83849e-05	1.17348e-05	2.40655e-05	2.75889e-05	1.82611e-05	5.73761e-05	/
Phage_holin_4_1	Bacteriophage holin family	lysis	16	5.83001e-06	9.94638e-07	1.08039e-06	0.00076721	5.17404e-05	6.45859e-05	0.000277496	0.000271449	5.39094e-05	/
Phage_holin_2_3	Bacteriophage holin family HP1	lysis	41	2.20411e-05	5.47737e-06	3.26657e-05	0.000340314	4.23168e-05	6.51184e-05	9.9171e-05	8.09195e-05	0.00014422	/
Phage_holin_2_4	Bacteriophage holin family, superfamily II-like	lysis	55	0.000254642	0.000159707	4.74857e-05	0.000416073	0.000106347	0.00025081	0.000197319	0.000169511	0.000150715	/
Phage_holin_3_5	Bacteriophage holin Hol, superfamily III	lysis	8	7.61507e-06	2.82126e-05	0	4.61251e-05	1.54563e-05	4.99516e-05	2.75518e-05	2.58689e-05	2.83053e-05	/
Phage_holin_6_1	Bacteriophage holin of superfamily 6 (Holin_LLH)	lysis	15	1.97827e-05	7.27491e-06	0	2.72604e-05	3.22202e-05	6.08951e-05	3.06981e-05	5.66086e-05	3.9525e-05	/
HDPD	Bacteriophage lambda head decoration protein D	structural	187	0.00218423	0.00139185	0.000680663	0.000749864	0.000520397	0.000702015	0.000602084	0.000880551	0.000802903	10.1038/nature19366
Arm-DNA-bind_1	Bacteriophage lambda integrase, Arm DNA-binding domain		22	0.000100406	6.77781e-05	7.54723e-05	0.00260529	1.29974e-05	4.83875e-05	4.02494e-05	3.45852e-05	2.96809e-05	/
Lambda_Kil	Bacteriophage lambda Kil protein		7	8.97871e-06	4.48115e-06	2.69148e-05	5.71465e-05	2.67222e-06	4.10179e-06	1.09299e-05	1.70813e-06	3.45002e-06	/
NinG	Bacteriophage Lambda NinG protein	DNA replication, recombination, repair; nucleotide metabolism	169	0.000259872	0.000191395	0.000673315	0.00422191	0.000871417	0.000965607	0.00104561	0.00158133	0.0016535	10.1038/nature19366
Phage_TAC_2	Bacteriophage lambda tail assembly chaperone, TAC, protein G	structural	4	1.18318e-06	8.74717e-07	8.55115e-06	3.87954e-05	4.26424e-07	1.37236e-06	2.92204e-06	7.04573e-06	2.15332e-06	/
Lambda_tail_I	Bacteriophage lambda tail assembly protein I	structural	39	6.26519e-05	3.77929e-05	0.000112107	0.000379094	0.000193308	0.000140533	0.00023986	0.000245409	0.000151867	10.1038/nature19366
Phage_Mu_Gam	Bacteriophage Mu Gam like protein	DNA replication, recombination, repair; nucleotide metabolism	40	6.479e-05	1.70066e-05	5.85433e-05	8.45099e-05	0.000111499	9.66283e-05	0.000106447	9.19478e-05	6.57201e-05	10.1038/nature19366
Phage_Mu_Gp45	Bacteriophage Mu Gp45 protein	other	45	8.46733e-05	1.98855e-05	2.02109e-05	0.000431834	7.46955e-05	0.000157438	0.000445945	0.000126243	0.000311107	10.1038/nature19366
DDE_2	Bacteriophage Mu transposase	DNA replication, recombination, repair; nucleotide metabolism	1	0	0	0	3.40538e-05	1.91609e-07	0	0	0	0	10.1038/nature19366
NfrA_C	Bacteriophage N adsorption protein A C-term		3	0	0	0	2.18885e-05	1.27613e-05	2.70281e-05	1.42419e-05	3.10818e-05	1.84179e-05	/
Phage_holin_2_1	Bacteriophage P21 holin S	lysis	38	0.000146739	0.000928968	3.76439e-05	0.000308429	0.00013262	7.73208e-05	0.000148568	8.95504e-05	0.000105365	/
Amidase_5	Bacteriophage peptidoglycan hydrolase		16	1.16893e-05	2.95429e-05	1.50125e-05	0.000212328	0.000101256	0.000135404	0.00012819	0.000214585	0.000152156	/
Phi-29_GP16_7	Bacteriophage phi-29 early protein GP16.7		3	0.000251653	1.98135e-05	4.28958e-05	0	0	0	0	0	4.82334e-06	/
Phage_30_3	Bacteriophage protein GP30.3		12	1.98765e-05	2.49014e-05	2.98882e-05	1.85691e-05	2.68011e-05	2.61572e-05	2.89208e-05	2.53399e-05	4.53762e-05	/
DUF4128	Bacteriophage related domain of unknown function	UNK	158	5.37303e-05	2.61445e-05	3.82746e-05	0.0017456	0.000685497	0.000586015	0.000700329	0.000671047	0.000513909	10.1038/nature19366
Phage_GPA	Bacteriophage replication gene A protein (GPA)	DNA replication, recombination, repair; nucleotide metabolism	4	2.07958e-06	2.62439e-06	1.97339e-05	2.35145e-05	0	4.77497e-06	0	0	9.00654e-07	10.1038/nature19366
Phage_rep_O	Bacteriophage replication protein O	DNA replication, recombination, repair; nucleotide metabolism	25	5.2222e-05	1.67296e-05	1.29502e-05	0.000282229	8.19973e-05	8.72204e-05	0.000128757	8.4258e-05	6.25769e-05	10.1038/nature19366
Phage_lysis	Bacteriophage Rz lysis protein	lysis	78	7.50414e-05	1.85808e-05	4.21399e-05	0.00185209	0.00151309	0.00135472	0.00136909	0.00107406	0.00114007	10.1038/nature19366
gpD	Bacteriophage scaffolding protein D		3	1.44649e-06	5.3469e-07	1.16157e-05	1.23691e-05	3.29444e-05	3.8258e-05	2.81692e-05	4.8861e-05	2.8587e-05	10.1016/j.chom.2019.08.019
Phage_holin_T	Bacteriophage T holin	lysis	2	0	0	0	2.23494e-06	2.53863e-07	1.07019e-06	1.16553e-06	1.09338e-05	2.52323e-07	/
T4_gp9_10	Bacteriophage T4 gp9/10-like protein	structural	5	4.56218e-05	3.43351e-05	0.000129338	0	0	0	0	0	0	10.1038/nature19366
MotCF	Bacteriophage T4 MotA, C-terminal		4	0	0	0	1.35663e-06	1.36649e-05	2.59845e-06	6.84788e-06	6.35351e-06	5.7101e-05	/
Phage-Gp8	Bacteriophage T4, Gp8	structural	4	0	0	0	4.03454e-05	2.31315e-05	3.62786e-05	2.0436e-05	2.86014e-05	3.20101e-05	10.1038/nature19366
Peptidase_S80	Bacteriophage T4-like capsid assembly protein (Gp20)	structural	16	2.20802e-06	5.16919e-06	0	2.944e-05	6.81124e-06	2.23073e-05	1.85474e-05	2.02079e-05	2.76521e-05	10.1038/nature19366
VirionAssem_T7	Bacteriophage T7 virion assembly protein	0	2	2.5784e-06	2.88944e-06	9.91238e-06	0	0	0	0	0	0	/
Phage-scaffold	Bacteriophage, scaffolding protein	structural	32	2.60261e-05	2.3079e-05	0.000179719	0.00155911	0.000221372	0.000246932	0.000339026	0.000456541	0.000250724	10.1038/nature19366
Bac_rhodopsin	Bacteriorhodopsin-like protein		30	0.000177741	0.000114227	0.000707238	1.92889e-05	2.62919e-05	1.77425e-05	1.32271e-05	3.0296e-05	9.95786e-06	/
bVLRF1	bacteroidetes VLRF1 release factor		3	1.34539e-05	5.37105e-06	1.3829e-05	7.75576e-06	1.11491e-05	5.25165e-06	9.81568e-06	1.2998e-05	5.74594e-06	/
Baculo_E56	Baculoviral E56 protein, specific to ODV envelope		2	1.56401e-05	7.98375e-06	0	0	0	4.70956e-07	5.56414e-06	0	4.44158e-07	/
BIRC6	Baculoviral IAP repeat-containing protein 6		1	0	0	0	5.88505e-06	4.27822e-06	3.38162e-06	3.63203e-06	5.78712e-06	2.12613e-06	/
Baculo_8kDa	Baculoviridae 8.2 KDa protein		2	0	0	0	6.4051e-06	2.92161e-06	3.48551e-06	3.40329e-06	6.50718e-06	1.49417e-06	/
Ac81	Baculoviridae AC81		3	0	0	0	1.86564e-05	1.40115e-05	1.21952e-05	2.42333e-05	2.39358e-05	1.19105e-05	/
Baculo_LEF5_C	Baculoviridae late expression factor 5 C-terminal domain		4	1.43139e-06	1.00545e-06	1.09213e-05	0	0	0	1.04016e-06	0	0	/
Baculo_p74	Baculoviridae p74 conserved region		2	0	0	0	6.06091e-06	8.71046e-06	1.53143e-05	1.4195e-05	1.05747e-05	9.92873e-06	/
Baculo_p74_N	Baculoviridae P74 N-terminal		2	0	0	0	0	6.24562e-07	3.22815e-06	3.4672e-07	6.88809e-06	1.1312e-05	/
Baculo_11_kDa	Baculovirus 11 kDa family		8	3.71104e-06	0	0	3.6896e-06	1.88932e-06	6.80911e-06	1.29086e-05	8.58634e-06	5.84975e-06	/
Baculo_19	Baculovirus 19 kDa protein conserved region		1	0	0	0	2.35402e-06	0	1.12721e-06	3.63203e-06	0	1.06307e-06	/
Baculo_PP31	Baculovirus 33KDa late protein (PP31)		2	0	0	0	4.44874e-06	7.34891e-06	4.77497e-07	1.02571e-06	1.34876e-07	0	/
Baculo_E66	Baculovirus E66 occlusion-derived virus envelope protein		1	0	0	0	7.97751e-06	0	0	0	0	0	/
Baculo_F	Baculovirus F protein		2	0	0	0	3.50574e-07	1.72027e-06	2.63784e-06	2.83318e-06	8.69194e-06	9.49909e-07	/
Baculo_FP	Baculovirus FP protein	0	1	1.4634e-06	1.44252e-06	1.4363e-05	0	0	0	0	0	0	/
Baculo_gp64	Baculovirus gp64 envelope glycoprotein family		4	1.49516e-05	0	0	3.12514e-06	1.06202e-05	1.71965e-05	5.80569e-06	8.90157e-06	5.70195e-06	/
Baculo_IE-1	Baculovirus immediate-early protein (IE-0)		4	0	0	0	3.73973e-06	3.72394e-06	7.4812e-06	8.1156e-06	3.19539e-06	2.12358e-05	/
Baculo_LEF-10	Baculovirus late expression factor 10 (LEF-10)		1	0	0	0	5.69822e-06	8.2848e-06	1.20056e-05	9.37794e-06	1.12068e-05	6.17591e-06	/
Baculo_LEF-11	Baculovirus LEF-11 protein		1	0	0	0	1.98649e-06	1.03151e-06	2.17422e-06	1.45951e-06	1.04649e-06	5.12625e-07	/
Baculo_VP39	Baculovirus major capsid protein VP39		2	2.08135e-06	1.56832e-06	6.81411e-06	1.85884e-06	1.26685e-06	2.22523e-07	4.06302e-06	0	4.19722e-07	/
Baculo_p24	Baculovirus P24 capsid protein		3	2.00362e-06	1.92955e-06	1.0416e-05	1.58102e-06	6.86766e-07	1.84274e-06	5.08872e-06	3.71594e-06	1.73788e-06	/
Baculo_p48	Baculovirus P48 protein		1	0	0	0	8.23906e-06	1.33694e-05	1.01449e-05	2.30029e-05	1.01275e-05	9.5676e-06	/
Baculo_PEP_C	Baculovirus polyhedron envelope protein, PEP, C terminus	structural	586	0.00162823	0.00118771	0.00185234	0.00267438	0.00395657	0.00533148	0.0042655	0.00471368	0.00338493	10.1038/nature19366
DUF816	Baculovirus protein of unknown function (DUF816)	UNK	2	0	0	0	0.000105065	0.000176568	0.00024825	0.000192782	0.000202483	0.000158844	/
DUF844	Baculovirus protein of unknown function (DUF844)	UNK	12	0.000334975	0.000256591	0.0003969	2.66326e-06	8.9444e-06	9.62473e-06	2.50112e-05	6.6886e-06	1.03883e-05	/
Baculo_RING	Baculovirus U-box/Ring-like domain		3	2.89549e-06	1.42655e-06	1.17516e-06	1.64422e-06	1.49411e-06	6.82347e-06	2.28319e-05	9.43169e-06	9.90032e-07	/
Baculo_VP1054	Baculovirus VP1054 protein		2	0	0	0	4.6309e-06	4.27546e-06	3.97373e-06	3.23909e-06	3.18769e-06	2.9111e-06	/
Baculo_Y142	Baculovirus Y142 protein	0	1	1.42256e-05	5.01945e-06	0	0	0	0	0	0	0	/
BcrAD_BadFG	BadF/BadG/BcrA/BcrD ATPase family		3	0	0	0	2.01077e-06	1.51527e-06	4.1137e-06	2.27431e-06	6.81197e-06	5.54755e-06	/
BAF1_ABF1	BAF1 / ABF1 chromatin reorganising factor		3	0.000839557	0.00086735	6.26344e-05	3.4394e-06	5.46946e-06	7.82295e-06	3.09556e-06	4.22772e-06	1.0912e-05	/
BaffR-Tall_bind	BAFF-R, TALL-1 binding		2	9.11628e-07	0	0	1.42173e-06	7.42864e-06	3.06355e-06	0	4.80589e-06	2.24718e-06	/
BAG	BAG domain		4	0	0	0	7.93905e-06	1.63044e-05	9.0058e-06	1.20054e-05	1.24472e-05	1.26183e-05	/
BAH	BAH domain		1	0	0	0	1.73489e-06	2.42538e-07	3.70637e-06	4.66718e-06	6.72565e-06	2.41067e-06	/
BALF1	BALF1 protein		2	0	0	0	9.97188e-07	2.71845e-06	2.30323e-06	4.4347e-06	2.34333e-06	2.62249e-06	/
Band_3_cyto	Band 3 cytoplasmic domain		1	0	0	0	1.03554e-06	9.41002e-07	9.91725e-07	3.19549e-06	1.69719e-06	2.18235e-06	/
Bap31_Bap29_C	Bap31/Bap29 cytoplasmic coiled-coil domain		45	0.000174675	0.000146617	5.5809e-05	0.000145707	0.000394527	0.00011329	0.000119031	0.000133447	9.97937e-05	/
Bap31	Bap31/Bap29 transmembrane region	0	1	1.54789e-06	1.39865e-06	9.94402e-06	0	0	0	0	0	0	/
BAR	BAR domain		30	5.31198e-05	2.95433e-05	5.01034e-05	6.90552e-05	0.000102801	0.000100291	0.000105603	8.62452e-05	0.000133501	/
BAR_3	BAR domain of APPL family		15	3.38904e-05	2.3841e-05	1.73154e-05	1.79494e-05	2.23116e-05	2.56897e-05	2.44839e-05	2.92281e-05	4.88162e-05	/
BBL5	Bardet-Biedl syndrome 5 protein		2	0	0	0	9.96036e-07	2.26276e-07	2.82697e-06	7.68395e-07	2.09803e-06	7.78979e-07	/
HlyD_D23	Barrel-sandwich domain of CusB or HlyD membrane-fusion		6	1.39218e-06	1.74709e-06	1.57372e-05	3.23587e-06	9.8156e-06	7.61729e-06	1.51642e-05	2.99687e-06	2.22785e-05	/
BAF	Barrier to autointegration factor		6	2.70038e-05	1.24183e-05	2.85038e-06	7.36516e-05	0.000166486	0.00021737	0.000156496	0.000234267	0.000140349	/
Barstar	Barstar (barnase inhibitor)		9	3.41183e-05	2.26263e-05	2.02523e-05	3.54581e-05	0.000173644	3.95931e-05	2.91268e-05	1.05487e-05	2.74695e-05	/
Barttin	Bartter syndrome, infantile, with sensorineural deafness (Barttin)		2	0	0	0	0	5.74001e-06	1.89247e-06	2.57116e-06	4.04833e-06	5.94927e-07	/
Barwin	Barwin family		4	2.24662e-05	1.55402e-05	0	4.18591e-06	7.61203e-06	3.84289e-06	8.19587e-06	1.03462e-05	4.48058e-06	/
BAP	Basal layer antifungal peptide (BAP)		1	0	0	0	6.21624e-07	8.47309e-07	1.4883e-06	1.59851e-06	1.5282e-06	8.4217e-07	/
Phage_gp53	Base plate wedge protein 53	structural	16	1.15319e-06	8.44761e-07	0	2.94374e-05	1.0711e-05	1.32661e-05	2.28055e-05	1.61743e-05	1.39762e-05	10.1038/nature19366
Phage_hub_GP28	Baseplate hub distal subunit		1	0	0	0	0	8.6857e-05	2.10919e-06	1.8123e-06	4.8729e-06	3.97835e-07	/
Baseplate_J	Baseplate J-like protein	structural	289	0.000202605	6.32682e-05	9.00883e-05	0.00145115	0.00100712	0.00112476	0.00163339	0.00126943	0.00133147	10.1038/nature19366
Baseplate	Baseplate protein		2	0	0	0	0.000161626	7.55732e-05	9.23074e-05	0.000164226	0.000271209	0.000111928	/
Phage-tail_1	Baseplate structural protein, domain 1		2	0	2.39022e-07	1.03851e-06	2.32073e-05	1.31804e-05	4.86179e-06	1.11896e-05	2.49606e-05	7.86025e-06	/
Phage-tail_2	Baseplate structural protein, domain 2		3	0	0	0	2.36405e-05	1.67728e-05	1.34075e-05	1.58951e-05	1.51847e-05	2.51327e-05	/
BppU_IgG	Baseplate upper protein immunoglobulin like domain		4	0	0	0	9.95772e-06	5.40244e-05	1.11769e-05	1.65631e-05	2.53095e-05	8.07229e-06	/
bZIP_2	Basic region leucine zipper		104	0.000504691	0.00102681	0.000112812	0.000985133	0.000225012	0.000351968	0.000347725	0.000579538	0.000295749	/
BTHB	Basic tilted helix bundle domain		3	0	0	0	3.16754e-06	0	0	2.2772e-06	4.40013e-05	4.60699e-06	/
BaxI_1	Bax inhibitor 1 like		15	0.000162998	0.000111488	0.00012893	0.000199789	0.000293961	7.74948e-05	0.000421289	0.000491903	0.000111901	/
B-block_TFIIIC	B-block binding subunit of TFIIIC		9	0	0	0	0.0005115	6.38975e-05	0.000142321	0.00110309	0.000106356	6.02347e-05	/
zf-B_box	B-box zinc finger	0	6	2.04964e-05	2.70369e-05	4.54726e-05	0	0	0	0	0	0	/
BCCT	BCCT, betaine/carnitine/choline family transporter	0	1	1.52139e-05	5.8177e-06	2.5277e-06	0	0	0	0	0	0	/
BCL9	B-cell lymphoma 9 protein		3	0	0	0	4.12369e-06	9.93617e-05	7.16106e-06	8.8662e-06	9.4078e-06	4.9306e-06	/
BH4	Bcl-2 homology region 4		1	0	0	0	3.68193e-06	2.92756e-06	5.72997e-06	1.23085e-05	0	1.08078e-05	/
BNIP2	Bcl2-/adenovirus E1B nineteen kDa-interacting protein 2		1	0	0	0	2.61082e-06	1.18623e-05	1.12516e-05	1.34275e-05	4.81383e-06	1.17904e-06	/
BAG6	BCL2-associated athanogene 6		3	0	0	0	1.17387e-05	4.47658e-06	9.09321e-06	1.26918e-05	1.91249e-05	1.37584e-05	/
PUMA	Bcl-2-binding component 3, p53 upregulated modulator of apoptosis	0	1	6.36326e-06	5.21567e-06	3.33254e-06	0	0	0	0	0	0	/
bcl-2I13	Bcl2-interacting killer, BH3-domain containing		2	0	0	0	3.00633e-05	9.3921e-07	1.0909e-06	4.26065e-07	2.03662e-06	9.35295e-07	/
BCOR	BCL-6 co-repressor, non-ankyrin-repeat region		3	0	0	0	2.43208e-05	6.20456e-05	7.84008e-05	3.9971e-05	3.87845e-05	3.76809e-05	/
BclA_C	BclA C-terminal domain		130	0.000394212	0.000222551	0.000484039	0.00156996	0.00122588	0.000990278	0.000964964	0.00114951	0.000878871	/
Bclx_interact	Bcl-x interacting, BH3 domain		13	2.00353e-05	1.21469e-05	1.22587e-05	1.69585e-05	2.86454e-05	9.50713e-05	3.47813e-05	2.7212e-05	2.05816e-05	/
BCMA-Tall_bind	BCMA, TALL-1 binding		4	2.3918e-05	1.86518e-05	7.25804e-05	4.6321e-06	3.00658e-06	4.75297e-06	6.63899e-06	1.48476e-05	2.28428e-06	/
Bcr-Abl_Oligo	Bcr-Abl oncoprotein oligomerisation domain		9	0	0	0	8.06561e-05	0.000169306	0.000382373	0.000303125	0.000365884	0.000109353	/
BCS1_N	BCS1 N terminal	other	8	4.67999e-06	2.137e-06	1.32642e-06	1.07992e-05	1.86856e-05	2.1254e-05	1.36595e-05	2.94518e-05	1.79959e-05	10.1038/nature19366
Bd3614-deam	Bd3614-like deaminase		49	3.60918e-05	2.52171e-05	2.58808e-05	0.000680423	0.000242958	0.000349969	0.000265171	0.000316759	0.000307415	/
Bd3614_N	Bd3614-like deaminase N-terminal		2	0	0	0	1.71352e-06	7.18136e-06	3.38078e-06	1.5073e-05	8.17163e-07	2.49486e-06	/
FKBP_N_2	BDBT FKBP like N-terminal		1	0	0	0	2.13683e-06	3.8835e-07	0	1.31877e-06	3.15192e-06	7.71989e-07	/
BDHCT	BDHCT (NUC031) domain	0	3	4.71912e-05	2.0947e-05	1.69215e-06	0	0	0	0	0	0	/
BDHCT_assoc	BDHCT-box associated domain on Bloom syndrome protein	0	1	0	0	5.24223e-06	0	0	0	0	0	0	/
BH3	Beclin-1 BH3 domain, Bcl-2-interacting		6	3.76181e-05	3.9963e-05	7.51272e-05	4.28682e-06	5.02023e-06	2.70997e-06	1.81212e-05	6.40283e-06	4.68854e-06	/
zf-BED	BED zinc finger	0	7	1.76796e-05	2.3366e-05	5.073e-06	0	0	0	0	0	0	/
Antimicrobial_5	Bee antimicrobial peptide		2	8.38332e-07	1.39449e-06	0	1.27829e-06	1.16159e-06	6.12103e-07	3.94458e-06	1.57128e-06	1.73182e-06	/
Peptidase_C36	Beet necrotic yellow vein furovirus-type papain-like endopeptidase		3	2.36369e-05	1.40154e-05	1.05551e-05	1.61949e-06	3.92438e-06	3.61893e-06	2.22109e-06	5.30849e-06	9.75144e-07	/
Peptidase_C42	Beet yellows virus-type papain-like endopeptidase C42		2	6.95117e-07	0	0	0	1.20448e-06	1.48098e-06	6.81704e-07	0	0	/
Beach	Beige/BEACH domain		1	0	0	0	1.06575e-05	7.47574e-06	1.23552e-05	9.42373e-06	1.01124e-05	1.03012e-05	/
BEN	BEN domain		9	7.49346e-06	6.56038e-07	0	4.25112e-05	1.71095e-05	5.81747e-05	1.10773e-05	1.14173e-05	6.14237e-05	/
Benyvirus_14KDa	Benyvirus 14KDa protein		1	0	0	0	1.46526e-06	1.33149e-06	2.80652e-06	0	3.60219e-06	1.32341e-06	/
Benyvirus_P25	Benyvirus P25/P26 protein		1	0	0	0	4.39786e-05	0.000307255	0.000323033	6.03855e-05	0.000139923	0.000149832	/
BenE	Benzoate membrane transport protein		2	6.27173e-07	1.04325e-06	0	8.8639e-07	4.02733e-06	8.48884e-07	6.38221e-06	8.71641e-06	8.00581e-07	/
BssB_TutG	Benzylsuccinate synthase beta subunit		4	0	0	0	1.05882e-05	6.65419e-06	6.58252e-06	8.93113e-06	5.95053e-06	5.82727e-06	/
BBE	Berberine and berberine like		3	0	0	0	3.46129e-06	9.57142e-06	6.1393e-06	3.67991e-06	5.21936e-06	6.86967e-06	/
BES1_N	BES1/BZR1 plant transcription factor, N-terminal		4	5.56093e-06	6.16676e-06	1.23663e-05	4.68115e-06	1.07995e-05	1.08002e-05	1.62764e-05	2.05265e-06	1.23667e-05	/
BESS	BESS motif		3	2.36635e-06	3.28019e-07	0	4.01081e-06	6.44935e-06	1.01452e-05	7.37177e-06	6.85734e-06	7.59553e-06	/
Bestrophin	Bestrophin, RFP-TM, chloride channel		2	0	0	0	4.14004e-06	1.8911e-06	4.44192e-06	1.04754e-06	3.18399e-06	7.36854e-06	/
End_beta_barrel	Beta barrel domain of bacteriophage endosialidase	other	48	9.03043e-05	4.13782e-05	2.83099e-05	0.000179198	8.43179e-05	0.000114808	0.000118684	0.000119572	8.54522e-05	10.1038/nature19366
Defensin_beta	Beta defensin		1	0	0	0	1.19663e-06	2.93593e-05	3.55258e-05	2.83097e-05	2.7947e-05	6.48471e-06	/
Defb50	Beta defensin 50		3	8.48107e-05	7.16682e-05	1.27907e-05	0	5.34777e-07	0	0	0	9.03607e-06	/
Bgal_small_N	Beta galactosidase small chain		1	0	0	0	0	0	0	0	1.16123e-06	1.7065e-06	/
Beta_helix_2	Beta helix repeat of Inulin fructotransferase		11	1.24685e-06	1.38268e-06	4.80603e-06	4.50421e-05	4.22255e-05	2.57545e-05	3.15233e-05	3.77261e-05	2.08289e-05	/
BPA_C	beta porphyranase A C-terminal		3	3.17768e-06	0	0	4.45474e-06	3.43606e-07	8.2129e-07	1.44201e-06	9.18194e-07	1.60773e-06	/
Beta_propel	Beta propeller domain		7	0	0	0	1.64892e-05	1.20022e-05	1.23801e-05	1.50046e-05	1.54091e-05	1.42494e-05	/
Beta_protein	Beta protein		3	3.29021e-05	5.74311e-05	3.8736e-06	9.70237e-07	1.05799e-05	2.78755e-06	4.98995e-06	0	8.76312e-07	/
B_solenoid_dext	Beta solenoid repeat from Dextranase		2	0	0	0	2.98836e-06	4.53344e-06	2.76741e-06	5.91903e-06	4.91816e-06	6.067e-06	/
B_solenoid_ydck	Beta solenoid repeat from YDCK		5	1.85078e-05	1.4148e-05	8.91742e-05	1.67247e-06	8.99343e-06	1.27071e-05	7.7333e-06	4.93377e-06	1.44384e-06	/
NAAA-beta	beta subunit of N-acylethanolamine-hydrolyzing acid amidase		23	1.28876e-05	2.71309e-05	2.57222e-05	2.87147e-05	3.07545e-05	5.24817e-05	9.0396e-05	4.95304e-05	5.13507e-05	/
GH43_C2	Beta xylosidase C-terminal Concanavalin A-like domain		6	0	0	0	2.13152e-05	2.35924e-05	3.86954e-05	1.73e-05	3.46703e-05	1.30424e-05	/
Crystall	Beta/Gamma crystallin		9	2.22976e-05	7.5415e-06	9.72846e-06	2.54268e-05	5.45082e-05	3.90208e-05	5.2268e-05	4.15796e-05	2.79746e-05	/
Glyco_hydro_64	Beta-1,3-glucanase		1	0	0	0	2.56747e-06	1.49983e-06	1.22942e-06	3.11251e-06	2.70509e-06	3.14711e-06	/
Glyco_hydro_130	beta-1,4-mannooligosaccharide phosphorylase		8	6.54979e-06	7.2863e-06	2.31702e-06	7.70217e-06	3.04522e-05	1.91009e-05	2.62073e-05	1.59361e-05	9.32278e-06	/
CgtA	Beta-1,4-N-acetylgalactosaminyltransferase (CgtA)	0	1	2.7921e-06	2.1932e-06	5.04482e-06	0	0	0	0	0	0	/
B2-adapt-app_C	Beta2-adaptin appendage, C-terminal sub-domain		2	0	0	0	6.2291e-06	9.88692e-06	1.1334e-05	1.62311e-06	8.72838e-06	4.83871e-06	/
Glycohydro_20b2	beta-acetyl hexosaminidase like		1	0	0	0	7.17976e-07	2.39224e-06	6.87596e-07	0	8.82536e-07	4.32314e-07	/
Beta-APP	Beta-amyloid peptide (beta-APP)		3	5.39896e-07	2.99357e-06	0	7.09112e-06	9.6656e-06	1.10355e-05	4.55872e-06	2.07015e-05	1.14083e-05	/
Peptidase_M99_m	beta-barrel domain of carboxypeptidase M99		1	0	0	0	1.21691e-06	1.84302e-06	2.33083e-06	8.34478e-07	2.49304e-06	1.83184e-06	/
BCD	Beta-carotene 15,15'-dioxygenase	0	1	7.80482e-06	4.59802e-06	1.52771e-05	0	0	0	0	0	0	/
BCLP	Beta-casein like protein		2	0	0	0	6.03341e-07	5.48259e-07	5.77812e-07	1.8618e-06	3.70814e-06	1.43541e-05	/
Beta-Casp	Beta-Casp domain		5	0	0	0	4.71468e-05	3.12274e-06	2.59339e-05	1.07104e-05	2.02108e-06	9.89328e-07	/
ICAT	Beta-catenin-interacting protein ICAT		3	0	0	0	2.72506e-05	2.79141e-05	4.22961e-05	4.29561e-05	5.87431e-05	1.78421e-05	/
Beta_elim_lyase	Beta-eliminating lyase		19	4.19962e-06	6.61724e-06	4.05246e-05	5.39643e-05	8.62444e-05	0.000112529	7.91236e-05	8.16567e-05	4.96529e-05	/
Glyco_hydro_42	Beta-galactosidase		8	0	0	0	2.04016e-05	1.56858e-05	2.22539e-05	2.79365e-05	2.15496e-05	4.77775e-05	/
Glyco_hydro_42C	Beta-galactosidase C-terminal domain		7	0	0	0	4.56444e-05	7.104e-05	5.64525e-05	9.62928e-05	8.86797e-05	8.21218e-05	/
BetaGal_dom4_5	Beta-galactosidase jelly roll domain		10	3.26255e-06	4.93451e-06	3.3576e-07	7.53519e-06	2.55618e-05	1.29919e-05	3.01278e-05	6.73579e-05	2.11807e-05	/
Glyco_hydro_42M	Beta-galactosidase trimerisation domain		6	2.86538e-05	1.24417e-05	4.36985e-05	0.000128519	0.000323468	0.000134182	4.60008e-05	4.77455e-05	0.000581188	/
BetaGal_dom2	Beta-galactosidase, domain 2		1	0	0	0	0	0	7.556e-07	0	0	0	/
BetaGal_dom3	Beta-galactosidase, domain 3		9	1.05591e-05	2.92709e-05	8.68312e-06	4.76486e-06	5.22575e-06	8.79094e-06	4.20659e-05	0.000138706	4.51901e-06	/
SKN1	Beta-glucan synthesis-associated protein (SKN1)	0	3	1.02228e-05	1.58379e-05	2.43047e-05	0	0	0	0	0	0	/
Herpes_UL37_2	Betaherpesvirus immediate-early glycoprotein UL37		2	1.75066e-05	5.13896e-06	1.98471e-06	5.71839e-06	1.73211e-06	1.82548e-06	2.6142e-06	7.81006e-07	2.86934e-06	/
Herpes_UL82_83	Betaherpesvirus UL82/83 protein N terminus		4	0	0	0	6.58743e-06	6.35563e-06	6.08749e-06	2.43203e-05	1.19753e-05	5.79625e-06	/
BKACE	beta-keto acid cleavage enzyme		5	6.20435e-06	0	0	1.55919e-05	2.37745e-05	1.79854e-05	1.63386e-05	1.79031e-05	1.38295e-05	/
Ketoacyl-synt_C	Beta-ketoacyl synthase, C-terminal domain	AMG (metabolism)	6	2.81479e-06	1.52266e-07	0	2.8309e-05	2.39285e-05	2.50696e-05	1.65902e-05	1.90709e-05	1.51048e-05	10.1038/nature19366
ketoacyl-synt	Beta-ketoacyl synthase, N-terminal domain	AMG (metabolism)	6	4.35702e-06	5.53101e-06	2.12692e-05	2.57166e-05	1.62594e-05	2.48564e-05	7.71198e-05	3.81233e-05	1.32495e-05	10.1038/nature19366
Beta-lactamase	Beta-lactamase	other	15	4.59841e-05	1.88135e-05	1.39809e-05	2.37992e-05	5.88483e-05	4.08608e-05	3.15246e-05	2.18329e-05	0.000102135	10.1038/nature19366
BLACT_WH	Beta-lactamase associated winged helix domain		12	2.89356e-06	5.4985e-06	9.56915e-06	0.000439737	6.18626e-05	4.81562e-05	0.000157921	0.000146449	0.000102231	/
Beta-lactamase2	Beta-lactamase enzyme family		9	1.04007e-06	1.23028e-06	1.26952e-05	2.05419e-05	2.97433e-05	2.83096e-05	4.0858e-05	1.25124e-05	2.7394e-05	/
BLIP	Beta-lactamase inhibitor (BLIP)		1	0	0	0	0	9.73773e-07	1.02626e-06	0	0	0	/
Lactamase_B_2	Beta-lactamase superfamily domain	other	21	4.29694e-05	1.9598e-05	2.24431e-05	5.91408e-05	4.18049e-05	4.25194e-05	7.65059e-05	9.33917e-05	4.78861e-05	10.1038/nature19366
Glyco_hydro_127	Beta-L-arabinofuranosidase, GH127		3	0	0	0	4.92512e-05	2.7088e-06	6.34456e-06	2.13379e-06	2.07886e-06	4.67702e-05	/
DUF3589	Beta-mannosyltransferases		1	0	0	0	0	7.767e-07	0	1.75836e-06	0	7.71989e-07	/
NAGidase	beta-N-acetylglucosaminidase	0	1	2.58648e-06	0	0	0	0	0	0	0	0	/
betaPIX_CC	betaPIX coiled coil		32	4.25617e-06	4.81778e-07	0	0.000137332	0.000210658	0.000231599	0.000221203	0.000221053	0.000164122	/
Beta-prism_lec	Beta-prism lectin		7	2.1554e-07	4.78043e-07	3.11554e-06	3.30808e-05	1.40479e-05	1.62999e-05	1.12856e-05	2.52901e-05	1.73274e-05	/
GHD	Beta-sandwich domain in beta galactosidase		1	0	0	0	2.24531e-05	0	0	0	0	2.35808e-07	/
TetR_C_6	BetI-type transcriptional repressor, C-terminal	0	8	5.97413e-05	3.28926e-05	0.00016239	0	0	0	0	0	0	/
BetR	BetR domain		107	0.000316741	0.000256416	0.000446698	0.000577273	0.00049981	0.000713029	0.000498269	0.000606252	0.000700303	/
Fer2_BFD	BFD-like [2Fe-2S] binding domain	other	11	1.58747e-06	5.02866e-06	1.11767e-05	4.08692e-05	1.43709e-05	1.1062e-05	3.19733e-05	2.00378e-05	2.97863e-05	10.1038/nature19366
BID	BH3 interacting domain (BID)		5	6.49979e-06	1.0011e-06	5.21953e-06	4.20982e-06	5.02883e-06	5.4185e-06	5.77687e-06	4.28707e-06	2.99123e-06	/
Holin_BhlA	BhlA holin family		7	7.65636e-06	7.59673e-06	3.88313e-06	5.89295e-06	1.26358e-05	2.39564e-05	2.44659e-05	1.45307e-05	3.17222e-05	/
Bin3	Bicoid-interacting protein 3 (Bin3)		4	8.86633e-06	7.13193e-06	1.4146e-05	0	1.91891e-06	0	0	3.63397e-06	0	/
Bep_C_terminal	BID domain of Bartonella effector protein (Bep)		13	3.55165e-06	8.95052e-06	9.33479e-05	7.27899e-05	0.000127164	0.000205477	9.90175e-05	0.000146504	0.000109573	/
Prim-Pol	Bifunctional DNA primase/polymerase, N-terminal	DNA replication, recombination, repair; nucleotide metabolism	82	0.00388538	0.00437651	0.00150105	0	0	0	0	0	0	10.1038/nature19366
DNase-RNase	Bifunctional nuclease		2	0	0	0	3.11008e-05	1.49738e-05	3.13348e-05	4.32817e-05	5.08885e-05	1.99325e-05	/
UB2H	Bifunctional transglycosylase second domain	0	1	1.07258e-06	2.15013e-06	1.66963e-05	0	0	0	0	0	0	/
Defensin_big	Big defensin		5	1.62979e-06	0	0	9.50961e-07	3.21379e-06	6.60274e-06	8.55892e-06	6.06448e-06	2.41146e-05	/
BILBO1_N	BILBO1 N-terminal domain	0	1	2.54876e-05	0	0	0	0	0	0	0	0	/
Biliv-reduc_cat	Biliverdin reductase, catalytic		1	0	0	0	1.95634e-05	7.64425e-06	2.2108e-05	1.32812e-05	3.41472e-05	1.73161e-05	/
Bim_N	Bim protein N-terminus		1	0	0	0	4.5176e-05	0.000280031	0.000288172	7.05321e-05	0.000132876	0.000130423	/
BAR_2	Bin/amphiphysin/Rvs domain for vesicular trafficking		9	1.06842e-05	9.92388e-06	1.07662e-06	8.94875e-06	9.3612e-06	1.29578e-05	1.80982e-05	1.21331e-05	1.899e-05	/
Bindin	Bindin		1	0	0	0	5.48073e-07	4.98037e-07	2.62441e-07	0	1.34738e-06	0	/
Rad10	Binding domain of DNA repair protein Ercc1 (rad10/Swi10)	0	1	1.52057e-06	3.85422e-06	1.6746e-05	0	0	0	0	0	0	/
Nse4-Nse3_bdg	Binding domain of Nse4/EID3 to Nse3-MAGE		3	0	0	0	2.50836e-05	8.43617e-06	7.26667e-06	1.2702e-05	3.99029e-05	1.08797e-05	/
Get5_bdg	Binding domain to Get4 on Get5, Golgi to ER traffic protein		5	0	0	0	3.34058e-05	7.52105e-05	0.000255461	0.00013837	0.000327273	0.000107628	/
CID_GANP	Binding region of GANP to ENY2		1	0	0	0	6.35377e-07	1.15474e-06	6.08492e-07	0	0	5.73868e-07	/
BPD_transp_1	Binding-protein-dependent transport system inner membrane component	membrane transport	19	1.19062e-05	1.45277e-05	0.000144631	2.42785e-05	4.15569e-05	3.97429e-05	6.1875e-05	1.01714e-05	0.000133282	10.1038/nature19366
BING4CT	BING4CT (NUC141) domain		5	0	0	0	7.77849e-06	1.95648e-05	1.05147e-05	1.22877e-05	1.65478e-05	6.14992e-06	/
YliH	Biofilm formation protein (YliH/bssR)	0	2	4.66044e-06	6.00032e-06	3.39678e-05	0	0	0	0	0	0	/
YbaJ	Biofilm formation regulator YbaJ	0	1	4.48146e-05	0.00011209	7.88047e-06	0	0	0	0	0	0	/
BslA	Biofilm surface layer A		12	6.31367e-05	3.95756e-06	3.65367e-06	9.77145e-05	0.00015999	0.000133224	9.62429e-05	0.000146377	0.000138886	/
BLOC1S3	Biogenesis of lysosome-related organelles complex 1 subunit 3		8	0	0	0	2.05111e-05	0.000176955	1.71146e-05	3.42189e-05	1.17175e-05	1.15655e-05	/
BLOC1_2	Biogenesis of lysosome-related organelles complex-1 subunit 2		139	0.000221024	0.000197228	0.000428068	0.000546375	0.000611643	0.000456194	0.000571064	0.000677097	0.000707974	/
ExbD	Biopolymer transport protein ExbD/TolR		3	3.87972e-06	0	0	2.72595e-06	1.56385e-05	2.03024e-05	1.09717e-05	1.3175e-05	8.95611e-06	/
BATS	Biotin and Thiamin Synthesis associated domain		5	1.1218e-06	1.86602e-06	1.31266e-05	0.000121969	5.08529e-06	2.97829e-06	8.53154e-06	6.1495e-06	2.9644e-06	/
Biotin_carb_C	Biotin carboxylase C-terminal domain		5	2.81171e-06	1.38579e-06	1.50526e-06	4.80046e-06	3.12189e-06	1.14647e-05	8.32062e-05	5.39653e-06	8.52851e-06	/
Biotin_carb_N	Biotin carboxylase, N-terminal domain		1	0	0	0	1.27075e-06	3.46422e-06	6.08492e-07	6.53551e-07	2.34302e-06	2.86934e-06	/
BPL_C	Biotin protein ligase C terminal domain		7	9.50966e-06	2.3056e-06	1.1549e-06	9.00087e-06	7.51068e-05	2.97942e-05	1.64803e-05	1.76277e-05	1.30149e-05	/
BPL_LplA_LipB	Biotin/lipoate A/B protein ligase family	other	7	1.4812e-05	4.03671e-06	1.39296e-05	4.56703e-06	1.02974e-05	3.15515e-05	2.02452e-05	1.22598e-05	1.74118e-05	10.1038/nature19366
Biotin_lipoyl_2	Biotin-lipoyl like	other	22	2.823e-05	2.52904e-05	1.79972e-05	4.1395e-05	4.25117e-05	4.97117e-05	8.42676e-05	7.09769e-05	9.51165e-05	10.1038/nature19366
BPL_N	Biotin-protein ligase, N terminal	0	2	4.58319e-07	1.27062e-07	2.39229e-06	0	0	0	0	0	0	/
Biotin_lipoyl	Biotin-requiring enzyme	other	14	3.61061e-06	1.13618e-05	1.57372e-05	4.52192e-05	4.35828e-05	6.49511e-05	8.38488e-05	8.79839e-05	6.29836e-05	10.1038/nature19366
BioY	BioY family	0	1	1.48954e-06	2.20241e-06	0	0	0	0	0	0	0	/
Birna_RdRp	Birnavirus RNA dependent RNA polymerase (VP1)		3	1.70815e-06	4.94239e-06	1.44306e-05	5.28166e-05	5.99934e-06	4.74204e-06	5.94206e-06	1.31873e-05	6.70832e-06	/
Birna_VP2	Birnavirus VP2 protein		2	2.34795e-05	1.05063e-05	1.3893e-05	3.8292e-06	0	0	0	0	0	/
Birna_VP3	Birnavirus VP3 protein		2	0	0	0	1.09615e-06	9.96073e-07	6.13925e-07	0	2.02108e-06	1.98006e-06	/
Birna_VP4	Birnavirus VP4 protein		3	1.44624e-05	1.00841e-05	7.72444e-06	0	2.86782e-06	0	0	0	0	/
Birna_VP5	Birnavirus VP5 protein		11	9.86137e-06	8.64147e-06	1.4821e-05	0.00135018	2.47729e-05	2.45286e-05	1.76938e-05	3.59661e-05	2.48161e-05	/
DUF3585	Bivalent Mical/EHBP Rab binding domain		3	2.95271e-06	1.03689e-06	2.84534e-06	3.90204e-06	1.8398e-05	2.19974e-06	4.4953e-06	4.93381e-06	5.27692e-06	/
Peptidase_M56	BlaR1 peptidase M56		5	6.85595e-06	4.22381e-06	0	4.56133e-06	3.18447e-06	3.13144e-06	5.59645e-06	6.73568e-06	9.56733e-06	/
Bys1	Blastomyces yeast-phase-specific protein		2	5.3324e-06	5.27976e-06	0	0	3.86052e-07	0	0	0	4.45104e-05	/
BLI1	BLOC-1 interactor 1		11	2.52151e-06	4.41043e-06	2.21435e-06	9.81807e-05	0.000149747	0.000193153	0.000155352	0.000143744	0.000136422	/
BORCS6	BLOC-1-related complex sub-unit 6		11	4.46165e-05	1.61045e-05	1.28907e-05	0.00014253	0.000163788	0.000109366	0.000157952	0.00023377	0.000137169	/
BORCS7	BLOC-1-related complex sub-unit 7		9	5.80097e-06	4.21469e-06	0	5.0662e-05	0.000144091	6.88338e-05	0.00014808	9.96988e-05	5.17369e-05	/
BORCS8	BLOC-1-related complex sub-unit 8		5	2.23716e-05	7.08823e-06	4.61959e-06	2.66568e-05	2.04539e-05	1.81984e-05	2.87744e-05	4.38194e-05	2.16473e-05	/
Blt1	Blt1 N-terminal domain		2	1.07581e-06	2.38603e-06	3.70248e-07	1.18348e-06	7.16954e-07	1.889e-06	2.43466e-06	1.93964e-06	1.06891e-06	/
Cryptochrome_C	Blue/Ultraviolet sensing protein C terminal	0	1	8.53652e-07	2.70472e-07	5.87579e-07	0	0	0	0	0	0	/
BTV_NS2	Bluetongue virus non-structural protein NS2		4	0	0	0	1.78311e-05	1.1313e-05	2.18127e-05	2.01865e-05	2.57533e-05	1.78554e-05	/
BMC	BMC domain		13	1.98544e-05	9.93445e-06	6.89558e-06	3.22608e-05	2.66232e-05	4.85525e-05	4.52499e-05	2.71376e-05	0.000115999	/
BmKX	BmKX		2	0	0	0	4.99774e-06	8.62779e-07	1.80946e-06	6.10265e-06	3.50707e-06	2.14601e-06	/
BAMBI	BMP and activin membrane-bound inhibitor (BAMBI) N-terminal domain	0	1	0.000736385	0.000728651	0.00052036	0	0	0	0	0	0	/
BNIP3	BNIP3		3	0	0	0	2.51291e-06	2.2835e-06	7.50493e-06	1.53714e-06	2.94676e-06	2.59388e-06	/
BNR_4	BNR repeat-containing family member		27	4.15905e-05	5.51233e-05	0.000358145	0.000400632	0.000488911	0.000388199	0.000507202	0.00043464	0.000346292	/
BNR_2	BNR repeat-like domain	other	76	0.000332968	0.000572268	0.00120094	0.000385842	0.000229011	0.000238312	0.000357948	0.000424211	0.000325965	10.1038/nature19366
BNR	BNR/Asp-box repeat		157	0.000964884	0.00132324	0.00116377	0.00124458	0.0013582	0.00102266	0.00130362	0.00143005	0.000865758	/
BNR_6	BNR-Asp box repeat		8	1.53182e-05	1.4579e-05	3.1522e-05	1.43765e-05	1.43076e-05	1.14252e-05	1.85597e-05	2.02982e-05	1.71087e-05	/
BofC_C	BofC C-terminal domain		3	0	0	0	1.22558e-05	1.43815e-05	2.69401e-05	0.000193363	8.89653e-06	9.8607e-06	/
BolA	BolA-like protein		2	0	0	0	1.00769e-05	5.09709e-07	5.37185e-07	2.30785e-06	0	1.01324e-06	/
Bombinin	Bombinin		4	2.31706e-06	0	0	5.38411e-06	1.04996e-05	1.57179e-05	2.25111e-05	2.63006e-05	2.00689e-05	/
Bombolitin	Bombolitin family	0	1	8.58169e-07	7.61328e-07	0	0	0	0	0	0	0	/
BON	BON domain		9	4.65373e-05	3.20856e-05	1.28534e-05	8.30322e-06	8.42885e-06	1.03383e-05	2.84247e-05	2.05651e-05	1.81694e-05	/
BST2	Bone marrow stromal antigen 2		34	3.82235e-05	1.09324e-05	1.11094e-05	4.97894e-05	4.43343e-05	5.95515e-05	7.96705e-05	0.00017097	0.000112072	/
BSP_II	Bone sialoprotein II (BSP-II)		2	2.86646e-07	4.45024e-06	0	3.73846e-06	1.74213e-07	9.18019e-08	0	1.17829e-07	1.73156e-07	/
BOP1NT	BOP1NT (NUC169) domain		5	5.04734e-06	4.71344e-06	2.5599e-06	1.41341e-05	1.67213e-05	1.8936e-05	9.1433e-06	0.000151281	7.07982e-06	/
Lambda_Bor	Bor protein		9	2.1943e-06	3.4132e-06	3.8243e-05	1.2391e-05	2.99388e-06	3.19111e-05	1.72322e-05	1.65079e-05	0.000108345	/
BDV_G	Borna disease virus G protein	0	2	3.44885e-06	1.15627e-06	6.44077e-07	0	0	0	0	0	0	/
BDV_P10	Borna disease virus P10 protein		7	1.83062e-05	2.72181e-05	2.93755e-05	7.0819e-06	1.24307e-05	9.5709e-06	1.0836e-05	9.90273e-06	5.90509e-06	/
BDV_P24	Borna disease virus P24 protein		2	0	0	0	1.11345e-05	1.91421e-06	1.34493e-06	1.26396e-06	2.58935e-06	1.5855e-06	/
Attachment_P66	Borrelia burgdorferi attachment protein P66	0	1	2.48937e-05	3.03329e-05	2.63583e-05	0	0	0	0	0	0	/
DUF764	Borrelia burgdorferi protein of unknown function (DUF764)	UNK	2	0	0	0	4.23525e-06	5.49799e-07	8.48027e-07	5.32881e-06	4.95807e-07	3.64309e-07	/
DUF777	Borrelia burgdorferi protein of unknown function (DUF777)	UNK	1	0	0	0	1.00651e-05	1.82924e-06	0	0	4.124e-07	3.03024e-07	/
DUF787	Borrelia burgdorferi protein of unknown function (DUF787)	UNK	3	0	0	0	1.11348e-05	2.08216e-05	1.35767e-05	6.86102e-06	6.62663e-06	1.35154e-05	/
DUF792	Borrelia burgdorferi protein of unknown function (DUF792)	UNK	4	2.12249e-07	2.35372e-07	0	1.26656e-05	8.44435e-06	7.21773e-06	9.09496e-06	5.64604e-06	3.63395e-06	/
Borrelia_REV	Borrelia burgdorferi REV protein		12	3.32218e-05	6.8359e-05	0.000139924	2.40752e-05	4.67561e-05	3.03453e-05	6.70764e-05	4.25786e-05	2.34066e-05	/
Borrelia_lipo_1	Borrelia burgdorferi virulent strain associated lipoprotein		6	5.73549e-06	1.24441e-06	6.00754e-07	1.43816e-05	2.03806e-05	2.10147e-05	1.01394e-05	1.70674e-05	2.726e-05	/
DUF226	Borrelia family of unknown function DUF226	UNK	2	0	0	0	2.41638e-06	7.33065e-07	4.5019e-06	5.52935e-06	1.81641e-06	2.54676e-06	/
BLYB	Borrelia hemolysin accessory protein		7	0	0	0	0.000194215	2.84364e-05	3.25478e-05	0.000100704	7.31751e-05	3.88115e-05	/
Lipoprotein_1	Borrelia lipoprotein		7	1.81514e-06	6.40464e-07	3.97531e-07	0.000838914	9.75653e-05	9.86786e-05	0.000238039	0.000412619	7.70261e-05	/
Borrelia_P13	Borrelia membrane protein P13		6	3.54619e-06	3.23201e-06	9.08258e-06	2.38008e-06	4.33751e-06	6.6876e-06	2.21755e-06	4.01153e-06	7.21195e-06	/
Borrelia_orfA	Borrelia ORF-A		3	0	0	0	2.585e-05	4.86496e-05	3.86865e-05	3.31907e-05	5.26903e-05	3.42714e-05	/
Borrelia_orfD	Borrelia orf-D family		1	0	0	0	6.75212e-07	1.84071e-06	4.31095e-07	4.63017e-07	2.48991e-06	0	/
OspD	Borrelia outer surface protein D (OspD)		3	3.9721e-06	5.50603e-07	0	1.88941e-06	2.05221e-05	8.50972e-06	5.92895e-06	2.32246e-06	1.27988e-06	/
OspE	Borrelia outer surface protein E		3	0	0	0	1.59144e-05	9.64316e-06	6.67328e-06	2.71182e-06	1.14615e-06	8.43678e-06	/
Borrelia_P83	Borrelia P83/100 protein		31	8.66444e-05	8.92132e-05	2.88998e-05	2.65151e-05	6.56834e-05	6.38826e-05	5.29538e-05	4.051e-05	5.76093e-05	/
BIV_Env	Bovine immunodeficiency virus surface protein (SU)		2	2.17224e-06	3.37245e-06	0	0	0	3.31851e-06	1.14056e-06	3.40748e-07	2.37856e-06	/
Bowman-Birk_leg	Bowman-Birk serine protease inhibitor family	0	1	1.03162e-05	7.84464e-06	3.3137e-06	0	0	0	0	0	0	/
iPGM_N	BPG-independent PGAM N-terminus (iPGM_N)		8	3.95633e-05	1.70558e-05	1.83772e-05	1.43671e-05	1.17596e-05	1.55319e-05	3.77219e-05	2.90793e-05	1.43553e-05	/
BppU_N	BppU N-terminal domain		85	0.000204901	0.000366775	0.000728278	0.000285639	0.000194799	0.000212576	0.000295004	0.000324039	0.000235601	/
BPS	BPS (Between PH and SH2)		3	1.06941e-06	0	0	2.67709e-06	3.31419e-06	4.32238e-06	1.34949e-06	3.11792e-06	2.61468e-06	/
Bradykinin	Bradykinin	0	2	1.75302e-05	1.11065e-05	1.1549e-06	0	0	0	0	0	0	/
BASP1	Brain acid soluble protein 1 (BASP1 protein)		1	0	0	0	2.18303e-06	2.31436e-06	1.04533e-06	1.49699e-06	2.68339e-06	1.9717e-06	/
BRE	Brain and reproductive organ-expressed protein (BRE)		4	6.40487e-07	6.68483e-07	7.26114e-07	7.52732e-06	2.0801e-05	1.71573e-05	5.68528e-06	1.29524e-05	1.47863e-05	/
BEX	Brain expressed X-linked like family		7	1.94467e-05	7.78151e-06	1.6205e-05	3.19894e-06	2.9263e-06	3.8691e-06	5.8704e-06	0.000110983	5.50322e-06	/
BSMAP	Brain specific membrane anchored protein		1	0	0	0	1.12184e-06	0	4.29748e-06	1.15393e-06	1.37896e-06	0	/
DUF3665	Branched-chain amino acid aminotransferase		8	1.97091e-05	1.80155e-05	4.651e-05	0	0	0	0	0	9.9546e-05	/
BCA_ABC_TP_C	Branched-chain amino acid ATP-binding cassette transporter		13	2.50493e-06	1.38891e-06	1.20692e-06	8.83435e-05	0.000112783	0.00011119	9.47524e-05	0.000125168	0.000103167	/
AzlD	Branched-chain amino acid transport protein (AzlD)		4	0	0	0	3.75781e-06	1.21703e-05	8.52261e-06	9.33576e-06	1.14615e-06	3.20698e-05	/
BPD_transp_2	Branched-chain amino acid transport system / permease component	other	9	4.67277e-05	2.54152e-05	5.7589e-05	7.32907e-06	1.7127e-05	2.2422e-05	2.97641e-05	1.12789e-05	3.44867e-05	10.1038/nature19366
Bravo_FIGEY	Bravo-like intracellular region		1	0	0	0	6.99327e-07	2.11827e-07	2.4557e-06	1.43866e-06	5.73076e-07	6.31627e-07	/
BRCT	BRCA1 C Terminus (BRCT) domain		13	7.75464e-06	3.48774e-06	0	5.39324e-05	1.73389e-05	2.16988e-05	2.99276e-05	0.000158384	1.64816e-05	/
BRCA2	BRCA2 repeat		4	0	0	0	2.16911e-07	6.11036e-06	1.43336e-05	2.9005e-06	4.79929e-06	4.8297e-05	/
BRCA-2_helical	BRCA2, helical		1	0	0	0	1.27859e-05	0	0	0	0	0	/
BRCA-2_OB3	BRCA2, oligonucleotide/oligosaccharide-binding, domain 3		5	3.57603e-06	4.01017e-07	1.93595e-07	7.02576e-05	0.000116592	8.57152e-05	0.000119145	8.65981e-05	8.72141e-05	/
BRCC36_C	BRCC36 C-terminal helical domain		3	0	0	0	2.76931e-06	1.17015e-05	5.41766e-06	2.52139e-06	4.38138e-06	1.99853e-06	/
BRCT_2	BRCT domain, a BRCA1 C-terminus domain		4	3.53318e-05	4.07437e-05	8.86435e-06	2.65566e-06	4.44636e-06	1.49192e-06	2.34438e-06	7.65957e-06	3.14925e-06	/
BRE1	BRE1 E3 ubiquitin ligase		65	0.000111435	5.98922e-05	4.14974e-05	0.000189623	0.000125868	0.000165715	0.00019977	0.000199591	0.000237659	/
BCAS2	Breast carcinoma amplified sequence 2 (BCAS2)		11	4.49474e-05	3.17153e-05	2.67799e-05	2.36324e-05	4.50113e-05	2.97817e-05	4.05878e-05	0.000184289	3.47714e-05	/
BCAS3	Breast carcinoma amplified sequence 3		2	8.96925e-07	3.23257e-06	6.48233e-06	7.03172e-06	6.05346e-06	1.02785e-05	1.4085e-05	6.36882e-06	6.351e-06	/
BRF1	Brf1-like TBP-binding domain		3	4.32197e-07	1.27808e-06	0	3.66356e-06	5.7926e-06	1.14464e-05	9.42047e-06	1.44437e-05	7.04796e-06	/
BRICHOS	BRICHOS domain		4	9.58782e-07	2.12647e-06	0	2.96307e-05	1.12234e-05	2.66648e-05	1.9733e-05	3.48844e-05	1.94798e-05	/
Cas9-BH	Bridge helix of CRISPR-associated endonuclease Cas9	0	1	5.71352e-05	0.000295741	6.0449e-05	0	0	0	0	0	0	/
BrkDBD	Brinker DNA-binding domain		21	1.45024e-05	1.04343e-05	8.02706e-05	7.27778e-05	4.66819e-05	8.3523e-05	4.01089e-05	6.14969e-05	6.22721e-05	/
Brix	Brix domain		1	0	0	0	3.08632e-06	0	1.55565e-07	1.00251e-06	0	1.46713e-07	/
BRK	BRK domain		20	1.89486e-05	1.68643e-05	9.24012e-06	8.92317e-05	0.000102883	0.000190178	0.000109268	0.000117173	0.000112067	/
BrnA_antitoxin	BrnA antitoxin of type II toxin-antitoxin system		12	4.91714e-05	3.99601e-05	1.24045e-06	1.25588e-05	1.90393e-05	2.31108e-05	2.25939e-05	2.39204e-05	6.19425e-05	/
Bro-N	BRO family, N-terminal domain	other	28	5.56042e-05	4.79051e-05	5.64508e-05	3.73095e-05	8.05793e-05	0.000108302	3.34664e-05	4.617e-05	5.4473e-05	10.1038/nature19366
BRO1	BRO1-like domain		3	0	0	0	0	3.28541e-06	4.51521e-05	7.941e-07	8.73798e-07	2.03661e-06	/
BROMI	Broad-minded protein		1	0	0	0	2.84911e-07	2.0712e-06	2.72856e-07	2.34449e-06	1.40085e-06	0	/
Inhibitor_I67	Bromelain inhibitor VI		4	2.07357e-05	3.84116e-05	2.04358e-05	9.58826e-06	4.76195e-06	3.90512e-06	1.52675e-05	7.63454e-06	5.53359e-06	/
Bromodomain	Bromodomain		3	7.72352e-07	7.2802e-06	0	5.68106e-06	3.8835e-07	1.64067e-05	2.91477e-05	2.2553e-06	1.07816e-06	/
Bromo_TP	Bromodomain associated		6	3.65507e-06	1.15808e-06	3.019e-05	5.79858e-06	4.5058e-06	8.80101e-06	6.6362e-06	9.36869e-06	3.68461e-06	/
BET	Bromodomain extra-terminal - transcription regulation		17	7.16008e-05	4.44249e-05	5.32417e-05	0.000107428	0.000112967	0.0001784	0.000396701	0.000167026	0.000103703	/
Bromo_coat	Bromovirus coat protein		6	1.69613e-05	1.72123e-05	6.7591e-06	5.00331e-07	2.27327e-06	3.59371e-06	4.37447e-06	5.53507e-06	2.25948e-07	/
Bromo_MP	Bromovirus movement protein		1	0	0	0	0	5.34777e-07	5.63603e-07	1.81602e-06	7.2339e-07	0	/
Herpes_BBRF1	BRRF1-like protein		4	3.71555e-07	1.37344e-06	9.8462e-06	8.19053e-06	1.41805e-05	9.41248e-06	1.61284e-05	6.08646e-06	3.72684e-06	/
Brucella_OMP2	Brucella outer membrane protein 2		2	3.73575e-07	3.55092e-07	4.37132e-06	0	3.5458e-07	1.49477e-06	0	0	0	/
BSD	BSD domain		5	1.51184e-06	4.37359e-07	1.26684e-06	3.28814e-05	1.56885e-05	1.12415e-05	1.92733e-05	4.43425e-05	2.57859e-05	/
LRR_5	BspA type Leucine rich repeat region (6 copies)		6	1.01483e-05	2.28737e-06	1.98766e-06	2.63332e-05	8.96827e-05	2.66391e-05	2.50498e-05	1.95284e-05	1.68983e-05	/
BssC_TutF	BssC/TutF protein		4	0	0	0	6.14735e-06	1.60307e-05	1.71283e-05	1.75155e-05	1.91603e-05	1.3045e-05	/
BssS	BssS protein family	other	13	3.61839e-05	7.69582e-07	2.36588e-06	8.67705e-06	2.81658e-05	4.26965e-05	1.82193e-05	2.1238e-05	2.69604e-05	10.1038/nature19366
RE_BstXI	BstXI restriction endonuclease	0	4	1.2283e-05	1.85466e-06	7.05095e-06	0	0	0	0	0	0	/
BsuBI_PstI_RE	BsuBI/PstI restriction endonuclease domain		5	0	0	0	1.13816e-05	2.82645e-05	9.7449e-05	2.48421e-05	9.14328e-05	3.66718e-05	/
BsuBI_PstI_RE_N	BsuBI/PstI restriction endonuclease HTH domain		2	0	0	0	1.94047e-06	8.8166e-07	5.45711e-07	1.17383e-05	7.49645e-06	0	/
BT1	BT1 family		6	0	0	0	1.28977e-05	1.10928e-05	1.67831e-05	2.39362e-05	1.85972e-05	7.45325e-06	/
BACK	BTB And C-terminal Kelch		4	0	0	0	3.21491e-05	5.779e-05	8.28778e-05	5.46265e-05	7.04177e-05	3.98617e-05	/
BTB	BTB/POZ domain		5	3.14659e-06	9.94638e-07	0	2.22047e-05	1.19401e-05	8.93625e-06	1.42519e-05	1.94807e-05	9.19807e-06	/
BTG	BTG family		5	0	4.89425e-07	0	6.39357e-06	1.05084e-05	3.49102e-06	4.6934e-06	1.4535e-05	2.70942e-06	/
BTK	BTK motif		1	0	0	0	2.90678e-06	0	0	2.98993e-07	0	2.62539e-07	/
BtpA	BtpA family		4	2.07056e-06	0	0	1.48498e-06	9.49142e-07	2.36188e-06	1.35923e-06	6.11659e-06	1.10904e-05	/
BCNT	Bucentaur or craniofacial development		5	2.19016e-06	9.06876e-07	0	1.40815e-05	1.46066e-06	1.02626e-06	3.24468e-06	1.97583e-06	2.87634e-06	/
BUD22	BUD22		15	5.59374e-06	7.97059e-06	6.30304e-06	0.000364068	2.51708e-05	6.70433e-05	8.50182e-05	0.000126541	5.47001e-05	/
Bul1_C	Bul1 C terminus		5	8.52137e-06	4.23071e-06	3.01084e-05	3.11752e-06	4.72152e-06	1.62852e-06	1.58392e-05	5.80616e-06	9.09895e-06	/
Bul1_N	Bul1 N terminus		1	0	0	0	1.28867e-05	9.20091e-06	7.05227e-06	9.46811e-06	1.69719e-05	1.66275e-05	/
Bundlin	Bundlin	0	2	0.0005888	0.000149689	3.09997e-05	0	0	0	0	0	0	/
Bunya_G1	Bunyavirus glycoprotein G1		1	0	0	0	4.40862e-06	0	0	6.47818e-07	7.74155e-07	1.7065e-06	/
Bunya_G2	Bunyavirus glycoprotein G2		4	0	0	0	3.21246e-05	1.38032e-05	4.08951e-05	2.02424e-05	3.82123e-06	2.02647e-06	/
Bunya_NS-S	Bunyavirus non-structural protein NS-s		2	0	0	0	2.0799e-06	2.176e-06	1.69049e-06	3.35688e-06	0	9.39276e-07	/
Bunya_nucleocap	Bunyavirus nucleocapsid (N) protein	0	1	0	4.37359e-07	3.80051e-06	0	0	0	0	0	0	/
Bunya_RdRp	Bunyavirus RNA dependent RNA polymerase		2	2.59354e-05	2.82427e-05	1.35094e-05	0	0	0	0	0	2.33984e-05	/
BLF1	Burkholderia lethal factor 1		7	1.99428e-05	2.56159e-05	5.98921e-06	1.88584e-06	6.42935e-06	7.86085e-06	2.55381e-06	5.09477e-06	3.28401e-06	/
BURP	BURP domain		2	0	0	0	2.34481e-06	8.88867e-08	2.81034e-07	3.82336e-06	0	3.5339e-07	/
BtrH_N	Butirosin biosynthesis protein H, N-terminal		8	1.21501e-05	3.29857e-05	1.18943e-06	3.88124e-05	1.1152e-05	1.58475e-05	2.23262e-05	2.77343e-05	1.19768e-05	/
BOFC_N	Bypass of Forespore C, N terminal		3	0	0	0	4.72696e-06	1.26143e-05	9.02908e-06	8.99454e-06	1.56475e-05	1.11211e-05	/
Bystin	Bystin		1	0	0	0	2.11169e-06	6.39635e-07	6.74114e-07	1.08605e-05	2.5957e-06	1.27151e-06	/
bZIP_Maf	bZIP Maf transcription factor		7	7.08905e-05	6.27491e-05	4.4249e-05	2.58765e-05	1.60803e-05	2.60302e-05	2.67511e-05	4.20426e-05	3.63872e-05	/
bZIP_1	bZIP transcription factor		158	0.000388334	0.000355782	0.000136139	0.00103571	0.000563779	0.000668469	0.000657724	0.000729826	0.000748053	/
C_Hendra	C protein from hendra and measles viruses		2	0	0	0	3.24617e-05	1.51863e-05	3.30998e-05	2.23204e-05	2.25328e-05	4.02741e-05	/
MetallophosC	C terminal of Calcineurin-like phosphoesterase		4	3.8758e-06	1.49497e-06	3.24771e-06	1.5877e-06	4.8546e-06	5.26227e-06	2.49357e-06	2.55867e-06	3.25838e-06	/
Mst1_SARAH	C terminal SARAH domain of Mst1		11	0	0	0	4.80054e-05	4.58101e-05	4.61658e-05	4.79144e-05	5.81128e-05	4.59427e-05	/
C1_2	C1 domain		37	9.26715e-05	6.68985e-05	3.56723e-05	0.000528059	0.000271032	0.000258006	0.000446043	0.000516588	0.000313251	/
Ig_C17orf99	C17orf99 Ig domain		1	0	0	0	1.70947e-06	1.16505e-06	0	4.39591e-07	1.05064e-06	7.71989e-07	/
C1q	C1q domain	other	63	0.000263635	0.000123956	0.000133331	0.000265322	0.000124303	0.000140403	0.000130473	0.000140518	0.000152808	10.1038/nature19366
C2	C2 domain		1	0	0	0	0	2.35109e-06	5.26538e-06	9.9799e-07	0	8.76312e-07	/
zf_Hakai	C2H2 Hakai zinc finger domain	0	1	2.67997e-07	5.20088e-06	1.90461e-05	0	0	0	0	0	0	/
zf_C2H2_10	C2H2 type zinc-finger	0	7	1.73998e-05	1.58575e-05	1.88622e-05	0	0	0	0	0	0	/
zf-C2H2_9	C2H2 type zinc-finger (1 copy)	0	9	0.000147176	0.000111978	0.000138902	0	0	0	0	0	0	/
zf-C2H2_2	C2H2 type zinc-finger (2 copies)	0	17	0.000162612	0.000128392	0.000185786	0	0	0	0	0	0	/
zf-C2H2_10	C2H2 zinc-finger	0	1	1.4801e-05	5.97918e-06	7.43701e-05	0	0	0	0	0	0	/
zf-C2H2_4	C2H2-type zinc finger	0	57	0.000413122	0.000601889	0.000413519	0	0	0	0	0	0	/
zf-H2C2_5	C2H2-type zinc-finger domain	0	9	0.000209705	0.000368264	9.28796e-05	0	0	0	0	0	0	/
zf-C2HE	C2HE / C2H2 / C2HC zinc-binding finger	0	2	6.75639e-06	3.43127e-06	1.49813e-05	0	0	0	0	0	0	/
Sbi-IV	C3 binding domain 4 of IgG-bind protein SBI	0	2	4.57535e-06	6.12376e-06	0	0	0	0	0	0	0	/
zf-C3HC	C3HC zinc finger-like	0	1	8.64394e-07	9.58563e-07	0	0	0	0	0	0	0	/
DcuC	C4-dicarboxylate anaerobic carrier		4	0	0	0	1.15803e-06	1.882e-06	1.4655e-05	1.36622e-05	1.28775e-05	9.24365e-06	/
zf-RING_7	C4-type zinc ribbon domain	0	39	0.00238029	0.00156294	0.000964394	0	0	0	0	0	0	/
zf-C4pol	C4-type zinc-finger of DNA polymerase delta	0	9	5.2429e-05	3.15865e-05	7.11965e-05	0	0	0	0	0	0	/
DNA_methylase	C-5 cytosine-specific DNA methylase	DNA replication, recombination, repair; nucleotide metabolism	465	0.00318697	0.00337727	0.00277988	0.00204713	0.00180398	0.00233911	0.00177545	0.00215517	0.00196357	10.1038/nature19366
zf-C5HC2	C5HC2 zinc finger	0	1	1.00499e-06	1.11447e-06	6.45629e-06	0	0	0	0	0	0	/
C6	C6 domain		2	0	0	0	1.20735e-05	2.02669e-05	2.81101e-05	2.48378e-05	2.42081e-05	2.04164e-05	/
CF222	C6orf222, uncharacterised family		1	0	0	0	0	6.65743e-07	2.10489e-06	2.26075e-06	9.00547e-07	6.61705e-07	/
C8	C8 domain	0	1	0	1.68184e-06	0	0	0	0	0	0	0	/
C9orf72-like	C9orf72-like protein family		1	0	0	0	1.76107e-05	0	0	0	0	0	/
EFhand_Ca_insen	Ca2+ insensitive EF hand		5	3.75739e-07	0	0	1.54401e-05	2.67704e-06	2.47733e-06	1.41645e-05	3.81001e-06	0.000107035	/
Fig1	Ca2+ regulator and membrane fusion protein Fig1		2	0	0	0	6.4105e-07	5.82525e-07	0	1.31877e-06	2.36394e-06	1.16842e-06	/
CaATP_NAI	Ca2+-ATPase N terminal autoinhibitory domain		6	3.20175e-06	7.47486e-07	0	1.84327e-05	6.57734e-06	2.18354e-05	1.08032e-05	1.12486e-05	1.14032e-05	/
CAAD	CAAD domains of cyanobacterial aminoacyl-tRNA synthetase	transcription, translation, protein synthesis	7	1.95014e-05	9.05798e-06	2.20221e-05	1.00828e-05	6.05998e-06	1.44503e-05	2.12572e-05	1.12197e-05	1.67913e-06	10.1038/nature19366
CAAX_1	CAAX box cerebral protein 1	0	1	2.34145e-06	0	0	0	0	0	0	0	0	/
Peptidase_M48_N	CAAX prenyl protease N-terminal, five membrane helices		3	3.65851e-06	2.02854e-06	0	1.07841e-05	3.28919e-05	1.02626e-05	4.47901e-06	1.20222e-05	4.83933e-06	/
Cache_3-Cache_2	Cache 3/Cache 2 fusion domain		2	0	0	0	2.43526e-06	6.16942e-06	2.86249e-06	1.44599e-05	7.89159e-06	9.93136e-06	/
dCache_1	Cache domain		15	3.89663e-05	3.46454e-05	3.41303e-05	2.55242e-05	2.54623e-05	2.19987e-05	3.64489e-05	2.64756e-05	5.127e-05	/
CactinC_cactus	Cactus-binding C-terminus of cactin protein		2	0	0	0	0	1.33886e-05	2.72996e-06	0	3.29971e-06	6.72875e-06	/
CadC_C1	CadC C-terminal domain 1	0	1	1.87424e-05	4.56797e-06	0	0	0	0	0	0	0	/
CBM60	Ca-dependent carbohydrate-binding module xylan-binding		25	0.000163526	0.000134644	6.32275e-05	0.000138123	0.000198705	0.000151354	0.000163554	0.000250153	0.00015311	/
Cadherin_tail	Cadherin C-terminal cytoplasmic tail, catenin-binding region		2	0	0	0	3.44409e-06	4.77653e-06	4.03489e-06	7.73182e-06	3.395e-06	2.16842e-06	/
Cadherin_C_2	Cadherin cytoplasmic C-terminal		5	1.13746e-05	3.27025e-06	2.02982e-05	9.59066e-06	1.21462e-05	1.03421e-05	6.0952e-06	1.50109e-05	8.02199e-06	/
Cadherin_C	Cadherin cytoplasmic region		2	0	0	0	4.01391e-06	1.54285e-06	4.28601e-06	3.33462e-06	8.53711e-06	4.31999e-06	/
Cadherin	Cadherin domain	other	24	1.17419e-05	7.94262e-06	3.03304e-05	4.62625e-05	5.69454e-05	0.000634541	9.06521e-05	0.000103609	6.99288e-05	10.1038/nature19366
Cadherin_pro	Cadherin prodomain like		1	0	0	0	0	0	6.25087e-07	0	8.02306e-07	4.12663e-06	/
Cadherin_2	Cadherin-like		11	7.11105e-06	7.34875e-06	4.07662e-06	2.37061e-05	2.28942e-05	1.59282e-05	2.66876e-05	2.8011e-05	2.89361e-05	/
Cadherin-like	Cadherin-like beta sandwich domain		18	2.49592e-05	1.18729e-05	1.51047e-05	1.42467e-05	1.19186e-05	1.77529e-05	0.000156429	1.52465e-05	1.68967e-05	/
Cadherin_5	Cadherin-like domain		30	4.25202e-05	2.47291e-05	3.84452e-05	9.96605e-05	4.81621e-05	7.46926e-05	8.74131e-05	8.64327e-05	4.25617e-05	/
CDCA	Cadmium carbonic anhydrase repeat		2	0	0	0	2.5642e-06	3.41748e-06	7.53081e-06	4.8355e-06	2.6266e-06	4.63193e-06	/
Cad	Cadmium resistance transporter		1	0	0	0	1.44001e-05	2.46964e-05	1.70928e-05	2.37826e-05	3.09137e-05	1.48379e-05	/
Ly-6_related	Caenorhabditis elegans ly-6-related protein		2	0	0	0	1.73006e-06	7.86058e-07	1.73316e-06	5.4206e-06	0	1.56258e-06	/
DUF780	Caenorhabditis elegans protein of unknown function (DUF780)	UNK	1	0	0	0	6.92784e-06	6.29536e-06	3.01577e-06	7.77382e-06	1.70314e-05	9.67018e-06	/
DUF870	Caenorhabditis elegans protein of unknown function (DUF870)	UNK	3	0	0	0	0.000131729	0.000182081	0.000267954	0.000190465	0.00015916	0.000140033	/
DUF267	Caenorhabditis protein of unknown function, DUF267		2	0	0	0	9.11715e-06	1.51357e-05	3.66886e-05	2.28137e-05	1.51939e-05	1.40146e-05	/
DUF268	Caenorhabditis protein of unknown function, DUF268	UNK	8	0	0	0	5.7687e-06	5.6836e-06	1.09356e-05	2.51132e-05	1.6048e-05	9.7742e-06	10.1038/nature19366
Serpentine_r_xa	Caenorhabditis serpentine receptor-like protein, class xa	0	1	1.27628e-05	2.02189e-06	0	0	0	0	0	0	0	/
Caerin_1	Caerin 1 protein		1	0	0	0	0	0	0	0	0	0	/
Antig_Caf1	Caf1 Capsule antigen		1	0	0	0	1.82022e-05	3.44592e-05	3.00218e-05	2.70441e-05	6.33935e-05	1.46134e-05	/
CAF1-p150_C2	CAF1 complex subunit p150, region binding to CAF1-p60 at C-term		1	0	0	0	2.21597e-06	2.01367e-06	3.81998e-06	2.73523e-06	3.26865e-06	6.00436e-06	/
CAF1-p150_N	CAF1 complex subunit p150, region binding to PCNA		1	0	0	0	8.41378e-07	2.54855e-07	1.88015e-06	6.63508e-06	4.82637e-06	7.59927e-07	/
CAF1	CAF1 family ribonuclease		16	0.000456311	0.000397076	5.76075e-05	1.75571e-05	3.09675e-05	2.07162e-05	2.56014e-05	1.98722e-05	2.45332e-05	/
Cid2	Caffeine-induced death protein 2		1	0	0	0	0	1.14461e-06	0	0	0	2.27534e-06	/
Cag12	Cag pathogenicity island protein Cag12		2	0	0	0	4.98594e-06	1.8123e-06	1.90999e-06	3.07714e-06	4.90298e-06	2.70196e-06	/
CagS	Cag pathogenicity island protein S of Helicobacter pylori		3	4.21283e-06	0	0	1.71687e-06	2.43783e-06	3.39173e-06	3.50463e-06	5.14387e-06	1.21583e-05	/
T4SS_CagC	Cag pathogenicity island, type IV secretory system	0	7	0.000101487	7.09139e-05	5.18171e-05	0	0	0	0	0	0	/
CagA	CagA exotoxin		7	6.15144e-06	5.05472e-07	0	1.77727e-05	1.22188e-05	0.000106621	1.95082e-05	1.27604e-05	2.03496e-05	/
CagE_TrbE_VirB	CagE, TrbE, VirB family, component of type IV transporter system	membrane transport	1	0	0	0	0	0	0	3.30677e-06	0	0	10.1038/nature19366
CagY_I	CagY type 1 repeat		1	0	0	0	0	0	2.37102e-06	0	3.04323e-06	2.23611e-06	/
CagZ	CagZ		3	5.29429e-06	1.74278e-06	4.85392e-06	9.32436e-07	0	0	0	0	0.000160012	/
CaiF_GrlA	CaiF/GrlA transcriptional regulator		1	0	0	0	0	3.29509e-06	4.16725e-06	2.23792e-06	6.24016e-06	1.31004e-06	/
Metallophos	Calcineurin-like phosphoesterase	transcription, translation, protein synthesis	304	0.000316115	0.000305698	0.000613645	0.00245138	0.00139086	0.00117031	0.00231142	0.00170414	0.00211258	10.1038/nature19366
Metallophos_2	Calcineurin-like phosphoesterase superfamily domain	transcription, translation, protein synthesis	256	0.0003632	0.000320544	0.00066059	0.00125224	0.00108039	0.000949104	0.00180861	0.00136622	0.00115826	10.1038/nature19366
Calcipressin	Calcipressin		2	0	0	0	7.02121e-06	3.56814e-06	2.26545e-05	1.5297e-05	1.75621e-06	4.60635e-06	/
Fox-1_C	Calcitonin gene-related peptide regulator C terminal		7	5.49213e-06	7.22559e-06	1.73308e-05	2.43897e-05	1.89914e-05	2.45902e-05	1.27115e-05	1.59344e-05	1.4376e-05	/
Calci_bind_CcbP	Calcium binding		3	7.1294e-07	3.95305e-07	0	3.80032e-05	0.000108213	8.47209e-05	0.000240399	0.000251302	5.04242e-05	/
CALCOCO1	Calcium binding and coiled-coil domain (CALCOCO1) like		28	3.79583e-05	1.95467e-06	0	9.92949e-05	9.86991e-05	0.00012112	0.000186515	0.000147847	0.000186242	/
Ca_bind_SSO6904	Calcium binding protein SSO6904		5	0	0	0	1.15088e-05	2.11121e-05	1.89773e-05	1.82515e-05	2.17317e-05	7.35574e-05	/
Ca_hom_mod	Calcium homeostasis modulator		4	0	0	0	5.91274e-06	6.1405e-06	1.23518e-05	3.1579e-06	6.03998e-06	2.11409e-05	/
CAML	Calcium signal-modulating cyclophilin ligand		4	9.14761e-06	6.22277e-06	1.32593e-05	0	0	0	0	0	7.92026e-06	/
CaMKII_AD	Calcium/calmodulin dependent protein kinase II association domain		5	0	0	0	1.07586e-05	7.34841e-06	7.33248e-06	6.63957e-06	9.78283e-05	8.97191e-06	/
CaM-KIIN	Calcium/calmodulin-dependent protein kinase II inhibitor		1	0	0	0	5.57651e-06	1.07682e-05	0	3.58501e-06	1.71366e-06	6.29583e-07	/
BK_channel_a	Calcium-activated BK potassium channel alpha subunit		2	0.000263393	0.000275421	0.000642685	1.70947e-06	4.6602e-06	1.14599e-05	9.37794e-06	2.10128e-06	1.54398e-06	/
Anoctamin	Calcium-activated chloride channel		1	0	0	0	0	0	0	0	0	4.77821e-06	/
CLCA	Calcium-activated chloride channel N terminal		1	0	0	0	3.29347e-07	5.98558e-07	2.8387e-06	3.38767e-07	4.04833e-07	1.18985e-06	/
CaKB	Calcium-activated potassium channel, beta subunit		1	0	0	0	0	0	0	8.39219e-07	1.00288e-06	0	/
CABS1	Calcium-binding and spermatid-specific protein 1		2	0	0	0	4.62573e-06	6.94072e-07	7.31485e-07	4.75805e-06	6.57208e-06	2.79821e-06	/
EGF_CA	Calcium-binding EGF domain	0	1	6.07752e-07	3.87528e-06	8.78479e-06	0	0	0	0	0	0	/
CALM_bind	Calcium-dependent calmodulin binding		3	2.85176e-06	1.58122e-06	0	1.20043e-05	9.07056e-06	8.99717e-06	1.473e-05	1.97278e-05	4.83186e-06	/
Caldesmon	Caldesmon		5	9.71589e-06	7.87911e-06	0	1.45633e-05	1.5627e-06	1.64694e-06	2.65334e-06	3.17079e-06	1.55322e-06	/
Caleosin	Caleosin related protein		2	7.27828e-05	2.08581e-05	0	5.03843e-06	6.86766e-06	1.28673e-05	9.71727e-06	1.0064e-05	7.20523e-06	/
Calici_coat	Calicivirus coat protein		2	8.55528e-07	0	4.12209e-06	8.75166e-05	7.64383e-05	0.000114328	0.000223739	0.000123764	8.36489e-05	/
Calici_coat_C	Calicivirus coat protein C-terminal		1	0	0	0	0	0	0	1.21371e-05	0	0	/
Calici_MSP	Calicivirus minor structural protein		9	0	0	0	4.19779e-06	1.83929e-05	3.18219e-05	3.9038e-05	1.85875e-05	3.52088e-05	/
RNA_capsid	Calicivirus putative RNA polymerase/capsid protein	0	3	1.44317e-05	1.11216e-05	1.00942e-05	0	0	0	0	0	0	/
CaMBD	Calmodulin binding domain		2	2.70532e-06	1.33335e-06	1.4483e-06	3.0337e-06	9.18913e-06	6.77912e-06	2.80843e-05	4.97204e-06	4.5667e-06	/
Enkurin	Calmodulin-binding		13	0	0	0	6.77683e-05	3.23867e-05	3.72399e-05	5.63872e-05	4.25289e-05	3.94763e-05	/
CaM_bdg_C0	Calmodulin-binding domain C0 of NMDA receptor NR1 subunit		8	6.51394e-06	3.56858e-06	1.27471e-05	3.07898e-06	1.05692e-05	6.44138e-06	2.77468e-06	7.66298e-06	1.18669e-05	/
Calpain_inhib	Calpain inhibitor		11	9.9708e-05	3.34621e-05	1.91482e-05	8.96866e-06	8.53997e-06	1.32303e-05	1.23861e-05	1.56437e-05	1.30281e-05	/
Calpain_III	Calpain large subunit, domain III	0	2	1.43816e-05	6.23438e-06	5.76207e-07	0	0	0	0	0	0	/
Calponin	Calponin family repeat	0	1	6.31924e-07	1.40154e-06	0	0	0	0	0	0	0	/
CH	Calponin homology (CH) domain		2	6.02267e-07	6.6788e-07	3.38547e-06	2.09853e-06	1.14416e-06	2.41168e-07	2.67661e-06	2.88905e-06	1.44048e-06	/
Calreticulin	Calreticulin family	AMG (metabolism)	5	5.1105e-05	3.07228e-05	1.43567e-05	2.17568e-06	9.88527e-07	2.74592e-05	8.87175e-06	1.81474e-06	2.31597e-06	10.1038/nature19366
Calsequestrin	Calsequestrin		2	0	0	0	5.74381e-07	3.13165e-06	2.20031e-06	4.72648e-06	5.64823e-06	3.63144e-06	/
Calx-beta	Calx-beta domain	other	16	4.24939e-06	1.10734e-06	1.01108e-06	7.30261e-05	3.96081e-05	5.14931e-05	5.46496e-05	9.75088e-05	0.00016345	10.1038/nature19366
Calycin_like	Calycin-like beta-barrel domain		11	2.2243e-05	1.75167e-05	4.44707e-06	0.000132907	4.47369e-05	5.56155e-05	3.32962e-05	8.38277e-05	2.70704e-05	/
Peptidase_M73	Camelysin metallo-endopeptidase		6	4.30856e-05	2.41476e-05	2.82097e-05	1.09474e-05	1.06184e-05	1.54147e-05	4.01792e-05	2.12086e-05	1.38538e-05	/
CAMP_factor	CAMP factor (Cfa)		8	5.43344e-05	3.4319e-05	0.000124989	2.12103e-05	2.67012e-05	2.05115e-05	2.53374e-05	1.34669e-05	1.7624e-05	/
PDEase_II	cAMP phosphodiesterases class-II		2	0	0	0	1.52761e-06	5.55258e-06	3.65743e-06	7.85652e-07	1.75338e-06	0	/
CD52	CAMPATH-1 antigen		4	6.78163e-07	1.12807e-06	0	1.1688e-05	1.32487e-06	1.93075e-06	4.7495e-06	3.47739e-06	1.22394e-06	/
PKI	cAMP-dependent protein kinase inhibitor		2	0	0	0	2.39325e-06	7.01249e-06	5.61303e-06	3.56194e-05	2.94179e-06	1.08078e-06	/
Endosulfine	cAMP-regulated phosphoprotein/endosulfine conserved region		2	0	0	0	3.14902e-06	2.28922e-06	1.80946e-06	1.50352e-05	5.18799e-06	4.38087e-06	/
Campylo_MOMP	Campylobacter major outer membrane protein		2	0	0	0	1.12156e-05	1.80586e-05	8.73668e-06	1.12334e-05	1.29593e-05	4.2009e-06	/
CamS	CamS sex pheromone cAM373 precursor		4	4.80575e-06	2.66465e-06	1.65393e-06	5.82737e-06	1.26726e-06	1.01592e-05	1.51102e-05	4.52927e-06	2.97872e-05	/
CAMSAP_CH	CAMSAP CH domain		3	0	0	0	6.54475e-05	2.96558e-06	3.12544e-06	4.1961e-06	6.50602e-06	6.63209e-06	/
Casc1	Cancer susceptibility candidate 1		3	0	0	0	2.89185e-06	4.72229e-06	5.63447e-06	4.78666e-06	6.94589e-06	7.82764e-06	/
Casc1_N	Cancer susceptibility candidate 1 N-terminus		7	1.87393e-05	1.09747e-05	3.02753e-06	2.35728e-05	2.82228e-05	2.59842e-05	4.1768e-05	2.17827e-05	2.21043e-05	/
CT47	Cancer/testis gene family 47		2	0	0	0	1.82904e-06	5.15334e-06	6.98064e-06	3.45099e-06	3.78477e-06	1.12901e-06	/
CAGE1	Cancer-associated gene protein 1 family		2	0	0	0	3.3765e-06	3.61959e-06	2.67831e-06	3.42595e-06	1.8604e-05	4.16992e-06	/
Candida_ALS	Candida agglutinin-like (ALS)		1	0	0	0	2.43382e-06	5.52905e-07	5.82709e-07	1.25172e-06	3.73956e-07	5.49552e-07	/
CAF20	Cap associated factor	0	1	2.22437e-06	7.40011e-06	2.67936e-06	0	0	0	0	0	0	/
CAP160	CAP160 repeat		3	0.000103828	1.15529e-05	1.01748e-06	1.83537e-05	2.33508e-05	2.94242e-05	2.47713e-05	1.5653e-05	9.74715e-06	/
CAP_assoc_N	CAP-associated N-terminal		5	1.02793e-05	0	0	1.65621e-05	3.86206e-05	8.45706e-06	1.23085e-05	2.00576e-05	7.62907e-06	/
CAP_GLY	CAP-Gly domain		4	1.09486e-05	5.52488e-06	3.11554e-06	2.31605e-06	4.20921e-06	7.54138e-06	1.33409e-05	2.27751e-06	7.04323e-05	/
ATXN-1_C	Capicua transcriptional repressor modulator		2	1.30334e-06	4.81778e-07	0	7.32628e-07	5.32594e-06	7.01629e-07	1.50717e-06	6.30383e-06	6.61705e-07	/
LRR_RI_capping	Capping Ribonuclease inhibitor Leucine Rich Repeat		4	1.73779e-07	1.34898e-06	0	2.9377e-05	7.52737e-06	5.8546e-06	1.929e-05	1.6079e-05	1.49682e-05	/
Caprin-1_dimer	Caprin-1 dimerization domain	0	2	2.63751e-06	1.86757e-06	5.09771e-06	0	0	0	0	0	0	/
Phage_F	Capsid protein (F protein)	structural	8	1.32989e-05	5.07455e-06	3.23781e-05	6.52705e-07	1.48279e-06	2.18781e-06	2.01413e-06	2.00576e-06	0	10.1038/nature19366
Denso_VP4	Capsid protein VP4	structural	1	1.37307e-06	1.52266e-06	1.65393e-06	0	0	0	0	0	0	10.1016/j.chom.2019.08.019
Caps_synth	Capsular polysaccharide synthesis protein	other	28	7.52853e-05	4.72134e-05	0.00017815	0.000139488	0.000316773	0.00093379	0.000627039	0.00040785	0.000200006	10.1038/nature19366
Caps_assemb_Wzi	Capsule assembly protein Wzi	0	2	6.62016e-07	9.56604e-07	0	0	0	0	0	0	0	/
Caps_synth_CapC	Capsule biosynthesis CapC		2	0	0	0	1.23789e-06	2.24975e-06	5.66771e-06	0	2.73056e-06	4.67132e-06	/
Caps_synth_GfcC	Capsule biosynthesis GfcC		3	6.06398e-06	4.94722e-06	4.32001e-06	8.8639e-07	0	0	0	5.44776e-07	0	/
Capsule_synth	Capsule polysaccharide biosynthesis protein	other	15	1.59382e-05	4.14114e-06	1.42153e-05	1.35813e-05	9.3597e-06	3.11223e-05	1.66312e-05	2.50819e-05	2.26361e-05	10.1038/nature19366
CPSase_L_D2	Carbamoyl-phosphate synthase L chain, ATP binding domain		14	4.72044e-06	2.52345e-05	2.113e-05	0.000308635	2.88681e-05	2.04424e-05	5.35971e-05	4.43325e-05	7.13999e-05	/
CPSase_sm_chain	Carbamoyl-phosphate synthase small chain, CPSase domain		2	2.02954e-07	9.00257e-07	7.82295e-06	3.50232e-07	1.27303e-06	3.35413e-07	2.1615e-06	1.29152e-06	6.32655e-07	/
CPSase_L_D3	Carbamoyl-phosphate synthetase large chain, oligomerisation domain	AMG (metabolism)	25	2.19034e-05	6.964e-06	2.19063e-05	0.000159639	0.000225648	0.000221109	0.000136196	0.000257517	0.000125136	10.1038/nature19366
Carbam_trans_C	Carbamoyltransferase C-terminus		6	1.62363e-06	1.35038e-06	0	1.58688e-05	1.61888e-05	1.84873e-05	2.76996e-05	3.3981e-05	3.37184e-05	10.1016/j.chom.2019.08.019
Carbam_trans_N	Carbamoyltransferase N-terminus		1	0	0	0	4.30785e-06	1.08303e-05	1.19642e-05	1.29978e-05	2.59466e-05	9.85676e-06	/
CBM_4_9	Carbohydrate binding domain	other	213	0.000786736	0.000498317	0.000849023	0.00119376	0.000780602	0.000855554	0.000837641	0.000888236	0.00112517	10.1038/nature19366
CBM_11	Carbohydrate binding domain (family 11)	0	3	1.20158e-05	7.4585e-06	1.24342e-05	0	0	0	0	0	0	/
CBM_15	Carbohydrate binding domain (family 15)		4	0	0	0	0.000669436	0.00132048	0.00202502	0.000854177	0.0010317	0.000949873	/
CBM_19	Carbohydrate binding domain (family 19)		2	4.02688e-06	8.50587e-07	0	5.4904e-06	4.98916e-06	4.85362e-06	1.17293e-05	4.67225e-06	6.48471e-06	/
CBM_25	Carbohydrate binding domain (family 25)		13	1.61072e-05	1.65391e-05	2.59278e-05	2.27772e-05	7.19921e-05	0.000100938	2.85219e-05	3.80541e-05	5.26032e-05	/
CBM39	Carbohydrate binding domain (family 32)		4	0	0	0	2.07744e-05	1.92813e-05	9.44278e-06	3.05207e-05	1.5837e-05	9.90929e-06	/
CBM49	Carbohydrate binding domain CBM49		8	0.000167455	2.76899e-05	5.27992e-05	0.000150143	0.000220827	0.000299965	0.000223863	0.000223283	0.000191969	/
CBM_X2	Carbohydrate binding domain X2		21	2.70277e-06	4.12455e-06	1.74099e-05	0.000165078	0.000805933	0.000570548	0.000511008	0.000531635	0.00022742	/
CBM_35	Carbohydrate binding module (family 35)		12	1.27035e-05	8.11489e-06	9.48901e-06	2.51406e-05	3.15009e-05	4.94499e-05	0.000135911	0.000159775	2.94978e-05	/
CBM_6	Carbohydrate binding module (family 6)		18	2.60329e-05	1.57256e-05	2.4961e-05	3.16628e-05	5.89929e-05	3.3303e-05	2.6143e-05	3.13762e-05	0.000101242	/
CBM27	Carbohydrate binding module 27		1	0	0	0	9.23296e-06	0	0	0	0	0	/
CBM65_1	Carbohydrate binding module 65 domain 1		4	4.9254e-06	3.52386e-06	2.2966e-06	8.7086e-06	4.90479e-06	2.0348e-05	2.22611e-07	5.64886e-06	5.76069e-07	/
CBM77	Carbohydrate binding module 77		7	0	0	0	1.32563e-05	1.25526e-05	6.2893e-06	3.98794e-06	1.21149e-05	5.0373e-06	/
CBM32	Carbohydrate binding module family 32		3	0	0	0	1.60422e-05	1.0602e-05	2.57849e-06	5.13948e-06	0	2.43177e-06	/
CE2_N	Carbohydrate esterase 2 N-terminal		26	0.000126607	4.87805e-05	1.74828e-05	4.32948e-05	8.57128e-05	5.64311e-05	5.64726e-05	9.44623e-05	9.90006e-05	/
SASA	Carbohydrate esterase, sialic acid-specific acetylesterase	0	3	2.12875e-05	4.01998e-06	1.38767e-06	0	0	0	0	0	0	/
CBM9_1	Carbohydrate family 9 binding domain-like		2	0	0	0	0.000149471	0.00012864	9.66142e-05	2.47255e-05	7.2858e-05	6.64535e-05	/
Carb_kinase	Carbohydrate kinase		3	9.74597e-06	7.94685e-08	0	4.40476e-07	8.00525e-07	0	0	5.41433e-07	4.12196e-06	/
Phosphorylase	Carbohydrate phosphorylase	AMG (metabolism)	3	0	0	0	0	0	2.69646e-06	1.99598e-06	0	5.21758e-06	10.1038/nature19366
CBM_21	Carbohydrate/starch-binding module (family 21)		1	0	0	0	9.1011e-06	1.65404e-05	6.77912e-06	1.04016e-05	1.86451e-05	1.64401e-05	/
Cthe_2159	Carbohydrate-binding domain-containing protein Cthe_2159		17	3.58892e-05	1.8851e-05	7.96628e-05	1.96175e-05	1.49496e-05	1.49298e-05	2.4251e-05	2.30973e-05	3.19167e-05	/
CBM9_2	Carbohydrate-binding family 9		3	1.93088e-06	0	0	6.0674e-06	2.75674e-06	2.90534e-06	1.04016e-06	8.70106e-06	1.44866e-05	/
CBM_48	Carbohydrate-binding module 48 (Isoamylase N-terminal domain)		2	3.33656e-06	3.70005e-06	0	0	0	0	0	0	0	/
CBM64	Carbohydrate-binding module 64		1	0	0	0	0	0	0	0	0	0	/
OprB	Carbohydrate-selective porin, OprB family		2	1.21899e-06	0	0	3.60792e-07	1.31141e-06	1.3821e-06	2.9689e-06	8.86971e-07	5.86557e-06	/
CODH_A_N	Carbon monoxide dehydrogenase subunit alpha N-terminal domain		4	5.15797e-05	1.13951e-05	0	1.77068e-06	3.07749e-06	3.89205e-06	5.03878e-05	5.09344e-06	4.41634e-06	/
COXG	Carbon monoxide dehydrogenase subunit G (CoxG)		11	2.56891e-06	1.67575e-07	0	0.000191793	2.20634e-05	1.76781e-05	2.08412e-05	0.000221815	7.78591e-06	/
CstA	Carbon starvation protein CstA		2	0	0	0	4.1352e-06	3.2794e-06	1.22389e-05	1.04831e-05	3.36846e-06	1.21606e-05	/
Pro_CA	Carbonic anhydrase	other	2	4.07989e-05	7.41249e-06	7.40155e-07	0	0	0	0	0	0	10.1038/nature19366
CN_hydrolase	Carbon-nitrogen hydrolase		3	3.84202e-06	4.51358e-06	1.3334e-05	1.66971e-06	4.04607e-06	1.59906e-06	2.28996e-06	6.84137e-06	1.00538e-06	/
Carboxyl_trans	Carboxyl transferase domain		3	0	0	0	5.1253e-06	9.94189e-06	1.27039e-05	1.20576e-05	2.79419e-06	1.75595e-05	/
COesterase	Carboxylesterase family	AMG (metabolism)	5	0	0	0	3.16189e-05	5.58719e-05	5.55368e-05	4.83998e-05	4.58669e-05	2.45221e-05	10.1038/nature19366
CT_A_B	Carboxyltransferase domain, subdomain A and B		5	2.81243e-05	0	0	1.72893e-06	9.65399e-07	4.29748e-06	4.01745e-06	2.80247e-06	2.78148e-06	/
CT_C_D	Carboxyltransferase domain, subdomain C and D		11	1.78115e-05	4.31535e-06	2.34794e-06	0.000832612	0.00105558	0.000740282	0.00116705	0.000738961	0.000537479	/
CMD	Carboxymuconolactone decarboxylase family	other	21	0.000471476	0.0007549	0.000380741	3.27587e-05	3.70611e-05	4.59438e-05	5.91292e-05	5.72209e-05	7.31114e-05	10.1038/nature19366
CarbopepD_reg_2	CarboxypepD_reg-like domain		21	0.000261981	0.000271021	0.000588295	2.47839e-05	2.96401e-05	3.72111e-05	4.78839e-05	2.91247e-05	5.32808e-05	/
CarbpepA_inh	Carboxypeptidase A inhibitor		9	2.91982e-05	1.68007e-05	8.10007e-06	3.99468e-05	5.40459e-06	7.26398e-06	8.67134e-06	8.90833e-06	1.00959e-05	/
Propep_M14	Carboxypeptidase activation peptide	0	2	2.31376e-06	2.30287e-06	0	0	0	0	0	0	0	/
Inhibitor_I68	Carboxypeptidase inhibitor I68		2	0	0	0	0	3.90165e-06	2.75038e-06	2.20823e-06	8.73798e-07	2.58104e-06	/
CarboxypepD_reg	Carboxypeptidase regulatory-like domain	other	84	0.00266246	0.00161221	0.000800803	0.000212188	0.000346998	0.000566046	0.000448092	0.000439175	0.000456867	10.1038/nature19366
Peptidase_M32	Carboxypeptidase Taq (M32) metallopeptidase		4	3.01496e-07	5.57237e-08	5.56855e-06	4.54793e-06	9.19675e-06	8.22181e-06	5.67712e-06	8.07165e-06	2.25164e-07	/
Carbpep_Y_N	Carboxypeptidase Y pro-peptide		11	0	0	0	6.3895e-05	3.41073e-05	4.72909e-05	3.75427e-05	3.83257e-05	2.33642e-05	/
CsoSCA	Carboxysome Shell Carbonic Anhydrase		1	0	0	0	5.52289e-06	5.01868e-06	6.8004e-06	6.49242e-06	6.78874e-06	7.12605e-06	/
CsoS2_M	Carboxysome shell peptide mid-region		1	0	0	0	1.29755e-06	7.07452e-06	8.28429e-07	4.44887e-07	1.0633e-06	0.00064183	/
CARDB	CARDB		17	0.000202939	0.000203975	8.08686e-05	2.24856e-05	3.24347e-05	3.7841e-05	3.1523e-05	2.14744e-05	3.26837e-05	/
CarD_CdnL_TRCF	CarD-like/TRCF domain	transcription, translation, protein synthesis	6	0	0	0	2.45355e-05	1.47288e-05	2.30814e-05	1.02887e-05	2.6541e-05	2.32339e-05	10.1038/nature19366
Peptidase_C23	Carlavirus endopeptidase		3	0	2.20241e-07	1.91383e-06	1.58992e-06	2.12914e-06	3.0453e-06	1.11035e-05	2.36578e-06	2.11622e-06	/
Carla_C4	Carlavirus putative nucleic acid binding protein		6	1.32345e-05	1.50803e-05	3.67036e-06	1.79944e-05	1.68585e-05	2.25517e-05	1.23533e-05	2.68179e-05	1.47749e-05	/
CARMIL_C	CARMIL C-terminus		3	2.38326e-06	1.17462e-06	7.65532e-06	9.83528e-07	3.78702e-06	2.82574e-06	1.01166e-06	3.62686e-06	8.88316e-07	/
Carm_PH	Carmil pleckstrin homology domain		1	0	0	0	9.47728e-06	5.21942e-06	3.85054e-06	1.77243e-06	3.17713e-06	2.07511e-06	/
Carmo_coat_C	Carmovirus coat protein		4	2.34145e-06	3.57023e-06	2.2563e-05	3.13128e-06	6.97784e-07	2.07382e-05	9.66692e-06	5.38017e-06	7.20523e-07	/
CDV3	Carnitine deficiency-associated protein 3		3	0	0	0	2.27396e-05	2.71419e-06	2.25441e-06	3.94927e-07	8.98531e-06	5.87738e-07	/
CPT_N	Carnitine O-palmitoyltransferase N-terminus		1	0	0	0	2.1326e-05	6.45968e-07	1.10061e-05	1.75488e-05	1.29613e-05	1.38041e-05	/
Caroten_synth	Carotenoid biosynthesis protein		4	0	0	0	3.11464e-06	5.08575e-06	1.87361e-05	1.46559e-05	5.82108e-05	5.61909e-06	/
SH3_18	CarS bacterial SH3 domain	0	3	1.25739e-05	6.92365e-06	1.47459e-05	0	0	0	0	0	0	/
COMP	Cartilage oligomeric matrix protein		21	6.84215e-05	6.62682e-05	0.000145322	1.93707e-05	2.20017e-05	3.16176e-05	3.83459e-05	2.9914e-05	3.11366e-05	/
Cas3_C	Cas3 C-terminal domain		1	0	0	0	0	0	4.98258e-07	1.07031e-06	0	1.40972e-06	/
Cas6	Cas6 Crispr	0	1	1.15853e-06	0	1.1164e-06	0	0	0	0	0	0	/
Cas6_N	Cas6 N-terminal domain		2	4.60077e-06	1.99643e-06	9.63799e-07	3.68193e-06	3.34578e-06	1.76307e-06	5.20746e-06	6.78874e-06	2.90981e-06	/
Cas6b_C	Cas6b C-terminal domain		1	0	0	0	0	0	0	0	0	6.2353e-06	/
Cas6b_N	Cas6b N-terminal domain		1	0	0	0	0	1.48279e-06	1.56272e-06	0	6.01729e-06	0	/
Cas9_a	Cas9 alpha-helical lobe domain		17	0.000371201	0.000338564	0.000188516	2.9584e-05	2.03677e-05	2.3192e-05	1.42132e-05	1.38942e-05	2.25769e-05	/
Cas9_C	Cas9 C-terminal domain		2	1.89831e-06	0	0	1.63176e-06	2.11827e-06	4.46491e-06	6.95353e-06	5.44422e-06	2.10542e-06	/
Casein	Casein		1	0	0	0	0	7.09161e-07	0	2.40819e-06	9.59279e-07	7.0486e-07	/
CK2S	Casein Kinase 2 substrate		20	2.53597e-05	9.92878e-05	0.000466322	6.30799e-05	6.48861e-05	4.36683e-05	7.33824e-05	8.20036e-05	5.00652e-05	/
CK_II_beta	Casein kinase II regulatory subunit		3	0	0	0	1.36878e-05	5.15177e-06	7.8586e-06	2.18041e-05	1.61676e-05	8.35106e-06	/
Caskin1-CID	Caskin1 CASK-interaction domain		3	0	0	0	3.36551e-06	4.58738e-06	1.61155e-06	1.73089e-06	1.88778e-06	3.36292e-06	/
CASP_C	CASP C terminal		18	1.03895e-05	1.3209e-05	1.07801e-05	0.000196891	0.000278001	0.000288082	9.00477e-05	0.000114594	0.000252786	/
CAAP1	Caspase activity and apoptosis inhibitor 1		2	0	0	0	3.50232e-06	6.15298e-06	1.67706e-06	4.50313e-06	3.22879e-06	3.95409e-06	/
Peptidase_C14	Caspase domain	transcription, translation, protein synthesis	4	0	0	0	1.52017e-05	1.28323e-05	1.34652e-05	2.75562e-05	1.84113e-05	2.51881e-05	10.1038/nature19366
CARD	Caspase recruitment domain		10	5.08622e-07	0	3.70151e-05	0.00017265	2.09966e-05	4.63673e-05	5.60467e-05	0.000116849	0.000172606	/
Castor_Poll_mid	Castor and Pollux, part of voltage-gated ion channel		2	0	0	0	1.78716e-05	2.96558e-06	2.67895e-06	8.63197e-06	1.62371e-05	1.96506e-06	/
CAT_RBD	CAT RNA binding domain		2	0	0	0	8.27526e-06	4.59456e-06	1.14599e-06	2.46171e-06	6.21504e-06	7.06316e-06	/
Catalase	Catalase		4	0	0	0	7.81966e-06	6.48955e-06	9.46365e-06	6.98925e-06	1.01125e-05	1.06718e-05	/
Catalase-rel	Catalase-related immune-responsive		23	6.45202e-05	0.000148751	0.000110011	0.000180946	8.76025e-05	7.10805e-05	7.51147e-05	6.47396e-05	9.02508e-05	/
End_beta_propel	Catalytic beta propeller domain of bacteriophage endosialidase	other	29	5.89334e-05	1.87705e-05	1.33801e-06	5.05734e-05	6.08933e-05	6.89213e-05	8.36938e-05	8.56927e-05	5.37187e-05	10.1038/nature19366
End_tail_spike	Catalytic domain of bacteriophage endosialidase	structural	19	6.91894e-06	2.26317e-06	8.87903e-06	6.33723e-05	5.3375e-05	5.6421e-05	4.06343e-05	6.88963e-05	4.22506e-05	10.1038/nature19366
LigB	Catalytic LigB subunit of aromatic ring-opening dioxygenase	other	7	0	0	0	5.7501e-06	7.41067e-06	4.20263e-05	1.27573e-05	1.65478e-05	1.33172e-05	10.1038/nature19366
Dioxygenase_N	Catechol dioxygenase N terminus		9	0	0	0	5.46463e-05	5.90001e-05	6.60142e-05	7.80704e-05	0.00011027	9.01933e-05	/
CTNNBL	Catenin-beta-like, Arm-motif containing nuclear		3	2.69747e-05	2.25501e-05	7.99809e-06	7.37108e-06	2.31615e-06	1.27326e-05	7.59748e-06	1.25694e-05	7.15511e-06	/
Cathelicidins	Cathelicidin		3	0	0	0	0.000262995	0	0	1.59391e-06	1.90475e-06	1.39958e-06	/
CathepsinC_exc	Cathepsin C exclusion domain		1	0	0	0	2.01302e-06	5.48771e-06	1.28523e-06	4.83139e-06	8.248e-06	4.24233e-06	/
Inhibitor_I29	Cathepsin propeptide inhibitor domain (I29)		2	0	0	0	7.1573e-06	3.93616e-06	1.00448e-05	1.00688e-05	1.50382e-05	4.41721e-06	/
CATSPERB	Cation channel sperm-associated protein subunit beta protein family		2	0	0	0	1.93549e-06	1.50754e-06	1.324e-06	3.4129e-06	6.79746e-06	4.97457e-06	/
CATSPERD	Cation channel sperm-associated protein subunit delta		1	0	0	0	1.0663e-06	3.22984e-07	5.67324e-07	8.53068e-07	1.45633e-07	5.35042e-07	/
CATSPERG	Cation channel sperm-associated protein subunit gamma		2	4.61872e-07	1.22925e-06	8.90153e-07	0	5.16434e-07	0	0	0	5.97996e-05	/
Cation_efflux	Cation efflux family		7	2.92731e-06	9.41298e-06	4.61639e-05	0.000201913	0.000343816	0.000462575	0.000290102	0.000310476	0.000252845	/
Cation_ATPase	Cation transport ATPase (P-type)		3	0	0	0	1.09691e-05	2.44661e-05	1.86012e-05	2.62582e-05	4.90298e-06	5.00381e-06	/
Cation_ATPase_N	Cation transporter/ATPase, N-terminus		5	0	0	0	1.43241e-05	1.22592e-05	1.13778e-05	2.15551e-05	2.37235e-05	1.46818e-05	/
Cation_ATPase_C	Cation transporting ATPase, C-terminus		5	0	0	0	3.93697e-06	6.10692e-06	9.05989e-06	1.05379e-05	5.13381e-06	9.79656e-06	/
CIMR	Cation-independent mannose-6-phosphate receptor repeat		1	0	0	0	4.38763e-05	0.000118706	8.21295e-05	8.71855e-05	7.59962e-05	7.92576e-05	/
Caudal_act	Caudal like protein activation region		3	0	2.61303e-06	2.27065e-06	3.97263e-06	1.7825e-05	1.35656e-05	1.72021e-05	1.34006e-05	7.14697e-06	/
Caud_tail_N	Caudoviral major tail protein N-terminus		22	0.000235972	1.76636e-05	7.60154e-06	4.51054e-05	0.000104474	8.83555e-05	6.80949e-05	0.000100147	5.86521e-05	/
Caudo_TAP	Caudovirales tail fibre assembly protein, lambda gpK		35	8.31526e-05	1.68925e-05	0.000113599	0.000426917	9.09871e-05	0.000113076	0.00059842	0.000158064	0.00031407	/
Peptidase_S78	Caudovirus prohead serine protease	structural	1959	0.0133754	0.0125577	0.0192634	0.00580826	0.00505992	0.00583118	0.00613066	0.00605463	0.00761866	/
Peptidase_A3	Cauliflower mosaic virus peptidase (A3)		2	0	0	0	8.53463e-07	4.56269e-06	1.08567e-05	3.51869e-06	6.819e-06	2.02662e-06	/
Cauli_DNA-bind	Caulimovirus DNA-binding protein		7	3.89857e-05	1.82747e-05	0.000114141	4.48605e-06	1.97296e-05	0.000558197	1.27819e-05	0.000174562	2.42946e-06	/
Cauli_VI	Caulimovirus viroplasmin		11	2.50066e-05	7.6818e-06	3.08682e-06	8.25436e-06	3.19298e-05	2.7913e-05	2.6592e-05	2.70695e-05	4.94809e-05	/
Caveolin	Caveolin		5	1.15047e-05	4.66435e-06	2.18483e-06	2.34936e-05	2.74054e-05	3.14144e-05	2.40691e-05	2.42041e-05	2.56024e-05	/
CNRIP1	CB1 cannabinoid receptor-interacting protein 1		2	0	0	0	1.09691e-05	9.0615e-07	1.43249e-06	6.15427e-06	9.19309e-07	0	/
FixQ	Cbb3-type cytochrome oxidase component FixQ		17	0.000115872	0.000108579	1.57609e-05	1.14625e-05	9.24797e-05	2.29402e-05	4.82667e-05	2.62172e-05	2.87262e-05	/
CbbQ_C	CbbQ/NirQ/NorQ C-terminal		9	5.106e-05	3.87043e-05	5.12941e-05	2.61713e-05	2.2296e-05	4.24678e-05	3.49612e-05	4.53953e-05	5.26195e-05	/
CbeA_antitoxin	CbeA_antitoxin, type IV, cytoskeleton bundling-enhancing factor A		4	0	0	0	5.71967e-06	1.07233e-05	2.29599e-05	1.19219e-05	1.74391e-05	1.02417e-05	/
CBFNT	CBFNT (NUC161) domain		1	0	0	0	0	0	0	0	0	6.89863e-07	/
CbiD	CbiD		3	1.32022e-05	1.22004e-05	2.12036e-05	1.7032e-05	1.27424e-05	2.07239e-05	2.19748e-05	2.20458e-05	1.57837e-05	/
CbiX	CbiX	0	1	1.13104e-05	3.65825e-06	9.08258e-06	0	0	0	0	0	0	/
Cbl_N	CBL proto-oncogene N-terminal domain 1		1	0	0	0	1.02568e-06	2.79612e-06	9.8228e-07	7.38513e-06	3.7823e-06	9.26387e-07	/
Cbl_N2	CBL proto-oncogene N-terminus, EF hand-like domain		2	0	0	0	1.39413e-06	1.71025e-05	1.33514e-06	5.74125e-06	0.000135163	2.51833e-06	/
Cbl_N3	CBL proto-oncogene N-terminus, SH2-like domain		5	5.03132e-05	2.6429e-05	1.43537e-05	2.16258e-07	4.2991e-06	8.86229e-06	1.03045e-05	5.16372e-06	3.40573e-06	/
CblD	CblD like pilus biogenesis initiator	0	2	4.8995e-07	1.53205e-06	1.27229e-05	0	0	0	0	0	0	/
CBP4	CBP4		4	0.000260866	0.00021388	0.000329772	4.24838e-07	0	4.06862e-07	0	1.09664e-05	7.67421e-07	/
CBS	CBS domain	other	4	1.93986e-06	1.43413e-06	5.19256e-07	3.20249e-05	1.54708e-06	1.535e-06	2.50096e-06	1.66835e-05	2.32173e-06	10.1038/nature19366
CbtA_toxin	CbtA_toxin of type IV toxin-antitoxin system		3	6.95117e-06	2.94735e-06	2.95518e-06	0	0	3.02906e-07	0	3.88783e-07	5.51343e-05	/
CBX7_C	CBX family C-terminal motif		2	0	0	0	1.84773e-06	5.60113e-06	1.43477e-06	1.90058e-06	7.3574e-06	2.78358e-06	/
CC	CC domain		4	8.27931e-07	1.83626e-06	4.9864e-06	9.50989e-06	6.96864e-06	4.70567e-06	1.7776e-05	1.24302e-05	3.83757e-06	/
C-C_Bond_Lyase	C-C_Bond_Lyase of the TIM-Barrel fold		1	0	0	0	7.26043e-06	1.02629e-05	1.62242e-05	1.82554e-05	4.95807e-06	1.45724e-05	/
CC2D2AN-C2	CC2D2A N-terminal C2 domain	0	1	2.80855e-07	1.86871e-06	1.35321e-06	0	0	0	0	0	0	/
CBFB_NFYA	CCAAT-binding transcription factor (CBF-B/NF-YA) subunit B		1	0	0	0	0	4.9178e-07	2.07315e-06	0	1.33046e-06	4.88797e-07	/
zf-TRM13_CCCH	CCCH zinc finger in TRM13 protein	0	2	3.4893e-05	6.61811e-06	1.6746e-05	0	0	0	0	0	0	/
CcdB	CcdB protein		2	6.16424e-06	3.92694e-06	0	6.18945e-07	1.12488e-06	1.18551e-06	6.36649e-07	1.52161e-06	1.67708e-06	/
CCDC144C	CCDC144C protein coiled-coil region	UNK	23	3.30161e-05	7.34484e-05	1.38631e-05	5.92154e-05	7.42168e-05	8.78944e-05	0.000101539	0.000201044	6.9703e-05	/
HU-CCDC81_euk_1	CCDC81 eukaryotic HU domain 1		12	0	0	0	0.000212826	0.000109995	7.92801e-05	8.05492e-05	7.70934e-05	6.6396e-05	/
HU-CCDC81_euk_2	CCDC81 eukaryotic HU domain 2		13	2.1766e-05	1.03525e-05	4.28149e-05	5.13892e-05	1.32392e-05	2.03152e-05	1.64336e-05	2.18e-05	1.09969e-05	/
HU-CCDC81_bac_2	CCDC81-like prokaryotic HU domain 2		21	3.88735e-06	1.57558e-06	2.5599e-06	0.000160535	4.89655e-05	0.00010354	0.000103487	0.000435568	5.67871e-05	/
CCDC85	CCDC85 family	UNK	7	1.97638e-05	3.16368e-05	3.78098e-05	1.93433e-05	5.71966e-06	3.54318e-05	8.25277e-06	1.0623e-05	4.35671e-06	/
HTH_56	Cch helix turn helix domain		5	4.55196e-06	8.48813e-06	1.62047e-05	5.68727e-05	5.56083e-06	1.14436e-05	1.62074e-05	1.80058e-05	4.36698e-06	/
CcmB	CcmB protein		2	0	0	0	3.00244e-05	2.26997e-05	2.31707e-05	0.000111813	2.086e-05	1.94942e-05	/
CcmE	CcmE	other	7	3.64644e-05	1.53301e-05	4.69021e-05	1.78535e-05	1.77531e-06	1.87101e-06	5.52629e-06	2.40146e-06	3.52909e-06	10.1038/nature19366
Caf4	CCR4-associated factor 4		2	2.54788e-05	5.00609e-05	0.000452333	0	0	0	0	0	1.49074e-06	/
Not1	CCR4-Not complex component, Not1		1	0	0	0	1.16744e-06	2.29853e-06	5.59021e-07	4.00278e-07	3.58755e-06	7.02949e-07	/
CNOT1_CAF1_bind	CCR4-NOT transcription complex subunit 1 CAF1-binding domain		4	1.13774e-05	9.4458e-07	0	2.14987e-05	4.91443e-05	1.41221e-05	5.84134e-06	1.71925e-05	1.27317e-05	/
CNOT1_HEAT	CCR4-NOT transcription complex subunit 1 HEAT repeat		1	0	0	0	1.46029e-06	8.183e-06	1.65489e-05	2.00275e-06	3.29081e-06	1.97839e-06	/
CNOT1_TTP_bind	CCR4-NOT transcription complex subunit 1 TTP binding domain		3	6.6798e-07	2.08336e-06	4.02306e-07	5.96168e-06	1.2082e-06	6.36663e-06	0	4.90298e-06	0	/
CNOT11	CCR4-NOT transcription complex subunit 11	0	1	2.40287e-06	0	1.65393e-06	0	0	0	0	0	0	/
CCSMST1	CCSMST1 family		2	0	0	0	9.57301e-06	1.42348e-05	8.40395e-06	1.4994e-05	1.43523e-05	1.17249e-05	/
CCT	CCT motif		4	0	1.68184e-06	4.87157e-06	1.12931e-05	7.93549e-06	8.52932e-06	1.21762e-05	1.07367e-05	6.09362e-06	/
CD20	CD20-like family		10	8.78115e-06	6.95998e-06	1.24045e-06	3.42649e-05	4.28535e-05	2.9588e-05	4.24385e-05	0.000116072	0.000504369	/
CD24	CD24 protein		4	0.00024015	4.83094e-05	2.22395e-05	3.58988e-06	6.11651e-06	1.24627e-05	1.15393e-05	2.64761e-05	8.10589e-06	/
CD34_antigen	CD34/Podocalyxin family		1	0	0	0	2.24806e-06	1.02141e-06	2.55662e-06	2.45689e-06	2.07249e-06	1.77663e-06	/
CD36	CD36 family	0	2	5.33992e-06	3.28103e-06	4.08774e-06	0	0	0	0	0	0	/
CD4-extracel	CD4, extracellular		1	0	0	0	0	1.08738e-06	0	1.23085e-06	0	0	/
C2-set_2	CD80-like C2-set immunoglobulin domain		2	0	0	0	0	0	2.11568e-06	0	6.23531e-06	9.97648e-07	/
CD99L2	CD99 antigen like protein 2		2	0	0	0	4.92565e-05	0.000434982	7.31805e-05	6.44052e-05	5.62803e-05	4.63954e-05	/
Cytokin_check_N	Cdc14 phosphatase binding protein N-terminus		3	0	0	0	3.53932e-06	9.18913e-06	6.77912e-06	4.68072e-06	5.59354e-06	1.41568e-05	/
CDC24	CDC24 Calponin	0	1	1.86962e-05	4.89088e-05	0	0	0	0	0	0	0	/
CDC37_C	Cdc37 C terminal domain		9	0	0	0	1.69143e-05	5.81162e-05	4.65912e-05	2.73389e-05	3.18808e-05	7.18789e-05	/
CDC37_M	Cdc37 Hsp90 binding domain		5	0	0	0	8.41601e-06	9.64344e-06	1.19263e-05	8.31428e-06	9.49935e-06	5.26352e-05	/
CDC37_N	Cdc37 N terminal kinase binding		4	1.05536e-05	4.95141e-06	9.77869e-07	1.5402e-06	2.64141e-07	1.13962e-06	3.09689e-06	3.27033e-06	5.00735e-05	/
BORG_CEP	Cdc42 effector		2	0	0	0	9.07006e-07	1.15538e-06	6.08831e-07	5.5807e-06	4.47988e-07	2.71008e-06	/
CDC45	CDC45-like protein		29	2.68792e-05	5.61866e-06	1.66446e-05	7.85989e-05	6.08076e-05	5.64883e-05	4.55374e-05	5.53779e-05	2.76694e-05	/
Cdc6_C	CDC6, C terminal winged helix domain		35	0.000126355	5.09008e-05	0.00011227	6.93797e-05	0.000225909	0.000283108	0.000114366	0.000119424	0.00011148	/
CDH1_2_SANT_HL1	CDH1/2 SANT-Helical linker 1		5	0	0	0	3.21655e-05	2.81588e-05	2.29682e-05	2.26864e-05	4.1942e-05	3.26916e-05	/
CdiI	CDI immunity protein		5	6.7633e-06	8.3566e-06	1.31957e-05	5.36212e-06	4.15668e-06	4.93603e-06	1.33691e-05	1.79922e-05	3.17121e-06	/
CdiI_3	CDI immunity proteins		2	0	0	0	1.77321e-05	1.23118e-05	8.20398e-06	6.60355e-06	1.18923e-05	1.33373e-05	/
CdiA_C_tRNase	CdiA C-terminal tRNase domain		7	4.39923e-05	0.000114312	1.34515e-05	0.000158233	0.000194652	0.000100898	3.88669e-05	9.47016e-05	0.000116622	/
CdiI_2	CdiI immunity protein		7	5.03176e-06	1.07018e-06	3.39774e-06	1.10692e-05	1.42824e-05	1.75267e-05	1.94304e-05	1.48434e-05	9.81477e-06	/
CdiI_N	CdiI N-terminal domain		6	2.38326e-06	0	0	2.84743e-05	1.17538e-05	5.1974e-06	6.74284e-06	1.2405e-05	5.42289e-06	/
DUF773	CDK5 regulatory subunit-associated protein 3		7	4.84549e-05	1.13598e-05	0	1.38689e-05	4.84295e-06	1.26069e-05	6.51217e-06	1.02555e-05	1.04649e-05	/
MAT1	CDK-activating kinase assembly factor MAT1		4	2.38667e-07	8.38497e-07	7.47961e-06	2.76144e-06	6.09411e-06	8.3116e-06	5.27509e-06	5.33401e-06	7.83866e-06	/
CDP-OH_P_tran_2	CDP-alcohol phosphatidyltransferase 2		3	0	0	0	4.79134e-06	1.73981e-06	3.90635e-06	1.3007e-05	5.58256e-06	1.36505e-05	/
CarS-like	CDP-archaeol synthase		3	0	0	0	1.64527e-06	4.56365e-06	2.28113e-06	5.08308e-06	8.68765e-06	7.66021e-06	/
CDH	CDP-diacylglycerol pyrophosphatase		1	0	0	0	0	0	0	1.97816e-06	0	0	/
Glyphos_transf	CDP-Glycerol:Poly(glycerophosphate) glycerophosphotransferase		29	4.2325e-05	2.98166e-05	1.91739e-05	0.000162311	0.000138018	0.00018735	0.000164064	0.000228235	0.000175752	/
PDR_CDR	CDR ABC transporter		1	0	0	0	0	0	0	0	0	0	/
CdvA	CdvA-like coiled-coil domain		71	0.000271402	0.000201747	0.000638874	0.000589392	0.000224378	0.000227404	0.000290273	0.000415469	0.000200202	/
Cecropin	Cecropin family		6	1.33013e-05	3.73744e-05	2.48546e-05	2.33947e-05	7.21376e-05	0.000125785	9.13143e-05	3.80833e-05	6.04139e-05	/
DUF2151	Cell cycle and development regulator		2	0	0	0	1.69113e-05	1.13891e-05	2.56623e-05	3.13236e-05	3.74669e-05	1.66687e-05	/
CEND1	Cell cycle exit and neuronal differentiation protein 1		4	6.32155e-05	8.00703e-06	8.5877e-06	8.61004e-05	0.000566596	0.00014696	0.000158773	0.000122894	0.000112073	/
FTSW_RODA_SPOVE	Cell cycle protein	other	3	0	0	0	5.12863e-06	5.2218e-06	1.17453e-05	7.4507e-06	4.62061e-07	2.95557e-05	10.1038/nature19366
CedA	Cell division activator CedA		3	0	0	0	1.3721e-05	2.17215e-05	8.03297e-05	1.4646e-05	1.96237e-05	6.65044e-05	/
Cdc13_OB2	Cell division control protein 13, OB2 domain		2	0	0	0	1.7182e-05	1.75546e-05	1.38667e-05	3.84532e-05	4.54335e-05	1.06366e-05	/
CDC14	Cell division control protein 14, SIN component		2	3.04431e-07	5.6266e-07	1.4668e-06	1.65052e-06	7.49917e-07	3.16136e-06	4.24433e-06	0	1.49074e-06	/
CDC24_OB1	Cell division control protein 24, OB domain 1		4	4.24354e-06	4.14395e-06	2.44133e-05	5.00195e-05	2.99279e-06	9.46233e-06	6.09781e-06	0	7.24591e-06	/
CDC24_OB3	Cell division control protein 24, OB domain 3		2	3.92294e-06	2.06067e-06	6.96369e-06	6.83786e-07	3.72816e-06	4.58397e-06	1.40669e-06	8.40511e-07	0	/
CDC4_D	Cell division control protein 4 dimerisation domain		1	0	0	0	0	1.42274e-06	6.42613e-07	3.45099e-06	2.4744e-06	4.24233e-06	/
Borealin	Cell division cycle-associated protein 8		2	0	0	0	6.12607e-07	1.67004e-06	1.76006e-06	1.89039e-06	1.50603e-06	1.12457e-05	/
ZapD	Cell division protein	0	1	1.98605e-06	7.34138e-07	1.43537e-05	0	0	0	0	0	0	/
CDC48_2	Cell division protein 48 (CDC48), domain 2		12	2.72595e-07	6.04584e-07	1.44475e-05	5.58629e-05	0.000178166	6.14341e-05	9.40407e-05	6.9934e-05	7.15482e-05	/
CDC48_N	Cell division protein 48 (CDC48), N-terminal domain		7	7.28353e-06	0	0	1.51167e-05	8.22305e-06	2.66436e-05	1.18501e-05	9.10218e-06	3.00748e-05	/
CrgA	Cell division protein CrgA		22	1.98982e-05	1.18574e-05	2.81728e-05	4.59693e-05	3.80943e-05	3.83899e-05	6.09185e-05	6.21464e-05	4.80261e-05	/
FtsA	Cell division protein FtsA		8	2.36821e-05	1.72184e-05	7.7282e-06	1.03702e-05	1.90897e-05	2.54012e-05	2.30674e-05	1.38966e-05	4.38618e-06	/
FtsL	Cell division protein FtsL		43	0.000106674	8.26651e-05	9.40854e-05	8.42832e-05	0.00023899	0.000248515	0.000142514	0.0002997	0.000160593	/
FtsQ	Cell division protein FtsQ		8	9.05602e-05	4.4824e-05	1.70625e-05	2.4376e-06	5.98255e-06	2.73921e-06	7.04898e-06	6.91271e-06	1.48039e-05	/
SepF	Cell division protein SepF	0	2	4.09137e-06	1.92381e-06	5.04617e-06	0	0	0	0	0	0	/
ZapA	Cell division protein ZapA	0	6	1.35628e-05	7.57721e-06	1.21849e-05	0	0	0	0	0	0	/
ZapB	Cell division protein ZapB	0	40	0.000845021	0.00103018	0.000497539	0	0	0	0	0	0	/
LytR_cpsA_psr	Cell envelope-related transcriptional attenuator domain		2	0	0	0	8.63349e-06	3.37463e-06	4.26176e-06	2.12216e-05	9.58227e-06	6.75992e-06	/
Fusion_gly_K	Cell fusion glycoprotein K		1	0	0	0	0	2.17476e-06	1.52799e-06	9.02627e-06	1.96119e-06	0	/
MOR2-PAG1_mid	Cell morphogenesis central region		3	8.66961e-07	3.77697e-06	1.16364e-05	1.56935e-06	0	3.75736e-06	2.82491e-06	1.92904e-06	4.36501e-06	/
MOR2-PAG1_C	Cell morphogenesis C-terminal		3	0	0	0	1.2822e-05	2.99279e-06	4.01093e-06	6.2952e-06	3.52874e-06	2.12675e-06	/
Antigen_C	Cell surface antigen C-terminus	0	2	5.41745e-06	7.26359e-06	2.65891e-05	0	0	0	0	0	0	/
AgI_II_C2	Cell surface antigen I/II C2 terminal domain		3	1.67498e-07	7.42983e-07	7.26333e-06	0	0	4.48432e-06	1.87758e-06	6.71495e-06	0	/
HemeBinding_Shp	Cell surface heme-binding protein Shp		7	0	0	0	4.91879e-05	0.00029483	0.000309109	6.85585e-05	0.000136183	0.000818271	/
Hydrolase_2	Cell Wall Hydrolase	lysis	46	4.66067e-05	4.75318e-06	1.53537e-05	0.000350171	0.000312556	0.000794111	0.000614717	0.000723511	0.000260824	10.1038/nature19366
CwsA	Cell wall synthesis protein CwsA		17	5.74997e-05	7.32871e-05	8.4934e-05	2.02262e-05	2.95359e-05	3.54512e-05	4.46355e-05	3.4462e-05	1.63332e-05	/
DUF2154	Cell wall-active antibiotics response 4TMS YvqF		1	0	0	0	4.72871e-07	0	2.71717e-06	2.43199e-07	2.90627e-07	2.13547e-07	/
Dicty_CAD	Cell-cell adhesion domain		4	0	0	0	2.16062e-05	6.53672e-06	1.37524e-05	2.25208e-05	1.44457e-05	1.23344e-05	/
CREPT	Cell-cycle alteration and expression-elevated protein in tumour		42	0.000140411	0.000117824	0.000275152	0.000177216	0.000216677	0.00024915	0.000272052	0.000249362	0.000228269	/
Mucin15	Cell-membrane associated Mucin15		4	0	0	0	3.31237e-06	8.29771e-06	1.02362e-05	1.21197e-05	7.98599e-06	4.23665e-06	/
CelTOS	Cell-traversal protein for ookinetes and sporozoites		6	0	0	0	1.06171e-05	8.1876e-06	5.62253e-06	1.9339e-05	1.80182e-05	4.67293e-05	/
Cellulase	Cellulase (glycosyl hydrolase family 5)		26	3.43883e-05	1.9054e-05	7.67573e-06	8.71232e-05	0.000112824	0.000122898	0.000106275	0.000150679	9.36998e-05	/
CelD_N	Cellulase N-terminal ig-like domain		9	7.74019e-06	7.52902e-06	6.03167e-05	8.71056e-06	7.71134e-06	5.55841e-06	7.35621e-06	7.16771e-06	3.7514e-05	/
CBM_2	Cellulose binding domain		13	0.000115369	8.49954e-05	0.000169141	3.63945e-06	7.606e-06	3.25818e-06	1.55603e-05	2.25321e-05	2.48911e-05	/
CBP_BcsF	Cellulose biosynthesis protein BcsF		5	2.23584e-06	0	0	4.59102e-06	4.8988e-06	1.01217e-05	8.98018e-06	7.78853e-06	1.54008e-05	/
CBP_BcsG	Cellulose biosynthesis protein BcsG		5	0.000131738	0.000338423	0.000315934	4.22338e-06	1.19039e-05	1.29571e-05	5.31751e-06	1.16526e-05	3.11279e-06	/
CBP_BcsN	Cellulose biosynthesis protein BcsN		2	0	0	0	9.62463e-06	1.60105e-06	1.26551e-06	0	2.16573e-06	9.99185e-08	/
CBP_BcsO	Cellulose biosynthesis protein BcsO		6	5.91537e-05	0.00010868	5.54328e-06	2.46237e-06	4.59291e-06	4.71636e-06	7.16425e-06	3.59748e-05	2.52539e-05	/
CBP_BcsQ	Cellulose biosynthesis protein BcsQ		14	1.08548e-05	5.79901e-05	3.56049e-05	2.58592e-05	2.46999e-05	1.92328e-05	4.23283e-05	3.14707e-05	6.00084e-05	/
CBP_BcsS	Cellulose biosynthesis protein BcsS		4	9.20379e-06	3.99025e-06	0	5.98313e-07	1.99353e-06	3.05598e-06	2.46171e-06	3.92238e-06	2.82445e-06	/
CBM_10	Cellulose or protein binding domain		4	0	0	0	0	3.3929e-06	3.84253e-06	1.61512e-06	1.32973e-06	9.26492e-05	/
Cellulose_synt	Cellulose synthase		1	0	0	0	1.57888e-06	7.09818e-06	3.58123e-06	9.23141e-06	1.02145e-07	1.07328e-05	/
BCSC_C	Cellulose synthase operon protein C C-terminus (BCSC_C)		3	2.91148e-06	0	0	2.99157e-06	3.6246e-06	3.81998e-06	1.58985e-05	2.3902e-05	6.36891e-06	/
Cellsynth_D	Cellulose synthase subunit D		3	0	0	0	7.59894e-06	6.31382e-06	1.61836e-05	2.77305e-06	1.13424e-05	3.31398e-06	/
CBM_5_12_2	Cellulose-binding domain		12	3.59727e-06	3.92527e-06	3.10718e-06	3.35165e-05	1.09487e-05	5.79256e-06	1.60562e-05	9.22767e-06	1.37231e-05	/
CttA_N	Cellulose-binding protein CttA N-terminal domain		1	0	0	0	0	9.3204e-07	0	1.05502e-06	0	0	/
CBP_CCPA	Cellulose-complementing protein A		3	0	0	0	9.94718e-05	3.88147e-05	4.65548e-05	0.000541961	3.99912e-05	7.18273e-05	/
DIPSY	Cell-wall adhesin ligand-binding C-terminal		3	0	0	0	1.95977e-05	1.00702e-05	4.74218e-06	5.99731e-06	2.69943e-05	5.25367e-06	/
Candida_ALS_N	Cell-wall agglutinin N-terminal ligand-sugar binding		8	1.53756e-05	2.35763e-05	9.99762e-07	4.14134e-06	1.24094e-05	1.06495e-05	1.47308e-05	2.08475e-05	6.86698e-06	/
CENP-U	CENP-A nucleosome associated complex (NAC) subunit		3	0	0	0	5.75916e-07	2.09335e-06	5.51548e-07	2.36956e-06	0	6.37216e-06	/
CENP-P	CENP-A-nucleosome distal (CAD) centromere subunit, CENP-P	0	1	8.43752e-06	6.19834e-06	2.45294e-05	0	0	0	0	0	0	/
CENP-B_N	CENP-B N-terminal DNA-binding domain		290	0.00105983	0.00219616	0.000418774	0.00485204	0.00245022	0.00293316	0.00324812	0.00358005	0.00340676	10.1016/j.chom.2019.08.019
CENP-F_N	Cenp-F N-terminal domain		10	1.14812e-05	1.52387e-05	2.14047e-05	7.30021e-06	1.24754e-05	1.44531e-05	1.62982e-05	1.43988e-05	1.16085e-05	/
CENP-O	Cenp-O kinetochore centromere component		6	0	0	0	1.18418e-05	1.47901e-05	1.34434e-05	1.40311e-05	1.58593e-05	9.0824e-06	/
CENP-Q	CENP-Q, a CENPA-CAD centromere complex subunit		51	0.000343307	0.000830296	8.37929e-05	0.000313479	0.000130292	0.000173028	0.000403911	0.000159102	0.000134363	/
CENP-X	CENP-S associating Centromere protein X		7	1.81164e-05	2.94956e-05	4.61965e-05	1.67349e-05	1.07667e-05	7.17824e-06	1.61134e-05	1.27033e-05	7.79853e-06	/
CENP-S	CENP-S protein		4	1.0833e-06	4.00439e-07	0	1.05585e-05	1.24828e-05	1.10238e-05	1.87987e-05	1.09046e-05	3.09218e-05	/
AvrPto	Central core of the bacterial effector protein AvrPto		6	1.30466e-06	4.20036e-07	0	1.93594e-05	2.62441e-05	7.25368e-05	2.60445e-05	2.86637e-05	0.000178277	/
hGDE_central	Central domain of human glycogen debranching enzyme		1	0	0	0	4.07941e-05	8.04414e-05	7.73546e-05	3.27295e-05	4.01153e-05	3.6108e-05	/
CCSAP	Centriole, cilia and spindle-associated		2	0	0	0	2.1158e-05	3.22972e-05	3.12707e-05	2.08663e-05	1.91645e-05	2.01642e-05	/
Cep3	Centromere DNA-binding protein complex CBF3 subunit B		2	3.88876e-07	8.62484e-07	2.62315e-05	7.74098e-07	4.39642e-07	2.78004e-07	1.29389e-06	4.75761e-07	5.2437e-07	/
NDC10_II	Centromere DNA-binding protein complex CBF3 subunit, domain 2		2	3.15962e-07	1.75192e-07	7.61182e-07	0	3.03455e-06	1.06604e-06	2.28996e-06	1.02621e-06	7.54036e-07	/
CENP-T_C	Centromere kinetochore component CENP-T histone fold		2	1.83616e-06	0	0	9.51534e-06	3.93029e-06	2.56813e-05	1.86853e-05	4.25319e-06	2.34387e-06	/
CENP-B_dimeris	Centromere protein B dimerisation domain		9	1.1553e-05	9.13367e-06	2.92972e-06	4.32806e-06	1.10536e-05	1.08203e-05	9.43215e-06	1.59228e-05	3.67039e-05	/
CENP-H	Centromere protein H (CENP-H)		67	8.84547e-05	0.000103073	0.000211294	0.000535613	0.000191156	0.000214515	0.000617715	0.000342812	0.000452269	/
CENP-M	Centromere protein M (CENP-M)		1	0	0	0	0	4.4083e-07	4.18133e-06	0	0	4.38156e-07	/
Scm3	Centromere protein Scm3	0	2	3.88927e-06	1.26532e-06	5.07329e-06	0	0	0	0	0	0	/
Zw10	Centromere/kinetochore Zw10	0	1	3.92336e-06	2.45914e-06	0	0	0	0	0	0	0	/
CENP-K	Centromere-associated protein K		10	0.000108675	6.49226e-05	6.52327e-05	8.82312e-06	4.13731e-06	7.69453e-06	2.72789e-06	6.96086e-06	2.48983e-05	/
SoPB_HTH	Centromere-binding protein HTH domain	0	3	3.08968e-05	1.08756e-05	2.96853e-06	0	0	0	0	0	0	/
ParB_C	Centromere-binding protein ParB C-terminal		10	6.10911e-06	2.84943e-06	8.01244e-06	2.82617e-05	9.87538e-06	1.28052e-05	1.97475e-05	9.10115e-06	9.12936e-05	/
Centro_C10orf90	Centrosomal C10orf90		1	0	0	0	1.25831e-05	2.01782e-06	3.54431e-06	1.90338e-05	8.18848e-06	4.67969e-06	/
CCCAP	Centrosomal colon cancer autoantigen protein family		8	0	1.71299e-06	0	0.000231707	0.000309272	0.00027428	0.000203019	0.000221431	0.000225508	/
CEP63	Centrosomal protein of 63 kDa		21	2.1946e-05	1.92613e-05	2.43945e-05	6.81837e-05	2.00767e-05	2.81148e-05	6.47108e-05	1.87536e-05	1.6738e-05	/
CEP44	Centrosomal spindle body, CEP44		3	0	0	0	2.13619e-05	1.59965e-05	1.82418e-05	2.87636e-05	4.14233e-05	2.37502e-05	/
Cep57_CLD	Centrosome localisation domain of Cep57		13	7.39975e-06	8.70864e-06	1.33302e-06	0.000149222	1.32464e-05	1.5613e-05	1.51118e-05	1.72784e-05	2.1764e-05	/
Cep57_CLD_2	Centrosome localisation domain of PPC89		86	5.55198e-05	4.99037e-05	8.53967e-05	0.00144572	0.000653791	0.000714672	0.000688615	0.00096713	0.000645279	10.1016/j.chom.2019.08.019
Cep57_MT_bd	Centrosome microtubule-binding domain of Cep57		46	0.000355387	0.0003302	9.08766e-05	0.000180572	0.000207917	0.000301085	0.000249953	0.000251516	0.000251196	/
FAM110_C	Centrosome-associated C terminus		1	0	0	0	2.47578e-06	0	1.18551e-06	0	0	1.11805e-06	/
FAM110_N	Centrosome-associated N terminus		1	0	0	0	6.90361e-06	8.78269e-06	2.90906e-05	1.13617e-05	5.94015e-06	1.68353e-05	/
Cnn_1N	Centrosomin N-terminal motif 1		70	0.000161885	0.000213358	0.000127015	0.000315699	0.000479278	0.000511594	0.000296012	0.000528815	0.00027012	/
DUF3668	Cep120 protein		3	0	0	0	1.87695e-05	1.00721e-05	6.76324e-06	1.41186e-05	1.86404e-05	8.50454e-06	/
CEP170_C	CEP170 C-terminus		3	0.000127107	1.32145e-05	2.25156e-06	9.70237e-07	2.64498e-06	6.09609e-06	1.85176e-06	1.02027e-06	8.76312e-07	/
CEP19	CEP19-like protein		3	0	0	0	1.86387e-05	2.26276e-06	6.58118e-06	1.8955e-05	6.12345e-06	1.12452e-06	/
CmcI	Cephalosporin hydroxylase	other	261	0.000489558	0.000433397	0.00121776	0.000719396	0.000560474	0.000948908	0.00145112	0.000866531	0.000976845	10.1038/nature19366
Ceramidase	Ceramidase		4	6.66792e-06	1.29419e-05	9.31952e-06	5.32153e-06	5.46219e-06	8.31512e-06	5.8394e-06	2.30731e-05	4.52422e-06	/
CSG2	Ceramide synthase regulator		1	0	0	0	5.93368e-07	1.61759e-06	1.70478e-06	3.05171e-07	7.29369e-07	5.35926e-06	/
Cerato-platanin	Cerato-platanin		4	0	0	0	4.81286e-06	6.43699e-06	8.52224e-06	8.59804e-06	1.00329e-05	4.75325e-06	/
CCM2_C	Cerebral cavernous malformation protein, harmonin-homology		3	0	0	0	1.25904e-06	1.55225e-05	1.37207e-06	2.09814e-06	9.52579e-06	1.57455e-05	/
RE_CfrBI	CfrBI restriction endonuclease	0	1	0	5.70996e-07	0	0	0	0	0	0	0	/
CG-1	CG-1 domain		1	0	0	0	1.05585e-06	0	0	1.08605e-06	0	0	/
CGGC	CGGC domain		3	0	0	0	0.000787198	3.85178e-05	7.64274e-05	0.000218001	0.000292554	4.79156e-05	/
PRKG1_interact	cGMP-dependent protein kinase interacting domain	0	10	0.00062685	0.000978477	0.000426283	0	0	0	0	0	0	/
zf-CGNR	CGNR zinc finger	0	5	7.76459e-06	2.1826e-05	2.05557e-05	0	0	0	0	0	0	/
Cgr1	Cgr1 family		4	3.09432e-06	1.50614e-06	4.4822e-06	7.82409e-06	2.0732e-05	1.61824e-05	1.58929e-05	2.25483e-05	4.0381e-06	/
ChaB	ChaB		12	1.33998e-05	2.89763e-05	1.45267e-05	5.28847e-05	3.87636e-05	4.33743e-05	5.03363e-05	5.64101e-05	3.67892e-05	10.1016/j.chom.2019.08.019
ChaC	ChaC-like protein		3	0	0	0	4.95445e-05	2.60971e-06	1.03139e-05	2.95405e-06	8.82536e-06	5.18777e-06	/
CHAD	CHAD domain		15	7.70259e-06	6.9172e-06	2.47705e-06	8.57331e-06	1.1432e-05	2.24282e-05	1.61998e-05	2.67749e-05	4.62166e-05	/
Inhibitor_I42	Chagasin family peptidase inhibitor I42		8	4.40124e-05	6.37812e-06	3.04473e-06	1.9585e-05	3.7045e-05	9.11665e-05	4.26948e-05	5.39263e-05	4.7123e-05	/
Wzz	Chain length determinant protein	other	1	2.00652e-06	1.58937e-06	0	0	0	0	0	0	0	10.1038/nature19366
Chal_sti_synt_C	Chalcone and stilbene synthases, C-terminal domain		5	1.46381e-05	7.38274e-06	5.10721e-06	1.52915e-05	2.11857e-05	2.19573e-05	1.29622e-05	2.07825e-05	1.34975e-05	/
Chal_sti_synt_N	Chalcone and stilbene synthases, N-terminal domain		5	1.32818e-05	6.6307e-06	7.50521e-07	2.25494e-05	2.77012e-05	9.25964e-05	0.00076656	3.19203e-05	6.42618e-05	/
Chalcone_2	Chalcone isomerase like		10	6.54227e-06	6.9959e-06	2.13899e-05	0.000115616	3.01653e-05	2.39953e-05	2.27487e-05	2.72691e-05	2.20875e-05	/
Chalcone_N	Chalcone isomerase N-terminal domain		2	4.50018e-06	1.7823e-06	0	0	0	0	0	0	0	/
Chalcone_3	Chalcone isomerase-like		3	1.50967e-05	2.34775e-07	9.23918e-07	1.00221e-05	1.31381e-05	1.11715e-05	1.94345e-05	1.91856e-05	3.85818e-06	/
Chalcone	Chalcone-flavanone isomerase		6	0	0	0	5.13721e-05	3.39573e-05	0.000105542	8.2502e-05	0.000229502	2.82285e-05	/
CHAP	CHAP domain	other	250	0.00149563	0.00157378	0.00262197	0.000959832	0.00106482	0.000869078	0.00132063	0.000960994	0.00109873	10.1038/nature19366
ChapFlgA	Chaperone for flagella basal body P-ring formation		6	2.35634e-05	4.87061e-05	2.17834e-06	1.04054e-06	0	1.49477e-06	5.35154e-07	1.27904e-06	1.92872e-05	/
Mesd	Chaperone for wingless signalling and trafficking of LDL receptor		1	0	0	0	0	2.17476e-06	2.29199e-06	8.2057e-07	5.88358e-06	1.44105e-06	/
Peptidase_S74	Chaperone of endosialidase	transcription, translation, protein synthesis	273	0.000135724	8.25089e-05	0.000166582	0.00150798	0.00250599	0.00209964	0.00238861	0.00197463	0.00157848	10.1038/nature19366
Cpn10	Chaperonin 10 Kd subunit	transcription, translation, protein synthesis	126	2.62562e-06	4.47948e-07	0	0.000552912	0.000401501	0.000492862	0.000608559	0.000588778	0.000405427	10.1038/nature19366
ChAPs	ChAPs (Chs5p-Arf1p-binding proteins)		9	8.38332e-07	4.64831e-07	1.00981e-06	3.12062e-05	2.93729e-05	2.74061e-05	4.89779e-05	6.0183e-05	5.91981e-05	/
CHASE	CHASE domain	other	3	2.07498e-07	0	0	1.3111e-05	1.77883e-05	2.95423e-06	9.20542e-06	6.44318e-06	7.11046e-06	10.1038/nature19366
CHASE2	CHASE2 domain	other	10	1.91511e-05	1.41976e-05	0	3.33655e-06	1.23523e-06	2.13025e-06	1.39822e-06	1.97469e-06	1.67419e-06	10.1038/nature19366
CHASE3	CHASE3 domain		28	2.18028e-05	3.97529e-06	1.52721e-05	0.000182586	0.000518965	0.000296225	0.000870993	0.000159918	0.000208823	/
CHASE4	CHASE4 domain		3	5.11513e-05	1.51454e-06	0	4.5842e-06	3.51841e-06	1.91819e-06	1.26783e-06	2.98351e-06	2.2971e-06	/
CHAT	CHAT domain	other	8	0	0	0	2.17027e-05	2.20909e-05	1.73636e-05	2.85272e-05	2.56704e-05	3.1594e-05	10.1038/nature19366
zf-CHC2	CHC2 zinc finger	other	12	3.20849e-05	3.0188e-05	3.8047e-05	0	0	0	0	0	0	10.1038/nature19366
CHD5	CHD5-like protein		12	0.000137347	0.000144577	0.00029033	5.0646e-05	1.68314e-05	0.000226216	2.151e-05	4.6069e-05	2.73956e-05	/
CHDCT2	CHDCT2 (NUC038) domain		13	0.000232106	0.00017202	0.000385983	4.12281e-05	2.6009e-05	3.53123e-05	2.87534e-05	3.03177e-05	1.91465e-05	/
CHDNT	CHDNT (NUC034) domain		3	0	0	0	2.04554e-06	3.38729e-06	2.78246e-06	5.1609e-06	9.7135e-06	7.76612e-07	/
CheB_methylest	CheB methylesterase		6	3.21345e-06	9.18785e-07	8.9312e-06	1.39522e-05	1.55771e-05	1.91341e-05	1.60026e-05	2.59766e-05	2.68502e-05	/
CheC	CheC-like family		4	6.84567e-06	2.8568e-06	1.05841e-05	1.22382e-06	2.47132e-06	1.56272e-06	2.09805e-06	3.34294e-06	9.82532e-07	/
CheD	CheD chemotactic sensory transduction		3	5.82733e-07	1.75402e-06	1.20331e-05	0	8.33771e-07	8.82483e-06	1.86471e-06	1.15515e-07	5.94149e-07	/
CZB	Chemoreceptor zinc-binding domain		5	2.28184e-06	1.48149e-06	0	1.03376e-05	4.55182e-06	1.12613e-05	2.28996e-06	3.95555e-06	1.46328e-05	/
CheX	Chemotaxis phosphatase CheX		3	1.95804e-05	7.25338e-06	1.15179e-05	1.49786e-06	2.72223e-07	5.73794e-07	6.16283e-07	1.1047e-06	0	/
CheZ	Chemotaxis phosphatase, CheZ		21	4.19498e-05	3.78642e-05	3.64636e-05	8.10821e-05	5.8061e-05	4.46596e-05	4.88723e-05	6.02578e-05	2.53819e-05	/
CheF-arch	Chemotaxis signal transduction system protein F from archaea		1	0	0	0	0	0	9.8228e-07	0	0	0	/
CHIPS	Chemotaxis-inhibiting protein CHIPS		5	2.76372e-06	2.78619e-07	0	3.57273e-05	1.46062e-05	1.99775e-05	2.31534e-05	5.39328e-06	5.35524e-06	/
CheR_N	CheR methyltransferase, all-alpha domain		11	3.91398e-05	2.82643e-05	2.35685e-05	4.6808e-05	6.72396e-05	0.000115841	7.77062e-05	7.37857e-05	5.76634e-05	/
CheR	CheR methyltransferase, SAM binding domain		29	3.17046e-05	2.33343e-05	5.42546e-05	4.21384e-05	5.78694e-05	4.56607e-05	0.000100786	7.65823e-05	0.000408559	/
CheW	CheW-like domain		3	0	0	0	6.52076e-06	1.22796e-05	1.12875e-05	1.45495e-05	1.15971e-07	2.14755e-05	/
CheY-binding	CheY binding		7	1.68702e-06	3.74163e-06	5.41893e-06	6.57706e-06	1.54937e-05	1.98027e-05	3.69855e-05	4.54226e-05	7.30992e-06	/
Chibby	Chibby family		8	0	0	0	1.36436e-05	1.58815e-05	1.23146e-05	1.11572e-05	2.51463e-05	1.69137e-05	/
Chi-conotoxin	chi-Conotoxin or t superfamily	0	2	9.13592e-05	8.85211e-05	2.32486e-05	0	0	0	0	0	0	/
CHIP_TPR_N	CHIP N-terminal tetratricopeptide repeat domain		1	0	0	0	1.58377e-06	4.79727e-07	1.31452e-05	0	6.48924e-07	0	/
CBM_14	Chitin binding Peritrophin-A domain		3	0	0	0	5.47768e-06	1.76223e-05	1.32036e-05	1.27166e-05	4.69205e-06	4.2764e-06	/
CHS5_N	Chitin biosynthesis protein CHS5 N-terminus		3	6.9459e-06	4.60755e-06	6.62228e-06	0.000107161	0	0	0	0	1.4518e-06	/
Chitin_synth_1	Chitin synthase		7	5.96514e-05	3.47137e-06	2.97047e-06	9.47719e-06	3.46379e-05	2.40057e-05	2.74052e-05	0.000117687	4.80519e-05	/
Chs7	Chitin synthase export chaperone		4	0.000112742	0.00013693	8.23474e-05	3.86008e-06	1.92922e-06	1.3678e-05	8.29148e-06	1.1862e-06	7.6873e-06	/
Chitin_synth_1N	Chitin synthase N-terminal		3	0	0	0	1.15136e-05	5.4369e-06	4.29748e-06	1.15393e-06	1.31649e-06	1.01324e-06	/
RCR	Chitin synthesis regulation, resistance to Congo red	0	2	3.35973e-06	2.05559e-06	2.791e-07	0	0	0	0	0	0	/
ChitinaseA_N	Chitinase A, N-terminal domain		6	0	0	0	2.73425e-05	2.32813e-05	3.59999e-05	4.05478e-05	2.98997e-05	2.60292e-05	/
ChiC	Chitinase C		7	0	0	0	2.45692e-05	3.04734e-05	3.04858e-05	3.20318e-05	2.68695e-05	2.80499e-05	/
Glyco_hydro_19	Chitinase class I	other	179	0.000100723	2.11616e-05	4.00167e-05	0.00103482	0.00122878	0.00118962	0.00141432	0.00126552	0.000949897	10.1038/nature19366
ChiW_Ig_like	Chitinase W immunoglobulin-like domain		10	1.94152e-05	1.46222e-05	8.91854e-05	8.27156e-05	5.68711e-05	6.88681e-05	6.89114e-05	8.4627e-05	4.70517e-05	/
CHB_HEX_C	Chitobiase/beta-hexosaminidase C-terminal domain		47	0.000206244	0.000366019	0.000212957	6.27585e-05	0.000122382	0.000162711	7.98146e-05	0.000155539	0.000137276	/
CRPA	Chlamydia 15 kDa cysteine-rich outer membrane protein (CRPA)		6	1.48609e-05	1.40089e-05	1.40381e-05	1.07481e-06	7.81351e-07	2.05867e-06	2.21112e-07	4.22772e-06	5.82459e-07	/
DUF818	Chlamydia CHLPS protein (DUF818)		2	0	0	0	5.0232e-06	5.87424e-05	1.40542e-05	5.19394e-06	1.48706e-05	1.01428e-05	/
Chlam_OMP6	Chlamydia cysteine-rich outer membrane protein 6		1	0	0	0	4.04493e-06	3.21619e-06	2.42111e-06	1.82028e-05	4.97204e-06	3.65336e-06	/
Chlam_OMP	Chlamydia major outer membrane protein		2	2.65958e-06	8.93733e-08	3.88313e-07	2.35402e-07	2.13911e-07	2.25441e-06	1.21068e-06	8.39133e-06	0	/
Chlam_PMP	Chlamydia polymorphic membrane protein (Chlamydia_PMP) repeat		1	0	0	0	2.93801e-06	1.66861e-07	5.27567e-07	1.03883e-05	2.93426e-06	1.99019e-06	/
ChlamPMP_M	Chlamydia polymorphic membrane protein middle domain		2	0	0	0	2.72131e-06	1.73981e-06	3.06457e-06	3.31916e-06	4.95807e-07	2.02556e-06	/
Chlamy_scaf	Chlamydia-phage Chp2 scaffold (Chlamy_scaf)		8	1.83477e-05	2.42233e-05	7.39374e-06	7.73813e-06	2.99557e-05	1.13582e-05	2.97177e-06	8.85671e-06	1.50222e-05	10.1016/j.chom.2019.08.019
CAT	Chloramphenicol acetyltransferase		1	0	0	0	0	7.13036e-07	7.51471e-07	0	0	3.54356e-07	/
CPT	Chloramphenicol phosphotransferase-like protein		42	2.24585e-05	3.04115e-05	5.05894e-05	0.000459011	0.000423791	0.00030154	0.000289867	0.000321685	0.000365908	/
Cm_res_leader	Chloramphenicol resistance gene leader peptide		2	4.73709e-06	0	0	0	8.25858e-07	0	3.73931e-06	2.23427e-06	4.10425e-07	/
BTP	Chlorhexidine efflux transporter		3	0	0	0	1.29914e-05	3.47563e-05	1.93633e-05	2.54252e-05	1.08682e-05	8.49961e-06	/
Chlor_dismutase	Chlorite dismutase		4	1.13278e-06	5.70996e-07	0	7.3963e-06	6.48109e-06	6.86385e-06	1.62835e-05	1.31612e-05	6.12715e-06	/
Chloroa_b-bind	Chlorophyll A-B binding protein		1	0	0	0	0.000124538	0.000277441	0.00018401	6.97151e-05	0.000155805	0.000172803	/
Chlorophyllase	Chlorophyllase		2	2.1762e-05	8.43946e-05	2.68751e-05	4.1263e-06	5.24942e-06	0	7.63979e-06	8.11528e-06	7.45369e-07	/
Chlorophyllase2	Chlorophyllase enzyme		3	6.05798e-06	3.67446e-06	2.24323e-06	2.29141e-06	2.54493e-06	3.16977e-06	5.76145e-06	3.12956e-07	1.0118e-05	/
Tic110	Chloroplast envelope transporter	0	2	1.93424e-06	4.15586e-06	5.8247e-07	0	0	0	0	0	0	/
Ycf15	Chloroplast protein precursor Ycf15 putative	0	1	0	0	1.94157e-06	0	0	0	0	0	0	/
Crr6	Chlororespiratory reduction 6		3	0	0	0	2.96903e-06	4.65573e-06	9.24384e-06	1.44932e-05	7.38115e-06	1.09621e-05	/
Chlorosome_CsmC	Chlorosome envelope protein C		17	3.63112e-05	2.93609e-05	8.91755e-05	2.67064e-05	1.70968e-05	5.47928e-05	1.98278e-05	2.22368e-05	1.82332e-05	/
Chlorovi_GP_rpt	Chlorovirus glycoprotein repeat		9	3.0286e-06	3.50426e-06	1.03317e-06	1.35011e-05	8.51726e-06	1.5853e-05	2.20981e-05	1.62006e-05	4.98262e-05	/
CholecysA-Rec_N	Cholecystokinin A receptor, N-terminal		1	0	0	0	5.05617e-07	0	4.84223e-07	2.6004e-06	1.24301e-05	0	/
Chol_subst-bind	Cholesterol oxidase, substrate-binding		4	0	0	0	4.83166e-05	5.58849e-05	4.43335e-05	0.000155795	0.000123109	5.3075e-05	/
Mce4_CUP1	Cholesterol uptake porter CUP1 of Mce4, putative		24	0.000158169	5.62187e-05	0.000165434	2.2036e-05	3.19893e-05	2.60511e-05	2.81183e-05	2.36243e-05	3.04113e-05	/
MENTAL	Cholesterol-capturing domain		1	0	0	0	1.79775e-06	2.65464e-06	2.90534e-06	3.81392e-06	3.72903e-06	4.26225e-06	/
Choline_kin_N	Choline kinase N terminus		1	0	0	0	0	0	0	0	0	1.93023e-05	/
Choline_sulf_C	Choline sulfatase enzyme C terminal		6	6.91153e-06	8.23311e-06	5.89179e-05	7.22463e-06	2.88489e-06	8.65342e-06	7.18089e-06	2.10128e-06	1.09464e-05	/
Carn_acyltransf	Choline/Carnitine o-acyltransferase		2	2.77123e-07	0	0	0	6.2136e-07	0	0	1.68102e-06	0	/
Choline_kinase	Choline/ethanolamine kinase		1	0	0	0	0	0	0	0	0	1.14509e-05	/
CHGN	Chondroitin N-acetylgalactosaminyltransferase		9	8.3714e-06	9.58626e-06	5.74089e-05	8.68354e-06	1.4842e-05	2.0805e-05	2.53384e-05	2.50392e-05	2.37221e-05	/
Chon_Sulph_att	Chondroitin sulphate attachment domain		3	0	0	0	5.69822e-07	2.8232e-06	1.70077e-06	1.95512e-06	2.72498e-06	1.14571e-06	/
Chondroitinas_B	Chondroitinase B		3	5.48261e-06	3.76375e-06	0	3.64937e-06	4.4382e-06	4.38661e-06	6.61286e-06	8.77032e-06	7.08831e-06	/
CHORD	CHORD		1	0	0	0	3.65072e-06	4.42324e-06	3.49625e-06	1.00137e-05	8.97495e-06	5.49552e-06	/
Chordopox_A13L	Chordopoxvirus A13L protein		12	4.84603e-05	1.54827e-05	3.49699e-06	1.00006e-05	5.47607e-06	2.30706e-05	2.85821e-05	2.19816e-05	4.01933e-05	/
Chordopox_A20R	Chordopoxvirus A20R protein		2	0	0	0	1.75831e-05	7.32317e-06	3.98526e-05	1.52225e-05	1.94518e-05	1.53516e-05	/
Chordopox_A30L	Chordopoxvirus A30L protein		3	0	0	0	2.15001e-06	3.75173e-06	2.07375e-05	6.77508e-06	1.16045e-05	4.23561e-06	/
Chordopox_A33R	Chordopoxvirus A33R protein		1	0	0	0	9.53065e-06	2.25174e-05	3.34671e-05	5.29376e-05	2.34302e-05	1.26251e-05	/
Chordopox_A35R	Chordopoxvirus A35R protein		1	0	0	0	7.47891e-07	2.03884e-06	0	5.00035e-06	1.37896e-06	1.68873e-06	/
Chordopox_RPO7	Chordopoxvirus DNA-directed RNA polymerase 7 kDa polypeptide (RPO7)		4	7.75089e-06	3.58016e-06	0	0	1.17027e-06	5.0876e-05	0	4.35332e-06	1.51014e-05	/
Chordopox_E11	Chordopoxvirus E11 protein		6	0	0	0	1.18049e-05	6.17242e-06	2.36608e-05	2.2601e-05	5.02838e-06	1.17424e-05	/
Vac_Fusion	Chordopoxvirus multifunctional envelope protein A27	0	3	4.30778e-06	1.78905e-06	1.22978e-05	0	0	0	0	0	0	/
Chordopox_G2	Chordopoxvirus protein G2		3	0	0	0	7.10867e-07	3.41786e-06	2.12163e-06	1.67925e-05	4.81286e-06	3.39713e-06	/
Chorion_2	Chorion family 2		4	2.91568e-06	6.81338e-06	5.41222e-06	4.35962e-06	3.71401e-07	6.52368e-07	1.40135e-06	8.37321e-07	3.69149e-07	/
Chorion_3	Chorion family 3		5	2.54001e-06	6.76015e-07	0	1.14831e-05	9.8641e-06	1.50478e-05	1.81464e-05	1.40768e-05	3.03133e-05	/
Chorion_1	Chorion protein		6	0	0	0	2.34577e-05	2.82379e-05	6.52917e-05	8.145e-05	6.13526e-05	2.33824e-05	/
Chorion_S16	Chorion protein S16		7	1.64961e-05	2.42759e-05	1.2497e-05	1.81198e-05	4.17683e-05	7.14478e-05	2.53363e-05	2.29115e-05	2.30746e-05	/
S19	Chorion protein S19 C-terminal	0	3	8.1596e-06	1.32084e-05	2.71283e-05	0	0	0	0	0	0	/
Chorismate_bind	chorismate binding enzyme		3	3.66516e-06	0	0	5.0989e-06	8.64344e-06	3.81146e-06	2.79742e-06	7.23639e-06	1.872e-06	/
Chor_lyase	Chorismate lyase		1	0	0	0	1.77278e-06	1.12765e-05	9.33773e-06	8.2057e-06	3.05074e-05	8.00581e-07	/
CM_1	Chorismate mutase type I	0	1	3.9721e-07	6.60724e-06	5.74149e-06	0	0	0	0	0	0	/
CM_2	Chorismate mutase type II	AMG (metabolism)	11	0	0	0	0.000116334	0.000328856	0.000147019	7.56684e-05	6.47314e-05	0.000103942	10.1038/nature19366
Chorismate_synt	Chorismate synthase		1	0	0	0	0	0	4.67753e-06	0	6.00365e-07	1.76455e-06	/
CfAFP	Choristoneura fumiferana antifreeze protein (CfAFP)		6	0	0	0	8.41194e-06	2.83763e-06	1.9443e-05	1.74736e-06	5.56974e-06	4.00539e-05	/
ChpA-C	ChpA-C		2	2.64806e-07	0	2.55177e-06	2.44209e-07	1.10957e-06	1.16938e-06	7.53585e-07	3.00182e-07	1.10284e-06	/
CHRD	CHRD domain		3	0	0	0	1.07472e-05	7.37289e-06	1.0521e-05	1.15192e-05	1.38287e-05	2.13538e-05	/
Chromadorea_ALT	Chromadorea ALT protein		1	0	0	0	3.61246e-06	1.55926e-05	2.81093e-05	3.01908e-05	0.000119337	3.26275e-06	/
Chrome_Resist	Chromate resistance exported protein		5	0	0	0	1.95216e-05	2.64427e-05	3.75338e-05	5.40853e-05	5.94749e-05	2.91198e-05	/
Chromate_transp	Chromate transporter		4	3.34996e-07	5.57237e-07	0	3.7193e-06	4.96863e-06	6.83001e-06	4.31543e-06	9.5691e-06	2.89734e-06	/
CAF-1_p150	Chromatin assembly factor 1 complex p150 subunit, N-terminal		4	0	0	0	2.03337e-06	8.94431e-06	6.74671e-06	4.15529e-06	5.36379e-06	2.68094e-05	/
CAF1A	Chromatin assembly factor 1 subunit A		1	0	0	0	1.5955e-05	0	1.27333e-06	1.36762e-06	0	0	/
CAF-1_p60_C	Chromatin assembly factor complex 1 subunit p60, C-terminal		1	0	0	0	1.04054e-06	4.72774e-07	4.48432e-06	5.35154e-07	2.55808e-06	4.69906e-07	/
KTI12	Chromatin associated protein KTI12		82	6.21887e-05	4.33744e-05	1.69409e-05	0.000370511	0.000771434	0.000456222	0.000876633	0.000891401	0.000689647	/
Eaf7	Chromatin modification-related protein EAF7		3	0	0	0	4.98763e-05	6.41367e-05	5.99561e-05	6.60021e-05	8.29267e-05	4.94177e-05	/
Chromo_2	Chromatin organization modifier domain 2		4	0	0	0	1.28744e-05	7.08365e-05	1.82607e-05	3.07853e-05	6.6371e-05	1.15046e-05	/
Cren7	Chromatin protein Cren7		6	4.00879e-06	4.17095e-06	1.15159e-06	1.44061e-06	2.34895e-06	4.65713e-06	4.94687e-06	7.0966e-06	1.22751e-06	/
zf-CCCH_6	Chromatin remodeling factor Mit1 C-terminal Zn finger 2	0	1	1.10482e-06	2.04197e-07	4.43603e-06	0	0	0	0	0	0	/
Chromo	Chromo (CHRromatin Organisation MOdifier) domain		3	0	0	0	1.19863e-05	4.20921e-07	9.26105e-06	5.51643e-06	1.25012e-05	5.14532e-06	/
Chromo_shadow	Chromo shadow domain		3	0	0	0	3.7375e-06	4.73026e-06	3.30575e-06	1.34354e-05	2.94987e-06	3.88964e-06	/
Cdh1_DBD_1	Chromodomain helicase DNA-binding domain 1		4	0	0	0	3.56159e-06	1.03059e-05	5.82493e-06	1.62115e-05	1.80877e-05	5.97644e-06	/
INCENP_N	Chromosome passenger complex (CPC) protein INCENP N terminal		3	0	3.30713e-06	1.17516e-06	3.02943e-07	1.65172e-06	2.321e-06	1.71385e-06	2.42046e-06	8.20849e-07	/
Chromosome_seg	Chromosome segregation during meiosis		2	0	0	0	6.73102e-06	5.87335e-06	4.29748e-06	1.10628e-05	3.5676e-06	4.22956e-06	/
Csm1	Chromosome segregation protein Csm1/Pcs1		2	0	0	0	4.24838e-06	6.17683e-06	3.66175e-06	1.13617e-05	6.78874e-06	1.24857e-05	/
Cupin_7	ChrR Cupin-like domain		12	4.63411e-07	3.85422e-06	4.4656e-06	6.46363e-05	5.04714e-05	5.31963e-05	4.98111e-05	7.95091e-05	8.7706e-05	/
Churchill	Churchill protein		3	0	0	0	0.000203583	9.01203e-05	7.92821e-05	0.000220315	0.000213273	7.46471e-05	/
zf-CHY	CHY zinc finger	0	4	9.08431e-06	2.66458e-05	2.97985e-05	0	0	0	0	0	0	/
DUF316	Chymotrypsin family Peptidase-S1		1	0	0	0	3.47113e-06	4.99697e-05	3.84914e-06	1.50333e-06	6.73692e-06	8.25027e-07	/
PAP_assoc	Cid1 family poly A polymerase		3	0	0	0	2.18012e-05	3.25285e-06	5.71364e-06	5.57566e-06	3.35246e-06	2.86362e-06	/
CIDE-N	CIDE-N domain		8	7.18287e-06	1.52884e-05	2.84682e-05	1.51932e-05	1.57128e-05	2.21766e-05	1.19083e-05	2.86196e-05	9.44841e-06	/
cIII	cIII protein family		3	2.59359e-05	1.22896e-05	1.90702e-06	0	0	0	0	8.82536e-07	0	/
CFAP91	Cilia- and flagella-associated protein 91		3	6.19346e-06	8.7679e-07	0	2.08541e-06	3.51932e-06	4.19625e-06	1.06734e-05	1.01465e-05	8.07225e-07	/
BBIP10	Cilia BBSome complex subunit 10		1	0	0	0	0	0	0	0	0	1.13482e-05	/
B9-C2	Ciliary basal body-associated, B9 protein		2	1.18198e-05	1.73518e-05	0.00018007	0	9.5245e-07	3.31251e-05	5.39061e-07	0	0	/
BBS1	Ciliary BBSome complex subunit 1		4	0	0	0	2.34947e-06	2.73539e-06	5.27157e-05	4.54729e-06	9.96935e-06	2.37359e-06	/
BBS2_C	Ciliary BBSome complex subunit 2, C-terminal		5	5.30816e-06	3.78415e-06	1.58326e-05	1.6418e-06	3.45035e-06	2.97798e-06	9.06026e-06	5.99834e-06	1.79502e-05	/
BBS2_Mid	Ciliary BBSome complex subunit 2, middle region		4	0	0	0	0.000142383	0.000229695	0.000295011	0.000220973	0.000207251	0.000181659	/
BBS2_N	Ciliary BBSome complex subunit 2, N-terminal		8	4.85093e-05	1.87096e-05	1.74303e-05	4.79597e-06	2.35109e-06	5.19361e-06	2.89661e-06	2.15253e-06	9.59883e-06	/
CNTF	Ciliary neurotrophic factor		4	0	9.4149e-07	1.02266e-06	8.89954e-07	5.60722e-06	3.6159e-06	4.335e-06	5.47642e-06	7.07393e-05	/
Lebercilin	Ciliary protein causing Leber congenital amaurosis disease		59	9.11139e-05	5.03561e-05	2.6856e-05	0.000107674	9.105e-05	0.0001205	0.000134729	0.000206179	0.000109666	/
Rootletin	Ciliary rootlet component, centrosome cohesion	0	10	5.23888e-05	8.74359e-05	1.4918e-05	0	0	0	0	0	0	/
COP23	Circadian oscillating protein COP23	0	1	2.50242e-06	5.55008e-06	1.33968e-06	0	0	0	0	0	0	/
Ciart	Circadian-associated transcriptional repressor		1	0	0	0	6.24327e-06	7.09161e-07	0	1.60546e-06	0	1.40972e-06	/
Circo_capsid	Circovirus capsid protein		2	0	0	0	7.24009e-06	1.09652e-06	3.88356e-06	7.10109e-07	0	1.16846e-06	/
DUF765	Circovirus protein of unknown function (DUF765)	UNK	2	2.57649e-06	2.73814e-06	2.58626e-06	1.69601e-06	2.31175e-06	2.43636e-06	1.45377e-06	2.08473e-06	2.29773e-06	/
cpYpsA	Circularly permutated YpsA SLOG family		27	9.96695e-06	8.59729e-06	9.63799e-07	0.000156765	0.000134906	6.12386e-05	6.05977e-05	0.000159644	0.000156589	/
CP_ATPgrasp_2	Circularly permuted ATP-grasp type 2		4	6.56149e-06	3.27913e-07	0	0	1.49411e-06	7.75831e-07	2.42577e-06	6.73692e-07	1.26735e-05	/
CRA	Circumsporozoite-related antigen (CRA)	0	1	1.71106e-06	0	0	0	0	0	0	0	0	/
CITED	CITED		1	0	0	0	7.32628e-07	1.2871e-05	4.9114e-06	2.00956e-06	1.20073e-06	1.98511e-06	/
Citrate_ly_lig	Citrate lyase ligase C-terminal domain		5	4.70541e-06	0	0	8.58989e-06	4.47118e-05	6.84053e-06	1.60723e-05	1.17001e-05	7.7322e-06	/
CitF	Citrate lyase, alpha subunit (CitF)		2	5.59826e-06	1.20024e-05	1.79823e-06	3.58988e-05	0	0	0	0	0	/
Citrate_synt	Citrate synthase, C-terminal domain		4	1.77576e-06	2.59107e-07	2.25156e-07	1.74333e-05	2.2669e-05	2.9467e-05	2.03264e-05	1.81672e-05	2.23241e-05	/
CitMHS	Citrate transporter		12	0.000102152	3.9363e-05	0.000194843	1.65601e-05	2.15589e-05	9.11607e-05	1.557e-05	2.8478e-05	1.89308e-05	/
CTV_P6	Citrus tristeza virus 6-kDa protein		3	0	0	0	2.99157e-06	3.34742e-06	3.81998e-06	2.05142e-06	1.00944e-05	9.00654e-06	/
CTV_P13	Citrus tristeza virus P13 protein		1	0	0	0	2.01302e-06	2.43898e-06	6.42613e-07	4.83139e-06	4.9488e-06	2.42419e-06	/
Citrus_P18	Citrus tristeza virus P18 protein		3	0	0	0	1.65436e-06	5.88076e-06	4.41103e-06	3.41785e-06	3.62853e-06	6.02467e-06	/
CTV_P33	Citrus tristeza virus P33 protein		2	1.6805e-05	1.35533e-06	1.47218e-06	0	0	0	0	9.06715e-07	0	/
CLASP_N	CLASP N terminal		12	1.20005e-05	4.44487e-06	3.65367e-06	8.469e-05	0.000128946	0.000104323	0.000231145	0.000292538	6.65054e-05	/
MHC_I	Class I Histocompatibility antigen, domains alpha 1 and 2		3	0	0	0	2.85488e-06	7.92423e-07	5.16914e-06	1.04648e-06	7.60191e-06	4.94885e-06	/
Aldolase_II	Class II Aldolase and Adducin N-terminal domain	AMG (metabolism)	4	0	0	0	6.57162e-06	8.54113e-06	1.1098e-05	8.98287e-06	1.00273e-05	1.08146e-05	10.1038/nature19366
Bacteriocin_II	Class II bacteriocin	0	1	1.8055e-06	4.00439e-06	0	0	0	0	0	0	0	/
FliX	Class II flagellar assembly regulator		10	9.71883e-06	1.04448e-05	2.72388e-06	1.37871e-05	2.08841e-05	1.85062e-05	3.67502e-05	1.51434e-05	9.10098e-05	/
MHC_II_alpha	Class II histocompatibility antigen, alpha domain		4	3.79155e-06	1.68184e-06	0	1.31609e-06	1.89001e-06	5.64932e-06	2.09338e-05	8.44982e-06	5.06253e-06	/
MHC_II_beta	Class II histocompatibility antigen, beta domain		5	3.93308e-06	2.42309e-06	2.63199e-07	2.32127e-05	2.84983e-05	3.67738e-05	2.54719e-05	3.99946e-05	2.2881e-05	/
MHCassoc_trimer	Class II MHC-associated invariant chain trimerisation domain		4	0	0	0	0.00036207	3.73597e-06	0	5.45944e-06	1.06838e-05	9.82532e-07	/
Cytochrom_CIII	Class III cytochrome C family	AMG (metabolism)	5	0	0	0	1.5349e-05	1.56271e-05	1.41144e-05	2.24478e-05	2.67057e-05	2.02169e-05	/
Class_IIIsignal	Class III signal peptide	0	1	2.61195e-05	1.96215e-05	2.02982e-06	0	0	0	0	0	0	/
DAHP_synth_2	Class-II DAHP synthetase family	AMG (metabolism)	4	1.02344e-05	7.42403e-06	1.12643e-05	7.05836e-07	1.73093e-05	2.00758e-05	1.42463e-05	5.5979e-05	3.00419e-06	10.1038/nature19366
Clat_adaptor_s	Clathrin adaptor complex small chain		1	0	0	0	2.83785e-07	1.28938e-06	2.71777e-07	8.75707e-07	6.97657e-07	2.0505e-06	/
Clathrin_lg_ch	Clathrin light chain		7	7.26726e-05	2.72975e-06	4.0433e-06	1.77829e-05	1.54867e-05	1.59156e-05	2.13141e-05	2.37739e-05	3.68581e-05	/
Clathrin_propel	Clathrin propeller repeat		1	0	0	0	2.83411e-06	6.00921e-06	0	1.94345e-06	3.4837e-06	1.7065e-06	/
Clathrin-link	Clathrin, heavy-chain linker		5	8.16449e-06	1.49196e-06	0	0	1.79732e-07	0	0	1.50432e-06	1.01826e-05	/
AP3B1_C	Clathrin-adaptor complex-3 beta-1 subunit C-terminal	0	1	0.000105945	0.000158156	0.000155141	0	0	0	0	0	0	/
Clathrin_bdg	Clathrin-binding box of Aftiphilin, vesicle trafficking		3	2.0454e-06	4.18205e-06	1.81704e-05	2.8055e-06	2.35817e-06	7.03046e-06	2.77754e-06	1.19262e-06	3.22018e-06	/
HIP1_clath_bdg	Clathrin-binding domain of Huntingtin-interacting protein 1		78	0.000512028	0.000553131	0.00048353	0.000289625	0.000198019	0.000326012	0.000343101	0.000319844	0.000278269	/
Clathrin_H_link	Clathrin-H-link		9	0	0	0	4.48468e-05	3.15182e-05	2.91889e-05	4.71461e-05	4.97117e-05	9.69449e-05	/
Clavanin	Clavanin		4	9.75602e-07	7.43797e-07	1.46895e-07	7.55764e-07	6.86766e-07	0	6.32046e-06	9.28986e-07	3.413e-06	/
Clc-like	Clc-like		1	0	0	0	0	4.56243e-07	4.80836e-07	1.54933e-06	6.17158e-07	0	/
CPSF100_C	Cleavage and polyadenylation factor 2 C-terminal		8	5.82997e-05	1.61742e-05	6.70171e-05	4.52822e-05	0.000104117	0.00022492	8.26536e-05	8.28374e-05	9.35977e-05	/
Jiv90	Cleavage inducing molecular chaperone		10	4.48521e-06	8.72654e-07	1.98962e-06	3.1387e-05	3.3735e-05	4.6337e-05	6.55395e-05	3.69769e-05	3.49716e-05	/
AvrRpt-cleavage	Cleavage site for pathogenic type III effector avirulence factor Avr		4	0	0	0	2.07824e-05	1.02245e-05	1.33301e-05	2.07758e-05	1.61021e-05	1.10513e-05	/
CSTF1_dimer	Cleavage stimulation factor subunit 1, dimerisation domain		5	2.31706e-06	0	0	1.46123e-06	1.33838e-05	5.24513e-05	1.10427e-05	3.06143e-06	2.3929e-05	/
Cleaved_Adhesin	Cleaved Adhesin Domain		8	1.14266e-06	1.01371e-06	0	0.000134821	9.33098e-05	0.000148313	0.00014948	0.000168834	0.000128783	/
[truncated: 11,809 more rows]

## Sheet: Core functional genes
Relative abundance (%) of viral core functional genes in clean (C1-C3) and OCP-contaminated soils (Light contamination: S1-S3; Heavy contamination: S4-S6).
GROUP	virusID-gene	virusID	vOTU	VC	VOG Group	Function	Consensus functional description	C1	C2	C3	S1	S2	S3	S4	S5	S6	Clean C1-C3	Light S1-S3	Heavy S4-S6	Contaminated soils S1-S6
CORE	CL_VIRSorter_k127_1000273_flag=0_multi=62_0000_len=40047-gene_45	CL_VIRSorter_k127_1000273_flag=0_multi=62_0000_len=40047	>Cluster_852	VC_0_1	VOG00085	XpXrXs	sp|Q4Z9G3|PORTL_BPTWO Probable portal protein	0.0012	0.000528	0.000429							0.002157	0	0	0
CORE	CL_VIRSorter_k127_1000273_flag=0_multi=62_0000_len=40047-gene_43	CL_VIRSorter_k127_1000273_flag=0_multi=62_0000_len=40047	>Cluster_852	VC_0_1	VOG01365	Xs	sp|D3WAC5|CAPSD_BPLP2 Capsid protein	0.000893	0.00034	0.0004							0.001633	0	0	0
CORE	CON_VIRSorter_k127_3260585_flag=1_multi=54_7853_len=40641-gene_11	CON_VIRSorter_k127_3260585_flag=1_multi=54_7853_len=40641	>Cluster_812	VC_0_1	VOG00085	XpXrXs	sp|Q4Z9G3|PORTL_BPTWO Probable portal protein	0	0	0	0.000509319	0.000343383	0.000346158	0.000337992	0.000747228	0.000296783	0	0.00119886	0.001382	0.00258086
CORE	CON_VIRSorter_k127_3260585_flag=1_multi=54_7853_len=40641-gene_13	CON_VIRSorter_k127_3260585_flag=1_multi=54_7853_len=40641	>Cluster_812	VC_0_1	VOG01365	Xs	sp|D3WAC5|CAPSD_BPLP2 Capsid protein	0	0	0	0.000232257	0.000284462	0.0002321	0.000186965	0.000546155	0.000246255	0	0.000748819	0.000979375	0.00172819
CORE	CON_VIRSorter_k127_301282_flag=1_multi=38_0000_len=42021-gene_9	CON_VIRSorter_k127_301282_flag=1_multi=38_0000_len=42021	>Cluster_723	VC_0_1	VOG00085	XpXrXs	sp|Q4Z9G3|PORTL_BPTWO Probable portal protein	0	0	0	0.000502583	0.000424078	0.000515697	0.000332331	0.000529522	0.000356659	0	0.00144236	0.00121851	0.00266087
CORE	CON_VIRSorter_k127_301282_flag=1_multi=38_0000_len=42021-gene_4	CON_VIRSorter_k127_301282_flag=1_multi=38_0000_len=42021	>Cluster_723	VC_0_1	VOG00826	XhXpXs	sp|P13559|ENLYS_BPPRD Endolysin	0	0	0	0.000223494	0.000660044	0.000267547	0.000804606	0.000721139	5.05e-05	0	0.00115109	0.00157624	0.00272733
CORE	CON_VIRSorter_k127_301282_flag=1_multi=38_0000_len=42021-gene_10	CON_VIRSorter_k127_301282_flag=1_multi=38_0000_len=42021	>Cluster_723	VC_0_1	VOG01365	Xs	sp|D3WAC5|CAPSD_BPLP2 Capsid protein	0	0	0	0.000219229	0.000308783	0.000461897	0.000394625	0.000660218	0.000148505	0	0.000989909	0.00120335	0.00219326
CORE	CON_VIRSorter_k127_301282_flag=1_multi=38_0000_len=42021-gene_19	CON_VIRSorter_k127_301282_flag=1_multi=38_0000_len=42021	>Cluster_723	VC_0_1	VOG01839	Xs	sp|Q38305|TMP_BPLC2 Probable tape measure protein	0	0	0	0.000238561	0.000283483	0.000557985	0.000438861	0.000535725	0.000348061	0	0.00108003	0.00132265	0.00240268
CORE	CL_VIRSorter_k127_14674_flag=1_multi=32_0000_len=42201-gene_7	CL_VIRSorter_k127_14674_flag=1_multi=32_0000_len=42201	>Cluster_712	VC_0_1	VOG00085	XpXrXs	sp|Q4Z9G3|PORTL_BPTWO Probable portal protein	0.00051	0.000136	0							0.000646	0	0	0
CORE	CL_VIRSorter_k127_14674_flag=1_multi=32_0000_len=42201-gene_8	CL_VIRSorter_k127_14674_flag=1_multi=32_0000_len=42201	>Cluster_712	VC_0_1	VOG01365	Xs	sp|D3WAC5|CAPSD_BPLP2 Capsid protein	0.000622	0.000279	0.000152							0.001053	0	0	0
CORE	CL_VIRSorter_k127_671753_flag=1_multi=46_0000_len=42535-gene_47	CL_VIRSorter_k127_671753_flag=1_multi=46_0000_len=42535	>Cluster_685	VC_0_1	VOG00085	XpXrXs	sp|Q4Z9G3|PORTL_BPTWO Probable portal protein	0.00042	0.000469	0.00157							0.002459	0	0	0
CORE	CL_VIRSorter_k127_671753_flag=1_multi=46_0000_len=42535-gene_46	CL_VIRSorter_k127_671753_flag=1_multi=46_0000_len=42535	>Cluster_685	VC_0_1	VOG01365	Xs	sp|D3WAC5|CAPSD_BPLP2 Capsid protein	0.000434	0.00063	0.0017							0.002764	0	0	0
CORE	CL_VIRSorter_k127_948529_flag=1_multi=760_8224_len=42916-gene_43	CL_VIRSorter_k127_948529_flag=1_multi=760_8224_len=42916	>Cluster_668	VC_0_1	VOG00085	XpXrXs	sp|Q4Z9G3|PORTL_BPTWO Probable portal protein	0.0126	0.00636	0.00572							0.02468	0	0	0
CORE	CL_VIRSorter_k127_948529_flag=1_multi=760_8224_len=42916-gene_42	CL_VIRSorter_k127_948529_flag=1_multi=760_8224_len=42916	>Cluster_668	VC_0_1	VOG01365	Xs	sp|D3WAC5|CAPSD_BPLP2 Capsid protein	0.0122	0.00609	0.00413							0.02242	0	0	0
CORE	CON_VIRSorter_k127_2395710_flag=1_multi=1550_0000_len=43034-gene_47	CON_VIRSorter_k127_2395710_flag=1_multi=1550_0000_len=43034	>Cluster_657	VC_0_1	VOG00085	XpXrXs	sp|Q4Z9G3|PORTL_BPTWO Probable portal protein	0	0	0	0.00234084	0.00171441	0.000619004	0.000287499	0.0180158	0.094478	0	0.00467426	0.112781	0.117456
CORE	CON_VIRSorter_k127_2395710_flag=1_multi=1550_0000_len=43034-gene_46	CON_VIRSorter_k127_2395710_flag=1_multi=1550_0000_len=43034	>Cluster_657	VC_0_1	VOG01365	Xs	sp|D3WAC5|CAPSD_BPLP2 Capsid protein	0	0	0	0.00185111	0.0015071	0.000532861	0.000231129	0.0137444	0.0803389	0	0.00389107	0.0943145	0.0982055
CORE	CL_VIRSorter_k127_58227_flag=1_multi=410_0000_len=43229-gene_13	CL_VIRSorter_k127_58227_flag=1_multi=410_0000_len=43229	>Cluster_643	VC_0_1	VOG00085	XpXrXs	sp|Q4Z9G3|PORTL_BPTWO Probable portal protein	0.00409	0.00228	0.00223							0.0086	0	0	0
CORE	CL_VIRSorter_k127_58227_flag=1_multi=410_0000_len=43229-gene_14	CL_VIRSorter_k127_58227_flag=1_multi=410_0000_len=43229	>Cluster_643	VC_0_1	VOG01365	Xs	sp|D3WAC5|CAPSD_BPLP2 Capsid protein	0.00363	0.00232	0.00138							0.00733	0	0	0
CORE	CON_VIRSorter_k127_530600_flag=1_multi=101_0000_len=43471-gene_45	CON_VIRSorter_k127_530600_flag=1_multi=101_0000_len=43471	>Cluster_632	VC_0_1	VOG00085	XpXrXs	sp|Q4Z9G3|PORTL_BPTWO Probable portal protein	0	0	0	0.000543149	0.00123391	0.00071523	0.000942782	0.00329647	0.000321936	0	0.00249228	0.00456119	0.00705348
CORE	CON_VIRSorter_k127_530600_flag=1_multi=101_0000_len=43471-gene_44	CON_VIRSorter_k127_530600_flag=1_multi=101_0000_len=43471	>Cluster_632	VC_0_1	VOG01365	Xs	sp|D3WAC5|CAPSD_BPLP2 Capsid protein	0	0	0	0.000468482	0.000792022	0.000761677	0.00081808	0.00261145	0.000364088	0	0.00202218	0.00379362	0.0058158
CORE	CON_VIRSorter_k127_1016680_flag=1_multi=121_0000_len=92395-gene_24	CON_VIRSorter_k127_1016680_flag=1_multi=121_0000_len=92395	>Cluster_62	VC_0_1	VOG00085	XpXrXs	sp|Q4Z9G3|PORTL_BPTWO Probable portal protein	0	0	0	0.00160874	0.00185441	0.000912991	0.0016854	0.00173944	0.00169517	0	0.00437614	0.00512002	0.00949616
CORE	CON_VIRSorter_k127_1016680_flag=1_multi=121_0000_len=92395-gene_146	CON_VIRSorter_k127_1016680_flag=1_multi=121_0000_len=92395	>Cluster_62	VC_0_1	VOG01365	Xs	sp|D3WAC5|CAPSD_BPLP2 Capsid protein	0	0	0	0.000243382	0.000442324	0.000116542	0.000375515	0.000299165	0.0010991	0	0.000802248	0.00177378	0.00257603
CORE	CON_VIRSorter_k127_1016680_flag=1_multi=121_0000_len=92395-gene_26	CON_VIRSorter_k127_1016680_flag=1_multi=121_0000_len=92395	>Cluster_62	VC_0_1	VOG01365	Xs	sp|D3WAC5|CAPSD_BPLP2 Capsid protein	0	0	0	0.00154952	0.00166168	0.00126274	0.00140575	0.00149061	0.00170376	0	0.00447394	0.00460012	0.00907406
CORE	CON_VIRSorter_k127_1699556_flag=1_multi=42_0000_len=44244-gene_49	CON_VIRSorter_k127_1699556_flag=1_multi=42_0000_len=44244	>Cluster_597	VC_0_1	VOG00085	XpXrXs	sp|Q4Z9G3|PORTL_BPTWO Probable portal protein	0	0	0	0.000312163	9.46e-05	6.64e-05	5.35e-05	6.4e-05	0.00119043	0	0.000473163	0.00130793	0.00178109
CORE	CON_VIRSorter_k127_1699556_flag=1_multi=42_0000_len=44244-gene_48	CON_VIRSorter_k127_1699556_flag=1_multi=42_0000_len=44244	>Cluster_597	VC_0_1	VOG01365	Xs	sp|D3WAC5|CAPSD_BPLP2 Capsid protein	0	0	0	0.000172228	4.89e-05	8.25e-05	7.75e-05	3.97e-05	0.00123472	0	0.000303628	0.00135192	0.00165555
CORE	CON_VIRSorter_k127_2426651_flag=1_multi=720_0000_len=44487-gene_8	CON_VIRSorter_k127_2426651_flag=1_multi=720_0000_len=44487	>Cluster_586	VC_0_1	VOG00085	XpXrXs	sp|Q4Z9G3|PORTL_BPTWO Probable portal protein	0	0	0	0.0097584	0.0141053	0.0156081	0.00754115	0.0161177	0.0044297	0	0.0394718	0.0280885	0.0675604
CORE	CON_VIRSorter_k127_2426651_flag=1_multi=720_0000_len=44487-gene_10	CON_VIRSorter_k127_2426651_flag=1_multi=720_0000_len=44487	>Cluster_586	VC_0_1	VOG01365	Xs	sp|D3WAC5|CAPSD_BPLP2 Capsid protein	0	0	0	0.00791962	0.0125562	0.0124147	0.00727794	0.0128089	0.00504471	0	0.0328904	0.0251316	0.058022
CORE	CON_VIRSorter_k127_1407649_flag=1_multi=379_0000_len=44765-gene_51	CON_VIRSorter_k127_1407649_flag=1_multi=379_0000_len=44765	>Cluster_575	VC_0_1	VOG00085	XpXrXs	sp|Q4Z9G3|PORTL_BPTWO Probable portal protein	0	0	0	0.0036659	0.00518872	0.00598613	0.00349273	0.00481761	0.00392134	0	0.0148408	0.0122317	0.0270724
CORE	CON_VIRSorter_k127_1407649_flag=1_multi=379_0000_len=44765-gene_49	CON_VIRSorter_k127_1407649_flag=1_multi=379_0000_len=44765	>Cluster_575	VC_0_1	VOG01365	Xs	sp|D3WAC5|CAPSD_BPLP2 Capsid protein	0	0	0	0.00258172	0.00469205	0.00512887	0.00329203	0.00316035	0.00354587	0	0.0124027	0.00999826	0.0224009
CORE	CON_VIRSorter_k127_1407649_flag=1_multi=379_0000_len=44765-gene_38	CON_VIRSorter_k127_1407649_flag=1_multi=379_0000_len=44765	>Cluster_575	VC_0_1	VOG18305	XhXs	sp|P10928|BP10_BPT4 Baseplate wedge protein gp10	0	0	0	0.00175505	0.00337606	0.00316513	0.00171147	0.00282972	0.00240861	0	0.00829623	0.0069498	0.015246
CORE	CON_VIRSorter_k127_1046180_flag=1_multi=41_4536_len=44859-gene_12	CON_VIRSorter_k127_1046180_flag=1_multi=41_4536_len=44859	>Cluster_572	VC_0_1	VOG00085	XpXrXs	sp|Q4Z9G3|PORTL_BPTWO Probable portal protein	0	0	0	0.000470518	0.000348384	0.000417231	0.000573602	0.000578361	0.000456448	0	0.00123613	0.00160841	0.00284454
CORE	CON_VIRSorter_k127_1046180_flag=1_multi=41_4536_len=44859-gene_13	CON_VIRSorter_k127_1046180_flag=1_multi=41_4536_len=44859	>Cluster_572	VC_0_1	VOG01365	Xs	sp|D3WAC5|CAPSD_BPLP2 Capsid protein	0	0	0	0.00019131	0.000327237	0.00040954	0.000324112	0.000428819	0.000213447	0	0.000928087	0.000966378	0.00189447
CORE	CL_VIRSorter_k127_1050725_flag=1_multi=41_0000_len=44907-gene_52	CL_VIRSorter_k127_1050725_flag=1_multi=41_0000_len=44907	>Cluster_568	VC_0_1	VOG00085	XpXrXs	sp|Q4Z9G3|PORTL_BPTWO Probable portal protein	0.00101	0.000156	3.34e-05							0.0011994	0	0	0
CORE	CL_VIRSorter_k127_1050725_flag=1_multi=41_0000_len=44907-gene_50	CL_VIRSorter_k127_1050725_flag=1_multi=41_0000_len=44907	>Cluster_568	VC_0_1	VOG01365	Xs	sp|D3WAC5|CAPSD_BPLP2 Capsid protein	0.000947	0.000228	4.28e-05							0.0012178	0	0	0
CORE	CL_VIRSorter_k127_1050725_flag=1_multi=41_0000_len=44907-gene_37	CL_VIRSorter_k127_1050725_flag=1_multi=41_0000_len=44907	>Cluster_568	VC_0_1	VOG18305	XhXs	sp|P10928|BP10_BPT4 Baseplate wedge protein gp10	0.000597	4.09e-05	0							0.0006379	0	0	0
CORE	CL_VIRSorter_k127_944255_flag=1_multi=41_8741_len=3702-gene_4	CL_VIRSorter_k127_944255_flag=1_multi=41_8741_len=3702	>Cluster_567	VC_0_1	VOG00039	XpXrXs	sp|Q05220|PORTL_BPML5 Portal protein	0.00148	0.00145	0.00261							0.00554	0	0	0
CORE	CL_VIRSorter_k127_944109_flag=1_multi=49_3602_len=44981-gene_13	CL_VIRSorter_k127_944109_flag=1_multi=49_3602_len=44981	>Cluster_567	VC_0_1	VOG00085	XpXrXs	sp|Q4Z9G3|PORTL_BPTWO Probable portal protein	0.00104	0.000525	0.000344							0.001909	0	0	0
CORE	CL_VIRSorter_k127_944109_flag=1_multi=49_3602_len=44981-gene_14	CL_VIRSorter_k127_944109_flag=1_multi=49_3602_len=44981	>Cluster_567	VC_0_1	VOG01365	Xs	sp|D3WAC5|CAPSD_BPLP2 Capsid protein	0.00114	0.000474	0.000353							0.001967	0	0	0
CORE	CON_VIRSorter_k127_79926_flag=1_multi=92_3792_len=45080-gene_52	CON_VIRSorter_k127_79926_flag=1_multi=92_3792_len=45080	>Cluster_564	VC_0_1	VOG00085	XpXrXs	sp|Q4Z9G3|PORTL_BPTWO Probable portal protein	0	0	0	0.00049289	0.000791274	0.000204548	0.00084498	0.000403907	0.000578727	0	0.00148871	0.00182761	0.00331633
CORE	CON_VIRSorter_k127_79926_flag=1_multi=92_3792_len=45080-gene_50	CON_VIRSorter_k127_79926_flag=1_multi=92_3792_len=45080	>Cluster_564	VC_0_1	VOG01365	Xs	sp|D3WAC5|CAPSD_BPLP2 Capsid protein	0	0	0	0.000289673	0.000470049	0.000317047	0.000787463	0.000254333	0.000504574	0	0.00107677	0.00154637	0.00262314
CORE	CON_VIRSorter_k127_2466157_flag=1_multi=954_0000_len=45176-gene_8	CON_VIRSorter_k127_2466157_flag=1_multi=954_0000_len=45176	>Cluster_561	VC_0_1	VOG00085	XpXrXs	sp|Q4Z9G3|PORTL_BPTWO Probable portal protein	0	0	0	0.0190501	0.0227273	0.0102329	0.0102765	0.0161313	0.00868707	0	0.0520102	0.0350948	0.087105
CORE	CON_VIRSorter_k127_2466157_flag=1_multi=954_0000_len=45176-gene_10	CON_VIRSorter_k127_2466157_flag=1_multi=954_0000_len=45176	>Cluster_561	VC_0_1	VOG01365	Xs	sp|D3WAC5|CAPSD_BPLP2 Capsid protein	0	0	0	0.0172773	0.0209553	0.0108279	0.00896077	0.0147687	0.00969412	0	0.0490605	0.0334236	0.0824841
CORE	CON_VIRSorter_k127_1761538_flag=1_multi=44_0000_len=45275-gene_51	CON_VIRSorter_k127_1761538_flag=1_multi=44_0000_len=45275	>Cluster_557	VC_0_1	VOG00085	XpXrXs	sp|Q4Z9G3|PORTL_BPTWO Probable portal protein	0	0	0	0	0	0.00176012	5.3e-05	2.11e-05	0	0	0.00176012	7.41e-05	0.00183422
CORE	CON_VIRSorter_k127_1761538_flag=1_multi=44_0000_len=45275-gene_50	CON_VIRSorter_k127_1761538_flag=1_multi=44_0000_len=45275	>Cluster_557	VC_0_1	VOG01365	Xs	sp|D3WAC5|CAPSD_BPLP2 Capsid protein	0	0	0	2.14e-05	0	0.00181649	3.31e-05	1.32e-05	1.94e-05	0	0.00183789	6.57e-05	0.00190359
CORE	CON_VIRSorter_k127_453118_flag=0_multi=326_0000_len=48003-gene_4	CON_VIRSorter_k127_453118_flag=0_multi=326_0000_len=48003	>Cluster_480	VC_0_1	VOG00085	XpXrXs	sp|Q4Z9G3|PORTL_BPTWO Probable portal protein	0	0	0	0.0124014	0.00155123	0.00383066	0.0015149	0.00536928	0.000740678	0	0.0177833	0.00762485	0.0254081
CORE	CON_VIRSorter_k127_453118_flag=0_multi=326_0000_len=48003-gene_5	CON_VIRSorter_k127_453118_flag=0_multi=326_0000_len=48003	>Cluster_480	VC_0_1	VOG01365	Xs	sp|D3WAC5|CAPSD_BPLP2 Capsid protein	0	0	0	0.0100664	0.00124	0.00243272	0.00113368	0.00432236	0.000644679	0	0.0137391	0.00610073	0.0198398
CORE	CON_VIRSorter_k127_453118_flag=0_multi=326_0000_len=48003-gene_40	CON_VIRSorter_k127_453118_flag=0_multi=326_0000_len=48003	>Cluster_480	VC_0_1	VOG05236	XhXr	sp|P16006|DCTD_BPT4 Deoxycytidylate deaminase	0	0	0	0.00775033	0.00159866	0.00218574	0.000880347	0.00350677	0.000386506	0	0.0115347	0.00477362	0.0163084
CORE	CON_VIRSorter_k127_453118_flag=0_multi=326_0000_len=48003-gene_54	CON_VIRSorter_k127_453118_flag=0_multi=326_0000_len=48003	>Cluster_480	VC_0_1	VOG05236	XhXr	sp|P16006|DCTD_BPT4 Deoxycytidylate deaminase	0	0	0	0.0149065	0.00192622	0.00288136	0.000703346	0.00512712	0.000432314	0	0.0197141	0.00626278	0.0259769
CORE	CL_VIRSorter_k127_42259_flag=1_multi=31_0000_len=49255-gene_1	CL_VIRSorter_k127_42259_flag=1_multi=31_0000_len=49255	>Cluster_453	VC_0_1	VOG01365	Xs	sp|D3WAC5|CAPSD_BPLP2 Capsid protein	2.25e-05	0.000173	5.57e-05							0.0002512	0	0	0
CORE	CL_VIRSorter_k127_15984_flag=0_multi=44_2798_len=49809-gene_70	CL_VIRSorter_k127_15984_flag=0_multi=44_2798_len=49809	>Cluster_432	VC_0_1	VOG00030	XhXs	sp|Q7Y5D9|FIBL2_BPT5 L-shaped tail fiber protein p132	0.000705	0.000567	0							0.001272	0	0	0
CORE	CL_VIRSorter_k127_15984_flag=0_multi=44_2798_len=49809-gene_15	CL_VIRSorter_k127_15984_flag=0_multi=44_2798_len=49809	>Cluster_432	VC_0_1	VOG00085	XpXrXs	sp|Q4Z9G3|PORTL_BPTWO Probable portal protein	0.000753	0.000316	0.000324							0.001393	0	0	0
CORE	CL_VIRSorter_k127_15984_flag=0_multi=44_2798_len=49809-gene_17	CL_VIRSorter_k127_15984_flag=0_multi=44_2798_len=49809	>Cluster_432	VC_0_1	VOG01365	Xs	sp|D3WAC5|CAPSD_BPLP2 Capsid protein	0.000679	0.000285	6.54e-05							0.0010294	0	0	0
CORE	CON_VIRSorter_k127_1400845_flag=0_multi=42_0013_len=49912-gene_44	CON_VIRSorter_k127_1400845_flag=0_multi=42_0013_len=49912	>Cluster_429	VC_0_1	VOG00085	XpXrXs	sp|Q4Z9G3|PORTL_BPTWO Probable portal protein	0	0	0	0.000426196	0.000506451	0.000329669	0.000674441	0.000604477	0.000681043	0	0.00126232	0.00195996	0.00322228
CORE	CON_VIRSorter_k127_1400845_flag=0_multi=42_0013_len=49912-gene_42	CON_VIRSorter_k127_1400845_flag=0_multi=42_0013_len=49912	>Cluster_429	VC_0_1	VOG01365	Xs	sp|D3WAC5|CAPSD_BPLP2 Capsid protein	0	0	0	0.000413605	0.000366208	0.000406261	0.00046907	0.000495368	0.000536401	0	0.00118607	0.00150084	0.00268691
CORE	CON_VIRSorter_k127_1400845_flag=0_multi=42_0013_len=49912-gene_35	CON_VIRSorter_k127_1400845_flag=0_multi=42_0013_len=49912	>Cluster_429	VC_0_1	VOG01839	Xs	sp|Q38305|TMP_BPLC2 Probable tape measure protein	0	0	0	0.00048092	0.000437015	0.000342372	0.000437767	0.000491751	0.000515087	0	0.00126031	0.00144461	0.00270491
CORE	CON_VIRSorter_k127_3131243_flag=1_multi=105_0000_len=50402-gene_1	CON_VIRSorter_k127_3131243_flag=1_multi=105_0000_len=50402	>Cluster_409	VC_0_1	VOG00085	XpXrXs	sp|Q4Z9G3|PORTL_BPTWO Probable portal protein	0	0	0	0.000113194	2.94e-05	1.55e-05	1.66e-05	1.99e-05	7.3e-05	0	0.000158094	0.0001095	0.000267594
CORE	CON_VIRSorter_k127_3131243_flag=1_multi=105_0000_len=50402-gene_3	CON_VIRSorter_k127_3131243_flag=1_multi=105_0000_len=50402	>Cluster_409	VC_0_1	VOG01365	Xs	sp|D3WAC5|CAPSD_BPLP2 Capsid protein	0	0	0	0.000933262	0.00134919	0.00146254	0.00149448	0.00152521	0.00111112	0	0.00374499	0.00413081	0.0078758
CORE	CL_VIRSorter_k127_5878_flag=1_multi=98_0000_len=50841-gene_83	CL_VIRSorter_k127_5878_flag=1_multi=98_0000_len=50841	>Cluster_399	VC_0_1	VOG01365	Xs	sp|D3WAC5|CAPSD_BPLP2 Capsid protein	0.000683	0.000147	7.62e-05							0.0009062	0	0	0
CORE	CL_VIRSorter_k127_395588_flag=1_multi=50_8782_len=51046-gene_8	CL_VIRSorter_k127_395588_flag=1_multi=50_8782_len=51046	>Cluster_391	VC_0_1	VOG00030	XhXs	sp|Q7Y5D9|FIBL2_BPT5 L-shaped tail fiber protein p132	0.000705	0.000206	0.000116							0.001027	0	0	0
CORE	CL_VIRSorter_k127_395588_flag=1_multi=50_8782_len=51046-gene_50	CL_VIRSorter_k127_395588_flag=1_multi=50_8782_len=51046	>Cluster_391	VC_0_1	VOG00085	XpXrXs	sp|Q4Z9G3|PORTL_BPTWO Probable portal protein	0.00107	0.00054	0.000203							0.001813	0	0	0
CORE	CL_VIRSorter_k127_395588_flag=1_multi=50_8782_len=51046-gene_49	CL_VIRSorter_k127_395588_flag=1_multi=50_8782_len=51046	>Cluster_391	VC_0_1	VOG01365	Xs	sp|D3WAC5|CAPSD_BPLP2 Capsid protein	0.000974	0.000556	0.000371							0.001901	0	0	0
CORE	CON_VIRSorter_k127_357736_flag=1_multi=70_0000_len=52711-gene_81	CON_VIRSorter_k127_357736_flag=1_multi=70_0000_len=52711	>Cluster_356	VC_0_1	VOG00030	XhXs	sp|Q7Y5D9|FIBL2_BPT5 L-shaped tail fiber protein p132	0	0	0	0.000576477	0.00057147	0.000451706	0.00118593	0.00135279	0.00108867	0	0.00159965	0.0036274	0.00522705
CORE	CON_VIRSorter_k127_357736_flag=1_multi=70_0000_len=52711-gene_61	CON_VIRSorter_k127_357736_flag=1_multi=70_0000_len=52711	>Cluster_356	VC_0_1	VOG00085	XpXrXs	sp|Q4Z9G3|PORTL_BPTWO Probable portal protein	0	0	0	0.000809229	0.000735351	0.000461695	0.00106261	0.00126984	0.000513179	0	0.00200627	0.00284563	0.0048519
CORE	CON_VIRSorter_k127_357736_flag=1_multi=70_0000_len=52711-gene_60	CON_VIRSorter_k127_357736_flag=1_multi=70_0000_len=52711	>Cluster_356	VC_0_1	VOG01365	Xs	sp|D3WAC5|CAPSD_BPLP2 Capsid protein	0	0	0	0.000660714	0.000510335	0.000696033	0.00132525	0.00116408	0.000576861	0	0.00186708	0.00306619	0.00493327
CORE	CON_VIRSorter_k127_357736_flag=1_multi=70_0000_len=52711-gene_51	CON_VIRSorter_k127_357736_flag=1_multi=70_0000_len=52711	>Cluster_356	VC_0_1	VOG01839	Xs	sp|Q38305|TMP_BPLC2 Probable tape measure protein	0	0	0	0.000537792	0.000572232	0.000752746	0.00104016	0.00109046	0.000531398	0	0.00186277	0.00266202	0.00452478
CORE	CL_VIRSorter_k127_105992_flag=1_multi=99_0000_len=55707-gene_14	CL_VIRSorter_k127_105992_flag=1_multi=99_0000_len=55707	>Cluster_299	VC_0_1	VOG00085	XpXrXs	sp|Q4Z9G3|PORTL_BPTWO Probable portal protein	0.00141	0.000821	0.00138							0.003611	0	0	0
CORE	CL_VIRSorter_k127_105992_flag=1_multi=99_0000_len=55707-gene_15	CL_VIRSorter_k127_105992_flag=1_multi=99_0000_len=55707	>Cluster_299	VC_0_1	VOG01365	Xs	sp|D3WAC5|CAPSD_BPLP2 Capsid protein	0.00113	0.000839	0.000903							0.002872	0	0	0
CORE	CON_VIRSorter_k127_1305880_flag=1_multi=31_0000_len=56031-gene_81	CON_VIRSorter_k127_1305880_flag=1_multi=31_0000_len=56031	>Cluster_295	VC_0_1	VOG00085	XpXrXs	sp|Q4Z9G3|PORTL_BPTWO Probable portal protein	0	0	0	9.94e-05	0.000248329	0.000118961	0.00068996	0.00012215	0.000852661	0	0.00046669	0.00166477	0.00213146
CORE	CON_VIRSorter_k127_1305880_flag=1_multi=31_0000_len=56031-gene_80	CON_VIRSorter_k127_1305880_flag=1_multi=31_0000_len=56031	>Cluster_295	VC_0_1	VOG01365	Xs	sp|D3WAC5|CAPSD_BPLP2 Capsid protein	0	0	0	4.34e-05	0.000226674	7.27e-05	0.000334674	4e-05	0.000803242	0	0.000342774	0.00117792	0.00152069
CORE	CL_VIRSorter_k127_16946_flag=1_multi=37_0000_len=57258-gene_28	CL_VIRSorter_k127_16946_flag=1_multi=37_0000_len=57258	>Cluster_278	VC_0_1	VOG00085	XpXrXs	sp|Q4Z9G3|PORTL_BPTWO Probable portal protein	0.000319	0.000677	0.000134							0.00113	0	0	0
CORE	CL_VIRSorter_k127_16946_flag=1_multi=37_0000_len=57258-gene_17	CL_VIRSorter_k127_16946_flag=1_multi=37_0000_len=57258	>Cluster_278	VC_0_1	VOG00826	XhXpXs	sp|P13559|ENLYS_BPPRD Endolysin	0.000173	0.000582	0.000366							0.001121	0	0	0
CORE	CL_VIRSorter_k127_16946_flag=1_multi=37_0000_len=57258-gene_30	CL_VIRSorter_k127_16946_flag=1_multi=37_0000_len=57258	>Cluster_278	VC_0_1	VOG01365	Xs	sp|D3WAC5|CAPSD_BPLP2 Capsid protein	0.000301	0.000437	0.000175							0.000913	0	0	0
CORE	CL_VIRSorter_k127_625546_flag=1_multi=112_0000_len=57299-gene_76	CL_VIRSorter_k127_625546_flag=1_multi=112_0000_len=57299	>Cluster_277	VC_0_1	VOG00030	XhXs	sp|Q7Y5D9|FIBL2_BPT5 L-shaped tail fiber protein p132	0.00343	0.0016	0.00696							0.01199	0	0	0
CORE	CL_VIRSorter_k127_625546_flag=1_multi=112_0000_len=57299-gene_58	CL_VIRSorter_k127_625546_flag=1_multi=112_0000_len=57299	>Cluster_277	VC_0_1	VOG00085	XpXrXs	sp|Q4Z9G3|PORTL_BPTWO Probable portal protein	0.00239	0.000792	0.000967							0.004149	0	0	0
CORE	CL_VIRSorter_k127_625546_flag=1_multi=112_0000_len=57299-gene_56	CL_VIRSorter_k127_625546_flag=1_multi=112_0000_len=57299	>Cluster_277	VC_0_1	VOG01365	Xs	sp|D3WAC5|CAPSD_BPLP2 Capsid protein	0.00202	0.00101	0.000928							0.003958	0	0	0
CORE	CL_VIRSorter_k127_625546_flag=1_multi=112_0000_len=57299-gene_48	CL_VIRSorter_k127_625546_flag=1_multi=112_0000_len=57299	>Cluster_277	VC_0_1	VOG01839	Xs	sp|Q38305|TMP_BPLC2 Probable tape measure protein	0.00192	0.000895	0.000391							0.003206	0	0	0
CORE	CON_VIRSorter_k127_1517642_flag=1_multi=27_0000_len=57312-gene_11	CON_VIRSorter_k127_1517642_flag=1_multi=27_0000_len=57312	>Cluster_276	VC_0_1	VOG00085	XpXrXs	sp|Q4Z9G3|PORTL_BPTWO Probable portal protein	0	0	0	0.000104923	0.00021793	0.00142113	0.000185014	0.000276368	0.00013538	0	0.00174398	0.000596762	0.00234074
CORE	CON_VIRSorter_k127_1517642_flag=1_multi=27_0000_len=57312-gene_58	CON_VIRSorter_k127_1517642_flag=1_multi=27_0000_len=57312	>Cluster_276	VC_0_1	VOG00730	XhXr	sp|Q05259|THYX_BPML5 Probable flavin-dependent thymidylate synthase	0	0	0	9.2e-05	0.000139408	0.000763996	3.16e-05	3.77e-05	0.00011085	0	0.000995404	0.00018015	0.00117555
CORE	CON_VIRSorter_k127_1517642_flag=1_multi=27_0000_len=57312-gene_12	CON_VIRSorter_k127_1517642_flag=1_multi=27_0000_len=57312	>Cluster_276	VC_0_1	VOG01365	Xs	sp|D3WAC5|CAPSD_BPLP2 Capsid protein	0	0	0	0.000190332	0.000105695	0.00122532	8.7e-05	0.000155971	9.55e-05	0	0.00152135	0.000338471	0.00185982
CORE	CON_VIRSorter_k127_1334527_flag=1_multi=47_0000_len=57342-gene_74	CON_VIRSorter_k127_1334527_flag=1_multi=47_0000_len=57342	>Cluster_275	VC_0_1	VOG01365	Xs	sp|D3WAC5|CAPSD_BPLP2 Capsid protein	0	0	0	1.04e-05	0	9.99e-06	0	1.28e-05	0.00246004	0	2.039e-05	0.00247284	0.00249323
CORE	CON_VIRSorter_k127_1334527_flag=1_multi=47_0000_len=57342-gene_75	CON_VIRSorter_k127_1334527_flag=1_multi=47_0000_len=57342	>Cluster_275	VC_0_1	VOG00085	XpXrXs	sp|Q4Z9G3|PORTL_BPTWO Probable portal protein	0	0	0	0	0	0	0	0	0.00298554	0	0	0.00298554	0.00298554
CORE	CON_VIRSorter_k127_131342_flag=1_multi=41_0000_len=57386-gene_89	CON_VIRSorter_k127_131342_flag=1_multi=41_0000_len=57386	>Cluster_274	VC_0_1	VOG00085	XpXrXs	sp|Q4Z9G3|PORTL_BPTWO Probable portal protein	0	0	0	0.000325574	0.000934265	0.000574364	0.000493517	0.000294881	0.00108336	0	0.0018342	0.00187176	0.00370597
CORE	CON_VIRSorter_k127_131342_flag=1_multi=41_0000_len=57386-gene_88	CON_VIRSorter_k127_131342_flag=1_multi=41_0000_len=57386	>Cluster_274	VC_0_1	VOG01365	Xs	sp|D3WAC5|CAPSD_BPLP2 Capsid protein	0	0	0	0.000473044	0.000783296	0.000674509	0.000367635	0.000116293	0.000863995	0	0.00193085	0.00134792	0.00327877
CORE	CON_VIRSorter_k127_2090946_flag=1_multi=29_0000_len=58430-gene_10	CON_VIRSorter_k127_2090946_flag=1_multi=29_0000_len=58430	>Cluster_254	VC_0_1	VOG00085	XpXrXs	sp|Q4Z9G3|PORTL_BPTWO Probable portal protein	0	0	0	0.00047865	0.000497088	0.00024557	0.000369256	0.000189115	0.000185277	0	0.00122131	0.000743648	0.00196496
CORE	CON_VIRSorter_k127_2090946_flag=1_multi=29_0000_len=58430-gene_11	CON_VIRSorter_k127_2090946_flag=1_multi=29_0000_len=58430	>Cluster_254	VC_0_1	VOG01365	Xs	sp|D3WAC5|CAPSD_BPLP2 Capsid protein	0	0	0	0.000354932	0.000552905	0.000349625	0.000292067	0.000224374	0.000412164	0	0.00125746	0.000928605	0.00218607
CORE	CON_VIRSorter_k127_3213525_flag=1_multi=33_0000_len=58640-gene_88	CON_VIRSorter_k127_3213525_flag=1_multi=33_0000_len=58640	>Cluster_251	VC_0_1	VOG00085	XpXrXs	sp|Q4Z9G3|PORTL_BPTWO Probable portal protein	0	0	0	0.00115479	0.000273746	4.81e-05	0.000154933	0.000678874	3.02e-05	0	0.00147663	0.000864007	0.00234064
CORE	CON_VIRSorter_k127_3213525_flag=1_multi=33_0000_len=58640-gene_86	CON_VIRSorter_k127_3213525_flag=1_multi=33_0000_len=58640	>Cluster_251	VC_0_1	VOG01365	Xs	sp|D3WAC5|CAPSD_BPLP2 Capsid protein	0	0	0	0.00100011	0.000153062	0.000110903	9.75e-05	0.000452915	5.71e-05	0	0.00126408	0.000607515	0.00187159
CORE	CON_VIRSorter_k127_839756_flag=1_multi=42_3941_len=60135-gene_16	CON_VIRSorter_k127_839756_flag=1_multi=42_3941_len=60135	>Cluster_225	VC_0_1	VOG00085	XpXrXs	sp|Q4Z9G3|PORTL_BPTWO Probable portal protein	0	0	0	0.000283192	0.000181651	0.000366931	0.000394102	0.000368577	1.5e-05	0	0.000831774	0.000777679	0.00160945
CORE	CON_VIRSorter_k127_839756_flag=1_multi=42_3941_len=60135-gene_19	CON_VIRSorter_k127_839756_flag=1_multi=42_3941_len=60135	>Cluster_225	VC_0_1	VOG01365	Xs	sp|D3WAC5|CAPSD_BPLP2 Capsid protein	0	0	0	0.000353103	0.000398652	0.000235689	0.000231129	0.000210441	0.000154628	0	0.000987444	0.000596198	0.00158364
CORE	CON_VIRSorter_k127_1816600_flag=0_multi=201_4359_len=25555-gene_10	CON_VIRSorter_k127_1816600_flag=0_multi=201_4359_len=25555	>Cluster_1559	VC_0_1	VOG00085	XpXrXs	sp|Q4Z9G3|PORTL_BPTWO Probable portal protein	0	0	0	0.00337196	0.00248048	0.00129611	0.00330325	0.00109965	0.00321128	0	0.00714855	0.00761418	0.0147627
CORE	CON_VIRSorter_k127_1816600_flag=0_multi=201_4359_len=25555-gene_11	CON_VIRSorter_k127_1816600_flag=0_multi=201_4359_len=25555	>Cluster_1559	VC_0_1	VOG01365	Xs	sp|D3WAC5|CAPSD_BPLP2 Capsid protein	0	0	0	0.00246534	0.00165072	0.000693809	0.00204648	0.00098355	0.00224621	0	0.00480987	0.00527624	0.0100861
CORE	CL_VIRSorter_k127_829192_flag=1_multi=811_4481_len=66248-gene_74	CL_VIRSorter_k127_829192_flag=1_multi=811_4481_len=66248	>Cluster_154	VC_0_1	VOG00085	XpXrXs	sp|Q4Z9G3|PORTL_BPTWO Probable portal protein	0.000819	3.05e-05	0							0.0008495	0	0	0
CORE	CL_VIRSorter_k127_829192_flag=1_multi=811_4481_len=66248-gene_3	CL_VIRSorter_k127_829192_flag=1_multi=811_4481_len=66248	>Cluster_154	VC_0_1	VOG00085	XpXrXs	sp|Q4Z9G3|PORTL_BPTWO Probable portal protein	0.00625	0.0311	0.0083							0.04565	0	0	0
CORE	CL_VIRSorter_k127_829192_flag=1_multi=811_4481_len=66248-gene_73	CL_VIRSorter_k127_829192_flag=1_multi=811_4481_len=66248	>Cluster_154	VC_0_1	VOG01365	Xs	sp|D3WAC5|CAPSD_BPLP2 Capsid protein	0.00263	0.0107	0.00367							0.017	0	0	0
CORE	CL_VIRSorter_k127_829192_flag=1_multi=811_4481_len=66248-gene_1	CL_VIRSorter_k127_829192_flag=1_multi=811_4481_len=66248	>Cluster_154	VC_0_1	VOG01365	Xs	sp|D3WAC5|CAPSD_BPLP2 Capsid protein	0.00574	0.0317	0.00988							0.04732	0	0	0
CORE	CL_VIRSorter_k127_461157_flag=1_multi=18_0000_len=26664-gene_11	CL_VIRSorter_k127_461157_flag=1_multi=18_0000_len=26664	>Cluster_1489	VC_0_1	VOG00085	XpXrXs	sp|Q4Z9G3|PORTL_BPTWO Probable portal protein	0.000476	0	0.000129							0.000605	0	0	0
CORE	CL_VIRSorter_k127_461157_flag=1_multi=18_0000_len=26664-gene_13	CL_VIRSorter_k127_461157_flag=1_multi=18_0000_len=26664	>Cluster_1489	VC_0_1	VOG01365	Xs	sp|D3WAC5|CAPSD_BPLP2 Capsid protein	0.000486	3.88e-05	4.37e-05							0.0005685	0	0	0
CORE	CON_VIRSorter_k127_1180664_flag=0_multi=84_3833_len=28695-gene_11	CON_VIRSorter_k127_1180664_flag=0_multi=84_3833_len=28695	>Cluster_1361	VC_0_1	VOG00085	XpXrXs	sp|Q4Z9G3|PORTL_BPTWO Probable portal protein	0	0	0	0.00141524	0.000752802	0.000876024	0.000514829	0.00112439	0.00146529	0	0.00304407	0.00310451	0.00614858
CORE	CON_VIRSorter_k127_1180664_flag=0_multi=84_3833_len=28695-gene_12	CON_VIRSorter_k127_1180664_flag=0_multi=84_3833_len=28695	>Cluster_1361	VC_0_1	VOG01365	Xs	sp|D3WAC5|CAPSD_BPLP2 Capsid protein	0	0	0	0.000827607	0.000664148	0.000586721	0.00057489	0.000660581	0.00134936	0	0.00207848	0.00258483	0.00466331
CORE	CON_VIRSorter_k127_1530893_flag=1_multi=107_7842_len=28981-gene_1	CON_VIRSorter_k127_1530893_flag=1_multi=107_7842_len=28981	>Cluster_1344	VC_0_1	VOG01365	Xs	sp|D3WAC5|CAPSD_BPLP2 Capsid protein	0	0	0	0.000141861	0.000236335	0.000113216	0.000218879	0.000261564	0.000128128	0	0.000491412	0.000608571	0.00109998
CORE	CL_VIRSorter_k127_630488_flag=0_multi=69_9777_len=31129-gene_30	CL_VIRSorter_k127_630488_flag=0_multi=69_9777_len=31129	>Cluster_1228	VC_0_1	VOG00085	XpXrXs	sp|Q4Z9G3|PORTL_BPTWO Probable portal protein	0.000925	0.000381	0.00114							0.002446	0	0	0
CORE	CL_VIRSorter_k127_630488_flag=0_multi=69_9777_len=31129-gene_29	CL_VIRSorter_k127_630488_flag=0_multi=69_9777_len=31129	>Cluster_1228	VC_0_1	VOG01365	Xs	sp|D3WAC5|CAPSD_BPLP2 Capsid protein	0.000919	0.000394	0.000714							0.002027	0	0	0
CORE	CL_VIRSorter_k127_630488_flag=0_multi=69_9777_len=31129-gene_21	CL_VIRSorter_k127_630488_flag=0_multi=69_9777_len=31129	>Cluster_1228	VC_0_1	VOG01839	Xs	sp|Q38305|TMP_BPLC2 Probable tape measure protein	0.000839	0.000483	0.000784							0.002106	0	0	0
CORE	CL_VIRSorter_k127_630492_flag=1_multi=31_0000_len=4307-gene_3	CL_VIRSorter_k127_630492_flag=1_multi=31_0000_len=4307	>Cluster_1228	VC_0_1	VOG00039	XpXrXs	sp|Q05220|PORTL_BPML5 Portal protein	0.000409	0.000154	0.000285							0.000848	0	0	0
CORE	CL_VIRSorter_k127_630492_flag=1_multi=31_0000_len=4307-gene_2	CL_VIRSorter_k127_630492_flag=1_multi=31_0000_len=4307	>Cluster_1228	VC_0_1	VOG00396	Xr	sp|D3WAC1|TERL_BPLP2 Terminase large subunit	0.00108	0.000441	0.00135							0.002871	0	0	0
CORE	CL_VIRSorter_k127_923386_flag=0_multi=127_6292_len=32589-gene_38	CL_VIRSorter_k127_923386_flag=0_multi=127_6292_len=32589	>Cluster_1170	VC_0_1	VOG00085	XpXrXs	sp|Q4Z9G3|PORTL_BPTWO Probable portal protein	0.00321	0.000351	0.000235							0.003796	0	0	0
CORE	CL_VIRSorter_k127_923386_flag=0_multi=127_6292_len=32589-gene_37	CL_VIRSorter_k127_923386_flag=0_multi=127_6292_len=32589	>Cluster_1170	VC_0_1	VOG01365	Xs	sp|D3WAC5|CAPSD_BPLP2 Capsid protein	0.00267	0.000409	4.39e-05							0.0031229	0	0	0
CORE	CL_VIRSorter_k127_869971_flag=0_multi=31_0000_len=33648-gene_20	CL_VIRSorter_k127_869971_flag=0_multi=31_0000_len=33648	>Cluster_1140	VC_0_1	VOG00085	XpXrXs	sp|Q4Z9G3|PORTL_BPTWO Probable portal protein	0.000122	0.000763	0.000301							0.001186	0	0	0
CORE	CL_VIRSorter_k127_869971_flag=0_multi=31_0000_len=33648-gene_21	CL_VIRSorter_k127_869971_flag=0_multi=31_0000_len=33648	>Cluster_1140	VC_0_1	VOG01365	Xs	sp|D3WAC5|CAPSD_BPLP2 Capsid protein	4.03e-05	0.000712	0.000421							0.0011733	0	0	0
CORE	CL_VIRSorter_k127_869971_flag=0_multi=31_0000_len=33648-gene_7	CL_VIRSorter_k127_869971_flag=0_multi=31_0000_len=33648	>Cluster_1140	VC_0_1	VOG05236	XhXr	sp|P16006|DCTD_BPT4 Deoxycytidylate deaminase	0	0.000361	0.000217							0.000578	0	0	0
CORE	CON_VIRSorter_k127_1031521_flag=1_multi=15_0000_len=34773-gene_1	CON_VIRSorter_k127_1031521_flag=1_multi=15_0000_len=34773	>Cluster_1091	VC_0_1	VOG01365	Xs	sp|D3WAC5|CAPSD_BPLP2 Capsid protein	0	0	0	0	0.000135923	0.000262624	0.000128214	0.000214505	2.25e-05	0	0.000398547	0.000365219	0.000763766
CORE	CL_VIRSorter_k127_355539_flag=1_multi=56_0000_len=34919-gene_33	CL_VIRSorter_k127_355539_flag=1_multi=56_0000_len=34919	>Cluster_1083	VC_0_1	VOG00085	XpXrXs	sp|Q4Z9G3|PORTL_BPTWO Probable portal protein	0.000877	0.00124	0.0021							0.004217	0	0	0
CORE	CL_VIRSorter_k127_355539_flag=1_multi=56_0000_len=34919-gene_32	CL_VIRSorter_k127_355539_flag=1_multi=56_0000_len=34919	>Cluster_1083	VC_0_1	VOG01365	Xs	sp|D3WAC5|CAPSD_BPLP2 Capsid protein	0.000601	0.00113	0.00114							0.002871	0	0	0
CORE	CL_VIRSorter_k127_355539_flag=1_multi=56_0000_len=34919-gene_37	CL_VIRSorter_k127_355539_flag=1_multi=56_0000_len=34919	>Cluster_1083	VC_0_1	VOG13082	Xs	sp|P18056|HOC_BPT4 Highly immunogenic outer capsid protein	0.000623	0.000974	0.00187							0.003467	0	0	0
CORE	CL_VIRSorter_k127_772454_flag=0_multi=71_8818_len=10985-gene_11	CL_VIRSorter_k127_772454_flag=0_multi=71_8818_len=10985	>Cluster_4114	VC_100_0	VOG00039	XpXrXs	sp|Q05220|PORTL_BPML5 Portal protein	0.000581	0.00158	0.000599							0.00276	0	0	0
CORE	CL_VIRSorter_k127_772454_flag=0_multi=71_8818_len=10985-gene_7	CL_VIRSorter_k127_772454_flag=0_multi=71_8818_len=10985	>Cluster_4114	VC_100_0	VOG00157	Xs	sp|O64210|CAPSD_BPMD2 Probable major capsid protein gp17	0.000449	0.00118	0.000324							0.001953	0	0	0
CORE	CL_VIRSorter_k127_772454_flag=0_multi=71_8818_len=10985-gene_1	CL_VIRSorter_k127_772454_flag=0_multi=71_8818_len=10985	>Cluster_4114	VC_100_0	VOG00273	Xs	sp|Q05229|VG23_BPML5 Major tail protein Gp23	0.000411	0.000876	0							0.001287	0	0	0
CORE	CL_VIRSorter_k127_712276_flag=0_multi=703_3640_len=12286-gene_3	CL_VIRSorter_k127_712276_flag=0_multi=703_3640_len=12286	>Cluster_3634	VC_100_0	VOG00052	XrXs	sp|O64219|TAP25_BPMD2 Tail assembly protein Gp25	0.00327	0.00123	0.000252							0.004752	0	0	0
CORE	CL_VIRSorter_k127_712276_flag=0_multi=703_3640_len=12286-gene_11	CL_VIRSorter_k127_712276_flag=0_multi=703_3640_len=12286	>Cluster_3634	VC_100_0	VOG00157	Xs	sp|O64210|CAPSD_BPMD2 Probable major capsid protein gp17	0.0703	0.0568	0.00904							0.13614	0	0	0
CORE	CL_VIRSorter_k127_712276_flag=0_multi=703_3640_len=12286-gene_5	CL_VIRSorter_k127_712276_flag=0_multi=703_3640_len=12286	>Cluster_3634	VC_100_0	VOG00273	Xs	sp|Q05229|VG23_BPML5 Major tail protein Gp23	0.03	0.0217	0.00188							0.05358	0	0	0
CORE	CL_VIRSorter_k127_712276_flag=0_multi=703_3640_len=12286-gene_2	CL_VIRSorter_k127_712276_flag=0_multi=703_3640_len=12286	>Cluster_3634	VC_100_0	VOG01427	Xs	sp|O64314|TMP_BPP2 Probable tape measure protein	0.00568	0.00331	0.000807							0.009797	0	0	0
CORE	CL_VIRSorter_k127_749487_flag=0_multi=109_4317_len=13223-gene_9	CL_VIRSorter_k127_749487_flag=0_multi=109_4317_len=13223	>Cluster_3307	VC_100_0	VOG00052	XrXs	sp|O64219|TAP25_BPMD2 Tail assembly protein Gp25	0.00144	0.00172	0.00121							0.00437	0	0	0
CORE	CL_VIRSorter_k127_749487_flag=0_multi=109_4317_len=13223-gene_1	CL_VIRSorter_k127_749487_flag=0_multi=109_4317_len=13223	>Cluster_3307	VC_100_0	VOG00157	Xs	sp|O64210|CAPSD_BPMD2 Probable major capsid protein gp17	0.000321	0.000504	0.000454							0.001279	0	0	0
CORE	CL_VIRSorter_k127_749487_flag=0_multi=109_4317_len=13223-gene_7	CL_VIRSorter_k127_749487_flag=0_multi=109_4317_len=13223	>Cluster_3307	VC_100_0	VOG00273	Xs	sp|Q05229|VG23_BPML5 Major tail protein Gp23	0.00117	0.00182	0.000377							0.003367	0	0	0
CORE	CL_VIRSorter_k127_749487_flag=0_multi=109_4317_len=13223-gene_10	CL_VIRSorter_k127_749487_flag=0_multi=109_4317_len=13223	>Cluster_3307	VC_100_0	VOG01427	Xs	sp|O64314|TMP_BPP2 Probable tape measure protein	0.0018	0.00231	0.0007							0.00481	0	0	0
CORE	CON_VIRSorter_k127_1923153_flag=1_multi=588_4010_len=15116-gene_4	CON_VIRSorter_k127_1923153_flag=1_multi=588_4010_len=15116	>Cluster_2771	VC_100_0	VOG00039	XpXrXs	sp|Q05220|PORTL_BPML5 Portal protein	0	0	0	0.0055391	0.00894524	0.00853369	0.00562013	0.00854784	0.00674301	0	0.023018	0.020911	0.043929
CORE	CON_VIRSorter_k127_1923153_flag=1_multi=588_4010_len=15116-gene_16	CON_VIRSorter_k127_1923153_flag=1_multi=588_4010_len=15116	>Cluster_2771	VC_100_0	VOG00052	XrXs	sp|O64219|TAP25_BPMD2 Tail assembly protein Gp25	0	0	0	0.00588505	0.0069521	0.00619964	0.00332936	0.0062935	0.00563426	0	0.0190368	0.0152571	0.0342939
CORE	CON_VIRSorter_k127_1923153_flag=1_multi=588_4010_len=15116-gene_7	CON_VIRSorter_k127_1923153_flag=1_multi=588_4010_len=15116	>Cluster_2771	VC_100_0	VOG00157	Xs	sp|O64210|CAPSD_BPMD2 Probable major capsid protein gp17	0	0	0	0.00630198	0.00736282	0.00571201	0.00483853	0.00749741	0.00703357	0	0.0193768	0.0193695	0.0387463
CORE	CON_VIRSorter_k127_1923153_flag=1_multi=588_4010_len=15116-gene_14	CON_VIRSorter_k127_1923153_flag=1_multi=588_4010_len=15116	>Cluster_2771	VC_100_0	VOG00273	Xs	sp|Q05229|VG23_BPML5 Major tail protein Gp23	0	0	0	0.00604066	0.00865722	0.00677679	0.00486424	0.00903751	0.00648471	0	0.0214747	0.0203865	0.0418611
CORE	CON_VIRSorter_k127_1923153_flag=1_multi=588_4010_len=15116-gene_6	CON_VIRSorter_k127_1923153_flag=1_multi=588_4010_len=15116	>Cluster_2771	VC_100_0	VOG01396	Xs	sp|O64209|SCAF_BPMD2 Probable capsid assembly scaffolding protein	0	0	0	0.00519152	0.00876596	0.00666439	0.0043932	0.00669823	0.00595263	0	0.0206219	0.0170441	0.0376659
CORE	CON_VIRSorter_k127_1923153_flag=1_multi=588_4010_len=15116-gene_17	CON_VIRSorter_k127_1923153_flag=1_multi=588_4010_len=15116	>Cluster_2771	VC_100_0	VOG01427	Xs	sp|O64314|TMP_BPP2 Probable tape measure protein	0	0	0	0.00596048	0.00823962	0.00791351	0.00492972	0.00810534	0.0069408	0	0.0221136	0.0199759	0.0420895
CORE	CL_VIRSorter_k127_679838_flag=0_multi=77_5289_len=18106-gene_1	CL_VIRSorter_k127_679838_flag=0_multi=77_5289_len=18106	>Cluster_2223	VC_100_0	VOG00039	XpXrXs	sp|Q05220|PORTL_BPML5 Portal protein	0.00116	0.000225	0.000127							0.001512	0	0	0
CORE	CL_VIRSorter_k127_679838_flag=0_multi=77_5289_len=18106-gene_13	CL_VIRSorter_k127_679838_flag=0_multi=77_5289_len=18106	>Cluster_2223	VC_100_0	VOG00052	XrXs	sp|O64219|TAP25_BPMD2 Tail assembly protein Gp25	0.00125	0.000161	0							0.001411	0	0	0
CORE	CL_VIRSorter_k127_679838_flag=0_multi=77_5289_len=18106-gene_4	CL_VIRSorter_k127_679838_flag=0_multi=77_5289_len=18106	>Cluster_2223	VC_100_0	VOG00157	Xs	sp|O64210|CAPSD_BPMD2 Probable major capsid protein gp17	0.00134	8.21e-05	0							0.0014221	0	0	0
CORE	CL_VIRSorter_k127_679838_flag=0_multi=77_5289_len=18106-gene_11	CL_VIRSorter_k127_679838_flag=0_multi=77_5289_len=18106	>Cluster_2223	VC_100_0	VOG00273	Xs	sp|Q05229|VG23_BPML5 Major tail protein Gp23	0.00172	0.000251	0							0.001971	0	0	0
CORE	CL_VIRSorter_k127_679838_flag=0_multi=77_5289_len=18106-gene_14	CL_VIRSorter_k127_679838_flag=0_multi=77_5289_len=18106	>Cluster_2223	VC_100_0	VOG01427	Xs	sp|O64314|TMP_BPP2 Probable tape measure protein	0.00184	0.000136	0							0.001976	0	0	0
CORE	CL_VIRSorter_k127_643805_flag=0_multi=358_6961_len=20191-gene_14	CL_VIRSorter_k127_643805_flag=0_multi=358_6961_len=20191	>Cluster_1981	VC_100_0	VOG00052	XrXs	sp|O64219|TAP25_BPMD2 Tail assembly protein Gp25	0.00719	0.000168	0							0.007358	0	0	0
CORE	CL_VIRSorter_k127_643805_flag=0_multi=358_6961_len=20191-gene_15	CL_VIRSorter_k127_643805_flag=0_multi=358_6961_len=20191	>Cluster_1981	VC_100_0	VOG00052	XrXs	sp|O64219|TAP25_BPMD2 Tail assembly protein Gp25	0.00879	0.000502	0							0.009292	0	0	0
CORE	CL_VIRSorter_k127_643805_flag=0_multi=358_6961_len=20191-gene_23	CL_VIRSorter_k127_643805_flag=0_multi=358_6961_len=20191	>Cluster_1981	VC_100_0	VOG00157	Xs	sp|O64210|CAPSD_BPMD2 Probable major capsid protein gp17	0.00828	0.000246	0							0.008526	0	0	0
CORE	CL_VIRSorter_k127_643805_flag=0_multi=358_6961_len=20191-gene_16	CL_VIRSorter_k127_643805_flag=0_multi=358_6961_len=20191	>Cluster_1981	VC_100_0	VOG00273	Xs	sp|Q05229|VG23_BPML5 Major tail protein Gp23	0.0105	0.000468	0							0.010968	0	0	0
CORE	CL_VIRSorter_k127_643805_flag=0_multi=358_6961_len=20191-gene_3	CL_VIRSorter_k127_643805_flag=0_multi=358_6961_len=20191	>Cluster_1981	VC_100_0	VOG00906	Xr	sp|O08848|RO60_MOUSE 60 kDa SS-A/Ro ribonucleoprotein	0.00021	0.000124	2.66e-05							0.0003606	0	0	0
CORE	CL_VIRSorter_k127_643805_flag=0_multi=358_6961_len=20191-gene_13	CL_VIRSorter_k127_643805_flag=0_multi=358_6961_len=20191	>Cluster_1981	VC_100_0	VOG01427	Xs	sp|O64314|TMP_BPP2 Probable tape measure protein	0.00938	0.000285	2.9e-05							0.009694	0	0	0
CORE	CL_VIRSorter_k127_312931_flag=1_multi=172_0000_len=62239-gene_10	CL_VIRSorter_k127_312931_flag=1_multi=172_0000_len=62239	>Cluster_196	VC_100_0	VOG00002	Xr	sp|O22001|VXIS_BPMD2 Excisionase	0.00153	0.000149	0							0.001679	0	0	0
CORE	CL_VIRSorter_k127_312931_flag=1_multi=172_0000_len=62239-gene_105	CL_VIRSorter_k127_312931_flag=1_multi=172_0000_len=62239	>Cluster_196	VC_100_0	VOG00039	XpXrXs	sp|Q05220|PORTL_BPML5 Portal protein	0.00107	8.83e-05	0							0.0011583	0	0	0
CORE	CL_VIRSorter_k127_312931_flag=1_multi=172_0000_len=62239-gene_70	CL_VIRSorter_k127_312931_flag=1_multi=172_0000_len=62239	>Cluster_196	VC_100_0	VOG00047	Xr	sp|P06723|VINT_BP186 Integrase	0.000997	6.57e-05	0							0.0010627	0	0	0
CORE	CL_VIRSorter_k127_312931_flag=1_multi=172_0000_len=62239-gene_94	CL_VIRSorter_k127_312931_flag=1_multi=172_0000_len=62239	>Cluster_196	VC_100_0	VOG00052	XrXs	sp|O64219|TAP25_BPMD2 Tail assembly protein Gp25	0.000798	2.82e-05	0							0.0008262	0	0	0
CORE	CL_VIRSorter_k127_312931_flag=1_multi=172_0000_len=62239-gene_102	CL_VIRSorter_k127_312931_flag=1_multi=172_0000_len=62239	>Cluster_196	VC_100_0	VOG00157	Xs	sp|O64210|CAPSD_BPMD2 Probable major capsid protein gp17	0.000908	6.1e-05	0							0.000969	0	0	0
CORE	CL_VIRSorter_k127_312931_flag=1_multi=172_0000_len=62239-gene_96	CL_VIRSorter_k127_312931_flag=1_multi=172_0000_len=62239	>Cluster_196	VC_100_0	VOG00273	Xs	sp|Q05229|VG23_BPML5 Major tail protein Gp23	0.00075	3.36e-05	0							0.0007836	0	0	0
CORE	CL_VIRSorter_k127_312931_flag=1_multi=172_0000_len=62239-gene_83	CL_VIRSorter_k127_312931_flag=1_multi=172_0000_len=62239	>Cluster_196	VC_100_0	VOG00834	Xr	sp|P03014|PINE_ECOLI Serine recombinase PinE	0.00112	0.000168	0							0.001288	0	0	0
CORE	CL_VIRSorter_k127_312931_flag=1_multi=172_0000_len=62239-gene_42	CL_VIRSorter_k127_312931_flag=1_multi=172_0000_len=62239	>Cluster_196	VC_100_0	VOG01378	XhXr	sp|P0AEF0|DNAC_ECOLI DNA replication protein DnaC	0.000448	5.46e-05	6.15e-05							0.0005641	0	0	0
CORE	CL_VIRSorter_k127_312931_flag=1_multi=172_0000_len=62239-gene_93	CL_VIRSorter_k127_312931_flag=1_multi=172_0000_len=62239	>Cluster_196	VC_100_0	VOG01427	Xs	sp|O64314|TMP_BPP2 Probable tape measure protein	0.000969	8.18e-05	0							0.0010508	0	0	0
CORE	CL_VIRSorter_k127_312931_flag=1_multi=172_0000_len=62239-gene_14	CL_VIRSorter_k127_312931_flag=1_multi=172_0000_len=62239	>Cluster_196	VC_100_0	VOG01448	XhXrXs	sp|P27381|PKG9_BPPRD DNA packaging ATPase P9	0.00092	1.9e-05	0							0.000939	0	0	0
CORE	CL_VIRSorter_k127_312931_flag=1_multi=172_0000_len=62239-gene_50	CL_VIRSorter_k127_312931_flag=1_multi=172_0000_len=62239	>Cluster_196	VC_100_0	VOG05922	Xr	sp|P03698|VBET_LAMBD Recombination protein bet	0.00078	1.5e-05	0							0.000795	0	0	0
CORE	CL_VIRSorter_k127_1148713_flag=0_multi=3615_0000_len=21654-gene_22	CL_VIRSorter_k127_1148713_flag=0_multi=3615_0000_len=21654	>Cluster_1836	VC_100_0	VOG00039	XpXrXs	sp|Q05220|PORTL_BPML5 Portal protein	0.0762	0.0313	0.00859							0.11609	0	0	0
CORE	CL_VIRSorter_k127_1148713_flag=0_multi=3615_0000_len=21654-gene_10	CL_VIRSorter_k127_1148713_flag=0_multi=3615_0000_len=21654	>Cluster_1836	VC_100_0	VOG00052	XrXs	sp|O64219|TAP25_BPMD2 Tail assembly protein Gp25	0.0458	0.0176	0.003							0.0664	0	0	0
CORE	CL_VIRSorter_k127_1148713_flag=0_multi=3615_0000_len=21654-gene_19	CL_VIRSorter_k127_1148713_flag=0_multi=3615_0000_len=21654	>Cluster_1836	VC_100_0	VOG00157	Xs	sp|O64210|CAPSD_BPMD2 Probable major capsid protein gp17	0.0685	0.0275	0.00509							0.10109	0	0	0
CORE	CL_VIRSorter_k127_1148713_flag=0_multi=3615_0000_len=21654-gene_12	CL_VIRSorter_k127_1148713_flag=0_multi=3615_0000_len=21654	>Cluster_1836	VC_100_0	VOG00273	Xs	sp|Q05229|VG23_BPML5 Major tail protein Gp23	0.0748	0.0302	0.00342							0.10842	0	0	0
CORE	CL_VIRSorter_k127_925760_flag=0_multi=381_6242_len=25360-gene_30	CL_VIRSorter_k127_925760_flag=0_multi=381_6242_len=25360	>Cluster_1570	VC_100_0	VOG00039	XpXrXs	sp|Q05220|PORTL_BPML5 Portal protein	0.0045	0.00314	0.00301							0.01065	0	0	0
CORE	CL_VIRSorter_k127_925760_flag=0_multi=381_6242_len=25360-gene_18	CL_VIRSorter_k127_925760_flag=0_multi=381_6242_len=25360	>Cluster_1570	VC_100_0	VOG00052	XrXs	sp|O64219|TAP25_BPMD2 Tail assembly protein Gp25	0.00349	0.00151	0.00118							0.00618	0	0	0
CORE	CL_VIRSorter_k127_925760_flag=0_multi=381_6242_len=25360-gene_27	CL_VIRSorter_k127_925760_flag=0_multi=381_6242_len=25360	>Cluster_1570	VC_100_0	VOG00157	Xs	sp|O64210|CAPSD_BPMD2 Probable major capsid protein gp17	0.00284	0.00229	0.00208							0.00721	0	0	0
CORE	CL_VIRSorter_k127_925760_flag=0_multi=381_6242_len=25360-gene_20	CL_VIRSorter_k127_925760_flag=0_multi=381_6242_len=25360	>Cluster_1570	VC_100_0	VOG00273	Xs	sp|Q05229|VG23_BPML5 Major tail protein Gp23	0.0042	0.00246	0.00127							0.00793	0	0	0
CORE	CL_VIRSorter_k127_925760_flag=0_multi=381_6242_len=25360-gene_31	CL_VIRSorter_k127_925760_flag=0_multi=381_6242_len=25360	>Cluster_1570	VC_100_0	VOG00396	Xr	sp|D3WAC1|TERL_BPLP2 Terminase large subunit	0.00626	0.00283	0.0037							0.01279	0	0	0
CORE	CL_VIRSorter_k127_925760_flag=0_multi=381_6242_len=25360-gene_5	CL_VIRSorter_k127_925760_flag=0_multi=381_6242_len=25360	>Cluster_1570	VC_100_0	VOG00906	Xr	sp|O08848|RO60_MOUSE 60 kDa SS-A/Ro ribonucleoprotein	0.00465	0.00231	0.00135							0.00831	0	0	0
CORE	CL_VIRSorter_k127_925760_flag=0_multi=381_6242_len=25360-gene_28	CL_VIRSorter_k127_925760_flag=0_multi=381_6242_len=25360	>Cluster_1570	VC_100_0	VOG01396	Xs	sp|O64209|SCAF_BPMD2 Probable capsid assembly scaffolding protein	0.00415	0.00287	0.00401							0.01103	0	0	0
CORE	CL_VIRSorter_k127_925760_flag=0_multi=381_6242_len=25360-gene_17	CL_VIRSorter_k127_925760_flag=0_multi=381_6242_len=25360	>Cluster_1570	VC_100_0	VOG01427	Xs	sp|O64314|TMP_BPP2 Probable tape measure protein	0.00472	0.00237	0.00132							0.00841	0	0	0
CORE	CON_VIRSorter_k127_1071360_flag=0_multi=604_0000_len=25410-gene_26	CON_VIRSorter_k127_1071360_flag=0_multi=604_0000_len=25410	>Cluster_1566	VC_100_0	VOG00047	Xr	sp|P06723|VINT_BP186 Integrase	0	0	0	0.000188445	0.000136993	0.00012633	7.75e-05	2.32e-05	0.0371211	0	0.000451768	0.0372218	0.0376736
CORE	CON_VIRSorter_k127_1071360_flag=0_multi=604_0000_len=25410-gene_9	CON_VIRSorter_k127_1071360_flag=0_multi=604_0000_len=25410	>Cluster_1566	VC_100_0	VOG00052	XrXs	sp|O64219|TAP25_BPMD2 Tail assembly protein Gp25	0	0	0	0.000184096	0	0	0	7.54e-05	0.0377998	0	0.000184096	0.0378752	0.0380593
CORE	CON_VIRSorter_k127_1071360_flag=0_multi=604_0000_len=25410-gene_7	CON_VIRSorter_k127_1071360_flag=0_multi=604_0000_len=25410	>Cluster_1566	VC_100_0	VOG00273	Xs	sp|Q05229|VG23_BPML5 Major tail protein Gp23	0	0	0	0.000183157	0.000199723	0	0.000150717	0	0.0454261	0	0.00038288	0.0455768	0.0459597
CORE	CON_VIRSorter_k127_1071360_flag=0_multi=604_0000_len=25410-gene_23	CON_VIRSorter_k127_1071360_flag=0_multi=604_0000_len=25410	>Cluster_1566	VC_100_0	VOG00906	Xr	sp|O08848|RO60_MOUSE 60 kDa SS-A/Ro ribonucleoprotein	0	0	0	0.000304115	0.000300381	0.000240595	0.000244811	0.000146277	0.0468261	0	0.000845091	0.0472171	0.0480622
CORE	CON_VIRSorter_k127_1071360_flag=0_multi=604_0000_len=25410-gene_10	CON_VIRSorter_k127_1071360_flag=0_multi=604_0000_len=25410	>Cluster_1566	VC_100_0	VOG01427	Xs	sp|O64314|TMP_BPP2 Probable tape measure protein	0	0	0	0.000174136	6.49e-05	3.42e-05	2.3e-05	1.1e-05	0.0422393	0	0.000273236	0.0422733	0.0425466
CORE	CON_VIRSorter_k127_1071360_flag=0_multi=604_0000_len=25410-gene_32	CON_VIRSorter_k127_1071360_flag=0_multi=604_0000_len=25410	>Cluster_1566	VC_100_0	VOG05867	XpXr	sp|Q853W0|KU_BPMOM Protein Ku	0	0	0	0.000219229	7.47e-05	5.25e-05	2.82e-05	0	0.0463583	0	0.000346429	0.0463865	0.0467329
CORE	CL_VIRSorter_k127_39321_flag=0_multi=280_4357_len=25586-gene_5	CL_VIRSorter_k127_39321_flag=0_multi=280_4357_len=25586	>Cluster_1556	VC_100_0	VOG00039	XpXrXs	sp|Q05220|PORTL_BPML5 Portal protein	0.00313	2.72e-05	0							0.0031572	0	0	0
CORE	CL_VIRSorter_k127_39321_flag=0_multi=280_4357_len=25586-gene_16	CL_VIRSorter_k127_39321_flag=0_multi=280_4357_len=25586	>Cluster_1556	VC_100_0	VOG00052	XrXs	sp|O64219|TAP25_BPMD2 Tail assembly protein Gp25	0.00201	0	0							0.00201	0	0	0
CORE	CL_VIRSorter_k127_39321_flag=0_multi=280_4357_len=25586-gene_8	CL_VIRSorter_k127_39321_flag=0_multi=280_4357_len=25586	>Cluster_1556	VC_100_0	VOG00157	Xs	sp|O64210|CAPSD_BPMD2 Probable major capsid protein gp17	0.00236	2.05e-05	0							0.0023805	0	0	0
CORE	CL_VIRSorter_k127_39321_flag=0_multi=280_4357_len=25586-gene_14	CL_VIRSorter_k127_39321_flag=0_multi=280_4357_len=25586	>Cluster_1556	VC_100_0	VOG00273	Xs	sp|Q05229|VG23_BPML5 Major tail protein Gp23	0.00245	3.34e-05	0							0.0024834	0	0	0
CORE	CL_VIRSorter_k127_39321_flag=0_multi=280_4357_len=25586-gene_17	CL_VIRSorter_k127_39321_flag=0_multi=280_4357_len=25586	>Cluster_1556	VC_100_0	VOG01427	Xs	sp|O64314|TMP_BPP2 Probable tape measure protein	0.00273	1.05e-05	2.84e-05							0.0027689	0	0	0
CORE	CON_VIRSorter_k127_23729_flag=0_multi=54_0012_len=25765-gene_33	CON_VIRSorter_k127_23729_flag=0_multi=54_0012_len=25765	>Cluster_1546	VC_100_0	VOG00039	XpXrXs	sp|Q05220|PORTL_BPML5 Portal protein	0	0	0	0.00022817	0.000608196	0.000422464	0.000860555	0.000822704	0.000439641	0	0.00125883	0.0021229	0.00338173
CORE	CON_VIRSorter_k127_23729_flag=0_multi=54_0012_len=25765-gene_21	CON_VIRSorter_k127_23729_flag=0_multi=54_0012_len=25765	>Cluster_1546	VC_100_0	VOG00052	XrXs	sp|O64219|TAP25_BPMD2 Tail assembly protein Gp25	0	0	0	6.14e-05	0.000780683	0.000176307	0.000315604	0.000905166	0.000665099	0	0.00101839	0.00188587	0.00290426
CORE	CON_VIRSorter_k127_23729_flag=0_multi=54_0012_len=25765-gene_30	CON_VIRSorter_k127_23729_flag=0_multi=54_0012_len=25765	>Cluster_1546	VC_100_0	VOG00157	Xs	sp|O64210|CAPSD_BPMD2 Probable major capsid protein gp17	0	0	0	0.000247578	0.000736282	0.00045265	0.000740828	0.000663977	0.000528534	0	0.00143651	0.00193334	0.00336985
CORE	CON_VIRSorter_k127_23729_flag=0_multi=54_0012_len=25765-gene_23	CON_VIRSorter_k127_23729_flag=0_multi=54_0012_len=25765	>Cluster_1546	VC_100_0	VOG00273	Xs	sp|Q05229|VG23_BPML5 Major tail protein Gp23	0	0	0	0.000220916	0.00046841	0.000246829	0.000340852	0.000588358	0.000565334	0	0.000936155	0.00149454	0.0024307
CORE	CON_VIRSorter_k127_23729_flag=0_multi=54_0012_len=25765-gene_10	CON_VIRSorter_k127_23729_flag=0_multi=54_0012_len=25765	>Cluster_1546	VC_100_0	VOG00834	Xr	sp|P03014|PINE_ECOLI Serine recombinase PinE	0	0	0	0.000188941	0.000927135	0.000434271	0.000621906	0.000696739	0.000648471	0	0.00155035	0.00196712	0.00351746
CORE	CON_VIRSorter_k127_23729_flag=0_multi=54_0012_len=25765-gene_20	CON_VIRSorter_k127_23729_flag=0_multi=54_0012_len=25765	>Cluster_1546	VC_100_0	VOG01427	Xs	sp|O64314|TMP_BPP2 Probable tape measure protein	0	0	0	0.000156535	0.000663808	0.000264844	0.00066552	0.000583654	0.000560814	0	0.00108519	0.00180999	0.00289517
CORE	CL_VIRSorter_k127_305081_flag=1_multi=1089_1091_len=27013-gene_3	CL_VIRSorter_k127_305081_flag=1_multi=1089_1091_len=27013	>Cluster_1462	VC_100_0	VOG00047	Xr	sp|P06723|VINT_BP186 Integrase	0.00654	0.000684	0							0.007224	0	0	0
CORE	CL_VIRSorter_k127_305081_flag=1_multi=1089_1091_len=27013-gene_28	CL_VIRSorter_k127_305081_flag=1_multi=1089_1091_len=27013	>Cluster_1462	VC_100_0	VOG00052	XrXs	sp|O64219|TAP25_BPMD2 Tail assembly protein Gp25	0.00423	0.000215	0							0.004445	0	0	0
CORE	CL_VIRSorter_k127_305081_flag=1_multi=1089_1091_len=27013-gene_37	CL_VIRSorter_k127_305081_flag=1_multi=1089_1091_len=27013	>Cluster_1462	VC_100_0	VOG00157	Xs	sp|O64210|CAPSD_BPMD2 Probable major capsid protein gp17	0.000384	3.08e-05	4.63e-05							0.0004611	0	0	0
CORE	CL_VIRSorter_k127_305081_flag=1_multi=1089_1091_len=27013-gene_30	CL_VIRSorter_k127_305081_flag=1_multi=1089_1091_len=27013	>Cluster_1462	VC_100_0	VOG00273	Xs	sp|Q05229|VG23_BPML5 Major tail protein Gp23	0.00536	0.000635	0							0.005995	0	0	0
CORE	CL_VIRSorter_k127_305081_flag=1_multi=1089_1091_len=27013-gene_15	CL_VIRSorter_k127_305081_flag=1_multi=1089_1091_len=27013	>Cluster_1462	VC_100_0	VOG00834	Xr	sp|P03014|PINE_ECOLI Serine recombinase PinE	0.00496	0.000458	7.65e-05							0.0054945	0	0	0
CORE	CL_VIRSorter_k127_305081_flag=1_multi=1089_1091_len=27013-gene_27	CL_VIRSorter_k127_305081_flag=1_multi=1089_1091_len=27013	>Cluster_1462	VC_100_0	VOG01427	Xs	sp|O64314|TMP_BPP2 Probable tape measure protein	0.00506	0.000405	0							0.005465	0	0	0
CORE	CL_VIRSorter_k127_360939_flag=0_multi=5589_9290_len=27124-gene_11	CL_VIRSorter_k127_360939_flag=0_multi=5589_9290_len=27124	>Cluster_1455	VC_100_0	VOG00052	XrXs	sp|O64219|TAP25_BPMD2 Tail assembly protein Gp25	0.035	0.0619	0.0182							0.1151	0	0	0
CORE	CL_VIRSorter_k127_360939_flag=0_multi=5589_9290_len=27124-gene_2	CL_VIRSorter_k127_360939_flag=0_multi=5589_9290_len=27124	>Cluster_1455	VC_100_0	VOG00157	Xs	sp|O64210|CAPSD_BPMD2 Probable major capsid protein gp17	0.0425	0.075	0.026							0.1435	0	0	0
CORE	CL_VIRSorter_k127_360939_flag=0_multi=5589_9290_len=27124-gene_9	CL_VIRSorter_k127_360939_flag=0_multi=5589_9290_len=27124	>Cluster_1455	VC_100_0	VOG00273	Xs	sp|Q05229|VG23_BPML5 Major tail protein Gp23	0.0566	0.0972	0.0294							0.1832	0	0	0
CORE	CL_VIRSorter_k127_360939_flag=0_multi=5589_9290_len=27124-gene_25	CL_VIRSorter_k127_360939_flag=0_multi=5589_9290_len=27124	>Cluster_1455	VC_100_0	VOG00906	Xr	sp|O08848|RO60_MOUSE 60 kDa SS-A/Ro ribonucleoprotein	0.0519	0.089	0.0155							0.1564	0	0	0
CORE	CL_VIRSorter_k127_360939_flag=0_multi=5589_9290_len=27124-gene_12	CL_VIRSorter_k127_360939_flag=0_multi=5589_9290_len=27124	>Cluster_1455	VC_100_0	VOG01427	Xs	sp|O64314|TMP_BPP2 Probable tape measure protein	0.0532	0.0918	0.0235							0.1685	0	0	0
CORE	CL_VIRSorter_k127_319857_flag=1_multi=54_0000_len=50002-gene_78	CL_VIRSorter_k127_319857_flag=1_multi=54_0000_len=50002	>Cluster_424	VC_101_0	VOG00039	XpXrXs	sp|Q05220|PORTL_BPML5 Portal protein	0.00085	0.000586	0							0.001436	0	0	0
CORE	CL_VIRSorter_k127_319857_flag=1_multi=54_0000_len=50002-gene_44	CL_VIRSorter_k127_319857_flag=1_multi=54_0000_len=50002	>Cluster_424	VC_101_0	VOG00047	Xr	sp|P06723|VINT_BP186 Integrase	0.000821	0.000611	0							0.001432	0	0	0
CORE	CL_VIRSorter_k127_319857_flag=1_multi=54_0000_len=50002-gene_26	CL_VIRSorter_k127_319857_flag=1_multi=54_0000_len=50002	>Cluster_424	VC_101_0	VOG00230	XhXpXr	sp|P12427|DMA_BPT2 DNA adenine methylase	0.000562	0.000451	0							0.001013	0	0	0
CORE	CL_VIRSorter_k127_319857_flag=1_multi=54_0000_len=50002-gene_68	CL_VIRSorter_k127_319857_flag=1_multi=54_0000_len=50002	>Cluster_424	VC_101_0	VOG00273	Xs	sp|Q05229|VG23_BPML5 Major tail protein Gp23	0.00108	0.000572	0							0.001652	0	0	0
CORE	CL_VIRSorter_k127_319857_flag=1_multi=54_0000_len=50002-gene_74	CL_VIRSorter_k127_319857_flag=1_multi=54_0000_len=50002	>Cluster_424	VC_101_0	VOG05696	Xs	sp|A0A0H5AXT3|CAPSD_BPK21 Major capsid protein	0.000788	0.000227	4.87e-05							0.0010637	0	0	0
CORE	CL_VIRSorter_k127_319857_flag=1_multi=54_0000_len=50002-gene_30	CL_VIRSorter_k127_319857_flag=1_multi=54_0000_len=50002	>Cluster_424	VC_101_0	VOG05922	Xr	sp|P03698|VBET_LAMBD Recombination protein bet	0.00069	0.000409	0							0.001099	0	0	0
CORE	CL_VIRSorter_k127_369866_flag=1_multi=21_0000_len=50085-gene_79	CL_VIRSorter_k127_369866_flag=1_multi=21_0000_len=50085	>Cluster_421	VC_101_0	VOG00039	XpXrXs	sp|Q05220|PORTL_BPML5 Portal protein	2.44e-05	0.000421	0							0.0004454	0	0	0
CORE	CL_VIRSorter_k127_369866_flag=1_multi=21_0000_len=50085-gene_40	CL_VIRSorter_k127_369866_flag=1_multi=21_0000_len=50085	>Cluster_421	VC_101_0	VOG00047	Xr	sp|P06723|VINT_BP186 Integrase	4.45e-05	0.000587	0							0.0006315	0	0	0
CORE	CL_VIRSorter_k127_369866_flag=1_multi=21_0000_len=50085-gene_69	CL_VIRSorter_k127_369866_flag=1_multi=21_0000_len=50085	>Cluster_421	VC_101_0	VOG00273	Xs	sp|Q05229|VG23_BPML5 Major tail protein Gp23	0	0.000407	0							0.000407	0	0	0
CORE	CL_VIRSorter_k127_369866_flag=1_multi=21_0000_len=50085-gene_19	CL_VIRSorter_k127_369866_flag=1_multi=21_0000_len=50085	>Cluster_421	VC_101_0	VOG05525	Xr	sp|P03688|VRPO_LAMBD Replication protein O	3e-05	0.000539	4.95e-05							0.0006185	0	0	0
CORE	CL_VIRSorter_k127_369866_flag=1_multi=21_0000_len=50085-gene_75	CL_VIRSorter_k127_369866_flag=1_multi=21_0000_len=50085	>Cluster_421	VC_101_0	VOG05696	Xs	sp|A0A0H5AXT3|CAPSD_BPK21 Major capsid protein	9.85e-06	0.000335	0							0.00034485	0	0	0
CORE	CL_VIRSorter_k127_369866_flag=1_multi=21_0000_len=50085-gene_25	CL_VIRSorter_k127_369866_flag=1_multi=21_0000_len=50085	>Cluster_421	VC_101_0	VOG05922	Xr	sp|P03698|VBET_LAMBD Recombination protein bet	3.58e-05	0.000361	0							0.0003968	0	0	0
CORE	CON_VIRSorter_k127_2963352_flag=1_multi=37_0000_len=45034-gene_16	CON_VIRSorter_k127_2963352_flag=1_multi=37_0000_len=45034	>Cluster_565	VC_103_0	VOG00081	XhXr	sp|P04520|PRIM_BPT4 DNA primase	0	0	0	0.000333346	0.000442719	0.000294684	0.000211004	0.000346711	0.000231597	0	0.00107075	0.000789312	0.00186006
CORE	CON_VIRSorter_k127_2963352_flag=1_multi=37_0000_len=45034-gene_46	CON_VIRSorter_k127_2963352_flag=1_multi=37_0000_len=45034	>Cluster_565	VC_103_0	VOG00120	XhXs	sp|P09425|BP25_BPT4 Baseplate wedge protein gp25	0	0	0	0.000184096	5.58e-05	5.88e-05	0	7.54e-05	0.00011085	0	0.000298696	0.00018625	0.000484946
CORE	CON_VIRSorter_k127_2963352_flag=1_multi=37_0000_len=45034-gene_47	CON_VIRSorter_k127_2963352_flag=1_multi=37_0000_len=45034	>Cluster_565	VC_103_0	VOG00426	XhXpXs	sp|P31340|SPIKE_BPP2 Spike protein	0	0	0	0.000134201	0.000243898	0.000192784	0.00017255	0.00024744	0.000151512	0	0.000570883	0.000571502	0.00114238
CORE	CON_VIRSorter_k127_2963352_flag=1_multi=37_0000_len=45034-gene_70	CON_VIRSorter_k127_2963352_flag=1_multi=37_0000_len=45034	>Cluster_565	VC_103_0	VOG00552	XhXr	sp|P10310|TERL_BPT3 Terminase, large subunit	0	0	0	0.000273056	0.000277318	0.000246119	0.000396517	0.000315897	0.000203101	0	0.000796493	0.000915515	0.00171201
CORE	CON_VIRSorter_k127_2963352_flag=1_multi=37_0000_len=45034-gene_62	CON_VIRSorter_k127_2963352_flag=1_multi=37_0000_len=45034	>Cluster_565	VC_103_0	VOG00917	Xs	sp|A0A0U5AF03|CAPSD_BPK22 Major capsid protein	0	0	0	0.000218169	0.000216274	0.000132961	0.000387617	0.000170656	0.000358271	0	0.000567404	0.000916544	0.00148395
CORE	CON_VIRSorter_k127_2963352_flag=1_multi=37_0000_len=45034-gene_45	CON_VIRSorter_k127_2963352_flag=1_multi=37_0000_len=45034	>Cluster_565	VC_103_0	VOG01286	XhXs	sp|P51767|BPJ_BPP2 Baseplate protein J	0	0	0	0.000327179	0.000165172	0.00020889	0.000317841	0.000111713	0.000147753	0	0.000701241	0.000577307	0.00127855
CORE	CON_VIRSorter_k127_2963352_flag=1_multi=37_0000_len=45034-gene_68	CON_VIRSorter_k127_2963352_flag=1_multi=37_0000_len=45034	>Cluster_565	VC_103_0	VOG02311	XhXs	sp|Q38442|GP7_BPSPP Minor head protein GP7	0	0	0	0.000306114	0.000227591	0.00026651	0.000372119	0.000273655	0.000201076	0	0.000800215	0.00084685	0.00164707
CORE	CL_VIRSorter_k127_445723_flag=1_multi=55_8059_len=48728-gene_41	CL_VIRSorter_k127_445723_flag=1_multi=55_8059_len=48728	>Cluster_465	VC_103_0	VOG00120	XhXs	sp|P09425|BP25_BPT4 Baseplate wedge protein gp25	0.00112	0	0							0.00112	0	0	0
CORE	CL_VIRSorter_k127_445723_flag=1_multi=55_8059_len=48728-gene_56	CL_VIRSorter_k127_445723_flag=1_multi=55_8059_len=48728	>Cluster_465	VC_103_0	VOG00171	Xr	sp|P20313|VHED_BPT3 Helix-destabilizing protein	0.00128	0	0							0.00128	0	0	0
CORE	CL_VIRSorter_k127_445723_flag=1_multi=55_8059_len=48728-gene_40	CL_VIRSorter_k127_445723_flag=1_multi=55_8059_len=48728	>Cluster_465	VC_103_0	VOG00426	XhXpXs	sp|P31340|SPIKE_BPP2 Spike protein	0.000916	0	0							0.000916	0	0	0
CORE	CL_VIRSorter_k127_445723_flag=1_multi=55_8059_len=48728-gene_27	CL_VIRSorter_k127_445723_flag=1_multi=55_8059_len=48728	>Cluster_465	VC_103_0	VOG00917	Xs	sp|A0A0U5AF03|CAPSD_BPK22 Major capsid protein	0.00168	0	0							0.00168	0	0	0
CORE	CL_VIRSorter_k127_445723_flag=1_multi=55_8059_len=48728-gene_42	CL_VIRSorter_k127_445723_flag=1_multi=55_8059_len=48728	>Cluster_465	VC_103_0	VOG01286	XhXs	sp|P51767|BPJ_BPP2 Baseplate protein J	0.0012	1.58e-05	3.57e-05							0.0012515	0	0	0
CORE	CL_VIRSorter_k127_445723_flag=1_multi=55_8059_len=48728-gene_24	CL_VIRSorter_k127_445723_flag=1_multi=55_8059_len=48728	>Cluster_465	VC_103_0	VOG02311	XhXs	sp|Q38442|GP7_BPSPP Minor head protein GP7	0.00117	0	0							0.00117	0	0	0
CORE	CL_VIRSorter_k127_163230_flag=1_multi=12_0000_len=30793-gene_17	CL_VIRSorter_k127_163230_flag=1_multi=12_0000_len=30793	>Cluster_1245	VC_103_0	VOG00120	XhXs	sp|P09425|BP25_BPT4 Baseplate wedge protein gp25	0.000154	0	0							0.000154	0	0	0
CORE	CL_VIRSorter_k127_163230_flag=1_multi=12_0000_len=30793-gene_29	CL_VIRSorter_k127_163230_flag=1_multi=12_0000_len=30793	>Cluster_1245	VC_103_0	VOG00171	Xr	sp|P20313|VHED_BPT3 Helix-destabilizing protein	0.000215	1.89e-05	0							0.0002339	0	0	0
CORE	CL_VIRSorter_k127_163230_flag=1_multi=12_0000_len=30793-gene_16	CL_VIRSorter_k127_163230_flag=1_multi=12_0000_len=30793	>Cluster_1245	VC_103_0	VOG00426	XhXpXs	sp|P31340|SPIKE_BPP2 Spike protein	0.000248	1.51e-05	0							0.0002631	0	0	0
CORE	CL_VIRSorter_k127_163230_flag=1_multi=12_0000_len=30793-gene_3	CL_VIRSorter_k127_163230_flag=1_multi=12_0000_len=30793	>Cluster_1245	VC_103_0	VOG00917	Xs	sp|A0A0U5AF03|CAPSD_BPK22 Major capsid protein	0.000321	1.68e-05	0							0.0003378	0	0	0
CORE	CL_VIRSorter_k127_163230_flag=1_multi=12_0000_len=30793-gene_18	CL_VIRSorter_k127_163230_flag=1_multi=12_0000_len=30793	>Cluster_1245	VC_103_0	VOG01286	XhXs	sp|P51767|BPJ_BPP2 Baseplate protein J	0.000277	1.65e-05	0							0.0002935	0	0	0
CORE	CL_VIRSorter_k127_330605_flag=0_multi=355_0000_len=40118-gene_35	CL_VIRSorter_k127_330605_flag=0_multi=355_0000_len=40118	>Cluster_846	VC_105_0	VOG00036	XpXrXs	sp|O48446|HCP16_BPSPP Head completion protein gp16	0.00202	0.00149	0.00506							0.00857	0	0	0
CORE	CL_VIRSorter_k127_330605_flag=0_multi=355_0000_len=40118-gene_58	CL_VIRSorter_k127_330605_flag=0_multi=355_0000_len=40118	>Cluster_846	VC_105_0	VOG00047	Xr	sp|P06723|VINT_BP186 Integrase	0.00359	0.00256	0.0137							0.01985	0	0	0
CORE	CL_VIRSorter_k127_330605_flag=0_multi=355_0000_len=40118-gene_25	CL_VIRSorter_k127_330605_flag=0_multi=355_0000_len=40118	>Cluster_846	VC_105_0	VOG00157	Xs	sp|O64210|CAPSD_BPMD2 Probable major capsid protein gp17	0.0036	0.00317	0.0133							0.02007	0	0	0
CORE	CL_VIRSorter_k127_330605_flag=0_multi=355_0000_len=40118-gene_37	CL_VIRSorter_k127_330605_flag=0_multi=355_0000_len=40118	>Cluster_846	VC_105_0	VOG00305	Xs	sp|P85503|STRU3_BPPAJ Structural protein 3	0.00211	0.00152	0.00675							0.01038	0	0	0
CORE	CL_VIRSorter_k127_330605_flag=0_multi=355_0000_len=40118-gene_23	CL_VIRSorter_k127_330605_flag=0_multi=355_0000_len=40118	>Cluster_846	VC_105_0	VOG00396	Xr	sp|D3WAC1|TERL_BPLP2 Terminase large subunit	0.00326	0.00269	0.0139							0.01985	0	0	0
CORE	CL_VIRSorter_k127_330605_flag=0_multi=355_0000_len=40118-gene_46	CL_VIRSorter_k127_330605_flag=0_multi=355_0000_len=40118	>Cluster_846	VC_105_0	VOG02157	XhXs	sp|P10928|BP10_BPT4 Baseplate wedge protein gp10	0.00303	0.00248	0.00891							0.01442	0	0	0
CORE	CL_VIRSorter_k127_330605_flag=0_multi=355_0000_len=40118-gene_24	CL_VIRSorter_k127_330605_flag=0_multi=355_0000_len=40118	>Cluster_846	VC_105_0	VOG02520	XhXs	sp|D3WAC4|PRO_BPLP2 Probable capsid maturation protease	0.00284	0.00222	0.0101							0.01516	0	0	0
CORE	CL_VIRSorter_k127_330605_flag=0_multi=355_0000_len=40118-gene_41	CL_VIRSorter_k127_330605_flag=0_multi=355_0000_len=40118	>Cluster_846	VC_105_0	VOG02752	Xs	sp|P51731|TMP_BPHC1 Probable tape measure protein	0.00345	0.0027	0.0102							0.01635	0	0	0
CORE	CON_VIRSorter_k127_281757_flag=1_multi=359_0000_len=42241-gene_17	CON_VIRSorter_k127_281757_flag=1_multi=359_0000_len=42241	>Cluster_709	VC_105_0	VOG00036	XpXrXs	sp|O48446|HCP16_BPSPP Head completion protein gp16	0	0	0	0.00179494	0.00326214	0.00369265	0.00307714	0.00506641	0.0037227	0	0.00874973	0.0118663	0.020616
CORE	CON_VIRSorter_k127_281757_flag=1_multi=359_0000_len=42241-gene_38	CON_VIRSorter_k127_281757_flag=1_multi=359_0000_len=42241	>Cluster_709	VC_105_0	VOG00047	Xr	sp|P06723|VINT_BP186 Integrase	0	0	0	0.00447337	0.00902424	0.00544079	0.00579767	0.00811054	0.00696955	0	0.0189384	0.0208778	0.0398162
CORE	CON_VIRSorter_k127_281757_flag=1_multi=359_0000_len=42241-gene_5	CON_VIRSorter_k127_281757_flag=1_multi=359_0000_len=42241	>Cluster_709	VC_105_0	VOG00157	Xs	sp|O64210|CAPSD_BPMD2 Probable major capsid protein gp17	0	0	0	0.00331838	0.00679841	0.00463694	0.00471655	0.00704546	0.00498614	0	0.0147537	0.0167482	0.0315019
CORE	CON_VIRSorter_k127_281757_flag=1_multi=359_0000_len=42241-gene_4	CON_VIRSorter_k127_281757_flag=1_multi=359_0000_len=42241	>Cluster_709	VC_105_0	VOG00157	Xs	sp|O64210|CAPSD_BPMD2 Probable major capsid protein gp17	0	0	0	0.00313051	0.00871965	0.00485554	0.00416507	0.00614848	0.00500952	0	0.0167057	0.0153231	0.0320288
CORE	CON_VIRSorter_k127_281757_flag=1_multi=359_0000_len=42241-gene_19	CON_VIRSorter_k127_281757_flag=1_multi=359_0000_len=42241	>Cluster_709	VC_105_0	VOG00305	Xs	sp|P85503|STRU3_BPPAJ Structural protein 3	0	0	0	0.00281559	0.00537294	0.00386492	0.00501996	0.00501835	0.00351785	0	0.0120534	0.0135562	0.0256096
CORE	CON_VIRSorter_k127_281757_flag=1_multi=359_0000_len=42241-gene_3	CON_VIRSorter_k127_281757_flag=1_multi=359_0000_len=42241	>Cluster_709	VC_105_0	VOG00396	Xr	sp|D3WAC1|TERL_BPLP2 Terminase large subunit	0	0	0	0.00377663	0.00624772	0.00465022	0.00485227	0.00736297	0.00506032	0	0.0146746	0.0172756	0.0319501
CORE	CON_VIRSorter_k127_281757_flag=1_multi=359_0000_len=42241-gene_33	CON_VIRSorter_k127_281757_flag=1_multi=359_0000_len=42241	>Cluster_709	VC_105_0	VOG01764	XhXpXrXs	sp|Q6WHG9|NEEDL_BPKVM Protein Gp5	0	0	0	0.00252167	0.00397822	0.00372308	0.00252175	0.00452031	0.00344797	0	0.010223	0.01049	0.020713
CORE	CON_VIRSorter_k127_281757_flag=1_multi=359_0000_len=42241-gene_24	CON_VIRSorter_k127_281757_flag=1_multi=359_0000_len=42241	>Cluster_709	VC_105_0	VOG02752	Xs	sp|P51731|TMP_BPHC1 Probable tape measure protein	0	0	0	0.00383576	0.00636991	0.00479519	0.00416621	0.00727571	0.005661	0	0.0150009	0.0171029	0.0321038
CORE	CL_VIRSorter_k127_641852_flag=1_multi=16_0000_len=13253-gene_12	CL_VIRSorter_k127_641852_flag=1_multi=16_0000_len=13253	>Cluster_3297	VC_105_0	VOG00036	XpXrXs	sp|O48446|HCP16_BPSPP Head completion protein gp16	8.07e-05	2.95e-05	0.000133							0.0002432	0	0	0
CORE	CL_VIRSorter_k127_641852_flag=1_multi=16_0000_len=13253-gene_1	CL_VIRSorter_k127_641852_flag=1_multi=16_0000_len=13253	>Cluster_3297	VC_105_0	VOG00157	Xs	sp|O64210|CAPSD_BPMD2 Probable major capsid protein gp17	0.00018	1.41e-05	0.00019							0.0003841	0	0	0
CORE	CL_VIRSorter_k127_641852_flag=1_multi=16_0000_len=13253-gene_14	CL_VIRSorter_k127_641852_flag=1_multi=16_0000_len=13253	>Cluster_3297	VC_105_0	VOG00305	Xs	sp|P85503|STRU3_BPPAJ Structural protein 3	0.000215	2.14e-05	0.000482							0.0007184	0	0	0
CORE	CL_VIRSorter_k127_641852_flag=1_multi=16_0000_len=13253-gene_18	CL_VIRSorter_k127_641852_flag=1_multi=16_0000_len=13253	>Cluster_3297	VC_105_0	VOG02752	Xs	sp|P51731|TMP_BPHC1 Probable tape measure protein	0.000188	4.4e-05	0.000139							0.000371	0	0	0
CORE	CON_VIRSorter_k127_497808_flag=1_multi=47_6926_len=19545-gene_15	CON_VIRSorter_k127_497808_flag=1_multi=47_6926_len=19545	>Cluster_2050	VC_105_0	VOG00036	XpXrXs	sp|O48446|HCP16_BPSPP Head completion protein gp16	0	0	0	0	0	6.43e-05	6.9e-05	8.25e-05	0	0	6.43e-05	0.0001515	0.0002158
CORE	CON_VIRSorter_k127_497808_flag=1_multi=47_6926_len=19545-gene_13	CON_VIRSorter_k127_497808_flag=1_multi=47_6926_len=19545	>Cluster_2050	VC_105_0	VOG00305	Xs	sp|P85503|STRU3_BPPAJ Structural protein 3	0	0	0	4.69e-05	0	0.000179764	9.65e-05	0	4.24e-05	0	0.000226664	0.0001389	0.000365564
CORE	CON_VIRSorter_k127_497808_flag=1_multi=47_6926_len=19545-gene_9	CON_VIRSorter_k127_497808_flag=1_multi=47_6926_len=19545	>Cluster_2050	VC_105_0	VOG02752	Xs	sp|P51731|TMP_BPHC1 Probable tape measure protein	0	0	0	7.94e-05	0.000117311	0.000142655	9.19e-05	0.000207512	0.000125568	0	0.000339366	0.00042498	0.000764346
CORE	CL_VIRSorter_k127_390434_flag=1_multi=16_0000_len=20488-gene_9	CL_VIRSorter_k127_390434_flag=1_multi=16_0000_len=20488	>Cluster_1948	VC_105_0	VOG00036	XpXrXs	sp|O48446|HCP16_BPSPP Head completion protein gp16	0	0	0.000414							0.000414	0	0	0
CORE	CL_VIRSorter_k127_390434_flag=1_multi=16_0000_len=20488-gene_27	CL_VIRSorter_k127_390434_flag=1_multi=16_0000_len=20488	>Cluster_1948	VC_105_0	VOG00157	Xs	sp|O64210|CAPSD_BPMD2 Probable major capsid protein gp17	1.24e-05	2.73e-05	0.00175							0.0017897	0	0	0
CORE	CL_VIRSorter_k127_390434_flag=1_multi=16_0000_len=20488-gene_6	CL_VIRSorter_k127_390434_flag=1_multi=16_0000_len=20488	>Cluster_1948	VC_105_0	VOG00305	Xs	sp|P85503|STRU3_BPPAJ Structural protein 3	1.95e-05	2.14e-05	0.000772							0.0008129	0	0	0
CORE	CL_VIRSorter_k127_390434_flag=1_multi=16_0000_len=20488-gene_30	CL_VIRSorter_k127_390434_flag=1_multi=16_0000_len=20488	>Cluster_1948	VC_105_0	VOG00396	Xr	sp|D3WAC1|TERL_BPLP2 Terminase large subunit	4.12e-05	5.81e-05	0.0028							0.0028993	0	0	0
CORE	CL_VIRSorter_k127_390434_flag=1_multi=16_0000_len=20488-gene_28	CL_VIRSorter_k127_390434_flag=1_multi=16_0000_len=20488	>Cluster_1948	VC_105_0	VOG02520	XhXs	sp|D3WAC4|PRO_BPLP2 Probable capsid maturation protease	5.77e-05	1.58e-05	0.00214							0.0022135	0	0	0
CORE	CL_VIRSorter_k127_390434_flag=1_multi=16_0000_len=20488-gene_1	CL_VIRSorter_k127_390434_flag=1_multi=16_0000_len=20488	>Cluster_1948	VC_105_0	VOG02752	Xs	sp|P51731|TMP_BPHC1 Probable tape measure protein	0	2.17e-05	0.00107							0.0010917	0	0	0
CORE	CON_VIRSorter_k127_2137055_flag=1_multi=13_0000_len=37742-gene_51	CON_VIRSorter_k127_2137055_flag=1_multi=13_0000_len=37742	>Cluster_973	VC_106_0	VOG00047	Xr	sp|P06723|VINT_BP186 Integrase	0	0	0	7.74e-05	0.000105514	0.000111202	5.97e-05	0.000380609	1.75e-05	0	0.000294116	0.000457809	0.000751925
CORE	CON_VIRSorter_k127_2137055_flag=1_multi=13_0000_len=37742-gene_29	CON_VIRSorter_k127_2137055_flag=1_multi=13_0000_len=37742	>Cluster_973	VC_106_0	VOG00054	XhXr	sp|P04893|TERS_BPP22 Terminase, small subunit	0	0	0	0.000125228	0.000303455	0.000159906	8.59e-05	0.00118014	0	0	0.000588589	0.00126604	0.00185462
CORE	CON_VIRSorter_k127_2137055_flag=1_multi=13_0000_len=37742-gene_30	CON_VIRSorter_k127_2137055_flag=1_multi=13_0000_len=37742	>Cluster_973	VC_106_0	VOG00552	XhXr	sp|P10310|TERL_BPT3 Terminase, large subunit	0	0	0	0.000127559	0.000231827	8.73e-05	0.000149952	0.000313592	4.94e-05	0	0.000446686	0.000512944	0.00095963
CORE	CON_VIRSorter_k127_2137055_flag=1_multi=13_0000_len=37742-gene_32	CON_VIRSorter_k127_2137055_flag=1_multi=13_0000_len=37742	>Cluster_973	VC_106_0	VOG00925	XhXpXrXs	sp|Q9T1S9|PORTL_BPAPS Portal protein	0	0	0	7.96e-05	0.000135546	3.81e-05	8.18e-05	0.000562281	8.98e-06	0	0.000253246	0.000653061	0.000906307
CORE	CON_VIRSorter_k127_2137055_flag=1_multi=13_0000_len=37742-gene_34	CON_VIRSorter_k127_2137055_flag=1_multi=13_0000_len=37742	>Cluster_973	VC_106_0	VOG01290	XrXs	sp|P19727|CAPSB_BPT7 Minor capsid protein	0	0	0	1.77e-05	0.000177203	5.09e-05	0.000109409	0.000522985	4.8e-05	0	0.000245803	0.000680394	0.000926197
CORE	CON_VIRSorter_k127_2137055_flag=1_multi=13_0000_len=37742-gene_38	CON_VIRSorter_k127_2137055_flag=1_multi=13_0000_len=37742	>Cluster_973	VC_106_0	VOG01935	XhXpXrXs	sp|Q01074|GP7_BPP22 Internal virion protein gp7	0	0	0	6.26e-05	0.000284489	2e-05	6.44e-05	0.000461792	3.77e-05	0	0.000367089	0.000563892	0.000930981
CORE	CON_VIRSorter_k127_1649439_flag=0_multi=28_0144_len=10293-gene_1	CON_VIRSorter_k127_1649439_flag=0_multi=28_0144_len=10293	>Cluster_4421	VC_106_0	VOG01290	XrXs	sp|P19727|CAPSB_BPT7 Minor capsid protein	0	0	0	0.000792317	2.67e-05	2.81e-05	0.000241476	0	2.65e-05	0	0.000847117	0.000267976	0.00111509
CORE	CON_VIRSorter_k127_1649439_flag=0_multi=28_0144_len=10293-gene_10	CON_VIRSorter_k127_1649439_flag=0_multi=28_0144_len=10293	>Cluster_4421	VC_106_0	VOG01935	XhXpXrXs	sp|Q01074|GP7_BPP22 Internal virion protein gp7	0	0	0	0.00111344	0	1.84e-05	0.000315941	2.36e-05	0	0	0.00113184	0.000339541	0.00147138
CORE	CON_VIRSorter_k127_2263965_flag=1_multi=15_0000_len=11585-gene_1	CON_VIRSorter_k127_2263965_flag=1_multi=15_0000_len=11585	>Cluster_3868	VC_106_0	VOG00925	XhXpXrXs	sp|Q9T1S9|PORTL_BPAPS Portal protein	0	0	0	0	0	0	0	0	0.000859851	0	0	0.000859851	0.000859851
CORE	CON_VIRSorter_k127_2263965_flag=1_multi=15_0000_len=11585-gene_3	CON_VIRSorter_k127_2263965_flag=1_multi=15_0000_len=11585	>Cluster_3868	VC_106_0	VOG01290	XrXs	sp|P19727|CAPSB_BPT7 Minor capsid protein	0	0	0	0	0	0	0	0	0.000548863	0	0	0.000548863	0.000548863
CORE	CON_VIRSorter_k127_2263965_flag=1_multi=15_0000_len=11585-gene_11	CON_VIRSorter_k127_2263965_flag=1_multi=15_0000_len=11585	>Cluster_3868	VC_106_0	VOG01935	XhXpXrXs	sp|Q01074|GP7_BPP22 Internal virion protein gp7	0	0	0	1.91e-05	0	0	0	0	0.000916506	0	1.91e-05	0.000916506	0.000935606
CORE	CON_VIRSorter_k127_2040316_flag=0_multi=65_6697_len=11603-gene_6	CON_VIRSorter_k127_2040316_flag=0_multi=65_6697_len=11603	>Cluster_3861	VC_106_0	VOG00925	XhXpXrXs	sp|Q9T1S9|PORTL_BPAPS Portal protein	0	0	0	3.94e-05	9.84e-05	0.000396146	7.09e-05	0.00485456	8.9e-06	0	0.000533946	0.00493436	0.0054683
CORE	CON_VIRSorter_k127_2040316_flag=0_multi=65_6697_len=11603-gene_8	CON_VIRSorter_k127_2040316_flag=0_multi=65_6697_len=11603	>Cluster_3861	VC_106_0	VOG01290	XrXs	sp|P19727|CAPSB_BPT7 Minor capsid protein	0	0	0	0	1.61e-05	0.000254038	0.00014552	0.00410836	1.6e-05	0	0.000270138	0.00426988	0.00454002
CORE	CON_VIRSorter_k127_2040316_flag=0_multi=65_6697_len=11603-gene_13	CON_VIRSorter_k127_2040316_flag=0_multi=65_6697_len=11603	>Cluster_3861	VC_106_0	VOG01935	XhXpXrXs	sp|Q01074|GP7_BPP22 Internal virion protein gp7	0	0	0	2.2e-05	0.000119712	0.000336439	6.78e-05	0.00313071	0	0	0.000478151	0.00319851	0.00367666
CORE	CON_VIRSorter_k127_1868253_flag=1_multi=9_0000_len=11787-gene_10	CON_VIRSorter_k127_1868253_flag=1_multi=9_0000_len=11787	>Cluster_3797	VC_106_0	VOG01935	XhXpXrXs	sp|Q01074|GP7_BPP22 Internal virion protein gp7	0	0	0	0.000137631	4.17e-05	0.00010984	0.000117973	0	0	0	0.000289171	0.000117973	0.000407144
CORE	CON_VIRSorter_k127_1868253_flag=1_multi=9_0000_len=11787-gene_2	CON_VIRSorter_k127_1868253_flag=1_multi=9_0000_len=11787	>Cluster_3797	VC_106_0	VOG01290	XrXs	sp|P19727|CAPSB_BPT7 Minor capsid protein	0	0	0	6.77e-05	0.0001231	0.000194603	6.97e-05	0	3.06e-05	0	0.000385403	0.0001003	0.000485703
CORE	CON_VIRSorter_k127_1751857_flag=0_multi=54_0000_len=12891-gene_21	CON_VIRSorter_k127_1751857_flag=0_multi=54_0000_len=12891	>Cluster_3419	VC_106_0	VOG01290	XrXs	sp|P19727|CAPSB_BPT7 Minor capsid protein	0	0	0	0.00341687	0	0	0	5.32e-05	3.91e-05	0	0.00341687	9.23e-05	0.00350917
CORE	CON_VIRSorter_k127_1751857_flag=0_multi=54_0000_len=12891-gene_17	CON_VIRSorter_k127_1751857_flag=0_multi=54_0000_len=12891	>Cluster_3419	VC_106_0	VOG01935	XhXpXrXs	sp|Q01074|GP7_BPP22 Internal virion protein gp7	0	0	0	0.00368868	0	0	0	0	0	0	0.00368868	0	0.00368868
CORE	CON_VIRSorter_k127_3424587_flag=1_multi=23_1231_len=14931-gene_7	CON_VIRSorter_k127_3424587_flag=1_multi=23_1231_len=14931	>Cluster_2810	VC_106_0	VOG00925	XhXpXrXs	sp|Q9T1S9|PORTL_BPAPS Portal protein	0	0	0	0.00100651	0	9.18e-06	9.86e-06	0	0	0	0.00101569	9.86e-06	0.00102555
CORE	CON_VIRSorter_k127_3424587_flag=1_multi=23_1231_len=14931-gene_9	CON_VIRSorter_k127_3424587_flag=1_multi=23_1231_len=14931	>Cluster_2810	VC_106_0	VOG01290	XrXs	sp|P19727|CAPSB_BPT7 Minor capsid protein	0	0	0	0.00114184	0	0	0	0	0	0	0.00114184	0	0.00114184
CORE	CON_VIRSorter_k127_3424587_flag=1_multi=23_1231_len=14931-gene_17	CON_VIRSorter_k127_3424587_flag=1_multi=23_1231_len=14931	>Cluster_2810	VC_106_0	VOG01935	XhXpXrXs	sp|Q01074|GP7_BPP22 Internal virion protein gp7	0	0	0	0.000758836	0	0	0	0	0	0	0.000758836	0	0.000758836
CORE	CON_VIRSorter_k127_3596027_flag=1_multi=12_0000_len=15370-gene_1	CON_VIRSorter_k127_3596027_flag=1_multi=12_0000_len=15370	>Cluster_2721	VC_106_0	VOG04358	XhXr	sp|P54308|TERL_BPSPP Terminase, large subunit	0	0	0	4.92e-05	4.47e-05	4.71e-05	5.06e-05	0	4.44e-05	0	0.000141	9.5e-05	0.000236
CORE	CON_VIRSorter_k127_3596027_flag=1_multi=12_0000_len=15370-gene_2	CON_VIRSorter_k127_3596027_flag=1_multi=12_0000_len=15370	>Cluster_2721	VC_106_0	VOG00925	XhXpXrXs	sp|Q9T1S9|PORTL_BPAPS Portal protein	0	0	0	7.73e-05	6.15e-05	0.000138815	0.000149094	0.000273194	0.000104733	0	0.000277615	0.000527021	0.000804636
CORE	CON_VIRSorter_k127_3596027_flag=1_multi=12_0000_len=15370-gene_8	CON_VIRSorter_k127_3596027_flag=1_multi=12_0000_len=15370	>Cluster_2721	VC_106_0	VOG01290	XrXs	sp|P19727|CAPSB_BPT7 Minor capsid protein	0	0	0	0.000106105	0.000144627	5.08e-05	0.00025466	0.000217374	0.000127778	0	0.000301532	0.000599812	0.000901344
CORE	CON_VIRSorter_k127_3596027_flag=1_multi=12_0000_len=15370-gene_16	CON_VIRSorter_k127_3596027_flag=1_multi=12_0000_len=15370	>Cluster_2721	VC_106_0	VOG01935	XhXpXrXs	sp|Q01074|GP7_BPP22 Internal virion protein gp7	0	0	0	5.71e-05	0.000116659	8.2e-05	0.000102707	0.000175338	3.87e-05	0	0.000255759	0.000316745	0.000572504
CORE	CON_VIRSorter_k127_54429_flag=0_multi=248_1382_len=15855-gene_9	CON_VIRSorter_k127_54429_flag=0_multi=248_1382_len=15855	>Cluster_2611	VC_106_0	VOG00054	XhXr	sp|P04893|TERS_BPP22 Terminase, small subunit	0	0	0	0.00115981	0.00170635	0.00306774	0.00272682	0.0021724	0.00194541	0	0.00593389	0.00684463	0.0127785
CORE	CON_VIRSorter_k127_54429_flag=0_multi=248_1382_len=15855-gene_11	CON_VIRSorter_k127_54429_flag=0_multi=248_1382_len=15855	>Cluster_2611	VC_106_0	VOG00925	XhXpXrXs	sp|Q9T1S9|PORTL_BPAPS Portal protein	0	0	0	0.00219382	0.00369364	0.00490231	0.00485504	0.00402745	0.00253041	0	0.0107898	0.0114129	0.0222027
CORE	CON_VIRSorter_k127_1838323_flag=0_multi=31_4075_len=16187-gene_14	CON_VIRSorter_k127_1838323_flag=0_multi=31_4075_len=16187	>Cluster_2551	VC_106_0	VOG00925	XhXpXrXs	sp|Q9T1S9|PORTL_BPAPS Portal protein	0	0	0	0.000306745	0.000418111	0.000651794	0.00018734	0.000506663	0.000216446	0	0.00137665	0.000910449	0.0022871
CORE	CON_VIRSorter_k127_1838323_flag=0_multi=31_4075_len=16187-gene_12	CON_VIRSorter_k127_1838323_flag=0_multi=31_4075_len=16187	>Cluster_2551	VC_106_0	VOG01290	XrXs	sp|P19727|CAPSB_BPT7 Minor capsid protein	0	0	0	0.000141125	0.000208392	0.000371674	0.000235889	0.000433679	0.000143397	0	0.000721191	0.000812965	0.00153416
CORE	CON_VIRSorter_k127_3555283_flag=0_multi=27_0000_len=18841-gene_12	CON_VIRSorter_k127_3555283_flag=0_multi=27_0000_len=18841	>Cluster_2133	VC_106_0	VOG01935	XhXpXrXs	sp|Q01074|GP7_BPP22 Internal virion protein gp7	0	0	0	0.000103306	9.39e-05	0.000420473	0.000106261	0.000317459	7e-05	0	0.000617679	0.00049372	0.0011114
CORE	CON_VIRSorter_k127_1097017_flag=0_multi=21_3565_len=22065-gene_20	CON_VIRSorter_k127_1097017_flag=0_multi=21_3565_len=22065	>Cluster_1792	VC_106_0	VOG00047	Xr	sp|P06723|VINT_BP186 Integrase	0	0	0	0.000567338	3.56e-05	1.87e-05	8.05e-05	0	1.77e-05	0	0.000621638	9.82e-05	0.000719838
CORE	CON_VIRSorter_k127_1097017_flag=0_multi=21_3565_len=22065-gene_11	CON_VIRSorter_k127_1097017_flag=0_multi=21_3565_len=22065	>Cluster_1792	VC_106_0	VOG00092	XhXpXrXs	sp|P03726|EXLYS_BPT7 Peptidoglycan transglycosylase gp16	0	0	0	0.000781529	7.8e-06	0	0.000150176	2.11e-05	0	0	0.000789329	0.000171276	0.000960605
CORE	CON_VIRSorter_k127_1097017_flag=0_multi=21_3565_len=22065-gene_9	CON_VIRSorter_k127_1097017_flag=0_multi=21_3565_len=22065	>Cluster_1792	VC_106_0	VOG01935	XhXpXrXs	sp|Q01074|GP7_BPP22 Internal virion protein gp7	0	0	0	0.000864789	3.66e-05	0	2.07e-05	2.47e-05	0.000127151	0	0.000901389	0.000172551	0.00107394
CORE	CON_VIRSorter_k127_2318788_flag=0_multi=51_4148_len=23225-gene_26	CON_VIRSorter_k127_2318788_flag=0_multi=51_4148_len=23225	>Cluster_1710	VC_106_0	VOG00002	Xr	sp|O22001|VXIS_BPMD2 Excisionase	0	0	0	0.000187298	0.00039713	0.000657701	6.42e-05	0.000537196	0.000281944	0	0.00124213	0.00088334	0.00212547
CORE	CON_VIRSorter_k127_2318788_flag=0_multi=51_4148_len=23225-gene_25	CON_VIRSorter_k127_2318788_flag=0_multi=51_4148_len=23225	>Cluster_1710	VC_106_0	VOG00047	Xr	sp|P06723|VINT_BP186 Integrase	0	0	0	0.000201033	0.000626331	0.00107265	0.00056127	0.000388316	0.000181572	0	0.00190001	0.00113116	0.00303117
CORE	CON_VIRSorter_k127_2318788_flag=0_multi=51_4148_len=23225-gene_7	CON_VIRSorter_k127_2318788_flag=0_multi=51_4148_len=23225	>Cluster_1710	VC_106_0	VOG00925	XhXpXrXs	sp|Q9T1S9|PORTL_BPAPS Portal protein	0	0	0	0.000416639	0.000677962	0.0013455	0.000887013	0.000690784	0.000586337	0	0.0024401	0.00216413	0.00460423
CORE	CON_VIRSorter_k127_2318788_flag=0_multi=51_4148_len=23225-gene_9	CON_VIRSorter_k127_2318788_flag=0_multi=51_4148_len=23225	>Cluster_1710	VC_106_0	VOG01290	XrXs	sp|P19727|CAPSB_BPT7 Minor capsid protein	0	0	0	0.000294111	0.000786058	0.00125921	0.000783002	0.000701776	0.000453148	0	0.00233938	0.00193793	0.00427731
CORE	CON_VIRSorter_k127_2318788_flag=0_multi=51_4148_len=23225-gene_15	CON_VIRSorter_k127_2318788_flag=0_multi=51_4148_len=23225	>Cluster_1710	VC_106_0	VOG01935	XhXpXrXs	sp|Q01074|GP7_BPP22 Internal virion protein gp7	0	0	0	0.000139263	0.000435889	0.000903952	0.000604817	0.000437464	0.000461197	0	0.0014791	0.00150348	0.00298258
CORE	CON_VIRSorter_k127_3341031_flag=0_multi=31_0348_len=25680-gene_29	CON_VIRSorter_k127_3341031_flag=0_multi=31_0348_len=25680	>Cluster_1554	VC_106_0	VOG00054	XhXr	sp|P04893|TERS_BPP22 Terminase, small subunit	0	0	0	0	0	0	0	0.000678874	0	0	0	0.000678874	0.000678874
CORE	CON_VIRSorter_k127_3341031_flag=0_multi=31_0348_len=25680-gene_4	CON_VIRSorter_k127_3341031_flag=0_multi=31_0348_len=25680	>Cluster_1554	VC_106_0	VOG00047	Xr	sp|P06723|VINT_BP186 Integrase	0	0	0	0	0	1.81e-05	1.95e-05	0.000675292	0.00013688	0	1.81e-05	0.000831672	0.000849772
CORE	CON_VIRSorter_k127_3341031_flag=0_multi=31_0348_len=25680-gene_25	CON_VIRSorter_k127_3341031_flag=0_multi=31_0348_len=25680	>Cluster_1554	VC_106_0	VOG00925	XhXpXrXs	sp|Q9T1S9|PORTL_BPAPS Portal protein	0	0	0	0	9.15e-06	0	0	0.00107687	9.09e-06	0	9.15e-06	0.00108596	0.00109511
CORE	CON_VIRSorter_k127_3341031_flag=0_multi=31_0348_len=25680-gene_16	CON_VIRSorter_k127_3341031_flag=0_multi=31_0348_len=25680	>Cluster_1554	VC_106_0	VOG01935	XhXpXrXs	sp|Q01074|GP7_BPP22 Internal virion protein gp7	0	0	0	0	0	1.85e-05	0	0.000927734	8.74e-05	0	1.85e-05	0.00101513	0.00103363
CORE	CON_VIRSorter_k127_3341031_flag=0_multi=31_0348_len=25680-gene_23	CON_VIRSorter_k127_3341031_flag=0_multi=31_0348_len=25680	>Cluster_1554	VC_106_0	VOG01290	XrXs	sp|P19727|CAPSB_BPT7 Minor capsid protein	0	0	0	0	1.64e-05	5.18e-05	0	0.000665229	3.26e-05	0	6.82e-05	0.000697829	0.000766029
CORE	CON_VIRSorter_k127_3299190_flag=0_multi=44_8209_len=26022-gene_11	CON_VIRSorter_k127_3299190_flag=0_multi=44_8209_len=26022	>Cluster_1528	VC_106_0	VOG01935	XhXpXrXs	sp|Q01074|GP7_BPP22 Internal virion protein gp7	0	0	0	8.89e-05	8.08e-05	2.13e-05	2.29e-05	0.000191262	0.000240918	0	0.000191	0.00045508	0.00064608
CORE	CON_VIRSorter_k127_3299190_flag=0_multi=44_8209_len=26022-gene_27	CON_VIRSorter_k127_3299190_flag=0_multi=44_8209_len=26022	>Cluster_1528	VC_106_0	VOG00552	XhXr	sp|P10310|TERL_BPT3 Terminase, large subunit	0	0	0	0.00026049	0.000162737	1.56e-05	0.000100478	0.000300183	0.000205864	0	0.000438827	0.000606525	0.00104535
CORE	CON_VIRSorter_k127_3299190_flag=0_multi=44_8209_len=26022-gene_25	CON_VIRSorter_k127_3299190_flag=0_multi=44_8209_len=26022	>Cluster_1528	VC_106_0	VOG00925	XhXpXrXs	sp|Q9T1S9|PORTL_BPAPS Portal protein	0	0	0	0.000169522	6.34e-05	9.55e-06	3.08e-05	0.000343209	0.000387281	0	0.000242472	0.00076129	0.00100376
CORE	CON_VIRSorter_k127_3299190_flag=0_multi=44_8209_len=26022-gene_20	CON_VIRSorter_k127_3299190_flag=0_multi=44_8209_len=26022	>Cluster_1528	VC_106_0	VOG01290	XrXs	sp|P19727|CAPSB_BPT7 Minor capsid protein	0	0	0	0.000195006	6.44e-05	1.7e-05	1.82e-05	0.000283283	0.000368268	0	0.000276406	0.000669751	0.000946157
CORE	CON_VIRSorter_k127_241671_flag=0_multi=292_6113_len=26110-gene_4	CON_VIRSorter_k127_241671_flag=0_multi=292_6113_len=26110	>Cluster_1526	VC_106_0	VOG00925	XhXpXrXs	sp|Q9T1S9|PORTL_BPAPS Portal protein	0	0	0	0.0158726	5.39e-05	9.47e-06	5.09e-05	3.65e-05	4.47e-05	0	0.015936	0.0001321	0.0160681
CORE	CON_VIRSorter_k127_241671_flag=0_multi=292_6113_len=26110-gene_6	CON_VIRSorter_k127_241671_flag=0_multi=292_6113_len=26110	>Cluster_1526	VC_106_0	VOG01290	XrXs	sp|P19727|CAPSB_BPT7 Minor capsid protein	0	0	0	0.0145934	0	5.17e-05	0	0	4.88e-05	0	0.0146451	4.88e-05	0.0146939
CORE	CON_VIRSorter_k127_241671_flag=0_multi=292_6113_len=26110-gene_13	CON_VIRSorter_k127_241671_flag=0_multi=292_6113_len=26110	>Cluster_1526	VC_106_0	VOG01935	XhXpXrXs	sp|Q01074|GP7_BPP22 Internal virion protein gp7	0	0	0	0.0129039	0	1.88e-05	0	4.84e-05	1.78e-05	0	0.0129227	6.62e-05	0.0129889
CORE	CON_VIRSorter_k127_241671_flag=0_multi=292_6113_len=26110-gene_2	CON_VIRSorter_k127_241671_flag=0_multi=292_6113_len=26110	>Cluster_1526	VC_106_0	VOG05516	Xr	sp|P68928|TERS_BPSF6 Terminase small subunit	0	0	0	0.0156482	0	0	0	0	0	0	0.0156482	0	0.0156482
CORE	CON_VIRSorter_k127_1928527_flag=0_multi=565_0144_len=26932-gene_23	CON_VIRSorter_k127_1928527_flag=0_multi=565_0144_len=26932	>Cluster_1466	VC_106_0	VOG00054	XhXr	sp|P04893|TERS_BPP22 Terminase, small subunit	0	0	0	0.00144592	0.00308091	0.0091202	0.00707742	0.0269051	0.00112582	0	0.013647	0.0351083	0.0487554
CORE	CON_VIRSorter_k127_1928527_flag=0_multi=565_0144_len=26932-gene_21	CON_VIRSorter_k127_1928527_flag=0_multi=565_0144_len=26932	>Cluster_1466	VC_106_0	VOG00925	XhXpXrXs	sp|Q9T1S9|PORTL_BPAPS Portal protein	0	0	0	0.000921252	0.00302101	0.00972416	0.00737483	0.0256883	0.001637	0	0.0136664	0.0347002	0.0483666
CORE	CON_VIRSorter_k127_1928527_flag=0_multi=565_0144_len=26932-gene_19	CON_VIRSorter_k127_1928527_flag=0_multi=565_0144_len=26932	>Cluster_1466	VC_106_0	VOG01290	XrXs	sp|P19727|CAPSB_BPT7 Minor capsid protein	0	0	0	0.00136415	0.00352311	0.00923098	0.00660969	0.0249758	0.00201026	0	0.0141182	0.0335957	0.047714
CORE	CON_VIRSorter_k127_1928527_flag=0_multi=565_0144_len=26932-gene_35	CON_VIRSorter_k127_1928527_flag=0_multi=565_0144_len=26932	>Cluster_1466	VC_106_0	VOG01342	XhXr	sp|P04530|VG41_BPT4 ATP-dependent helicase 41	0	0	0	0.00103918	0.00268268	0.00782593	0.00629194	0.0220054	0.00127988	0	0.0115478	0.0295772	0.041125
CORE	CON_VIRSorter_k127_1928527_flag=0_multi=565_0144_len=26932-gene_9	CON_VIRSorter_k127_1928527_flag=0_multi=565_0144_len=26932	>Cluster_1466	VC_106_0	VOG01935	XhXpXrXs	sp|Q01074|GP7_BPP22 Internal virion protein gp7	0	0	0	0.000792718	0.0025315	0.0081991	0.00596402	0.0226063	0.00120693	0	0.0115233	0.0297773	0.0413006
CORE	CON_VIRSorter_k127_1273761_flag=0_multi=222_0000_len=27613-gene_10	CON_VIRSorter_k127_1273761_flag=0_multi=222_0000_len=27613	>Cluster_1430	VC_106_0	VOG00894	XhXr	sp|P00581|DPOL_BPT7 DNA-directed DNA polymerase	0	0	0	0.011022	2.55e-05	0.000161155	0.000375026	0.00017237	7.6e-05	0	0.0112087	0.000623396	0.0118321
CORE	CON_VIRSorter_k127_1273761_flag=0_multi=222_0000_len=27613-gene_46	CON_VIRSorter_k127_1273761_flag=0_multi=222_0000_len=27613	>Cluster_1430	VC_106_0	VOG00925	XhXpXrXs	sp|Q9T1S9|PORTL_BPAPS Portal protein	0	0	0	0.0162874	6.04e-05	0.000169777	0.000433079	0.000163433	0.000100073	0	0.0165176	0.000696585	0.0172142
CORE	CON_VIRSorter_k127_1273761_flag=0_multi=222_0000_len=27613-gene_41	CON_VIRSorter_k127_1273761_flag=0_multi=222_0000_len=27613	>Cluster_1430	VC_106_0	VOG01290	XrXs	sp|P19727|CAPSB_BPT7 Minor capsid protein	0	0	0	0.0176032	9.94e-05	0.000139613	0.000112464	0.000111997	0.000181045	0	0.0178422	0.000405506	0.0182477
CORE	CON_VIRSorter_k127_1273761_flag=0_multi=222_0000_len=27613-gene_32	CON_VIRSorter_k127_1273761_flag=0_multi=222_0000_len=27613	>Cluster_1430	VC_106_0	VOG01935	XhXpXrXs	sp|Q01074|GP7_BPP22 Internal virion protein gp7	0	0	0	0.0129044	6.96e-05	9.17e-05	0.000571117	0.000211809	0.000121048	0	0.0130657	0.000903974	0.0139697
CORE	CON_VIRSorter_k127_3474266_flag=1_multi=33_9913_len=28485-gene_14	CON_VIRSorter_k127_3474266_flag=1_multi=33_9913_len=28485	>Cluster_1371	VC_106_0	VOG00054	XhXr	sp|P04893|TERS_BPP22 Terminase, small subunit	0	0	0	0	5.44e-05	0.000114599	0.000123085	0.000147089	0.000270196	0	0.000168999	0.00054037	0.000709369
CORE	CON_VIRSorter_k127_3474266_flag=1_multi=33_9913_len=28485-gene_3	CON_VIRSorter_k127_3474266_flag=1_multi=33_9913_len=28485	>Cluster_1371	VC_106_0	VOG00894	XhXr	sp|P00581|DPOL_BPT7 DNA-directed DNA polymerase	0	0	0	2.74e-05	0.000149411	0.000157465	2.82e-05	3.37e-05	7.43e-05	0	0.000334276	0.0001362	0.000470476
CORE	CON_VIRSorter_k127_3474266_flag=1_multi=33_9913_len=28485-gene_17	CON_VIRSorter_k127_3474266_flag=1_multi=33_9913_len=28485	>Cluster_1371	VC_106_0	VOG00925	XhXpXrXs	sp|Q9T1S9|PORTL_BPAPS Portal protein	0	0	0	7.4e-05	6.73e-05	0.000232912	0.000195777	0.000155971	0.000124155	0	0.000374212	0.000475903	0.000850115
CORE	CON_VIRSorter_k127_3474266_flag=1_multi=33_9913_len=28485-gene_21	CON_VIRSorter_k127_3474266_flag=1_multi=33_9913_len=28485	>Cluster_1371	VC_106_0	VOG01290	XrXs	sp|P19727|CAPSB_BPT7 Minor capsid protein	0	0	0	0.000108238	0.000131141	0.000172763	1.86e-05	0.000221743	8.15e-05	0	0.000412142	0.000321843	0.000733985
CORE	CON_VIRSorter_k127_3474266_flag=1_multi=33_9913_len=28485-gene_28	CON_VIRSorter_k127_3474266_flag=1_multi=33_9913_len=28485	>Cluster_1371	VC_106_0	VOG01935	XhXpXrXs	sp|Q01074|GP7_BPP22 Internal virion protein gp7	0	0	0	0	2.81e-05	0.000237102	0.00012733	7.61e-05	0	0	0.000265202	0.00020343	0.000468632
CORE	CON_VIRSorter_k127_948881_flag=1_multi=32_0000_len=28612-gene_9	CON_VIRSorter_k127_948881_flag=1_multi=32_0000_len=28612	>Cluster_1364	VC_106_0	VOG01935	XhXpXrXs	sp|Q01074|GP7_BPP22 Internal virion protein gp7	0	0	0	0	4.87e-05	0.000461818	0.000110226	0.000329305	2.42e-05	0	0.000510518	0.000463731	0.000974249
CORE	CON_VIRSorter_k127_948881_flag=1_multi=32_0000_len=28612-gene_34	CON_VIRSorter_k127_948881_flag=1_multi=32_0000_len=28612	>Cluster_1364	VC_106_0	VOG00752	Xr	sp|Q9MCN8|RUSA_BPHK7 Crossover junction endodeoxyribonuclease rusA	0	0	0	5.02e-05	0.000182497	0.000432753	0	0.000246863	0	0	0.00066545	0.000246863	0.000912313
CORE	CON_VIRSorter_k127_948881_flag=1_multi=32_0000_len=28612-gene_16	CON_VIRSorter_k127_948881_flag=1_multi=32_0000_len=28612	>Cluster_1364	VC_106_0	VOG00925	XhXpXrXs	sp|Q9T1S9|PORTL_BPAPS Portal protein	0	0	0	4.16e-05	0.00010386	0.000855764	0.000160314	0.000945119	4.69e-05	0	0.00100122	0.00115233	0.00215356
CORE	CON_VIRSorter_k127_948881_flag=1_multi=32_0000_len=28612-gene_14	CON_VIRSorter_k127_948881_flag=1_multi=32_0000_len=28612	>Cluster_1364	VC_106_0	VOG01290	XrXs	sp|P19727|CAPSB_BPT7 Minor capsid protein	0	0	0	8.86e-05	6.44e-05	0.00106959	0.000127644	0.000784477	4.8e-05	0	0.00122259	0.000960121	0.00218272
CORE	CON_VIRSorter_k127_1827965_flag=0_multi=59_0000_len=31889-gene_24	CON_VIRSorter_k127_1827965_flag=0_multi=59_0000_len=31889	>Cluster_1204	VC_106_0	VOG00047	Xr	sp|P06723|VINT_BP186 Integrase	0	0	0	0.000385614	0.000250292	0.000668252	0.00060441	0.000744852	9.95e-05	0	0.00130416	0.00144876	0.00275292
CORE	CON_VIRSorter_k127_1827965_flag=0_multi=59_0000_len=31889-gene_22	CON_VIRSorter_k127_1827965_flag=0_multi=59_0000_len=31889	>Cluster_1204	VC_106_0	VOG00894	XhXr	sp|P00581|DPOL_BPT7 DNA-directed DNA polymerase	0	0	0	0.000114418	5.2e-05	0.000301337	0.000588457	0.00101966	0.00023252	0	0.000467755	0.00184064	0.0023084
CORE	CON_VIRSorter_k127_1827965_flag=0_multi=59_0000_len=31889-gene_59	CON_VIRSorter_k127_1827965_flag=0_multi=59_0000_len=31889	>Cluster_1204	VC_106_0	VOG00925	XhXpXrXs	sp|Q9T1S9|PORTL_BPAPS Portal protein	0	0	0	0.000504523	0.000246865	0.00055751	0.000798392	0.00124032	0	0	0.0013089	0.00203871	0.00334761
CORE	CON_VIRSorter_k127_1827965_flag=0_multi=59_0000_len=31889-gene_55	CON_VIRSorter_k127_1827965_flag=0_multi=59_0000_len=31889	>Cluster_1204	VC_106_0	VOG01290	XrXs	sp|P19727|CAPSB_BPT7 Minor capsid protein	0	0	0	0.000485848	0.000376086	0.000379126	0.000943964	0.00128289	0.000243786	0	0.00124106	0.00247064	0.0037117
CORE	CON_VIRSorter_k127_1827965_flag=0_multi=59_0000_len=31889-gene_44	CON_VIRSorter_k127_1827965_flag=0_multi=59_0000_len=31889	>Cluster_1204	VC_106_0	VOG01935	XhXpXrXs	sp|Q01074|GP7_BPP22 Internal virion protein gp7	0	0	0	0.000521435	0.000291588	0.000364925	0.00072201	0.00078886	9.06e-05	0	0.00117795	0.00160147	0.00277942
CORE	CON_VIRSorter_k127_2047_flag=1_multi=26_0000_len=32714-gene_15	CON_VIRSorter_k127_2047_flag=1_multi=26_0000_len=32714	>Cluster_1165	VC_106_0	VOG00047	Xr	sp|P06723|VINT_BP186 Integrase	0	0	0	0.000390875	0.000149554	0.000157615	0.000190447	0.000151725	9.29e-05	0	0.000698044	0.000435072	0.00113312
CORE	CON_VIRSorter_k127_2047_flag=1_multi=26_0000_len=32714-gene_48	CON_VIRSorter_k127_2047_flag=1_multi=26_0000_len=32714	>Cluster_1165	VC_106_0	VOG00054	XhXr	sp|P04893|TERS_BPP22 Terminase, small subunit	0	0	0	0.000102568	0.000139806	4.91e-05	0.000422007	0.000189115	0.000463194	0	0.000291474	0.00107432	0.00136579
CORE	CON_VIRSorter_k127_2047_flag=1_multi=26_0000_len=32714-gene_45	CON_VIRSorter_k127_2047_flag=1_multi=26_0000_len=32714	>Cluster_1165	VC_106_0	VOG00262	Xr	sp|P39786|XTMB_BACSU PBSX phage terminase large subunit	0	0	0	0.000492582	0.000501868	0.000128656	0.000184244	0.000220175	0.000337043	0	0.00112311	0.000741462	0.00186457
CORE	CON_VIRSorter_k127_2047_flag=1_multi=26_0000_len=32714-gene_11	CON_VIRSorter_k127_2047_flag=1_multi=26_0000_len=32714	>Cluster_1165	VC_106_0	VOG00752	Xr	sp|Q9MCN8|RUSA_BPHK7 Crossover junction endodeoxyribonuclease rusA	0	0	0	0.000383651	0.000149411	0.000209953	0.000451	0.000269477	9.9e-05	0	0.000743015	0.000819477	0.00156249
CORE	CON_VIRSorter_k127_2047_flag=1_multi=26_0000_len=32714-gene_43	CON_VIRSorter_k127_2047_flag=1_multi=26_0000_len=32714	>Cluster_1165	VC_106_0	VOG00925	XhXpXrXs	sp|Q9T1S9|PORTL_BPAPS Portal protein	0	0	0	0.000386755	0.000342435	0.000208938	0.00044882	0.000170656	0.000295574	0	0.000938128	0.00091505	0.00185318
CORE	CON_VIRSorter_k127_2047_flag=1_multi=26_0000_len=32714-gene_41	CON_VIRSorter_k127_2047_flag=1_multi=26_0000_len=32714	>Cluster_1165	VC_106_0	VOG01290	XrXs	sp|P19727|CAPSB_BPT7 Minor capsid protein	0	0	0	0.000657424	0.000157212	0.000165686	0.000213546	0.000127596	0.000500026	0	0.000980322	0.000841168	0.00182149
CORE	CON_VIRSorter_k127_2047_flag=1_multi=26_0000_len=32714-gene_13	CON_VIRSorter_k127_2047_flag=1_multi=26_0000_len=32714	>Cluster_1165	VC_106_0	VOG01342	XhXr	sp|P04530|VG41_BPT4 ATP-dependent helicase 41	0	0	0	0.000304227	0.000221162	9.71e-05	0.000166896	9.97e-05	0.000238139	0	0.000622489	0.000504735	0.00112722
CORE	CON_VIRSorter_k127_2047_flag=1_multi=26_0000_len=32714-gene_33	CON_VIRSorter_k127_2047_flag=1_multi=26_0000_len=32714	>Cluster_1165	VC_106_0	VOG01935	XhXpXrXs	sp|Q01074|GP7_BPP22 Internal virion protein gp7	0	0	0	0.00012995	0.000147608	6.22e-05	0.000267335	7.99e-05	2.93e-05	0	0.000339758	0.000376535	0.000716293
CORE	CON_VIRSorter_k127_2318882_flag=1_multi=17_0000_len=40492-gene_11	CON_VIRSorter_k127_2318882_flag=1_multi=17_0000_len=40492	>Cluster_820	VC_107_1	VOG00120	XhXs	sp|P09425|BP25_BPT4 Baseplate wedge protein gp25	0	0	0	6.08e-05	0	0	0	7.48e-05	5.5e-05	0	6.08e-05	0.0001298	0.0001906
CORE	CON_VIRSorter_k127_2318882_flag=1_multi=17_0000_len=40492-gene_12	CON_VIRSorter_k127_2318882_flag=1_multi=17_0000_len=40492	>Cluster_820	VC_107_1	VOG00426	XhXpXs	sp|P31340|SPIKE_BPP2 Spike protein	0	0	0	0.000104814	0.000357169	0.000200758	0.000161718	0.000386512	0.000189335	0	0.000662741	0.000737565	0.00140031
CORE	CON_VIRSorter_k127_2318882_flag=1_multi=17_0000_len=40492-gene_26	CON_VIRSorter_k127_2318882_flag=1_multi=17_0000_len=40492	>Cluster_820	VC_107_1	VOG00917	Xs	sp|A0A0U5AF03|CAPSD_BPK22 Major capsid protein	0	0	0	0.000238662	0.00032531	9.52e-05	4.09e-05	0.000464493	3.59e-05	0	0.000659172	0.000541293	0.00120046
CORE	CON_VIRSorter_k127_2318882_flag=1_multi=17_0000_len=40492-gene_10	CON_VIRSorter_k127_2318882_flag=1_multi=17_0000_len=40492	>Cluster_820	VC_107_1	VOG01286	XhXs	sp|P51767|BPJ_BPP2 Baseplate protein J	0	0	0	0.00014078	0.000319818	8.43e-05	0.000199109	0.000216308	6.36e-05	0	0.000544898	0.000479017	0.00102392
CORE	CON_VIRSorter_k127_2318882_flag=1_multi=17_0000_len=40492-gene_30	CON_VIRSorter_k127_2318882_flag=1_multi=17_0000_len=40492	>Cluster_820	VC_107_1	VOG02311	XhXs	sp|Q38442|GP7_BPSPP Minor head protein GP7	0	0	0	0.000131981	0.000335809	5.06e-05	0.000244361	9.73e-05	9.54e-05	0	0.00051839	0.000437061	0.000955451
CORE	CON_VIRSorter_k127_241680_flag=1_multi=14_0991_len=46148-gene_64	CON_VIRSorter_k127_241680_flag=1_multi=14_0991_len=46148	>Cluster_532	VC_107_1	VOG00009	XhXr	sp|O57229|RUVV_VACCA Holliday junction resolvase	0	0	0	6.68e-05	0.000242764	0.000223869	0	4.1e-05	9.05e-05	0	0.000533433	0.0001315	0.000664933
CORE	CON_VIRSorter_k127_241680_flag=1_multi=14_0991_len=46148-gene_2	CON_VIRSorter_k127_241680_flag=1_multi=14_0991_len=46148	>Cluster_532	VC_107_1	VOG00120	XhXs	sp|P09425|BP25_BPT4 Baseplate wedge protein gp25	0	0	0	0.000184096	0	0.000705227	6.31e-05	7.54e-05	0	0	0.000889323	0.0001385	0.00102782
CORE	CON_VIRSorter_k127_241680_flag=1_multi=14_0991_len=46148-gene_3	CON_VIRSorter_k127_241680_flag=1_multi=14_0991_len=46148	>Cluster_532	VC_107_1	VOG00426	XhXpXs	sp|P31340|SPIKE_BPP2 Spike protein	0	0	0	0.000119166	0.000243645	0.000256779	3.06e-05	0.000146479	0	0	0.00061959	0.000177079	0.000796669
CORE	CON_VIRSorter_k127_241680_flag=1_multi=14_0991_len=46148-gene_22	CON_VIRSorter_k127_241680_flag=1_multi=14_0991_len=46148	>Cluster_532	VC_107_1	VOG00917	Xs	sp|A0A0U5AF03|CAPSD_BPK22 Major capsid protein	0	0	0	0.000138072	0.000286782	0.00030224	0	0.000290946	7.13e-05	0	0.000727094	0.000362246	0.00108934
CORE	CON_VIRSorter_k127_241680_flag=1_multi=14_0991_len=46148-gene_1	CON_VIRSorter_k127_241680_flag=1_multi=14_0991_len=46148	>Cluster_532	VC_107_1	VOG01286	XhXs	sp|P51767|BPJ_BPP2 Baseplate protein J	0	0	0	4.98e-05	0.000362041	0.000429251	0	0.000153041	4.5e-05	0	0.000841092	0.000198041	0.00103913
CORE	CON_VIRSorter_k127_241680_flag=1_multi=14_0991_len=46148-gene_38	CON_VIRSorter_k127_241680_flag=1_multi=14_0991_len=46148	>Cluster_532	VC_107_1	VOG02311	XhXs	sp|Q38442|GP7_BPSPP Minor head protein GP7	0	0	0	0.000237565	0.000239863	0.000101117	8.15e-05	0.000162231	7.15e-05	0	0.000578545	0.000315231	0.000893776
CORE	CON_VIRSorter_k127_241680_flag=1_multi=14_0991_len=46148-gene_53	CON_VIRSorter_k127_241680_flag=1_multi=14_0991_len=46148	>Cluster_532	VC_107_1	VOG05236	XhXr	sp|P16006|DCTD_BPT4 Deoxycytidylate deaminase	0	0	0	0	0.000554351	0.000269646	9.65e-05	5.77e-05	8.48e-05	0	0.000823997	0.000239	0.001063
CORE	CON_VIRSorter_k127_1390931_flag=1_multi=31_0000_len=48905-gene_74	CON_VIRSorter_k127_1390931_flag=1_multi=31_0000_len=48905	>Cluster_462	VC_107_1	VOG00212	XhXr	sp|P9WNU1|DPO3B_MYCTU Beta sliding clamp	0	0	0	0	0	0.00149342	0.000200501	0	0	0	0.00149342	0.000200501	0.00169392
CORE	CON_VIRSorter_k127_1390931_flag=1_multi=31_0000_len=48905-gene_50	CON_VIRSorter_k127_1390931_flag=1_multi=31_0000_len=48905	>Cluster_462	VC_107_1	VOG00262	Xr	sp|P39786|XTMB_BACSU PBSX phage terminase large subunit	0	0	0	0	1.41e-05	0.00206427	0.000143555	0	0	0	0.00207837	0.000143555	0.00222193
CORE	CON_VIRSorter_k127_1390931_flag=1_multi=31_0000_len=48905-gene_45	CON_VIRSorter_k127_1390931_flag=1_multi=31_0000_len=48905	>Cluster_462	VC_107_1	VOG00917	Xs	sp|A0A0U5AF03|CAPSD_BPK22 Major capsid protein	0	0	0	0	0	0.00165096	0.000155887	0	0	0	0.00165096	0.000155887	0.00180684
CORE	CON_VIRSorter_k127_1390931_flag=1_multi=31_0000_len=48905-gene_32	CON_VIRSorter_k127_1390931_flag=1_multi=31_0000_len=48905	>Cluster_462	VC_107_1	VOG00426	XhXpXs	sp|P31340|SPIKE_BPP2 Spike protein	0	0	0	0	0	0.00104515	0.000236324	0	0	0	0.00104515	0.000236324	0.00128147
CORE	CON_VIRSorter_k127_1390931_flag=1_multi=31_0000_len=48905-gene_30	CON_VIRSorter_k127_1390931_flag=1_multi=31_0000_len=48905	>Cluster_462	VC_107_1	VOG01286	XhXs	sp|P51767|BPJ_BPP2 Baseplate protein J	0	0	0	0	1.6e-05	0.00133465	0.000199598	0	1.59e-05	0	0.00135065	0.000215498	0.00156614
CORE	CON_VIRSorter_k127_1390931_flag=1_multi=31_0000_len=48905-gene_24	CON_VIRSorter_k127_1390931_flag=1_multi=31_0000_len=48905	>Cluster_462	VC_107_1	VOG01764	XhXpXrXs	sp|Q6WHG9|NEEDL_BPKVM Protein Gp5	0	0	0	0	0	0.000914537	0.00010914	0	3.19e-05	0	0.000914537	0.00014104	0.00105558
CORE	CON_VIRSorter_k127_1390931_flag=1_multi=31_0000_len=48905-gene_48	CON_VIRSorter_k127_1390931_flag=1_multi=31_0000_len=48905	>Cluster_462	VC_107_1	VOG02311	XhXs	sp|Q38442|GP7_BPSPP Minor head protein GP7	0	0	0	0	0	0.00163242	0.000265652	0	0	0	0.00163242	0.000265652	0.00189807
CORE	CON_VIRSorter_k127_1390931_flag=1_multi=31_0000_len=48905-gene_36	CON_VIRSorter_k127_1390931_flag=1_multi=31_0000_len=48905	>Cluster_462	VC_107_1	VOG05311	Xs	sp|Q9XJR2|P5_BPPM2 Protein P5	0	0	0	1.21e-05	1.1e-05	0.0016641	0.000148944	0	1.09e-05	0	0.0016872	0.000159844	0.00184704
CORE	CON_VIRSorter_k127_2868179_flag=0_multi=56_0009_len=122469-gene_143	CON_VIRSorter_k127_2868179_flag=0_multi=56_0009_len=122469	>Cluster_27	VC_107_1	VOG00009	XhXr	sp|O57229|RUVV_VACCA Holliday junction resolvase	0	0	0	0.000566823	0.000789781	0.000723786	0.00171024	0.000743189	0.000511951	0	0.00208039	0.00296538	0.00504577
CORE	CON_VIRSorter_k127_2868179_flag=0_multi=56_0009_len=122469-gene_95	CON_VIRSorter_k127_2868179_flag=0_multi=56_0009_len=122469	>Cluster_27	VC_107_1	VOG00120	XhXs	sp|P09425|BP25_BPT4 Baseplate wedge protein gp25	0	0	0	0.000425918	0.000718777	0.00069925	0.000375515	0.000299165	0.000769372	0	0.00184395	0.00144405	0.003288
CORE	CON_VIRSorter_k127_2868179_flag=0_multi=56_0009_len=122469-gene_96	CON_VIRSorter_k127_2868179_flag=0_multi=56_0009_len=122469	>Cluster_27	VC_107_1	VOG00426	XhXpXs	sp|P31340|SPIKE_BPP2 Spike protein	0	0	0	0.00051514	0.000789935	0.000678346	0.000861046	0.000435332	0.000639747	0	0.00198342	0.00193612	0.00391955
CORE	CON_VIRSorter_k127_2868179_flag=0_multi=56_0009_len=122469-gene_120	CON_VIRSorter_k127_2868179_flag=0_multi=56_0009_len=122469	>Cluster_27	VC_107_1	VOG00552	XhXr	sp|P10310|TERL_BPT3 Terminase, large subunit	0	0	0	0.000434197	0.00109912	0.00103956	0.00148341	0.000571838	0.000686287	0	0.00257288	0.00274153	0.00531441
CORE	CON_VIRSorter_k127_2868179_flag=0_multi=56_0009_len=122469-gene_37	CON_VIRSorter_k127_2868179_flag=0_multi=56_0009_len=122469	>Cluster_27	VC_107_1	VOG00729	XhXr	sp|O64301|DPA44_BPR69 DNA polymerase accessory protein 44	0	0	0	0.000425993	0.000612911	0.000815936	0.000931129	0.000894537	0.000585147	0	0.00185484	0.00241081	0.00426565
CORE	CON_VIRSorter_k127_2868179_flag=0_multi=56_0009_len=122469-gene_112	CON_VIRSorter_k127_2868179_flag=0_multi=56_0009_len=122469	>Cluster_27	VC_107_1	VOG00917	Xs	sp|A0A0U5AF03|CAPSD_BPK22 Major capsid protein	0	0	0	0.000549271	0.000730862	0.000826618	0.00125103	0.00106097	0.000779583	0	0.00210675	0.00309159	0.00519834
CORE	CON_VIRSorter_k127_2868179_flag=0_multi=56_0009_len=122469-gene_94	CON_VIRSorter_k127_2868179_flag=0_multi=56_0009_len=122469	>Cluster_27	VC_107_1	VOG01286	XhXs	sp|P51767|BPJ_BPP2 Baseplate protein J	0	0	0	0.000599562	0.000708273	0.0010479	0.000740055	0.00110547	0.000879971	0	0.00235574	0.0027255	0.00508124
CORE	CON_VIRSorter_k127_2868179_flag=0_multi=56_0009_len=122469-gene_141	CON_VIRSorter_k127_2868179_flag=0_multi=56_0009_len=122469	>Cluster_27	VC_107_1	VOG01342	XhXr	sp|P04530|VG41_BPT4 ATP-dependent helicase 41	0	0	0	0.000398875	0.000577251	0.00080644	0.00121566	0.000998755	0.00057375	0	0.00178257	0.00278816	0.00457073
CORE	CON_VIRSorter_k127_2868179_flag=0_multi=56_0009_len=122469-gene_116	CON_VIRSorter_k127_2868179_flag=0_multi=56_0009_len=122469	>Cluster_27	VC_107_1	VOG02311	XhXs	sp|Q38442|GP7_BPSPP Minor head protein GP7	0	0	0	0.000276145	0.000836446	0.00105784	0.000978372	0.00071659	0.000581961	0	0.00217043	0.00227692	0.00444735
CORE	CON_VIRSorter_k127_2868179_flag=0_multi=56_0009_len=122469-gene_12	CON_VIRSorter_k127_2868179_flag=0_multi=56_0009_len=122469	>Cluster_27	VC_107_1	VOG02510	XhXrXs	sp|P03273|PKG1_ADE07 Packaging protein 1	0	0	0	0.000313527	0.000370374	0.000540469	0.000967484	0.000693697	0.000594668	0	0.00122437	0.00225585	0.00348022
CORE	CON_VIRSorter_k127_2868179_flag=0_multi=56_0009_len=122469-gene_65	CON_VIRSorter_k127_2868179_flag=0_multi=56_0009_len=122469	>Cluster_27	VC_107_1	VOG02510	XhXrXs	sp|P03273|PKG1_ADE07 Packaging protein 1	0	0	0	0.000484029	0.000855243	0.00103011	0.000580853	0.00069413	0.000704332	0	0.00236938	0.00197931	0.00434869
CORE	CON_VIRSorter_k127_2868179_flag=0_multi=56_0009_len=122469-gene_40	CON_VIRSorter_k127_2868179_flag=0_multi=56_0009_len=122469	>Cluster_27	VC_107_1	VOG05317	XhXs	sp|P03711|SCAF_LAMBD Capsid assembly protease C	0	0	0	0.000583127	0.000596127	0.000942391	0.00108715	0.00116477	0.000691264	0	0.00212165	0.00294318	0.00506483
CORE	CON_VIRSorter_k127_2868179_flag=0_multi=56_0009_len=122469-gene_9	CON_VIRSorter_k127_2868179_flag=0_multi=56_0009_len=122469	>Cluster_27	VC_107_1	VOG05494	XhXr	sp|O67125|DPO3A_AQUAE DNA polymerase III subunit alpha	0	0	0	0.000411148	0.000507444	0.000752242	0.00082057	0.000512927	0.000548706	0	0.00167083	0.0018822	0.00355304
CORE	CL_VIRSorter_k127_756331_flag=0_multi=36_0000_len=18570-gene_2	CL_VIRSorter_k127_756331_flag=0_multi=36_0000_len=18570	>Cluster_2165	VC_107_1	VOG00120	XhXs	sp|P09425|BP25_BPT4 Baseplate wedge protein gp25	0.000306	0.000168	0							0.000474	0	0	0
CORE	CL_VIRSorter_k127_756331_flag=0_multi=36_0000_len=18570-gene_3	CL_VIRSorter_k127_756331_flag=0_multi=36_0000_len=18570	>Cluster_2165	VC_107_1	VOG00426	XhXpXs	sp|P31340|SPIKE_BPP2 Spike protein	0.000674	0.000211	0							0.000885	0	0	0
CORE	CL_VIRSorter_k127_756331_flag=0_multi=36_0000_len=18570-gene_25	CL_VIRSorter_k127_756331_flag=0_multi=36_0000_len=18570	>Cluster_2165	VC_107_1	VOG00552	XhXr	sp|P10310|TERL_BPT3 Terminase, large subunit	0.000683	0.000278	6.26e-05							0.0010236	0	0	0
CORE	CL_VIRSorter_k127_756331_flag=0_multi=36_0000_len=18570-gene_19	CL_VIRSorter_k127_756331_flag=0_multi=36_0000_len=18570	>Cluster_2165	VC_107_1	VOG00917	Xs	sp|A0A0U5AF03|CAPSD_BPK22 Major capsid protein	0.000856	0.000368	3.68e-05							0.0012608	0	0	0
CORE	CL_VIRSorter_k127_756331_flag=0_multi=36_0000_len=18570-gene_1	CL_VIRSorter_k127_756331_flag=0_multi=36_0000_len=18570	>Cluster_2165	VC_107_1	VOG01286	XhXs	sp|P51767|BPJ_BPP2 Baseplate protein J	0.000734	0.00026	5.34e-05							0.0010474	0	0	0
CORE	CL_VIRSorter_k127_756331_flag=0_multi=36_0000_len=18570-gene_23	CL_VIRSorter_k127_756331_flag=0_multi=36_0000_len=18570	>Cluster_2165	VC_107_1	VOG02311	XhXs	sp|Q38442|GP7_BPSPP Minor head protein GP7	0.000661	0.000314	0							0.000975	0	0	0
CORE	CON_VIRSorter_k127_3084601_flag=1_multi=25_9201_len=22930-gene_33	CON_VIRSorter_k127_3084601_flag=1_multi=25_9201_len=22930	>Cluster_1724	VC_107_1	VOG00120	XhXs	sp|P09425|BP25_BPT4 Baseplate wedge protein gp25	0	0	0	0.000837638	0	0	0	0	0	0	0.000837638	0	0.000837638
CORE	CON_VIRSorter_k127_3084601_flag=1_multi=25_9201_len=22930-gene_32	CON_VIRSorter_k127_3084601_flag=1_multi=25_9201_len=22930	>Cluster_1724	VC_107_1	VOG00426	XhXpXs	sp|P31340|SPIKE_BPP2 Spike protein	0	0	0	0.000431865	0	0	0	0	0	0	0.000431865	0	0.000431865
CORE	CON_VIRSorter_k127_3084601_flag=1_multi=25_9201_len=22930-gene_12	CON_VIRSorter_k127_3084601_flag=1_multi=25_9201_len=22930	>Cluster_1724	VC_107_1	VOG00552	XhXr	sp|P10310|TERL_BPT3 Terminase, large subunit	0	0	0	0.00162028	0	0	0	0	0	0	0.00162028	0	0.00162028
CORE	CON_VIRSorter_k127_3084601_flag=1_multi=25_9201_len=22930-gene_17	CON_VIRSorter_k127_3084601_flag=1_multi=25_9201_len=22930	>Cluster_1724	VC_107_1	VOG00917	Xs	sp|A0A0U5AF03|CAPSD_BPK22 Major capsid protein	0	0	0	0.00137441	0	0	0	0	0	0	0.00137441	0	0.00137441
CORE	CON_VIRSorter_k127_3084601_flag=1_multi=25_9201_len=22930-gene_34	CON_VIRSorter_k127_3084601_flag=1_multi=25_9201_len=22930	>Cluster_1724	VC_107_1	VOG01286	XhXs	sp|P51767|BPJ_BPP2 Baseplate protein J	0	0	0	0.000859548	0	0	0	0	0	0	0.000859548	0	0.000859548
CORE	CON_VIRSorter_k127_3084601_flag=1_multi=25_9201_len=22930-gene_14	CON_VIRSorter_k127_3084601_flag=1_multi=25_9201_len=22930	>Cluster_1724	VC_107_1	VOG02311	XhXs	sp|Q38442|GP7_BPSPP Minor head protein GP7	0	0	0	0.000755764	2.45e-05	0	0	0	0	0	0.000780264	0	0.000780264
CORE	CON_VIRSorter_k127_3084601_flag=1_multi=25_9201_len=22930-gene_11	CON_VIRSorter_k127_3084601_flag=1_multi=25_9201_len=22930	>Cluster_1724	VC_107_1	VOG05516	Xr	sp|P68928|TERS_BPSF6 Terminase small subunit	0	0	0	0.00135913	0	0	0	0	0	0	0.00135913	0	0.00135913
CORE	CON_VIRSorter_k127_2641431_flag=1_multi=44_0000_len=27089-gene_22	CON_VIRSorter_k127_2641431_flag=1_multi=44_0000_len=27089	>Cluster_1459	VC_107_1	VOG00120	XhXs	sp|P09425|BP25_BPT4 Baseplate wedge protein gp25	0	0	0	0	5.72e-05	0.000120631	6.48e-05	0.000154831	0	0	0.000177831	0.000219631	0.000397462
CORE	CON_VIRSorter_k127_2641431_flag=1_multi=44_0000_len=27089-gene_21	CON_VIRSorter_k127_2641431_flag=1_multi=44_0000_len=27089	>Cluster_1459	VC_107_1	VOG00426	XhXpXs	sp|P31340|SPIKE_BPP2 Spike protein	0	0	0	0	0.000422625	0.000111352	0.000298993	0.000393033	5.25e-05	0	0.000533977	0.000744526	0.0012785
CORE	CON_VIRSorter_k127_2641431_flag=1_multi=44_0000_len=27089-gene_2	CON_VIRSorter_k127_2641431_flag=1_multi=44_0000_len=27089	>Cluster_1459	VC_107_1	VOG00917	Xs	sp|A0A0U5AF03|CAPSD_BPK22 Major capsid protein	0	0	0	0.000158232	0.000718929	0.000416725	0.000142413	0.000243123	0.000107185	0	0.00129389	0.000492721	0.00178661
CORE	CON_VIRSorter_k127_2641431_flag=1_multi=44_0000_len=27089-gene_23	CON_VIRSorter_k127_2641431_flag=1_multi=44_0000_len=27089	>Cluster_1459	VC_107_1	VOG01286	XhXs	sp|P51767|BPJ_BPP2 Baseplate protein J	0	0	0	1.51e-05	0.000399165	0.000174075	0.000171385	0.000186189	8.21e-05	0	0.00058834	0.000439674	0.00102801
CORE	CON_VIRSorter_k127_524532_flag=1_multi=20_5580_len=33946-gene_29	CON_VIRSorter_k127_524532_flag=1_multi=20_5580_len=33946	>Cluster_1127	VC_107_1	VOG00426	XhXpXs	sp|P31340|SPIKE_BPP2 Spike protein	0	0	0	0	0	0	0	0	0.000501091	0	0	0.000501091	0.000501091
CORE	CON_VIRSorter_k127_524532_flag=1_multi=20_5580_len=33946-gene_11	CON_VIRSorter_k127_524532_flag=1_multi=20_5580_len=33946	>Cluster_1127	VC_107_1	VOG00917	Xs	sp|A0A0U5AF03|CAPSD_BPK22 Major capsid protein	0	0	0	0	0	0	0	2.57e-05	0.000472647	0	0	0.000498347	0.000498347
CORE	CON_VIRSorter_k127_524532_flag=1_multi=20_5580_len=33946-gene_46	CON_VIRSorter_k127_524532_flag=1_multi=20_5580_len=33946	>Cluster_1127	VC_107_1	VOG01035	XhXr	sp|P06225|DPOL_BPSP2 DNA polymerase	0	0	0	0	0	0	0	0	0.000460866	0	0	0.000460866	0.000460866
CORE	CON_VIRSorter_k127_524532_flag=1_multi=20_5580_len=33946-gene_36	CON_VIRSorter_k127_524532_flag=1_multi=20_5580_len=33946	>Cluster_1127	VC_107_1	VOG01286	XhXs	sp|P51767|BPJ_BPP2 Baseplate protein J	0	0	0	0	0	0	0	0	0.000232784	0	0	0.000232784	0.000232784
CORE	CON_VIRSorter_k127_524532_flag=1_multi=20_5580_len=33946-gene_7	CON_VIRSorter_k127_524532_flag=1_multi=20_5580_len=33946	>Cluster_1127	VC_107_1	VOG02311	XhXs	sp|Q38442|GP7_BPSPP Minor head protein GP7	0	0	0	0	0	0	0	0	0.0007259	0	0	0.0007259	0.0007259
CORE	CON_VIRSorter_k127_524532_flag=1_multi=20_5580_len=33946-gene_24	CON_VIRSorter_k127_524532_flag=1_multi=20_5580_len=33946	>Cluster_1127	VC_107_1	VOG05311	Xs	sp|Q9XJR2|P5_BPPM2 Protein P5	0	0	0	0	0	0	0	0	0.000469907	0	0	0.000469907	0.000469907
CORE	CON_VIRSorter_k127_2990575_flag=1_multi=12_0000_len=22691-gene_21	CON_VIRSorter_k127_2990575_flag=1_multi=12_0000_len=22691	>Cluster_1740	VC_109_0	VOG00047	Xr	sp|P06723|VINT_BP186 Integrase	0	0	0	2.15e-05	0	6.18e-05	0.000530668	0.00015854	0	0	8.33e-05	0.000689208	0.000772508
CORE	CON_VIRSorter_k127_2990575_flag=1_multi=12_0000_len=22691-gene_13	CON_VIRSorter_k127_2990575_flag=1_multi=12_0000_len=22691	>Cluster_1740	VC_109_0	VOG00092	XhXpXrXs	sp|P03726|EXLYS_BPT7 Peptidoglycan transglycosylase gp16	0	0	0	0	0	2.43e-05	0.000426232	6.24e-05	2.29e-05	0	2.43e-05	0.000511532	0.000535832
CORE	CON_VIRSorter_k127_2990575_flag=1_multi=12_0000_len=22691-gene_6	CON_VIRSorter_k127_2990575_flag=1_multi=12_0000_len=22691	>Cluster_1740	VC_109_0	VOG01180	XpXrXs	sp|P03746|TUBE1_BPT7 Tail tubular protein gp11	0	0	0	0	3.02e-05	3.18e-05	0.000547047	0	3e-05	0	6.2e-05	0.000577047	0.000639047
CORE	CON_VIRSorter_k127_2990575_flag=1_multi=12_0000_len=22691-gene_7	CON_VIRSorter_k127_2990575_flag=1_multi=12_0000_len=22691	>Cluster_1740	VC_109_0	VOG01283	XpXrXs	sp|P03747|TUBE2_BPT7 Tail tubular protein gp12	0	0	0	0	1.79e-05	4.7e-05	0.000262672	2.41e-05	2.66e-05	0	6.49e-05	0.000313372	0.000378272
CORE	CON_VIRSorter_k127_3421971_flag=0_multi=110_0000_len=38646-gene_35	CON_VIRSorter_k127_3421971_flag=0_multi=110_0000_len=38646	>Cluster_938	VC_111_0	VOG00036	XpXrXs	sp|O48446|HCP16_BPSPP Head completion protein gp16	0	0	0	0.000276145	0.000652428	0.000740488	0.00107937	0.000610987	0.000698353	0	0.00166906	0.00238871	0.00405777
CORE	CON_VIRSorter_k127_3421971_flag=0_multi=110_0000_len=38646-gene_36	CON_VIRSorter_k127_3421971_flag=0_multi=110_0000_len=38646	>Cluster_938	VC_111_0	VOG00098	XhXs	sp|Q6QGD9|HCP_BPT5 Head completion protein	0	0	0	0.000822351	0.000747274	0.000757265	0.00165921	0.0012441	0.000714175	0	0.00232689	0.00361749	0.00594438
CORE	CON_VIRSorter_k127_3421971_flag=0_multi=110_0000_len=38646-gene_53	CON_VIRSorter_k127_3421971_flag=0_multi=110_0000_len=38646	>Cluster_938	VC_111_0	VOG00157	Xs	sp|O64210|CAPSD_BPMD2 Probable major capsid protein gp17	0	0	0	0.00103182	0.00107436	0.00111168	0.00180206	0.00124189	0.0011455	0	0.00321786	0.00418946	0.00740732
CORE	CON_VIRSorter_k127_3421971_flag=0_multi=110_0000_len=38646-gene_32	CON_VIRSorter_k127_3421971_flag=0_multi=110_0000_len=38646	>Cluster_938	VC_111_0	VOG00305	Xs	sp|P85503|STRU3_BPPAJ Structural protein 3	0	0	0	0.000865031	0.0013363	0.000994115	0.00244688	0.00170127	0.00125007	0	0.00319544	0.00539822	0.00859366
CORE	CON_VIRSorter_k127_3421971_flag=0_multi=110_0000_len=38646-gene_29	CON_VIRSorter_k127_3421971_flag=0_multi=110_0000_len=38646	>Cluster_938	VC_111_0	VOG02752	Xs	sp|P51731|TMP_BPHC1 Probable tape measure protein	0	0	0	0.000779517	0.000950681	0.000884052	0.00174078	0.0014877	0.000805957	0	0.00261425	0.00403444	0.00664869
CORE	CON_VIRSorter_k127_257145_flag=0_multi=32_9994_len=39574-gene_42	CON_VIRSorter_k127_257145_flag=0_multi=32_9994_len=39574	>Cluster_883	VC_111_0	VOG00036	XpXrXs	sp|O48446|HCP16_BPSPP Head completion protein gp16	0	0	0	0.000362005	0.000109652	0.00046225	0.00012412	0.000444976	0.000381454	0	0.000933907	0.00095055	0.00188446
CORE	CON_VIRSorter_k127_257145_flag=0_multi=32_9994_len=39574-gene_26	CON_VIRSorter_k127_257145_flag=0_multi=32_9994_len=39574	>Cluster_883	VC_111_0	VOG00047	Xr	sp|P06723|VINT_BP186 Integrase	0	0	0	0.000354814	0.000398285	0.00045973	0.000493773	0.000461792	0.00062208	0	0.00121283	0.00157764	0.00279047
CORE	CON_VIRSorter_k127_257145_flag=0_multi=32_9994_len=39574-gene_54	CON_VIRSorter_k127_257145_flag=0_multi=32_9994_len=39574	>Cluster_883	VC_111_0	VOG00085	XpXrXs	sp|Q4Z9G3|PORTL_BPTWO Probable portal protein	0	0	0	0.000264827	0.000280758	0.000267712	0.000378337	0.000578713	0.000504957	0	0.000813297	0.00146201	0.0022753
CORE	CON_VIRSorter_k127_257145_flag=0_multi=32_9994_len=39574-gene_56	CON_VIRSorter_k127_257145_flag=0_multi=32_9994_len=39574	>Cluster_883	VC_111_0	VOG00157	Xs	sp|O64210|CAPSD_BPMD2 Probable major capsid protein gp17	0	0	0	0.000334748	0.000440546	0.00026531	0.000451182	0.000425661	0.000385746	0	0.0010406	0.00126259	0.00230319
CORE	CON_VIRSorter_k127_257145_flag=0_multi=32_9994_len=39574-gene_39	CON_VIRSorter_k127_257145_flag=0_multi=32_9994_len=39574	>Cluster_883	VC_111_0	VOG00305	Xs	sp|P85503|STRU3_BPPAJ Structural protein 3	0	0	0	0.00025642	0.00015534	0.00073671	0.000395632	0.000682915	0.000385995	0	0.00114847	0.00146454	0.00261301
CORE	CON_VIRSorter_k127_257145_flag=0_multi=32_9994_len=39574-gene_58	CON_VIRSorter_k127_257145_flag=0_multi=32_9994_len=39574	>Cluster_883	VC_111_0	VOG00396	Xr	sp|D3WAC1|TERL_BPLP2 Terminase large subunit	0	0	0	0.000229656	0.000307542	0.000428301	0.000509748	0.000401153	0.000414847	0	0.000965499	0.00132575	0.00229125
CORE	CON_VIRSorter_k127_257145_flag=0_multi=32_9994_len=39574-gene_32	CON_VIRSorter_k127_257145_flag=0_multi=32_9994_len=39574	>Cluster_883	VC_111_0	VOG01764	XhXpXrXs	sp|Q6WHG9|NEEDL_BPKVM Protein Gp5	0	0	0	0.000408327	0.000185525	0.0005214	0.000350006	0.000292785	0.000399532	0	0.00111525	0.00104232	0.00215758
CORE	CON_VIRSorter_k127_3500598_flag=1_multi=28_0000_len=45271-gene_68	CON_VIRSorter_k127_3500598_flag=1_multi=28_0000_len=45271	>Cluster_558	VC_111_0	VOG00002	Xr	sp|O22001|VXIS_BPMD2 Excisionase	0	0	0	0.000105585	0	0	0.00021721	0.000648924	0.000381454	0	0.000105585	0.00124759	0.00135317
CORE	CON_VIRSorter_k127_3500598_flag=1_multi=28_0000_len=45271-gene_10	CON_VIRSorter_k127_3500598_flag=1_multi=28_0000_len=45271	>Cluster_558	VC_111_0	VOG00036	XpXrXs	sp|O48446|HCP16_BPSPP Head completion protein gp16	0	0	0	0.00012821	5.83e-05	0.00024557	6.59e-05	7.88e-05	0.000173698	0	0.00043208	0.000318398	0.000750478
CORE	CON_VIRSorter_k127_3500598_flag=1_multi=28_0000_len=45271-gene_43	CON_VIRSorter_k127_3500598_flag=1_multi=28_0000_len=45271	>Cluster_558	VC_111_0	VOG00047	Xr	sp|P06723|VINT_BP186 Integrase	0	0	0	0.000273715	0.00013393	0.000201641	0.000194915	0.000155285	0.000380335	0	0.000609286	0.000730535	0.00133982
CORE	CON_VIRSorter_k127_3500598_flag=1_multi=28_0000_len=45271-gene_9	CON_VIRSorter_k127_3500598_flag=1_multi=28_0000_len=45271	>Cluster_558	VC_111_0	VOG00098	XhXs	sp|Q6QGD9|HCP_BPT5 Head completion protein	0	0	0	0.000222382	2.89e-05	6.08e-05	0.000196065	0.000468604	0.000373014	0	0.000312082	0.00103768	0.00134977
CORE	CON_VIRSorter_k127_3500598_flag=1_multi=28_0000_len=45271-gene_5	CON_VIRSorter_k127_3500598_flag=1_multi=28_0000_len=45271	>Cluster_558	VC_111_0	VOG00157	Xs	sp|O64210|CAPSD_BPMD2 Probable major capsid protein gp17	0	0	0	0.000517559	0.000240158	0.000274195	0.000396441	0.000500826	0.000745941	0	0.00103191	0.00164321	0.00267512
CORE	CON_VIRSorter_k127_3500598_flag=1_multi=28_0000_len=45271-gene_22	CON_VIRSorter_k127_3500598_flag=1_multi=28_0000_len=45271	>Cluster_558	VC_111_0	VOG00305	Xs	sp|P85503|STRU3_BPPAJ Structural protein 3	0	0	0	0.000546286	0.00017729	0.000186847	0.000200683	0.000143892	0.000599131	0	0.000910423	0.000943706	0.00185413
CORE	CON_VIRSorter_k127_3500598_flag=1_multi=28_0000_len=45271-gene_3	CON_VIRSorter_k127_3500598_flag=1_multi=28_0000_len=45271	>Cluster_558	VC_111_0	VOG00396	Xr	sp|D3WAC1|TERL_BPLP2 Terminase large subunit	0	0	0	0.000243795	0.000287999	0.000256827	0.000162999	0.000404558	0.000627553	0	0.000788621	0.00119511	0.00198373
CORE	CON_VIRSorter_k127_3500598_flag=1_multi=28_0000_len=45271-gene_26	CON_VIRSorter_k127_3500598_flag=1_multi=28_0000_len=45271	>Cluster_558	VC_111_0	VOG02752	Xs	sp|P51731|TMP_BPHC1 Probable tape measure protein	0	0	0	0.000179322	0.000169218	0.000237785	0.000241205	0.000279767	0.000510803	0	0.000586325	0.00103177	0.0016181
CORE	CON_VIRSorter_k127_2048218_flag=0_multi=64_0067_len=46420-gene_38	CON_VIRSorter_k127_2048218_flag=0_multi=64_0067_len=46420	>Cluster_525	VC_111_0	VOG00002	Xr	sp|O22001|VXIS_BPMD2 Excisionase	0	0	0	0.000175116	0.000318258	0.000167706	0.000270188	0	7.91e-05	0	0.00066108	0.000349288	0.00101037
CORE	CON_VIRSorter_k127_2048218_flag=0_multi=64_0067_len=46420-gene_41	CON_VIRSorter_k127_2048218_flag=0_multi=64_0067_len=46420	>Cluster_525	VC_111_0	VOG00047	Xr	sp|P06723|VINT_BP186 Integrase	0	0	0	0.000298425	0.000494505	0.000521161	0.000938941	0.00092785	0.000396376	0	0.00131409	0.00226317	0.00357726
CORE	CON_VIRSorter_k127_2048218_flag=0_multi=64_0067_len=46420-gene_66	CON_VIRSorter_k127_2048218_flag=0_multi=64_0067_len=46420	>Cluster_525	VC_111_0	VOG00098	XhXs	sp|Q6QGD9|HCP_BPT5 Head completion protein	0	0	0	0.000291071	0.000382052	0.000650429	0.000565528	0.000795078	0.000379735	0	0.00132355	0.00174034	0.00306389
CORE	CON_VIRSorter_k127_2048218_flag=0_multi=64_0067_len=46420-gene_60	CON_VIRSorter_k127_2048218_flag=0_multi=64_0067_len=46420	>Cluster_525	VC_111_0	VOG00305	Xs	sp|P85503|STRU3_BPPAJ Structural protein 3	0	0	0	0.000127451	0.000501868	0.000895096	0.00109248	0.00046999	0.000805792	0	0.00152441	0.00236826	0.00389267
CORE	CON_VIRSorter_k127_2048218_flag=0_multi=64_0067_len=46420-gene_49	CON_VIRSorter_k127_2048218_flag=0_multi=64_0067_len=46420	>Cluster_525	VC_111_0	VOG01764	XhXpXrXs	sp|Q6WHG9|NEEDL_BPKVM Protein Gp5	0	0	0	0.000341893	0.00031068	0.000327427	0.000316506	0.000798486	0.000216157	0	0.00098	0.00133115	0.00231115
CORE	CON_VIRSorter_k127_1963060_flag=1_multi=63_4949_len=47886-gene_61	CON_VIRSorter_k127_1963060_flag=1_multi=63_4949_len=47886	>Cluster_483	VC_111_0	VOG00036	XpXrXs	sp|O48446|HCP16_BPSPP Head completion protein gp16	0	0	0	0.000339201	0.000102745	0.000108283	0.000988561	0.000347455	0.000204243	0	0.000550229	0.00154026	0.00209049
CORE	CON_VIRSorter_k127_1963060_flag=1_multi=63_4949_len=47886-gene_35	CON_VIRSorter_k127_1963060_flag=1_multi=63_4949_len=47886	>Cluster_483	VC_111_0	VOG00047	Xr	sp|P06723|VINT_BP186 Integrase	0	0	0	0.000232971	9.62e-05	0.000425945	0.000653551	0.000130168	0.00036345	0	0.000755116	0.00114717	0.00190229
CORE	CON_VIRSorter_k127_1963060_flag=1_multi=63_4949_len=47886-gene_62	CON_VIRSorter_k127_1963060_flag=1_multi=63_4949_len=47886	>Cluster_483	VC_111_0	VOG00098	XhXs	sp|Q6QGD9|HCP_BPT5 Head completion protein	0	0	0	0.000138739	0.000126073	0.000132869	0.000499477	0.000213173	0.000250617	0	0.000397681	0.000963267	0.00136095
CORE	CON_VIRSorter_k127_1963060_flag=1_multi=63_4949_len=47886-gene_76	CON_VIRSorter_k127_1963060_flag=1_multi=63_4949_len=47886	>Cluster_483	VC_111_0	VOG00157	Xs	sp|O64210|CAPSD_BPMD2 Probable major capsid protein gp17	0	0	0	0.000231961	0.000260971	0.000412558	0.000647619	0.000407325	0.0003392	0	0.00090549	0.00139414	0.00229963
CORE	CON_VIRSorter_k127_1963060_flag=1_multi=63_4949_len=47886-gene_78	CON_VIRSorter_k127_1963060_flag=1_multi=63_4949_len=47886	>Cluster_483	VC_111_0	VOG00396	Xr	sp|D3WAC1|TERL_BPLP2 Terminase large subunit	0	0	0	0.000258518	0.000277629	0.000483906	0.000701043	0.000606654	0.000265332	0	0.00102005	0.00157303	0.00259308
CORE	CL_VIRSorter_k127_486045_flag=1_multi=9_0000_len=10302-gene_7	CL_VIRSorter_k127_486045_flag=1_multi=9_0000_len=10302	>Cluster_4417	VC_111_0	VOG00036	XpXrXs	sp|O48446|HCP16_BPSPP Head completion protein gp16	0.000108	2.37e-05	0							0.0001317	0	0	0
[truncated: 28,261 more rows]

## Sheet: AMGs
Relative abundance (%) of viral AMGs in clean (C1-C3) and OCP-contaminated soils (Light contamination: S1-S3; Heavy contamination: S4-S6).
[truncated: 4,584 more rows]
