# Supplementary material for: Organochlorine contamination enriches virus-encoded metabolism and pesticide degradation associated auxiliary genes in soil microbiomes
Source: ISME J. 2022 Jan 17;16(5):1397–408. doi: 10.1038/s41396-022-01188-w (PMC9038774; doi:10.1038/s41396-022-01188-w)
Supplement: Supplementary file 7 — Supplementary Table 9 [file 41396_2022_1188_MOESM7_ESM.xlsx]

## Sheet:  Gene information
		Gene annotation						Gene conserved domains				Phyre results						VIBRANT			σ70 promoter			Rho-dependent terminator 1						Rho-dependent terminator 2						Rho-independent terminator
GeneID	ContigID	Function	Start position	End position	KEGG	Pfam family	UniRef_ID	Name	Accession	Interval	E-value	Phyre ID	Phyre model	Confidence %	Sequence Identity %	Query Coverage %	Protein model organism	AMG annotation	e-value	score	Position	p-value	Sequence	RUT position	RUT sequence	RUT c/g	Palindromic position	Palindromic sequence	Palindromic Score	RUT position	RUT sequence	RUT c/g	Palindromic position	Palindromic sequence	Palindromic Score	Position	Energy threshold value	Sequence
CON_VIRSorter_k127_2354611_36	CON_VIRSorter_k127_2354611_flag=0_multi=55_0000_len=118468-circular	E3.8.1.2; 2-haloacid dehalogenase [EC:3.8.1.2]	15021	15524	K01560	Hydrolase	UniRef50_C7N6G8	HAD_L2-DEX	cd02588	3-163	9.45e-26	2ab1bcb9254deffa	c3umcC_	100	28	98	Slackia heliotrinireducens	Yes	1.7e-26	97.2	15850	0.001	TTTCTCG CACATTATTCACC CTCCATAAT	14752-14830	AGGAACTTGAGAAGCGGATGGCGGGCGCGGATCAGGACGATGAGGCCCGCGAGGATGGGGCCGATGTTGCTGACCGTA	2.215	14730-14747	CATCC ACAGGCC GGATG	13	15206-15284	GGCGGGGTTGGTCTTGTAAACGCGGTTCAATTCGAGTGGCGTGATGGCATCGAACGTGACGCCCGCGTTCTTGCAGAG	1.71	15130-15145	GCGT CATGT ACGC	8	11000-11034	-13.5	CCGCCTTC GCT CGC CCTTGCCGTT GCA GT AAAAGCAG
CON_VIRSorter_k127_1409233_827	CON_VIRSorter_k127_1409233_flag=0_multi=53_0007_len=592406-circular	ALDH; aldehyde dehydrogenase (NAD+) [EC:1.2.1.3]	581109	582716	K00128	Aldedh	UniRef50_D1C737	ALDH_F7_AASADH	cd07130	36-491	0	e44eacc80c197948	c6fk3B	100	32	98	Sphaerobacter thermophilus	Yes	1.2e-56	414.7	581134	0.0005	TTCATA CTATAATGATTTAT AGTTATAAT	-	-		-	-	-	-	-		-	-	-	584920-584950	-14.3	GAATAAAAAAA GGGCT TTTA AGCCC TTTTTTTTATAA
		Contig information			DRAM-v														VIRSorter2												CheckV												VIBRANT
GeneID	ContigID	vOTU	Taxonomy	Host	VIRSorter category	Circular	Prophage	Gene count	Strand switches	potential AMG count	Transposase present	Possible Non-Viral Contig	Viral hypothetical genes	Viral genes with unknown function	Viral structure genes	Viral genes with host benefits	Viral genes with viral benefits	Viral replication genes	dsDNAphage	NCLDV	RNA	ssDNA	lavidaviridae	max_score	max_score_group		length	hallmark	viral	cellular	contig_length	provirus	proviral_length	gene_count	viral_genes	host_genes	checkv_quality	miuvig_quality	completeness	completeness_method	contamination	kmer_freq	contig_type	contig_quality
CON_VIRSorter_k127_2354611_36	CON_VIRSorter_k127_2354611_flag=0_multi=55_0000_len=118468-circular	>Cluster_31	no annotation	/	1	TRUE	FALSE	193	12	1	FALSE	0	179	12	2	0	0	0	1	0.107	0	0	0.007	1	dsDNAphage		118338	1	18.1	1	118341	No	NA	193	15	1	Medium-quality	Genome-fragment	85.67	HMM-based (lower-bound)	0	1	lysogenic	low quality draft
CON_VIRSorter_k127_1409233_827	CON_VIRSorter_k127_1409233_flag=0_multi=53_0007_len=592406-circular	>Cluster_0	no annotation	/	1	TRUE	FALSE	847	207	21	FALSE	0.00354191	747	87	5	6	1	1	0.953	0.927	0.005	0	0.34	0.953	dsDNAphage		586817	13	20.9	4	592336	No	NA	847	60	64	High-quality	High-quality	100	HMM-based (lower-bound)	0	1	lysogenic	high quality draft

## Sheet: DRAM-V information
DRAM-V annotation table
	fasta	scaffold	gene_position	start_position	end_position	strandedness	rank	kegg_id	kegg_hit	viral_id	viral_hit	viral_RBH	viral_identity	viral_bitScore	viral_eVal	peptidase_id	peptidase_family	peptidase_hit	peptidase_RBH	peptidase_identity	peptidase_bitScore	peptidase_eVal	pfam_hits	cazy_hits	vogdb_description	vogdb_categories	heme_regulatory_motif_count	vogdb_hits	virsorter_category (0=viral hallmark genes; 1=viral-like genes)	auxiliary_score	is_transposon	amg_flags
CON_VIRSorter_k127_2354611_flag_0_multi_55_0000_len_118468-circular_1	CON_VIRSorter_k127_2354611_flag_0_multi_55_0000_len_118468-circular	CON_VIRSorter_k127_2354611_flag_0_multi_55_0000_len_118468-circular	1	2	340	-1	E			YP_009601262.1	YP_009601262.1 hypothetical protein FDH46_gp341 [Sinorhizobium phage phiM7]	FALSE	0.543	107	7.468e-27										REFSEQ hypothetical protein; Xu	Xu	0		1	5	FALSE	F
CON_VIRSorter_k127_2354611_flag_0_multi_55_0000_len_118468-circular_2	CON_VIRSorter_k127_2354611_flag_0_multi_55_0000_len_118468-circular	CON_VIRSorter_k127_2354611_flag_0_multi_55_0000_len_118468-circular	2	494	658	-1	E																				0		2	2	FALSE	F
CON_VIRSorter_k127_2354611_flag_0_multi_55_0000_len_118468-circular_3	CON_VIRSorter_k127_2354611_flag_0_multi_55_0000_len_118468-circular	CON_VIRSorter_k127_2354611_flag_0_multi_55_0000_len_118468-circular	3	655	936	-1	E																				0		2	2	FALSE	F
CON_VIRSorter_k127_2354611_flag_0_multi_55_0000_len_118468-circular_4	CON_VIRSorter_k127_2354611_flag_0_multi_55_0000_len_118468-circular	CON_VIRSorter_k127_2354611_flag_0_multi_55_0000_len_118468-circular	4	933	1196	-1	E																				0		2	2	FALSE	F
CON_VIRSorter_k127_2354611_flag_0_multi_55_0000_len_118468-circular_5	CON_VIRSorter_k127_2354611_flag_0_multi_55_0000_len_118468-circular	CON_VIRSorter_k127_2354611_flag_0_multi_55_0000_len_118468-circular	5	1193	1516	-1	E																				0		2	2	FALSE	F
CON_VIRSorter_k127_2354611_flag_0_multi_55_0000_len_118468-circular_6	CON_VIRSorter_k127_2354611_flag_0_multi_55_0000_len_118468-circular	CON_VIRSorter_k127_2354611_flag_0_multi_55_0000_len_118468-circular	6	1513	1773	-1	E																				0		2	2	FALSE	F
CON_VIRSorter_k127_2354611_flag_0_multi_55_0000_len_118468-circular_7	CON_VIRSorter_k127_2354611_flag_0_multi_55_0000_len_118468-circular	CON_VIRSorter_k127_2354611_flag_0_multi_55_0000_len_118468-circular	7	1780	2172	-1	E																				0		2	2	FALSE	F
CON_VIRSorter_k127_2354611_flag_0_multi_55_0000_len_118468-circular_8	CON_VIRSorter_k127_2354611_flag_0_multi_55_0000_len_118468-circular	CON_VIRSorter_k127_2354611_flag_0_multi_55_0000_len_118468-circular	8	2169	2564	-1	E																				0		2	2	FALSE	F
CON_VIRSorter_k127_2354611_flag_0_multi_55_0000_len_118468-circular_9	CON_VIRSorter_k127_2354611_flag_0_multi_55_0000_len_118468-circular	CON_VIRSorter_k127_2354611_flag_0_multi_55_0000_len_118468-circular	9	3186	3590	-1	E																				0		2	2	FALSE	F
CON_VIRSorter_k127_2354611_flag_0_multi_55_0000_len_118468-circular_10	CON_VIRSorter_k127_2354611_flag_0_multi_55_0000_len_118468-circular	CON_VIRSorter_k127_2354611_flag_0_multi_55_0000_len_118468-circular	10	3580	3831	-1	E																				0		2	2	FALSE	F
CON_VIRSorter_k127_2354611_flag_0_multi_55_0000_len_118468-circular_11	CON_VIRSorter_k127_2354611_flag_0_multi_55_0000_len_118468-circular	CON_VIRSorter_k127_2354611_flag_0_multi_55_0000_len_118468-circular	11	3844	4008	-1	E																				0		2	2	FALSE	F
CON_VIRSorter_k127_2354611_flag_0_multi_55_0000_len_118468-circular_12	CON_VIRSorter_k127_2354611_flag_0_multi_55_0000_len_118468-circular	CON_VIRSorter_k127_2354611_flag_0_multi_55_0000_len_118468-circular	12	4010	4330	-1	E																				0		2	2	FALSE	F
CON_VIRSorter_k127_2354611_flag_0_multi_55_0000_len_118468-circular_13	CON_VIRSorter_k127_2354611_flag_0_multi_55_0000_len_118468-circular	CON_VIRSorter_k127_2354611_flag_0_multi_55_0000_len_118468-circular	13	4330	4845	-1	D																Acetyltransferase (GNAT) family [PF00583.27]; Acetyltransferase (GNAT) domain [PF13508.9]; Acetyltransferase (GNAT) domain [PF13673.9]				0		2	2	FALSE	F
CON_VIRSorter_k127_2354611_flag_0_multi_55_0000_len_118468-circular_14	CON_VIRSorter_k127_2354611_flag_0_multi_55_0000_len_118468-circular	CON_VIRSorter_k127_2354611_flag_0_multi_55_0000_len_118468-circular	14	4830	5219	-1	E																				0		2	2	FALSE	F
CON_VIRSorter_k127_2354611_flag_0_multi_55_0000_len_118468-circular_15	CON_VIRSorter_k127_2354611_flag_0_multi_55_0000_len_118468-circular	CON_VIRSorter_k127_2354611_flag_0_multi_55_0000_len_118468-circular	15	5468	5782	1	E																				0		2	2	FALSE
CON_VIRSorter_k127_2354611_flag_0_multi_55_0000_len_118468-circular_16	CON_VIRSorter_k127_2354611_flag_0_multi_55_0000_len_118468-circular	CON_VIRSorter_k127_2354611_flag_0_multi_55_0000_len_118468-circular	16	5885	6067	-1	E																				0		2	2	FALSE
CON_VIRSorter_k127_2354611_flag_0_multi_55_0000_len_118468-circular_17	CON_VIRSorter_k127_2354611_flag_0_multi_55_0000_len_118468-circular	CON_VIRSorter_k127_2354611_flag_0_multi_55_0000_len_118468-circular	17	6064	6201	-1	E																				0		2	2	FALSE
CON_VIRSorter_k127_2354611_flag_0_multi_55_0000_len_118468-circular_18	CON_VIRSorter_k127_2354611_flag_0_multi_55_0000_len_118468-circular	CON_VIRSorter_k127_2354611_flag_0_multi_55_0000_len_118468-circular	18	6203	6685	-1	E																				0		1	2	FALSE
CON_VIRSorter_k127_2354611_flag_0_multi_55_0000_len_118468-circular_19	CON_VIRSorter_k127_2354611_flag_0_multi_55_0000_len_118468-circular	CON_VIRSorter_k127_2354611_flag_0_multi_55_0000_len_118468-circular	19	6814	7182	-1	E																				0		2	2	FALSE
CON_VIRSorter_k127_2354611_flag_0_multi_55_0000_len_118468-circular_20	CON_VIRSorter_k127_2354611_flag_0_multi_55_0000_len_118468-circular	CON_VIRSorter_k127_2354611_flag_0_multi_55_0000_len_118468-circular	20	7134	7490	-1	E																				0		2	2	FALSE
CON_VIRSorter_k127_2354611_flag_0_multi_55_0000_len_118468-circular_21	CON_VIRSorter_k127_2354611_flag_0_multi_55_0000_len_118468-circular	CON_VIRSorter_k127_2354611_flag_0_multi_55_0000_len_118468-circular	21	7490	7816	-1	E																				0		2	2	FALSE
CON_VIRSorter_k127_2354611_flag_0_multi_55_0000_len_118468-circular_22	CON_VIRSorter_k127_2354611_flag_0_multi_55_0000_len_118468-circular	CON_VIRSorter_k127_2354611_flag_0_multi_55_0000_len_118468-circular	22	7863	8069	-1	E																				0		2	2	FALSE
CON_VIRSorter_k127_2354611_flag_0_multi_55_0000_len_118468-circular_23	CON_VIRSorter_k127_2354611_flag_0_multi_55_0000_len_118468-circular	CON_VIRSorter_k127_2354611_flag_0_multi_55_0000_len_118468-circular	23	8133	8390	-1	E																				0		2	2	FALSE
CON_VIRSorter_k127_2354611_flag_0_multi_55_0000_len_118468-circular_24	CON_VIRSorter_k127_2354611_flag_0_multi_55_0000_len_118468-circular	CON_VIRSorter_k127_2354611_flag_0_multi_55_0000_len_118468-circular	24	8503	8655	-1	E																				0		2	2	FALSE
CON_VIRSorter_k127_2354611_flag_0_multi_55_0000_len_118468-circular_25	CON_VIRSorter_k127_2354611_flag_0_multi_55_0000_len_118468-circular	CON_VIRSorter_k127_2354611_flag_0_multi_55_0000_len_118468-circular	25	8652	8924	-1	E																				0		2	2	FALSE
CON_VIRSorter_k127_2354611_flag_0_multi_55_0000_len_118468-circular_26	CON_VIRSorter_k127_2354611_flag_0_multi_55_0000_len_118468-circular	CON_VIRSorter_k127_2354611_flag_0_multi_55_0000_len_118468-circular	26	9179	9415	-1	E																				0		2	2	FALSE
CON_VIRSorter_k127_2354611_flag_0_multi_55_0000_len_118468-circular_27	CON_VIRSorter_k127_2354611_flag_0_multi_55_0000_len_118468-circular	CON_VIRSorter_k127_2354611_flag_0_multi_55_0000_len_118468-circular	27	9412	9711	-1	E																				0		2	2	FALSE
CON_VIRSorter_k127_2354611_flag_0_multi_55_0000_len_118468-circular_28	CON_VIRSorter_k127_2354611_flag_0_multi_55_0000_len_118468-circular	CON_VIRSorter_k127_2354611_flag_0_multi_55_0000_len_118468-circular	28	9715	10155	-1	E																				0		2	2	FALSE
CON_VIRSorter_k127_2354611_flag_0_multi_55_0000_len_118468-circular_29	CON_VIRSorter_k127_2354611_flag_0_multi_55_0000_len_118468-circular	CON_VIRSorter_k127_2354611_flag_0_multi_55_0000_len_118468-circular	29	10161	12980	-1	D			YP_009273485.1	YP_009273485.1 putative large terminase subunit [Gordonia phage GMA6]	TRUE	0.312	397	1.812e-114	MER0179746	N11	MER0179746 - family N11 unassigned peptide lyases (Catenulispora acidiphila) [N11.UPW]#N11#{peptidase unit: 318-663}~source ACU71763~	FALSE	0.276	138	3.598e-31	Terminase RNaseH-like domain [PF17289.4]		REFSEQ hypothetical protein; Xu	Xu	0		0	3	FALSE	P
CON_VIRSorter_k127_2354611_flag_0_multi_55_0000_len_118468-circular_30	CON_VIRSorter_k127_2354611_flag_0_multi_55_0000_len_118468-circular	CON_VIRSorter_k127_2354611_flag_0_multi_55_0000_len_118468-circular	30	12984	13385	-1	E																				0		2	2	FALSE
CON_VIRSorter_k127_2354611_flag_0_multi_55_0000_len_118468-circular_31	CON_VIRSorter_k127_2354611_flag_0_multi_55_0000_len_118468-circular	CON_VIRSorter_k127_2354611_flag_0_multi_55_0000_len_118468-circular	31	13385	13678	-1	E																				0		2	2	FALSE
CON_VIRSorter_k127_2354611_flag_0_multi_55_0000_len_118468-circular_32	CON_VIRSorter_k127_2354611_flag_0_multi_55_0000_len_118468-circular	CON_VIRSorter_k127_2354611_flag_0_multi_55_0000_len_118468-circular	32	13675	13914	-1	E																				0		2	2	FALSE
CON_VIRSorter_k127_2354611_flag_0_multi_55_0000_len_118468-circular_33	CON_VIRSorter_k127_2354611_flag_0_multi_55_0000_len_118468-circular	CON_VIRSorter_k127_2354611_flag_0_multi_55_0000_len_118468-circular	33	13919	14272	-1	E																				0		2	2	FALSE
CON_VIRSorter_k127_2354611_flag_0_multi_55_0000_len_118468-circular_34	CON_VIRSorter_k127_2354611_flag_0_multi_55_0000_len_118468-circular	CON_VIRSorter_k127_2354611_flag_0_multi_55_0000_len_118468-circular	34	14269	14913	-1	D																Ceramidase [PF05875.14]				0		2	2	FALSE
CON_VIRSorter_k127_2354611_flag_0_multi_55_0000_len_118468-circular_35	CON_VIRSorter_k127_2354611_flag_0_multi_55_0000_len_118468-circular	CON_VIRSorter_k127_2354611_flag_0_multi_55_0000_len_118468-circular	35	14914	15027	-1	E																				0		2	2	FALSE
CON_VIRSorter_k127_2354611_flag_0_multi_55_0000_len_118468-circular_36	CON_VIRSorter_k127_2354611_flag_0_multi_55_0000_len_118468-circular	CON_VIRSorter_k127_2354611_flag_0_multi_55_0000_len_118468-circular	36	15021	15524	-1	D																Haloacid dehalogenase-like hydrolase [PF13419.8]				0		2	2	FALSE
CON_VIRSorter_k127_2354611_flag_0_multi_55_0000_len_118468-circular_37	CON_VIRSorter_k127_2354611_flag_0_multi_55_0000_len_118468-circular	CON_VIRSorter_k127_2354611_flag_0_multi_55_0000_len_118468-circular	37	15521	15826	-1	E																				0		2	2	FALSE
CON_VIRSorter_k127_2354611_flag_0_multi_55_0000_len_118468-circular_38	CON_VIRSorter_k127_2354611_flag_0_multi_55_0000_len_118468-circular	CON_VIRSorter_k127_2354611_flag_0_multi_55_0000_len_118468-circular	38	15826	16026	-1	E																				0		2	2	FALSE
CON_VIRSorter_k127_2354611_flag_0_multi_55_0000_len_118468-circular_39	CON_VIRSorter_k127_2354611_flag_0_multi_55_0000_len_118468-circular	CON_VIRSorter_k127_2354611_flag_0_multi_55_0000_len_118468-circular	39	16023	16247	-1	E																				0		2	2	FALSE
CON_VIRSorter_k127_2354611_flag_0_multi_55_0000_len_118468-circular_40	CON_VIRSorter_k127_2354611_flag_0_multi_55_0000_len_118468-circular	CON_VIRSorter_k127_2354611_flag_0_multi_55_0000_len_118468-circular	40	16248	16496	-1	E																				0		2	2	FALSE
CON_VIRSorter_k127_2354611_flag_0_multi_55_0000_len_118468-circular_41	CON_VIRSorter_k127_2354611_flag_0_multi_55_0000_len_118468-circular	CON_VIRSorter_k127_2354611_flag_0_multi_55_0000_len_118468-circular	41	16493	16669	-1	E																				0		2	2	FALSE
CON_VIRSorter_k127_2354611_flag_0_multi_55_0000_len_118468-circular_42	CON_VIRSorter_k127_2354611_flag_0_multi_55_0000_len_118468-circular	CON_VIRSorter_k127_2354611_flag_0_multi_55_0000_len_118468-circular	42	16651	17088	-1	E																				0		2	2	FALSE
CON_VIRSorter_k127_2354611_flag_0_multi_55_0000_len_118468-circular_43	CON_VIRSorter_k127_2354611_flag_0_multi_55_0000_len_118468-circular	CON_VIRSorter_k127_2354611_flag_0_multi_55_0000_len_118468-circular	43	17072	17326	-1	E																				0		2	2	FALSE
CON_VIRSorter_k127_2354611_flag_0_multi_55_0000_len_118468-circular_44	CON_VIRSorter_k127_2354611_flag_0_multi_55_0000_len_118468-circular	CON_VIRSorter_k127_2354611_flag_0_multi_55_0000_len_118468-circular	44	17316	17528	-1	E																				0		2	2	FALSE
CON_VIRSorter_k127_2354611_flag_0_multi_55_0000_len_118468-circular_45	CON_VIRSorter_k127_2354611_flag_0_multi_55_0000_len_118468-circular	CON_VIRSorter_k127_2354611_flag_0_multi_55_0000_len_118468-circular	45	17529	17951	-1	E																				0		2	2	FALSE
CON_VIRSorter_k127_2354611_flag_0_multi_55_0000_len_118468-circular_46	CON_VIRSorter_k127_2354611_flag_0_multi_55_0000_len_118468-circular	CON_VIRSorter_k127_2354611_flag_0_multi_55_0000_len_118468-circular	46	18117	18425	-1	E																				0		2	2	FALSE
CON_VIRSorter_k127_2354611_flag_0_multi_55_0000_len_118468-circular_47	CON_VIRSorter_k127_2354611_flag_0_multi_55_0000_len_118468-circular	CON_VIRSorter_k127_2354611_flag_0_multi_55_0000_len_118468-circular	47	18535	18735	-1	E																				0		2	2	FALSE
CON_VIRSorter_k127_2354611_flag_0_multi_55_0000_len_118468-circular_48	CON_VIRSorter_k127_2354611_flag_0_multi_55_0000_len_118468-circular	CON_VIRSorter_k127_2354611_flag_0_multi_55_0000_len_118468-circular	48	18735	19463	-1	E																				0		2	2	FALSE
CON_VIRSorter_k127_2354611_flag_0_multi_55_0000_len_118468-circular_49	CON_VIRSorter_k127_2354611_flag_0_multi_55_0000_len_118468-circular	CON_VIRSorter_k127_2354611_flag_0_multi_55_0000_len_118468-circular	49	19571	19981	-1	E																				0		2	2	FALSE
CON_VIRSorter_k127_2354611_flag_0_multi_55_0000_len_118468-circular_50	CON_VIRSorter_k127_2354611_flag_0_multi_55_0000_len_118468-circular	CON_VIRSorter_k127_2354611_flag_0_multi_55_0000_len_118468-circular	50	19994	20140	-1	E																				0		2	2	FALSE
CON_VIRSorter_k127_2354611_flag_0_multi_55_0000_len_118468-circular_51	CON_VIRSorter_k127_2354611_flag_0_multi_55_0000_len_118468-circular	CON_VIRSorter_k127_2354611_flag_0_multi_55_0000_len_118468-circular	51	20318	20776	-1	E																				0		2	2	FALSE
CON_VIRSorter_k127_2354611_flag_0_multi_55_0000_len_118468-circular_52	CON_VIRSorter_k127_2354611_flag_0_multi_55_0000_len_118468-circular	CON_VIRSorter_k127_2354611_flag_0_multi_55_0000_len_118468-circular	52	20990	21205	-1	E																				0		1	2	FALSE
CON_VIRSorter_k127_2354611_flag_0_multi_55_0000_len_118468-circular_53	CON_VIRSorter_k127_2354611_flag_0_multi_55_0000_len_118468-circular	CON_VIRSorter_k127_2354611_flag_0_multi_55_0000_len_118468-circular	53	21209	21403	-1	E																				0		2	2	FALSE
CON_VIRSorter_k127_2354611_flag_0_multi_55_0000_len_118468-circular_54	CON_VIRSorter_k127_2354611_flag_0_multi_55_0000_len_118468-circular	CON_VIRSorter_k127_2354611_flag_0_multi_55_0000_len_118468-circular	54	21425	22480	-1	D			YP_007003635.1	YP_007003635.1 ParB-like nuclease [Riemerella phage RAP44]	FALSE	0.353	104	6.744e-23								ParB-like nuclease domain [PF02195.20]		sp|P03037|RANT_BPP22 Antirepressor protein ant; Xu	Xu	0		1	2	FALSE
CON_VIRSorter_k127_2354611_flag_0_multi_55_0000_len_118468-circular_55	CON_VIRSorter_k127_2354611_flag_0_multi_55_0000_len_118468-circular	CON_VIRSorter_k127_2354611_flag_0_multi_55_0000_len_118468-circular	55	22482	23189	-1	D																Phosphoadenosine phosphosulfate reductase family [PF01507.21]				0		2	2	FALSE
CON_VIRSorter_k127_2354611_flag_0_multi_55_0000_len_118468-circular_56	CON_VIRSorter_k127_2354611_flag_0_multi_55_0000_len_118468-circular	CON_VIRSorter_k127_2354611_flag_0_multi_55_0000_len_118468-circular	56	23216	23479	-1	E																				0		2	2	FALSE
CON_VIRSorter_k127_2354611_flag_0_multi_55_0000_len_118468-circular_57	CON_VIRSorter_k127_2354611_flag_0_multi_55_0000_len_118468-circular	CON_VIRSorter_k127_2354611_flag_0_multi_55_0000_len_118468-circular	57	23639	23899	-1	E																				0		2	2	FALSE
CON_VIRSorter_k127_2354611_flag_0_multi_55_0000_len_118468-circular_58	CON_VIRSorter_k127_2354611_flag_0_multi_55_0000_len_118468-circular	CON_VIRSorter_k127_2354611_flag_0_multi_55_0000_len_118468-circular	58	24275	24877	-1	C	K23398	activating signal cointegrator 1																		0		1	2	FALSE
CON_VIRSorter_k127_2354611_flag_0_multi_55_0000_len_118468-circular_59	CON_VIRSorter_k127_2354611_flag_0_multi_55_0000_len_118468-circular	CON_VIRSorter_k127_2354611_flag_0_multi_55_0000_len_118468-circular	59	24846	25049	-1	E																				0		2	2	FALSE
CON_VIRSorter_k127_2354611_flag_0_multi_55_0000_len_118468-circular_60	CON_VIRSorter_k127_2354611_flag_0_multi_55_0000_len_118468-circular	CON_VIRSorter_k127_2354611_flag_0_multi_55_0000_len_118468-circular	60	25066	25269	-1	E																				0		2	2	FALSE
CON_VIRSorter_k127_2354611_flag_0_multi_55_0000_len_118468-circular_61	CON_VIRSorter_k127_2354611_flag_0_multi_55_0000_len_118468-circular	CON_VIRSorter_k127_2354611_flag_0_multi_55_0000_len_118468-circular	61	25347	25688	-1	E																				0		2	2	FALSE
CON_VIRSorter_k127_2354611_flag_0_multi_55_0000_len_118468-circular_62	CON_VIRSorter_k127_2354611_flag_0_multi_55_0000_len_118468-circular	CON_VIRSorter_k127_2354611_flag_0_multi_55_0000_len_118468-circular	62	25702	25815	-1	E																				0		2	2	FALSE
CON_VIRSorter_k127_2354611_flag_0_multi_55_0000_len_118468-circular_63	CON_VIRSorter_k127_2354611_flag_0_multi_55_0000_len_118468-circular	CON_VIRSorter_k127_2354611_flag_0_multi_55_0000_len_118468-circular	63	25809	26672	-1	D																N-terminal domain of anti-restriction factor ArdC [PF08401.13]				0		1	2	FALSE
CON_VIRSorter_k127_2354611_flag_0_multi_55_0000_len_118468-circular_64	CON_VIRSorter_k127_2354611_flag_0_multi_55_0000_len_118468-circular	CON_VIRSorter_k127_2354611_flag_0_multi_55_0000_len_118468-circular	64	26756	26980	-1	E																				0		2	2	FALSE
CON_VIRSorter_k127_2354611_flag_0_multi_55_0000_len_118468-circular_65	CON_VIRSorter_k127_2354611_flag_0_multi_55_0000_len_118468-circular	CON_VIRSorter_k127_2354611_flag_0_multi_55_0000_len_118468-circular	65	27069	27326	-1	E																				0		2	2	FALSE
CON_VIRSorter_k127_2354611_flag_0_multi_55_0000_len_118468-circular_66	CON_VIRSorter_k127_2354611_flag_0_multi_55_0000_len_118468-circular	CON_VIRSorter_k127_2354611_flag_0_multi_55_0000_len_118468-circular	66	27390	27671	-1	E																				0		2	2	FALSE
CON_VIRSorter_k127_2354611_flag_0_multi_55_0000_len_118468-circular_67	CON_VIRSorter_k127_2354611_flag_0_multi_55_0000_len_118468-circular	CON_VIRSorter_k127_2354611_flag_0_multi_55_0000_len_118468-circular	67	27806	28072	-1	E																				0		2	2	FALSE
CON_VIRSorter_k127_2354611_flag_0_multi_55_0000_len_118468-circular_68	CON_VIRSorter_k127_2354611_flag_0_multi_55_0000_len_118468-circular	CON_VIRSorter_k127_2354611_flag_0_multi_55_0000_len_118468-circular	68	28090	28479	-1	E																				0		2	2	FALSE
CON_VIRSorter_k127_2354611_flag_0_multi_55_0000_len_118468-circular_69	CON_VIRSorter_k127_2354611_flag_0_multi_55_0000_len_118468-circular	CON_VIRSorter_k127_2354611_flag_0_multi_55_0000_len_118468-circular	69	28576	28869	-1	E																				0		2	2	FALSE
CON_VIRSorter_k127_2354611_flag_0_multi_55_0000_len_118468-circular_70	CON_VIRSorter_k127_2354611_flag_0_multi_55_0000_len_118468-circular	CON_VIRSorter_k127_2354611_flag_0_multi_55_0000_len_118468-circular	70	28920	29138	-1	E																				0		2	2	FALSE
CON_VIRSorter_k127_2354611_flag_0_multi_55_0000_len_118468-circular_71	CON_VIRSorter_k127_2354611_flag_0_multi_55_0000_len_118468-circular	CON_VIRSorter_k127_2354611_flag_0_multi_55_0000_len_118468-circular	71	29211	29432	-1	E																				0		2	2	FALSE
CON_VIRSorter_k127_2354611_flag_0_multi_55_0000_len_118468-circular_72	CON_VIRSorter_k127_2354611_flag_0_multi_55_0000_len_118468-circular	CON_VIRSorter_k127_2354611_flag_0_multi_55_0000_len_118468-circular	72	29504	30004	-1	D																Family of unknown function (DUF6011) [PF19474.1]				0		1	2	FALSE
CON_VIRSorter_k127_2354611_flag_0_multi_55_0000_len_118468-circular_73	CON_VIRSorter_k127_2354611_flag_0_multi_55_0000_len_118468-circular	CON_VIRSorter_k127_2354611_flag_0_multi_55_0000_len_118468-circular	73	30141	30539	-1	E																				0		1	2	FALSE
CON_VIRSorter_k127_2354611_flag_0_multi_55_0000_len_118468-circular_74	CON_VIRSorter_k127_2354611_flag_0_multi_55_0000_len_118468-circular	CON_VIRSorter_k127_2354611_flag_0_multi_55_0000_len_118468-circular	74	30579	30878	-1	E																				0		2	2	FALSE
CON_VIRSorter_k127_2354611_flag_0_multi_55_0000_len_118468-circular_75	CON_VIRSorter_k127_2354611_flag_0_multi_55_0000_len_118468-circular	CON_VIRSorter_k127_2354611_flag_0_multi_55_0000_len_118468-circular	75	30932	31147	-1	E																				0		2	2	FALSE
CON_VIRSorter_k127_2354611_flag_0_multi_55_0000_len_118468-circular_76	CON_VIRSorter_k127_2354611_flag_0_multi_55_0000_len_118468-circular	CON_VIRSorter_k127_2354611_flag_0_multi_55_0000_len_118468-circular	76	31140	31403	-1	E																				0		2	2	FALSE
CON_VIRSorter_k127_2354611_flag_0_multi_55_0000_len_118468-circular_77	CON_VIRSorter_k127_2354611_flag_0_multi_55_0000_len_118468-circular	CON_VIRSorter_k127_2354611_flag_0_multi_55_0000_len_118468-circular	77	31405	31629	-1	E																				0		2	2	FALSE
CON_VIRSorter_k127_2354611_flag_0_multi_55_0000_len_118468-circular_78	CON_VIRSorter_k127_2354611_flag_0_multi_55_0000_len_118468-circular	CON_VIRSorter_k127_2354611_flag_0_multi_55_0000_len_118468-circular	78	31686	31895	-1	E																				0		2	2	FALSE
CON_VIRSorter_k127_2354611_flag_0_multi_55_0000_len_118468-circular_79	CON_VIRSorter_k127_2354611_flag_0_multi_55_0000_len_118468-circular	CON_VIRSorter_k127_2354611_flag_0_multi_55_0000_len_118468-circular	79	32137	32460	1	E																				0		2	2	FALSE
CON_VIRSorter_k127_2354611_flag_0_multi_55_0000_len_118468-circular_80	CON_VIRSorter_k127_2354611_flag_0_multi_55_0000_len_118468-circular	CON_VIRSorter_k127_2354611_flag_0_multi_55_0000_len_118468-circular	80	32457	32924	-1	D			YP_009788668.1	YP_009788668.1 hypothetical protein phiAp1_27 [Ralstonia phage phiAp1]	FALSE	0.502	99	2.418e-23								Domain of unknown function (DUF5664) [PF18909.2]				0		1	2	FALSE
CON_VIRSorter_k127_2354611_flag_0_multi_55_0000_len_118468-circular_81	CON_VIRSorter_k127_2354611_flag_0_multi_55_0000_len_118468-circular	CON_VIRSorter_k127_2354611_flag_0_multi_55_0000_len_118468-circular	81	32914	33195	-1	E																				0		2	2	FALSE
CON_VIRSorter_k127_2354611_flag_0_multi_55_0000_len_118468-circular_82	CON_VIRSorter_k127_2354611_flag_0_multi_55_0000_len_118468-circular	CON_VIRSorter_k127_2354611_flag_0_multi_55_0000_len_118468-circular	82	33182	33745	-1	C	K06952	uncharacterized protein	NP_700408.1	NP_700408.1 hypothetical protein sb35 [Salmonella phage ST64B]	FALSE	0.38	116	8.104e-29										REFSEQ tail fiber protein; Xu	Xu	0		1	2	FALSE
CON_VIRSorter_k127_2354611_flag_0_multi_55_0000_len_118468-circular_83	CON_VIRSorter_k127_2354611_flag_0_multi_55_0000_len_118468-circular	CON_VIRSorter_k127_2354611_flag_0_multi_55_0000_len_118468-circular	83	33765	34514	-1	E																		REFSEQ hypothetical protein; Xu	Xu	0		1	2	FALSE
CON_VIRSorter_k127_2354611_flag_0_multi_55_0000_len_118468-circular_84	CON_VIRSorter_k127_2354611_flag_0_multi_55_0000_len_118468-circular	CON_VIRSorter_k127_2354611_flag_0_multi_55_0000_len_118468-circular	84	34639	35013	-1	E																				0		2	2	FALSE
CON_VIRSorter_k127_2354611_flag_0_multi_55_0000_len_118468-circular_85	CON_VIRSorter_k127_2354611_flag_0_multi_55_0000_len_118468-circular	CON_VIRSorter_k127_2354611_flag_0_multi_55_0000_len_118468-circular	85	35300	35632	-1	E																				0		2	2	FALSE
CON_VIRSorter_k127_2354611_flag_0_multi_55_0000_len_118468-circular_86	CON_VIRSorter_k127_2354611_flag_0_multi_55_0000_len_118468-circular	CON_VIRSorter_k127_2354611_flag_0_multi_55_0000_len_118468-circular	86	35646	37517	-1	E																				0		2	2	FALSE
CON_VIRSorter_k127_2354611_flag_0_multi_55_0000_len_118468-circular_87	CON_VIRSorter_k127_2354611_flag_0_multi_55_0000_len_118468-circular	CON_VIRSorter_k127_2354611_flag_0_multi_55_0000_len_118468-circular	87	37519	38958	-1	D																Concanavalin A-like lectin/glucanases superfamily [PF13385.8]		REFSEQ hypothetical protein; Xu	Xu	0		1	2	FALSE	MK
CON_VIRSorter_k127_2354611_flag_0_multi_55_0000_len_118468-circular_88	CON_VIRSorter_k127_2354611_flag_0_multi_55_0000_len_118468-circular	CON_VIRSorter_k127_2354611_flag_0_multi_55_0000_len_118468-circular	88	38967	39308	-1	E																				0		2	2	FALSE
CON_VIRSorter_k127_2354611_flag_0_multi_55_0000_len_118468-circular_89	CON_VIRSorter_k127_2354611_flag_0_multi_55_0000_len_118468-circular	CON_VIRSorter_k127_2354611_flag_0_multi_55_0000_len_118468-circular	89	39445	40539	-1	D			YP_008242112.1	YP_008242112.1 pectate lyase [Cellulophaga phage phi13:2]	FALSE	0.259	90	3.429e-18								Pectate lyase [PF00544.21]	PL1 pectate lyase (EC 4.2.2.2); exo-pectate lyase (EC 4.2.2.9); pectin lyase (EC 4.2.2.10). [PL1]; PL1 pectate lyase (EC 4.2.2.2); exo-pectate lyase (EC 4.2.2.9); pectin lyase (EC 4.2.2.10). [PL1_2]	sp|B9VUU3|POLG_HE71 Genome polyprotein; XhXpXrXs	Xr;Xp;Xh;Xs	0		1	2	FALSE	VM
CON_VIRSorter_k127_2354611_flag_0_multi_55_0000_len_118468-circular_90	CON_VIRSorter_k127_2354611_flag_0_multi_55_0000_len_118468-circular	CON_VIRSorter_k127_2354611_flag_0_multi_55_0000_len_118468-circular	90	40551	41270	-1	D																Thioredoxin [PF00085.22]; Redoxin [PF08534.12]				0		1	2	FALSE
CON_VIRSorter_k127_2354611_flag_0_multi_55_0000_len_118468-circular_91	CON_VIRSorter_k127_2354611_flag_0_multi_55_0000_len_118468-circular	CON_VIRSorter_k127_2354611_flag_0_multi_55_0000_len_118468-circular	91	41246	42334	-1	E																				0		2	2	FALSE
CON_VIRSorter_k127_2354611_flag_0_multi_55_0000_len_118468-circular_92	CON_VIRSorter_k127_2354611_flag_0_multi_55_0000_len_118468-circular	CON_VIRSorter_k127_2354611_flag_0_multi_55_0000_len_118468-circular	92	42334	43113	-1	E																				0		2	2	FALSE
CON_VIRSorter_k127_2354611_flag_0_multi_55_0000_len_118468-circular_93	CON_VIRSorter_k127_2354611_flag_0_multi_55_0000_len_118468-circular	CON_VIRSorter_k127_2354611_flag_0_multi_55_0000_len_118468-circular	93	43229	43570	-1	E																				0		2	2	FALSE
CON_VIRSorter_k127_2354611_flag_0_multi_55_0000_len_118468-circular_94	CON_VIRSorter_k127_2354611_flag_0_multi_55_0000_len_118468-circular	CON_VIRSorter_k127_2354611_flag_0_multi_55_0000_len_118468-circular	94	43672	43902	-1	E																				0		2	2	FALSE
CON_VIRSorter_k127_2354611_flag_0_multi_55_0000_len_118468-circular_95	CON_VIRSorter_k127_2354611_flag_0_multi_55_0000_len_118468-circular	CON_VIRSorter_k127_2354611_flag_0_multi_55_0000_len_118468-circular	95	43942	44442	-1	E																				0		2	2	FALSE
CON_VIRSorter_k127_2354611_flag_0_multi_55_0000_len_118468-circular_96	CON_VIRSorter_k127_2354611_flag_0_multi_55_0000_len_118468-circular	CON_VIRSorter_k127_2354611_flag_0_multi_55_0000_len_118468-circular	96	44963	45205	-1	E																				0		2	2	FALSE
CON_VIRSorter_k127_2354611_flag_0_multi_55_0000_len_118468-circular_97	CON_VIRSorter_k127_2354611_flag_0_multi_55_0000_len_118468-circular	CON_VIRSorter_k127_2354611_flag_0_multi_55_0000_len_118468-circular	97	45208	45411	-1	E																				1		2	2	FALSE
CON_VIRSorter_k127_2354611_flag_0_multi_55_0000_len_118468-circular_98	CON_VIRSorter_k127_2354611_flag_0_multi_55_0000_len_118468-circular	CON_VIRSorter_k127_2354611_flag_0_multi_55_0000_len_118468-circular	98	45412	45768	-1	D																SEC-C motif [PF02810.17]				0		2	2	FALSE
CON_VIRSorter_k127_2354611_flag_0_multi_55_0000_len_118468-circular_99	CON_VIRSorter_k127_2354611_flag_0_multi_55_0000_len_118468-circular	CON_VIRSorter_k127_2354611_flag_0_multi_55_0000_len_118468-circular	99	45768	46070	-1	E			YP_009613803.1	YP_009613803.1 AB1gp38 [Acinetobacter phage AB1]	FALSE	0.509	97	1.189e-23												0		2	2	FALSE
CON_VIRSorter_k127_2354611_flag_0_multi_55_0000_len_118468-circular_100	CON_VIRSorter_k127_2354611_flag_0_multi_55_0000_len_118468-circular	CON_VIRSorter_k127_2354611_flag_0_multi_55_0000_len_118468-circular	100	46166	46402	-1	E																				0		2	2	FALSE
CON_VIRSorter_k127_2354611_flag_0_multi_55_0000_len_118468-circular_101	CON_VIRSorter_k127_2354611_flag_0_multi_55_0000_len_118468-circular	CON_VIRSorter_k127_2354611_flag_0_multi_55_0000_len_118468-circular	101	46454	47083	-1	C	K07096	uncharacterized protein														Calcineurin-like phosphoesterase [PF00149.30]; Metallophosphoesterase, calcineurin superfamily [PF14582.8]; Calcineurin-like phosphoesterase superfamily domain [PF12850.9]				0		1	2	FALSE
CON_VIRSorter_k127_2354611_flag_0_multi_55_0000_len_118468-circular_102	CON_VIRSorter_k127_2354611_flag_0_multi_55_0000_len_118468-circular	CON_VIRSorter_k127_2354611_flag_0_multi_55_0000_len_118468-circular	102	47083	47640	-1	E																				0		2	2	FALSE
CON_VIRSorter_k127_2354611_flag_0_multi_55_0000_len_118468-circular_103	CON_VIRSorter_k127_2354611_flag_0_multi_55_0000_len_118468-circular	CON_VIRSorter_k127_2354611_flag_0_multi_55_0000_len_118468-circular	103	47643	48236	-1	E																		REFSEQ hypothetical protein; Xu	Xu	0		1	2	FALSE
CON_VIRSorter_k127_2354611_flag_0_multi_55_0000_len_118468-circular_104	CON_VIRSorter_k127_2354611_flag_0_multi_55_0000_len_118468-circular	CON_VIRSorter_k127_2354611_flag_0_multi_55_0000_len_118468-circular	104	48316	49542	-1	D			YP_004421762.1	YP_004421762.1 DNA methylase [Synechococcus phage S-CBS3]	FALSE	0.472	331	3.815e-99								DNA methylase [PF01555.20]				0		1	2	FALSE
CON_VIRSorter_k127_2354611_flag_0_multi_55_0000_len_118468-circular_105	CON_VIRSorter_k127_2354611_flag_0_multi_55_0000_len_118468-circular	CON_VIRSorter_k127_2354611_flag_0_multi_55_0000_len_118468-circular	105	49524	50918	-1	D			YP_004421762.1	YP_004421762.1 DNA methylase [Synechococcus phage S-CBS3]	TRUE	0.516	429	6.373e-132								SNF2-related domain [PF00176.25]; Type III restriction enzyme, res subunit [PF04851.17]		REFSEQ minor tail protein; Xu	Xu	0		1	2	FALSE
CON_VIRSorter_k127_2354611_flag_0_multi_55_0000_len_118468-circular_106	CON_VIRSorter_k127_2354611_flag_0_multi_55_0000_len_118468-circular	CON_VIRSorter_k127_2354611_flag_0_multi_55_0000_len_118468-circular	106	50925	51227	-1	E																				0		2	2	FALSE
CON_VIRSorter_k127_2354611_flag_0_multi_55_0000_len_118468-circular_107	CON_VIRSorter_k127_2354611_flag_0_multi_55_0000_len_118468-circular	CON_VIRSorter_k127_2354611_flag_0_multi_55_0000_len_118468-circular	107	51220	51486	-1	E																				0		2	2	FALSE
CON_VIRSorter_k127_2354611_flag_0_multi_55_0000_len_118468-circular_108	CON_VIRSorter_k127_2354611_flag_0_multi_55_0000_len_118468-circular	CON_VIRSorter_k127_2354611_flag_0_multi_55_0000_len_118468-circular	108	51479	52117	-1	E																				1		2	2	FALSE
CON_VIRSorter_k127_2354611_flag_0_multi_55_0000_len_118468-circular_109	CON_VIRSorter_k127_2354611_flag_0_multi_55_0000_len_118468-circular	CON_VIRSorter_k127_2354611_flag_0_multi_55_0000_len_118468-circular	109	52142	52861	-1	D																Protein of unknown function (DUF3102) [PF11300.10]				0		1	2	FALSE
CON_VIRSorter_k127_2354611_flag_0_multi_55_0000_len_118468-circular_110	CON_VIRSorter_k127_2354611_flag_0_multi_55_0000_len_118468-circular	CON_VIRSorter_k127_2354611_flag_0_multi_55_0000_len_118468-circular	110	52924	54402	-1	D			YP_009124723.1	YP_009124723.1 hypothetical protein VC60_gp69 [Mycobacterium phage Sbash]	FALSE	0.285	106	1.604e-22								Protein of unknown function (DUF5131) [PF07505.13]		REFSEQ hypothetical protein; Xu	Xu	0		1	2	FALSE
CON_VIRSorter_k127_2354611_flag_0_multi_55_0000_len_118468-circular_111	CON_VIRSorter_k127_2354611_flag_0_multi_55_0000_len_118468-circular	CON_VIRSorter_k127_2354611_flag_0_multi_55_0000_len_118468-circular	111	54395	55231	-1	E																				0		2	2	FALSE
CON_VIRSorter_k127_2354611_flag_0_multi_55_0000_len_118468-circular_112	CON_VIRSorter_k127_2354611_flag_0_multi_55_0000_len_118468-circular	CON_VIRSorter_k127_2354611_flag_0_multi_55_0000_len_118468-circular	112	55313	55936	-1	E																				0		2	2	FALSE
CON_VIRSorter_k127_2354611_flag_0_multi_55_0000_len_118468-circular_113	CON_VIRSorter_k127_2354611_flag_0_multi_55_0000_len_118468-circular	CON_VIRSorter_k127_2354611_flag_0_multi_55_0000_len_118468-circular	113	56353	59298	-1	E																				0		1	2	FALSE
CON_VIRSorter_k127_2354611_flag_0_multi_55_0000_len_118468-circular_114	CON_VIRSorter_k127_2354611_flag_0_multi_55_0000_len_118468-circular	CON_VIRSorter_k127_2354611_flag_0_multi_55_0000_len_118468-circular	114	59270	59812	-1	E			YP_008058649.1	YP_008058649.1 endonuclease [Halovirus HRTV-8]	FALSE	0.272	60	9.574e-10												0		1	2	FALSE
CON_VIRSorter_k127_2354611_flag_0_multi_55_0000_len_118468-circular_115	CON_VIRSorter_k127_2354611_flag_0_multi_55_0000_len_118468-circular	CON_VIRSorter_k127_2354611_flag_0_multi_55_0000_len_118468-circular	115	59785	61140	-1	C	K03581	exodeoxyribonuclease V alpha subunit [EC:3.1.11.5]	YP_009194062.1	YP_009194062.1 putative RecD/TraA family helicase [Brevibacillus phage Sundance]	FALSE	0.25	133	1.83e-31								AAA domain [PF13604.8]; PIF1-like helicase [PF05970.16]; AAA domain [PF13086.8]; UvrD-like helicase C-terminal domain [PF13538.8]; ATP-dependent RecD-like DNA helicase SH3 domain [PF18335.3]				0		1	2	FALSE
CON_VIRSorter_k127_2354611_flag_0_multi_55_0000_len_118468-circular_116	CON_VIRSorter_k127_2354611_flag_0_multi_55_0000_len_118468-circular	CON_VIRSorter_k127_2354611_flag_0_multi_55_0000_len_118468-circular	116	61112	62071	-1	D																Helix-hairpin-helix containing domain [PF14490.8]				0		2	2	FALSE
CON_VIRSorter_k127_2354611_flag_0_multi_55_0000_len_118468-circular_117	CON_VIRSorter_k127_2354611_flag_0_multi_55_0000_len_118468-circular	CON_VIRSorter_k127_2354611_flag_0_multi_55_0000_len_118468-circular	117	62165	62779	-1	E																				0		2	2	FALSE
CON_VIRSorter_k127_2354611_flag_0_multi_55_0000_len_118468-circular_118	CON_VIRSorter_k127_2354611_flag_0_multi_55_0000_len_118468-circular	CON_VIRSorter_k127_2354611_flag_0_multi_55_0000_len_118468-circular	118	62948	64294	-1	D																AAA domain [PF13479.8]				0		2	2	FALSE
CON_VIRSorter_k127_2354611_flag_0_multi_55_0000_len_118468-circular_119	CON_VIRSorter_k127_2354611_flag_0_multi_55_0000_len_118468-circular	CON_VIRSorter_k127_2354611_flag_0_multi_55_0000_len_118468-circular	119	64291	64575	-1	E																				0		2	2	FALSE
CON_VIRSorter_k127_2354611_flag_0_multi_55_0000_len_118468-circular_120	CON_VIRSorter_k127_2354611_flag_0_multi_55_0000_len_118468-circular	CON_VIRSorter_k127_2354611_flag_0_multi_55_0000_len_118468-circular	120	64825	65475	-1	E			NP_203433.1	NP_203433.1 hypothetical protein Mx8p19 [Myxococcus phage Mx8]	FALSE	0.453	72	3.223e-13												0		1	2	FALSE
CON_VIRSorter_k127_2354611_flag_0_multi_55_0000_len_118468-circular_121	CON_VIRSorter_k127_2354611_flag_0_multi_55_0000_len_118468-circular	CON_VIRSorter_k127_2354611_flag_0_multi_55_0000_len_118468-circular	121	65786	66031	1	E																				0		2	2	FALSE
CON_VIRSorter_k127_2354611_flag_0_multi_55_0000_len_118468-circular_122	CON_VIRSorter_k127_2354611_flag_0_multi_55_0000_len_118468-circular	CON_VIRSorter_k127_2354611_flag_0_multi_55_0000_len_118468-circular	122	66350	67540	1	D																Phage integrase family [PF00589.24]		REFSEQ hypothetical protein; Xu	Xu	0		1	2	FALSE
CON_VIRSorter_k127_2354611_flag_0_multi_55_0000_len_118468-circular_123	CON_VIRSorter_k127_2354611_flag_0_multi_55_0000_len_118468-circular	CON_VIRSorter_k127_2354611_flag_0_multi_55_0000_len_118468-circular	123	67550	67753	-1	E																				0		2	2	FALSE
CON_VIRSorter_k127_2354611_flag_0_multi_55_0000_len_118468-circular_124	CON_VIRSorter_k127_2354611_flag_0_multi_55_0000_len_118468-circular	CON_VIRSorter_k127_2354611_flag_0_multi_55_0000_len_118468-circular	124	68252	68755	-1	E																				0		2	2	FALSE
CON_VIRSorter_k127_2354611_flag_0_multi_55_0000_len_118468-circular_125	CON_VIRSorter_k127_2354611_flag_0_multi_55_0000_len_118468-circular	CON_VIRSorter_k127_2354611_flag_0_multi_55_0000_len_118468-circular	125	68875	69492	-1	E																				0		2	2	FALSE
CON_VIRSorter_k127_2354611_flag_0_multi_55_0000_len_118468-circular_126	CON_VIRSorter_k127_2354611_flag_0_multi_55_0000_len_118468-circular	CON_VIRSorter_k127_2354611_flag_0_multi_55_0000_len_118468-circular	126	69623	70117	-1	E																				0		2	2	FALSE
CON_VIRSorter_k127_2354611_flag_0_multi_55_0000_len_118468-circular_127	CON_VIRSorter_k127_2354611_flag_0_multi_55_0000_len_118468-circular	CON_VIRSorter_k127_2354611_flag_0_multi_55_0000_len_118468-circular	127	70120	70299	-1	E																				0		2	2	FALSE
CON_VIRSorter_k127_2354611_flag_0_multi_55_0000_len_118468-circular_128	CON_VIRSorter_k127_2354611_flag_0_multi_55_0000_len_118468-circular	CON_VIRSorter_k127_2354611_flag_0_multi_55_0000_len_118468-circular	128	70296	70568	-1	E																				0		2	2	FALSE
CON_VIRSorter_k127_2354611_flag_0_multi_55_0000_len_118468-circular_129	CON_VIRSorter_k127_2354611_flag_0_multi_55_0000_len_118468-circular	CON_VIRSorter_k127_2354611_flag_0_multi_55_0000_len_118468-circular	129	70731	71021	-1	E																				0		2	2	FALSE
CON_VIRSorter_k127_2354611_flag_0_multi_55_0000_len_118468-circular_130	CON_VIRSorter_k127_2354611_flag_0_multi_55_0000_len_118468-circular	CON_VIRSorter_k127_2354611_flag_0_multi_55_0000_len_118468-circular	130	71018	71305	-1	E																				0		2	2	FALSE
CON_VIRSorter_k127_2354611_flag_0_multi_55_0000_len_118468-circular_131	CON_VIRSorter_k127_2354611_flag_0_multi_55_0000_len_118468-circular	CON_VIRSorter_k127_2354611_flag_0_multi_55_0000_len_118468-circular	131	71363	71680	-1	E																				0		2	2	FALSE
CON_VIRSorter_k127_2354611_flag_0_multi_55_0000_len_118468-circular_132	CON_VIRSorter_k127_2354611_flag_0_multi_55_0000_len_118468-circular	CON_VIRSorter_k127_2354611_flag_0_multi_55_0000_len_118468-circular	132	71801	71986	-1	E																				0		2	2	FALSE
CON_VIRSorter_k127_2354611_flag_0_multi_55_0000_len_118468-circular_133	CON_VIRSorter_k127_2354611_flag_0_multi_55_0000_len_118468-circular	CON_VIRSorter_k127_2354611_flag_0_multi_55_0000_len_118468-circular	133	72059	72814	-1	E																				0		2	2	FALSE
CON_VIRSorter_k127_2354611_flag_0_multi_55_0000_len_118468-circular_134	CON_VIRSorter_k127_2354611_flag_0_multi_55_0000_len_118468-circular	CON_VIRSorter_k127_2354611_flag_0_multi_55_0000_len_118468-circular	134	73098	73268	1	E																				0		2	2	FALSE
CON_VIRSorter_k127_2354611_flag_0_multi_55_0000_len_118468-circular_135	CON_VIRSorter_k127_2354611_flag_0_multi_55_0000_len_118468-circular	CON_VIRSorter_k127_2354611_flag_0_multi_55_0000_len_118468-circular	135	73228	73863	-1	E																				0		2	2	FALSE
CON_VIRSorter_k127_2354611_flag_0_multi_55_0000_len_118468-circular_136	CON_VIRSorter_k127_2354611_flag_0_multi_55_0000_len_118468-circular	CON_VIRSorter_k127_2354611_flag_0_multi_55_0000_len_118468-circular	136	73832	75940	-1	D			YP_008240955.1	YP_008240955.1 putative glycosyltransferase [Cellulophaga phage phi18:1]	FALSE	0.317	109	4.969e-23								Protein of unknown function (DUF616) [PF04765.15]; Glycosyl transferase family 2 [PF00535.28]; Glycosyltransferase like family 2 [PF13641.8]		sp|P24307|HELI_NPVAC DNA replication helicase; XhXr	Xr;Xh	0		1	2	FALSE	V
CON_VIRSorter_k127_2354611_flag_0_multi_55_0000_len_118468-circular_137	CON_VIRSorter_k127_2354611_flag_0_multi_55_0000_len_118468-circular	CON_VIRSorter_k127_2354611_flag_0_multi_55_0000_len_118468-circular	137	75967	76524	-1	E																				1		2	2	FALSE
CON_VIRSorter_k127_2354611_flag_0_multi_55_0000_len_118468-circular_138	CON_VIRSorter_k127_2354611_flag_0_multi_55_0000_len_118468-circular	CON_VIRSorter_k127_2354611_flag_0_multi_55_0000_len_118468-circular	138	76521	76781	-1	E																				0		2	2	FALSE
CON_VIRSorter_k127_2354611_flag_0_multi_55_0000_len_118468-circular_139	CON_VIRSorter_k127_2354611_flag_0_multi_55_0000_len_118468-circular	CON_VIRSorter_k127_2354611_flag_0_multi_55_0000_len_118468-circular	139	76860	78416	-1	E																				0		2	2	FALSE
CON_VIRSorter_k127_2354611_flag_0_multi_55_0000_len_118468-circular_140	CON_VIRSorter_k127_2354611_flag_0_multi_55_0000_len_118468-circular	CON_VIRSorter_k127_2354611_flag_0_multi_55_0000_len_118468-circular	140	78416	80035	-1	E																				0		2	2	FALSE
CON_VIRSorter_k127_2354611_flag_0_multi_55_0000_len_118468-circular_141	CON_VIRSorter_k127_2354611_flag_0_multi_55_0000_len_118468-circular	CON_VIRSorter_k127_2354611_flag_0_multi_55_0000_len_118468-circular	141	80160	80282	-1	E																				0		2	2	FALSE
CON_VIRSorter_k127_2354611_flag_0_multi_55_0000_len_118468-circular_142	CON_VIRSorter_k127_2354611_flag_0_multi_55_0000_len_118468-circular	CON_VIRSorter_k127_2354611_flag_0_multi_55_0000_len_118468-circular	142	80266	80556	-1	E																				0		2	2	FALSE
CON_VIRSorter_k127_2354611_flag_0_multi_55_0000_len_118468-circular_143	CON_VIRSorter_k127_2354611_flag_0_multi_55_0000_len_118468-circular	CON_VIRSorter_k127_2354611_flag_0_multi_55_0000_len_118468-circular	143	80519	82600	-1	D			YP_164324.1	YP_164324.1 hypothetical protein F116p60 [Pseudomonas virus F116]	FALSE	0.389	111	6.832e-24								ADP-Ribosyltransferase in polyvalent proteins [PF18760.3]				0		2	2	FALSE
CON_VIRSorter_k127_2354611_flag_0_multi_55_0000_len_118468-circular_144	CON_VIRSorter_k127_2354611_flag_0_multi_55_0000_len_118468-circular	CON_VIRSorter_k127_2354611_flag_0_multi_55_0000_len_118468-circular	144	82600	90222	-1	D			YP_009860164.1	YP_009860164.1 tail protein [Leptospira phage LE1]	FALSE	0.471	134	8.329e-30								Inorganic Pyrophosphatase [PF18823.3]; ADP-Ribosyltransferase in polyvalent proteins [PF18760.3]				0		2	2	FALSE
CON_VIRSorter_k127_2354611_flag_0_multi_55_0000_len_118468-circular_145	CON_VIRSorter_k127_2354611_flag_0_multi_55_0000_len_118468-circular	CON_VIRSorter_k127_2354611_flag_0_multi_55_0000_len_118468-circular	145	90470	90796	-1	E																				0		2	2	FALSE
CON_VIRSorter_k127_2354611_flag_0_multi_55_0000_len_118468-circular_146	CON_VIRSorter_k127_2354611_flag_0_multi_55_0000_len_118468-circular	CON_VIRSorter_k127_2354611_flag_0_multi_55_0000_len_118468-circular	146	90961	92709	1	E																				0		2	2	FALSE
CON_VIRSorter_k127_2354611_flag_0_multi_55_0000_len_118468-circular_147	CON_VIRSorter_k127_2354611_flag_0_multi_55_0000_len_118468-circular	CON_VIRSorter_k127_2354611_flag_0_multi_55_0000_len_118468-circular	147	92724	94496	1	E																				0		2	2	FALSE
CON_VIRSorter_k127_2354611_flag_0_multi_55_0000_len_118468-circular_148	CON_VIRSorter_k127_2354611_flag_0_multi_55_0000_len_118468-circular	CON_VIRSorter_k127_2354611_flag_0_multi_55_0000_len_118468-circular	148	94493	95020	-1	E																				0		2	2	FALSE
CON_VIRSorter_k127_2354611_flag_0_multi_55_0000_len_118468-circular_149	CON_VIRSorter_k127_2354611_flag_0_multi_55_0000_len_118468-circular	CON_VIRSorter_k127_2354611_flag_0_multi_55_0000_len_118468-circular	149	95125	95619	-1	E																				0		2	2	FALSE
CON_VIRSorter_k127_2354611_flag_0_multi_55_0000_len_118468-circular_150	CON_VIRSorter_k127_2354611_flag_0_multi_55_0000_len_118468-circular	CON_VIRSorter_k127_2354611_flag_0_multi_55_0000_len_118468-circular	150	95733	96227	-1	E																				0		2	2	FALSE
CON_VIRSorter_k127_2354611_flag_0_multi_55_0000_len_118468-circular_151	CON_VIRSorter_k127_2354611_flag_0_multi_55_0000_len_118468-circular	CON_VIRSorter_k127_2354611_flag_0_multi_55_0000_len_118468-circular	151	96249	96863	-1	E																				0		2	2	FALSE
CON_VIRSorter_k127_2354611_flag_0_multi_55_0000_len_118468-circular_152	CON_VIRSorter_k127_2354611_flag_0_multi_55_0000_len_118468-circular	CON_VIRSorter_k127_2354611_flag_0_multi_55_0000_len_118468-circular	152	96875	97222	-1	E																				0		2	2	FALSE
CON_VIRSorter_k127_2354611_flag_0_multi_55_0000_len_118468-circular_153	CON_VIRSorter_k127_2354611_flag_0_multi_55_0000_len_118468-circular	CON_VIRSorter_k127_2354611_flag_0_multi_55_0000_len_118468-circular	153	97222	97794	-1	E																				0		2	2	FALSE
CON_VIRSorter_k127_2354611_flag_0_multi_55_0000_len_118468-circular_154	CON_VIRSorter_k127_2354611_flag_0_multi_55_0000_len_118468-circular	CON_VIRSorter_k127_2354611_flag_0_multi_55_0000_len_118468-circular	154	97798	98295	-1	E																				0		2	2	FALSE
CON_VIRSorter_k127_2354611_flag_0_multi_55_0000_len_118468-circular_155	CON_VIRSorter_k127_2354611_flag_0_multi_55_0000_len_118468-circular	CON_VIRSorter_k127_2354611_flag_0_multi_55_0000_len_118468-circular	155	98460	99383	-1	E																				0		1	2	FALSE
CON_VIRSorter_k127_2354611_flag_0_multi_55_0000_len_118468-circular_156	CON_VIRSorter_k127_2354611_flag_0_multi_55_0000_len_118468-circular	CON_VIRSorter_k127_2354611_flag_0_multi_55_0000_len_118468-circular	156	99503	100657	-1	E																				0		2	2	FALSE
CON_VIRSorter_k127_2354611_flag_0_multi_55_0000_len_118468-circular_157	CON_VIRSorter_k127_2354611_flag_0_multi_55_0000_len_118468-circular	CON_VIRSorter_k127_2354611_flag_0_multi_55_0000_len_118468-circular	157	100782	101579	-1	D																Bacteriophage lambda head decoration protein D [PF02924.16]				0		1	2	FALSE
CON_VIRSorter_k127_2354611_flag_0_multi_55_0000_len_118468-circular_158	CON_VIRSorter_k127_2354611_flag_0_multi_55_0000_len_118468-circular	CON_VIRSorter_k127_2354611_flag_0_multi_55_0000_len_118468-circular	158	101672	103033	-1	E																				0		2	2	FALSE
CON_VIRSorter_k127_2354611_flag_0_multi_55_0000_len_118468-circular_159	CON_VIRSorter_k127_2354611_flag_0_multi_55_0000_len_118468-circular	CON_VIRSorter_k127_2354611_flag_0_multi_55_0000_len_118468-circular	159	103200	104861	1	E																				0		1	2	FALSE
CON_VIRSorter_k127_2354611_flag_0_multi_55_0000_len_118468-circular_160	CON_VIRSorter_k127_2354611_flag_0_multi_55_0000_len_118468-circular	CON_VIRSorter_k127_2354611_flag_0_multi_55_0000_len_118468-circular	160	105052	105264	1	E																				0		2	2	FALSE
CON_VIRSorter_k127_2354611_flag_0_multi_55_0000_len_118468-circular_161	CON_VIRSorter_k127_2354611_flag_0_multi_55_0000_len_118468-circular	CON_VIRSorter_k127_2354611_flag_0_multi_55_0000_len_118468-circular	161	105264	105536	1	E																				0		2	2	FALSE
CON_VIRSorter_k127_2354611_flag_0_multi_55_0000_len_118468-circular_162	CON_VIRSorter_k127_2354611_flag_0_multi_55_0000_len_118468-circular	CON_VIRSorter_k127_2354611_flag_0_multi_55_0000_len_118468-circular	162	105576	106559	1	E			YP_004009943.1	YP_004009943.1 hypothetical protein CC31p085 [Enterobacter phage CC31]	FALSE	0.322	71	2.637e-12										REFSEQ hypothetical protein; Xu	Xu	0		1	2	FALSE
CON_VIRSorter_k127_2354611_flag_0_multi_55_0000_len_118468-circular_163	CON_VIRSorter_k127_2354611_flag_0_multi_55_0000_len_118468-circular	CON_VIRSorter_k127_2354611_flag_0_multi_55_0000_len_118468-circular	163	106559	106729	1	E																				0		2	2	FALSE
CON_VIRSorter_k127_2354611_flag_0_multi_55_0000_len_118468-circular_164	CON_VIRSorter_k127_2354611_flag_0_multi_55_0000_len_118468-circular	CON_VIRSorter_k127_2354611_flag_0_multi_55_0000_len_118468-circular	164	106854	107354	1	E																				0		2	2	FALSE
CON_VIRSorter_k127_2354611_flag_0_multi_55_0000_len_118468-circular_165	CON_VIRSorter_k127_2354611_flag_0_multi_55_0000_len_118468-circular	CON_VIRSorter_k127_2354611_flag_0_multi_55_0000_len_118468-circular	165	107398	107625	1	E																				0		2	2	FALSE
CON_VIRSorter_k127_2354611_flag_0_multi_55_0000_len_118468-circular_166	CON_VIRSorter_k127_2354611_flag_0_multi_55_0000_len_118468-circular	CON_VIRSorter_k127_2354611_flag_0_multi_55_0000_len_118468-circular	166	107666	107938	1	E																				0		2	2	FALSE
CON_VIRSorter_k127_2354611_flag_0_multi_55_0000_len_118468-circular_167	CON_VIRSorter_k127_2354611_flag_0_multi_55_0000_len_118468-circular	CON_VIRSorter_k127_2354611_flag_0_multi_55_0000_len_118468-circular	167	107953	108186	1	E																				0		2	2	FALSE
CON_VIRSorter_k127_2354611_flag_0_multi_55_0000_len_118468-circular_168	CON_VIRSorter_k127_2354611_flag_0_multi_55_0000_len_118468-circular	CON_VIRSorter_k127_2354611_flag_0_multi_55_0000_len_118468-circular	168	108186	108521	1	E																				0		2	2	FALSE
CON_VIRSorter_k127_2354611_flag_0_multi_55_0000_len_118468-circular_169	CON_VIRSorter_k127_2354611_flag_0_multi_55_0000_len_118468-circular	CON_VIRSorter_k127_2354611_flag_0_multi_55_0000_len_118468-circular	169	108518	108778	1	E																				0		2	2	FALSE
CON_VIRSorter_k127_2354611_flag_0_multi_55_0000_len_118468-circular_170	CON_VIRSorter_k127_2354611_flag_0_multi_55_0000_len_118468-circular	CON_VIRSorter_k127_2354611_flag_0_multi_55_0000_len_118468-circular	170	108847	108993	1	E																				0		2	2	FALSE
CON_VIRSorter_k127_2354611_flag_0_multi_55_0000_len_118468-circular_171	CON_VIRSorter_k127_2354611_flag_0_multi_55_0000_len_118468-circular	CON_VIRSorter_k127_2354611_flag_0_multi_55_0000_len_118468-circular	171	108990	109160	1	E																				0		2	2	FALSE
CON_VIRSorter_k127_2354611_flag_0_multi_55_0000_len_118468-circular_172	CON_VIRSorter_k127_2354611_flag_0_multi_55_0000_len_118468-circular	CON_VIRSorter_k127_2354611_flag_0_multi_55_0000_len_118468-circular	172	109157	109333	1	E																				0		2	2	FALSE
CON_VIRSorter_k127_2354611_flag_0_multi_55_0000_len_118468-circular_173	CON_VIRSorter_k127_2354611_flag_0_multi_55_0000_len_118468-circular	CON_VIRSorter_k127_2354611_flag_0_multi_55_0000_len_118468-circular	173	109335	109661	1	E																				0		2	2	FALSE
CON_VIRSorter_k127_2354611_flag_0_multi_55_0000_len_118468-circular_174	CON_VIRSorter_k127_2354611_flag_0_multi_55_0000_len_118468-circular	CON_VIRSorter_k127_2354611_flag_0_multi_55_0000_len_118468-circular	174	109666	109884	1	E																				0		2	2	FALSE
CON_VIRSorter_k127_2354611_flag_0_multi_55_0000_len_118468-circular_175	CON_VIRSorter_k127_2354611_flag_0_multi_55_0000_len_118468-circular	CON_VIRSorter_k127_2354611_flag_0_multi_55_0000_len_118468-circular	175	110167	110988	-1	E																				0		2	2	FALSE
CON_VIRSorter_k127_2354611_flag_0_multi_55_0000_len_118468-circular_176	CON_VIRSorter_k127_2354611_flag_0_multi_55_0000_len_118468-circular	CON_VIRSorter_k127_2354611_flag_0_multi_55_0000_len_118468-circular	176	111068	111586	-1	E																				0		2	2	FALSE
CON_VIRSorter_k127_2354611_flag_0_multi_55_0000_len_118468-circular_177	CON_VIRSorter_k127_2354611_flag_0_multi_55_0000_len_118468-circular	CON_VIRSorter_k127_2354611_flag_0_multi_55_0000_len_118468-circular	177	111583	111777	-1	E																				0		2	2	FALSE
CON_VIRSorter_k127_2354611_flag_0_multi_55_0000_len_118468-circular_178	CON_VIRSorter_k127_2354611_flag_0_multi_55_0000_len_118468-circular	CON_VIRSorter_k127_2354611_flag_0_multi_55_0000_len_118468-circular	178	111782	112096	-1	E																				0		2	2	FALSE
CON_VIRSorter_k127_2354611_flag_0_multi_55_0000_len_118468-circular_179	CON_VIRSorter_k127_2354611_flag_0_multi_55_0000_len_118468-circular	CON_VIRSorter_k127_2354611_flag_0_multi_55_0000_len_118468-circular	179	112121	112378	-1	E																				0		2	2	FALSE
CON_VIRSorter_k127_2354611_flag_0_multi_55_0000_len_118468-circular_180	CON_VIRSorter_k127_2354611_flag_0_multi_55_0000_len_118468-circular	CON_VIRSorter_k127_2354611_flag_0_multi_55_0000_len_118468-circular	180	112387	112584	-1	E																				0		2	2	FALSE
CON_VIRSorter_k127_2354611_flag_0_multi_55_0000_len_118468-circular_181	CON_VIRSorter_k127_2354611_flag_0_multi_55_0000_len_118468-circular	CON_VIRSorter_k127_2354611_flag_0_multi_55_0000_len_118468-circular	181	112581	112880	-1	E																				0		2	2	FALSE
CON_VIRSorter_k127_2354611_flag_0_multi_55_0000_len_118468-circular_182	CON_VIRSorter_k127_2354611_flag_0_multi_55_0000_len_118468-circular	CON_VIRSorter_k127_2354611_flag_0_multi_55_0000_len_118468-circular	182	112883	113371	-1	E																				0		2	2	FALSE	F
CON_VIRSorter_k127_2354611_flag_0_multi_55_0000_len_118468-circular_183	CON_VIRSorter_k127_2354611_flag_0_multi_55_0000_len_118468-circular	CON_VIRSorter_k127_2354611_flag_0_multi_55_0000_len_118468-circular	183	113514	113717	-1	E																				0		2	2	FALSE	F
CON_VIRSorter_k127_2354611_flag_0_multi_55_0000_len_118468-circular_184	CON_VIRSorter_k127_2354611_flag_0_multi_55_0000_len_118468-circular	CON_VIRSorter_k127_2354611_flag_0_multi_55_0000_len_118468-circular	184	113983	114432	-1	E			YP_009963266.1	YP_009963266.1 hypothetical protein I5H97_gp082 [Mycobacterium phage Wachhund]	FALSE	0.598	82	1.409e-17										REFSEQ hypothetical protein; Xu	Xu	0		1	2	FALSE	F
CON_VIRSorter_k127_2354611_flag_0_multi_55_0000_len_118468-circular_185	CON_VIRSorter_k127_2354611_flag_0_multi_55_0000_len_118468-circular	CON_VIRSorter_k127_2354611_flag_0_multi_55_0000_len_118468-circular	185	114502	114852	-1	D			YP_009636701.1	YP_009636701.1 hypothetical protein FGG23_gp079 [Mycobacterium virus Ibhubesi]	FALSE	0.476	101	7.441e-25								Domain of unknown function (DUF4326) [PF14216.8]				0		2	2	FALSE	F
CON_VIRSorter_k127_2354611_flag_0_multi_55_0000_len_118468-circular_186	CON_VIRSorter_k127_2354611_flag_0_multi_55_0000_len_118468-circular	CON_VIRSorter_k127_2354611_flag_0_multi_55_0000_len_118468-circular	186	114859	115050	-1	E																				0		2	2	FALSE	F
CON_VIRSorter_k127_2354611_flag_0_multi_55_0000_len_118468-circular_187	CON_VIRSorter_k127_2354611_flag_0_multi_55_0000_len_118468-circular	CON_VIRSorter_k127_2354611_flag_0_multi_55_0000_len_118468-circular	187	115698	115889	-1	E																				0		2	2	FALSE	F
CON_VIRSorter_k127_2354611_flag_0_multi_55_0000_len_118468-circular_188	CON_VIRSorter_k127_2354611_flag_0_multi_55_0000_len_118468-circular	CON_VIRSorter_k127_2354611_flag_0_multi_55_0000_len_118468-circular	188	116188	116496	-1	E																				0		1	2	FALSE	F
CON_VIRSorter_k127_2354611_flag_0_multi_55_0000_len_118468-circular_189	CON_VIRSorter_k127_2354611_flag_0_multi_55_0000_len_118468-circular	CON_VIRSorter_k127_2354611_flag_0_multi_55_0000_len_118468-circular	189	116601	116795	-1	E																				0		2	2	FALSE	F
CON_VIRSorter_k127_2354611_flag_0_multi_55_0000_len_118468-circular_190	CON_VIRSorter_k127_2354611_flag_0_multi_55_0000_len_118468-circular	CON_VIRSorter_k127_2354611_flag_0_multi_55_0000_len_118468-circular	190	116829	117146	-1	E																				0		1	2	FALSE	F
CON_VIRSorter_k127_2354611_flag_0_multi_55_0000_len_118468-circular_191	CON_VIRSorter_k127_2354611_flag_0_multi_55_0000_len_118468-circular	CON_VIRSorter_k127_2354611_flag_0_multi_55_0000_len_118468-circular	191	117191	117415	-1	E																				0		2	2	FALSE	F
CON_VIRSorter_k127_2354611_flag_0_multi_55_0000_len_118468-circular_192	CON_VIRSorter_k127_2354611_flag_0_multi_55_0000_len_118468-circular	CON_VIRSorter_k127_2354611_flag_0_multi_55_0000_len_118468-circular	192	117748	118074	-1	E																				0		2	2	FALSE	F
CON_VIRSorter_k127_2354611_flag_0_multi_55_0000_len_118468-circular_193	CON_VIRSorter_k127_2354611_flag_0_multi_55_0000_len_118468-circular	CON_VIRSorter_k127_2354611_flag_0_multi_55_0000_len_118468-circular	193	118121	118339	-1	E																				0		1	5	FALSE	F
CON_VIRSorter_k127_1409233_flag_0_multi_53_0007_len_592406-circular_1	CON_VIRSorter_k127_1409233_flag_0_multi_53_0007_len_592406-circular	CON_VIRSorter_k127_1409233_flag_0_multi_53_0007_len_592406-circular	1	685	792	1	E																				0		2	5	FALSE	F
CON_VIRSorter_k127_1409233_flag_0_multi_53_0007_len_592406-circular_2	CON_VIRSorter_k127_1409233_flag_0_multi_53_0007_len_592406-circular	CON_VIRSorter_k127_1409233_flag_0_multi_53_0007_len_592406-circular	2	1027	1563	1	D			YP_009098995.1	YP_009098995.1 putative alkylated DNA repair protein [Caulobacter phage Cr30]	FALSE	0.325	89	1.888e-19								2OG-Fe(II) oxygenase superfamily [PF13532.8]		REFSEQ hypothetical protein; Xu	Xu	0		2	4	FALSE	MKF
CON_VIRSorter_k127_1409233_flag_0_multi_53_0007_len_592406-circular_3	CON_VIRSorter_k127_1409233_flag_0_multi_53_0007_len_592406-circular	CON_VIRSorter_k127_1409233_flag_0_multi_53_0007_len_592406-circular	3	2623	3729	1	C	K04567	lysyl-tRNA synthetase, class II [EC:6.1.1.6]														tRNA synthetases class II (D, K and N) [PF00152.22]; tRNA synthetases class II core domain (F) [PF01409.22]				0		2	4	FALSE	F
CON_VIRSorter_k127_1409233_flag_0_multi_53_0007_len_592406-circular_4	CON_VIRSorter_k127_1409233_flag_0_multi_53_0007_len_592406-circular	CON_VIRSorter_k127_1409233_flag_0_multi_53_0007_len_592406-circular	4	3785	4642	1	D																Protein of unknown function (DUF559) [PF04480.14]; REase_MTES_1575 [PF18741.3]				0		2	4	FALSE	F
CON_VIRSorter_k127_1409233_flag_0_multi_53_0007_len_592406-circular_5	CON_VIRSorter_k127_1409233_flag_0_multi_53_0007_len_592406-circular	CON_VIRSorter_k127_1409233_flag_0_multi_53_0007_len_592406-circular	5	4704	5705	1	E																				0		1	4	FALSE	F
CON_VIRSorter_k127_1409233_flag_0_multi_53_0007_len_592406-circular_6	CON_VIRSorter_k127_1409233_flag_0_multi_53_0007_len_592406-circular	CON_VIRSorter_k127_1409233_flag_0_multi_53_0007_len_592406-circular	6	5718	5948	-1	E																				0		2	2	FALSE
CON_VIRSorter_k127_1409233_flag_0_multi_53_0007_len_592406-circular_7	CON_VIRSorter_k127_1409233_flag_0_multi_53_0007_len_592406-circular	CON_VIRSorter_k127_1409233_flag_0_multi_53_0007_len_592406-circular	7	6041	6235	1	E																				0		2	2	FALSE
CON_VIRSorter_k127_1409233_flag_0_multi_53_0007_len_592406-circular_8	CON_VIRSorter_k127_1409233_flag_0_multi_53_0007_len_592406-circular	CON_VIRSorter_k127_1409233_flag_0_multi_53_0007_len_592406-circular	8	6333	6545	1	E																				0		2	2	FALSE
CON_VIRSorter_k127_1409233_flag_0_multi_53_0007_len_592406-circular_9	CON_VIRSorter_k127_1409233_flag_0_multi_53_0007_len_592406-circular	CON_VIRSorter_k127_1409233_flag_0_multi_53_0007_len_592406-circular	9	6557	7021	1	D																Response regulator receiver domain [PF00072.26]				0		2	2	FALSE
CON_VIRSorter_k127_1409233_flag_0_multi_53_0007_len_592406-circular_10	CON_VIRSorter_k127_1409233_flag_0_multi_53_0007_len_592406-circular	CON_VIRSorter_k127_1409233_flag_0_multi_53_0007_len_592406-circular	10	7014	7355	-1	E																				0		2	2	FALSE
CON_VIRSorter_k127_1409233_flag_0_multi_53_0007_len_592406-circular_11	CON_VIRSorter_k127_1409233_flag_0_multi_53_0007_len_592406-circular	CON_VIRSorter_k127_1409233_flag_0_multi_53_0007_len_592406-circular	11	7392	8510	-1	C	K19064	lysine 6-dehydrogenase [EC:1.4.1.18]														Saccharopine dehydrogenase C-terminal domain [PF16653.7]; Saccharopine dehydrogenase NADP binding domain [PF03435.20]				0		2	2	FALSE	MK
CON_VIRSorter_k127_1409233_flag_0_multi_53_0007_len_592406-circular_12	CON_VIRSorter_k127_1409233_flag_0_multi_53_0007_len_592406-circular	CON_VIRSorter_k127_1409233_flag_0_multi_53_0007_len_592406-circular	12	8550	8912	-1	E																				0		2	2	FALSE
CON_VIRSorter_k127_1409233_flag_0_multi_53_0007_len_592406-circular_13	CON_VIRSorter_k127_1409233_flag_0_multi_53_0007_len_592406-circular	CON_VIRSorter_k127_1409233_flag_0_multi_53_0007_len_592406-circular	13	8912	9238	-1	D			YP_009173409.1	YP_009173409.1 Fe-S cluster assembly scaffold protein [Chrysochromulina ericina virus]	FALSE	0.344	69	9.583e-14								Iron-sulphur cluster biosynthesis [PF01521.22]		sp|P17161|HPF_KLEOX Ribosome hibernation promoting factor; Xr	Xr	0		1	2	FALSE	V
CON_VIRSorter_k127_1409233_flag_0_multi_53_0007_len_592406-circular_14	CON_VIRSorter_k127_1409233_flag_0_multi_53_0007_len_592406-circular	CON_VIRSorter_k127_1409233_flag_0_multi_53_0007_len_592406-circular	14	9235	9426	-1	E																				0		2	2	FALSE
CON_VIRSorter_k127_1409233_flag_0_multi_53_0007_len_592406-circular_15	CON_VIRSorter_k127_1409233_flag_0_multi_53_0007_len_592406-circular	CON_VIRSorter_k127_1409233_flag_0_multi_53_0007_len_592406-circular	15	9431	9646	-1	E																				0		2	2	FALSE
CON_VIRSorter_k127_1409233_flag_0_multi_53_0007_len_592406-circular_16	CON_VIRSorter_k127_1409233_flag_0_multi_53_0007_len_592406-circular	CON_VIRSorter_k127_1409233_flag_0_multi_53_0007_len_592406-circular	16	9636	9962	-1	E																				0		2	2	FALSE
CON_VIRSorter_k127_1409233_flag_0_multi_53_0007_len_592406-circular_17	CON_VIRSorter_k127_1409233_flag_0_multi_53_0007_len_592406-circular	CON_VIRSorter_k127_1409233_flag_0_multi_53_0007_len_592406-circular	17	10049	10432	1	E																				0		2	2	FALSE
CON_VIRSorter_k127_1409233_flag_0_multi_53_0007_len_592406-circular_18	CON_VIRSorter_k127_1409233_flag_0_multi_53_0007_len_592406-circular	CON_VIRSorter_k127_1409233_flag_0_multi_53_0007_len_592406-circular	18	10459	11052	-1	E																				0		2	2	FALSE
CON_VIRSorter_k127_1409233_flag_0_multi_53_0007_len_592406-circular_19	CON_VIRSorter_k127_1409233_flag_0_multi_53_0007_len_592406-circular	CON_VIRSorter_k127_1409233_flag_0_multi_53_0007_len_592406-circular	19	11173	11799	1	E																				0		2	2	FALSE
CON_VIRSorter_k127_1409233_flag_0_multi_53_0007_len_592406-circular_20	CON_VIRSorter_k127_1409233_flag_0_multi_53_0007_len_592406-circular	CON_VIRSorter_k127_1409233_flag_0_multi_53_0007_len_592406-circular	20	11801	12202	-1	E			YP_009032045.1	YP_009032045.1 hypothetical protein EpBp4_0082 [Escherichia phage Bp4]	FALSE	0.55	108	9.823e-27										REFSEQ hypothetical protein; Xu	Xu	0		1	2	FALSE
CON_VIRSorter_k127_1409233_flag_0_multi_53_0007_len_592406-circular_21	CON_VIRSorter_k127_1409233_flag_0_multi_53_0007_len_592406-circular	CON_VIRSorter_k127_1409233_flag_0_multi_53_0007_len_592406-circular	21	12192	12401	-1	E																				0		2	2	FALSE
CON_VIRSorter_k127_1409233_flag_0_multi_53_0007_len_592406-circular_22	CON_VIRSorter_k127_1409233_flag_0_multi_53_0007_len_592406-circular	CON_VIRSorter_k127_1409233_flag_0_multi_53_0007_len_592406-circular	22	12401	12838	-1	C	K09117	uncharacterized protein														Yqey-like protein [PF09424.12]		REFSEQ hypothetical protein; Xu	Xu	0		2	2	FALSE
CON_VIRSorter_k127_1409233_flag_0_multi_53_0007_len_592406-circular_23	CON_VIRSorter_k127_1409233_flag_0_multi_53_0007_len_592406-circular	CON_VIRSorter_k127_1409233_flag_0_multi_53_0007_len_592406-circular	23	12835	13308	-1	E																				0		2	2	FALSE
CON_VIRSorter_k127_1409233_flag_0_multi_53_0007_len_592406-circular_24	CON_VIRSorter_k127_1409233_flag_0_multi_53_0007_len_592406-circular	CON_VIRSorter_k127_1409233_flag_0_multi_53_0007_len_592406-circular	24	13460	15331	-1	C	K04043	molecular chaperone DnaK	YP_003970036.1	YP_003970036.1 putative DnaK/Hsp70 [Cafeteria roenbergensis virus BV-PW1]	TRUE	0.451	497	1.251e-152								Hsp70 protein [PF00012.22]; MreB/Mbl protein [PF06723.15]		REFSEQ hypothetical protein; Xu	Xu	0		2	2	FALSE
CON_VIRSorter_k127_1409233_flag_0_multi_53_0007_len_592406-circular_25	CON_VIRSorter_k127_1409233_flag_0_multi_53_0007_len_592406-circular	CON_VIRSorter_k127_1409233_flag_0_multi_53_0007_len_592406-circular	25	15503	15931	-1	E																				0		2	2	FALSE
CON_VIRSorter_k127_1409233_flag_0_multi_53_0007_len_592406-circular_26	CON_VIRSorter_k127_1409233_flag_0_multi_53_0007_len_592406-circular	CON_VIRSorter_k127_1409233_flag_0_multi_53_0007_len_592406-circular	26	15918	16190	-1	E																				0		2	2	FALSE
CON_VIRSorter_k127_1409233_flag_0_multi_53_0007_len_592406-circular_27	CON_VIRSorter_k127_1409233_flag_0_multi_53_0007_len_592406-circular	CON_VIRSorter_k127_1409233_flag_0_multi_53_0007_len_592406-circular	27	16243	17298	1	D			YP_006988401.1	YP_006988401.1 putative RNA ligase [Caulobacter phage CcrColossus]	FALSE	0.224	110	1.026e-24								RNA ligase [PF09414.12]		REFSEQ hypothetical protein; Xu	Xu	0		1	2	FALSE
CON_VIRSorter_k127_1409233_flag_0_multi_53_0007_len_592406-circular_28	CON_VIRSorter_k127_1409233_flag_0_multi_53_0007_len_592406-circular	CON_VIRSorter_k127_1409233_flag_0_multi_53_0007_len_592406-circular	28	17325	17642	-1	E																				0		2	2	FALSE
CON_VIRSorter_k127_1409233_flag_0_multi_53_0007_len_592406-circular_29	CON_VIRSorter_k127_1409233_flag_0_multi_53_0007_len_592406-circular	CON_VIRSorter_k127_1409233_flag_0_multi_53_0007_len_592406-circular	29	17646	18134	-1	D			YP_009210625.1	YP_009210625.1 putative YbiA-like protein [Pseudomonas phage PaMx28]	FALSE	0.532	148	2.63e-40								NADAR domain [PF08719.13]		REFSEQ hypothetical protein; Xu	Xu	0		2	2	FALSE
CON_VIRSorter_k127_1409233_flag_0_multi_53_0007_len_592406-circular_30	CON_VIRSorter_k127_1409233_flag_0_multi_53_0007_len_592406-circular	CON_VIRSorter_k127_1409233_flag_0_multi_53_0007_len_592406-circular	30	18136	18540	-1	E																				0		2	2	FALSE
CON_VIRSorter_k127_1409233_flag_0_multi_53_0007_len_592406-circular_31	CON_VIRSorter_k127_1409233_flag_0_multi_53_0007_len_592406-circular	CON_VIRSorter_k127_1409233_flag_0_multi_53_0007_len_592406-circular	31	18530	18820	-1	E																				0		2	2	FALSE
CON_VIRSorter_k127_1409233_flag_0_multi_53_0007_len_592406-circular_32	CON_VIRSorter_k127_1409233_flag_0_multi_53_0007_len_592406-circular	CON_VIRSorter_k127_1409233_flag_0_multi_53_0007_len_592406-circular	32	18824	19606	-1	C	K03424	TatD DNase family protein [EC:3.1.21.-]														TatD related DNase [PF01026.23]				0		2	2	FALSE
CON_VIRSorter_k127_1409233_flag_0_multi_53_0007_len_592406-circular_33	CON_VIRSorter_k127_1409233_flag_0_multi_53_0007_len_592406-circular	CON_VIRSorter_k127_1409233_flag_0_multi_53_0007_len_592406-circular	33	19599	19850	-1	E																				0		2	2	FALSE
CON_VIRSorter_k127_1409233_flag_0_multi_53_0007_len_592406-circular_34	CON_VIRSorter_k127_1409233_flag_0_multi_53_0007_len_592406-circular	CON_VIRSorter_k127_1409233_flag_0_multi_53_0007_len_592406-circular	34	20001	20102	-1	E																				0		2	2	FALSE
CON_VIRSorter_k127_1409233_flag_0_multi_53_0007_len_592406-circular_35	CON_VIRSorter_k127_1409233_flag_0_multi_53_0007_len_592406-circular	CON_VIRSorter_k127_1409233_flag_0_multi_53_0007_len_592406-circular	35	20102	20599	-1	D																Uncharacterised protein family (UPF0227) [PF05728.14]				0		1	2	FALSE
CON_VIRSorter_k127_1409233_flag_0_multi_53_0007_len_592406-circular_36	CON_VIRSorter_k127_1409233_flag_0_multi_53_0007_len_592406-circular	CON_VIRSorter_k127_1409233_flag_0_multi_53_0007_len_592406-circular	36	20596	21144	-1	D																Uncharacterised protein family (UPF0227) [PF05728.14]				0		1	2	FALSE
CON_VIRSorter_k127_1409233_flag_0_multi_53_0007_len_592406-circular_37	CON_VIRSorter_k127_1409233_flag_0_multi_53_0007_len_592406-circular	CON_VIRSorter_k127_1409233_flag_0_multi_53_0007_len_592406-circular	37	21214	21450	-1	E																				0		2	2	FALSE
CON_VIRSorter_k127_1409233_flag_0_multi_53_0007_len_592406-circular_38	CON_VIRSorter_k127_1409233_flag_0_multi_53_0007_len_592406-circular	CON_VIRSorter_k127_1409233_flag_0_multi_53_0007_len_592406-circular	38	21692	21913	-1	E																				0		2	2	FALSE
CON_VIRSorter_k127_1409233_flag_0_multi_53_0007_len_592406-circular_39	CON_VIRSorter_k127_1409233_flag_0_multi_53_0007_len_592406-circular	CON_VIRSorter_k127_1409233_flag_0_multi_53_0007_len_592406-circular	39	21910	22167	-1	E			YP_009611919.1	YP_009611919.1 hypothetical protein FDI40_gp254 [Agrobacterium phage Atu_ph07]	FALSE	0.475	66	2.412e-13												0		2	2	FALSE
CON_VIRSorter_k127_1409233_flag_0_multi_53_0007_len_592406-circular_40	CON_VIRSorter_k127_1409233_flag_0_multi_53_0007_len_592406-circular	CON_VIRSorter_k127_1409233_flag_0_multi_53_0007_len_592406-circular	40	22197	22670	-1	E																				0		2	2	FALSE
CON_VIRSorter_k127_1409233_flag_0_multi_53_0007_len_592406-circular_41	CON_VIRSorter_k127_1409233_flag_0_multi_53_0007_len_592406-circular	CON_VIRSorter_k127_1409233_flag_0_multi_53_0007_len_592406-circular	41	22679	23053	-1	E			YP_002224997.1	YP_002224997.1 gp84 [Mycobacterium phage Myrna]	FALSE	0.36	62	3.754e-11												0		1	2	FALSE
CON_VIRSorter_k127_1409233_flag_0_multi_53_0007_len_592406-circular_42	CON_VIRSorter_k127_1409233_flag_0_multi_53_0007_len_592406-circular	CON_VIRSorter_k127_1409233_flag_0_multi_53_0007_len_592406-circular	42	23178	23531	-1	E																				0		2	2	FALSE
CON_VIRSorter_k127_1409233_flag_0_multi_53_0007_len_592406-circular_43	CON_VIRSorter_k127_1409233_flag_0_multi_53_0007_len_592406-circular	CON_VIRSorter_k127_1409233_flag_0_multi_53_0007_len_592406-circular	43	23522	24157	-1	D																Peptidase M50B-like [PF13398.8]				0		2	2	FALSE
CON_VIRSorter_k127_1409233_flag_0_multi_53_0007_len_592406-circular_44	CON_VIRSorter_k127_1409233_flag_0_multi_53_0007_len_592406-circular	CON_VIRSorter_k127_1409233_flag_0_multi_53_0007_len_592406-circular	44	24159	24299	-1	E																				0		2	2	FALSE
CON_VIRSorter_k127_1409233_flag_0_multi_53_0007_len_592406-circular_45	CON_VIRSorter_k127_1409233_flag_0_multi_53_0007_len_592406-circular	CON_VIRSorter_k127_1409233_flag_0_multi_53_0007_len_592406-circular	45	24302	24907	-1	E																				0		2	2	FALSE
CON_VIRSorter_k127_1409233_flag_0_multi_53_0007_len_592406-circular_46	CON_VIRSorter_k127_1409233_flag_0_multi_53_0007_len_592406-circular	CON_VIRSorter_k127_1409233_flag_0_multi_53_0007_len_592406-circular	46	24962	28798	1	E																				0		2	2	FALSE
CON_VIRSorter_k127_1409233_flag_0_multi_53_0007_len_592406-circular_47	CON_VIRSorter_k127_1409233_flag_0_multi_53_0007_len_592406-circular	CON_VIRSorter_k127_1409233_flag_0_multi_53_0007_len_592406-circular	47	28801	29964	1	E																				0		2	2	FALSE
CON_VIRSorter_k127_1409233_flag_0_multi_53_0007_len_592406-circular_48	CON_VIRSorter_k127_1409233_flag_0_multi_53_0007_len_592406-circular	CON_VIRSorter_k127_1409233_flag_0_multi_53_0007_len_592406-circular	48	29965	30639	-1	D			YP_009015460.1	YP_009015460.1 gp157 [Bacillus virus G]	FALSE	0.298	71	5.229e-13								HNH endonuclease [PF14279.8]; HNH endonuclease [PF01844.25]		sp|P0DST1|SANS_VAR67 Surface antigen S; Xh	Xh	0		1	2	FALSE
CON_VIRSorter_k127_1409233_flag_0_multi_53_0007_len_592406-circular_49	CON_VIRSorter_k127_1409233_flag_0_multi_53_0007_len_592406-circular	CON_VIRSorter_k127_1409233_flag_0_multi_53_0007_len_592406-circular	49	30803	30988	-1	E																				0		2	2	FALSE
CON_VIRSorter_k127_1409233_flag_0_multi_53_0007_len_592406-circular_50	CON_VIRSorter_k127_1409233_flag_0_multi_53_0007_len_592406-circular	CON_VIRSorter_k127_1409233_flag_0_multi_53_0007_len_592406-circular	50	30988	31323	-1	D																Putative tRNA binding domain [PF01588.22]				0		2	2	FALSE
CON_VIRSorter_k127_1409233_flag_0_multi_53_0007_len_592406-circular_51	CON_VIRSorter_k127_1409233_flag_0_multi_53_0007_len_592406-circular	CON_VIRSorter_k127_1409233_flag_0_multi_53_0007_len_592406-circular	51	31394	31615	-1	E																				0		2	2	FALSE
CON_VIRSorter_k127_1409233_flag_0_multi_53_0007_len_592406-circular_52	CON_VIRSorter_k127_1409233_flag_0_multi_53_0007_len_592406-circular	CON_VIRSorter_k127_1409233_flag_0_multi_53_0007_len_592406-circular	52	31616	32395	-1	E																				1		1	2	FALSE
CON_VIRSorter_k127_1409233_flag_0_multi_53_0007_len_592406-circular_53	CON_VIRSorter_k127_1409233_flag_0_multi_53_0007_len_592406-circular	CON_VIRSorter_k127_1409233_flag_0_multi_53_0007_len_592406-circular	53	32417	32671	-1	E																				0		2	2	FALSE
CON_VIRSorter_k127_1409233_flag_0_multi_53_0007_len_592406-circular_54	CON_VIRSorter_k127_1409233_flag_0_multi_53_0007_len_592406-circular	CON_VIRSorter_k127_1409233_flag_0_multi_53_0007_len_592406-circular	54	32680	33522	-1	E																				0		2	2	FALSE
CON_VIRSorter_k127_1409233_flag_0_multi_53_0007_len_592406-circular_55	CON_VIRSorter_k127_1409233_flag_0_multi_53_0007_len_592406-circular	CON_VIRSorter_k127_1409233_flag_0_multi_53_0007_len_592406-circular	55	33718	33954	-1	E																				0		2	2	FALSE
CON_VIRSorter_k127_1409233_flag_0_multi_53_0007_len_592406-circular_56	CON_VIRSorter_k127_1409233_flag_0_multi_53_0007_len_592406-circular	CON_VIRSorter_k127_1409233_flag_0_multi_53_0007_len_592406-circular	56	33956	34276	-1	E																				0		2	2	FALSE
CON_VIRSorter_k127_1409233_flag_0_multi_53_0007_len_592406-circular_57	CON_VIRSorter_k127_1409233_flag_0_multi_53_0007_len_592406-circular	CON_VIRSorter_k127_1409233_flag_0_multi_53_0007_len_592406-circular	57	34335	35192	1	E																				0		2	2	FALSE
CON_VIRSorter_k127_1409233_flag_0_multi_53_0007_len_592406-circular_58	CON_VIRSorter_k127_1409233_flag_0_multi_53_0007_len_592406-circular	CON_VIRSorter_k127_1409233_flag_0_multi_53_0007_len_592406-circular	58	35189	35347	-1	E																				0		2	2	FALSE
CON_VIRSorter_k127_1409233_flag_0_multi_53_0007_len_592406-circular_59	CON_VIRSorter_k127_1409233_flag_0_multi_53_0007_len_592406-circular	CON_VIRSorter_k127_1409233_flag_0_multi_53_0007_len_592406-circular	59	35368	36144	-1	C	K01358	ATP-dependent Clp protease, protease subunit [EC:3.4.21.92]	YP_009612341.1	YP_009612341.1 ATP-dependent Clp protease proteolytic subunit [Agrobacterium phage Atu_ph07]	FALSE	0.517	183	8.664e-51	MER1017034	S14	MER1017034 - family S14 unassigned peptidases (Echinicola vietnamensis) [S14.UPW]#S14#{peptidase unit: 32-221}~source L0G5H3~	FALSE	0.782	306	1.435e-92	Clp protease [PF00574.25]				0		2	2	FALSE	P
CON_VIRSorter_k127_1409233_flag_0_multi_53_0007_len_592406-circular_60	CON_VIRSorter_k127_1409233_flag_0_multi_53_0007_len_592406-circular	CON_VIRSorter_k127_1409233_flag_0_multi_53_0007_len_592406-circular	60	36110	36232	-1	E																				0		2	2	FALSE
CON_VIRSorter_k127_1409233_flag_0_multi_53_0007_len_592406-circular_61	CON_VIRSorter_k127_1409233_flag_0_multi_53_0007_len_592406-circular	CON_VIRSorter_k127_1409233_flag_0_multi_53_0007_len_592406-circular	61	36340	36717	1	E																				0		2	2	FALSE
CON_VIRSorter_k127_1409233_flag_0_multi_53_0007_len_592406-circular_62	CON_VIRSorter_k127_1409233_flag_0_multi_53_0007_len_592406-circular	CON_VIRSorter_k127_1409233_flag_0_multi_53_0007_len_592406-circular	62	36733	36972	1	E																				0		1	2	FALSE
CON_VIRSorter_k127_1409233_flag_0_multi_53_0007_len_592406-circular_63	CON_VIRSorter_k127_1409233_flag_0_multi_53_0007_len_592406-circular	CON_VIRSorter_k127_1409233_flag_0_multi_53_0007_len_592406-circular	63	37058	37687	1	D			YP_009015412.1	YP_009015412.1 gp109 [Bacillus virus G]	FALSE	0.394	131	1.688e-33								RNA repair pathway DNA polymerase beta family [PF10127.11]		REFSEQ Rz1; Xu	Xu	0		1	2	FALSE
CON_VIRSorter_k127_1409233_flag_0_multi_53_0007_len_592406-circular_64	CON_VIRSorter_k127_1409233_flag_0_multi_53_0007_len_592406-circular	CON_VIRSorter_k127_1409233_flag_0_multi_53_0007_len_592406-circular	64	37781	41419	1	E			YP_007006697.1	YP_007006697.1 gp90 [Sphingomonas phage PAU]	FALSE	0.237	95	1.562e-18												0		0	2	FALSE
CON_VIRSorter_k127_1409233_flag_0_multi_53_0007_len_592406-circular_65	CON_VIRSorter_k127_1409233_flag_0_multi_53_0007_len_592406-circular	CON_VIRSorter_k127_1409233_flag_0_multi_53_0007_len_592406-circular	65	41554	42492	1	D			YP_009140790.1	YP_009140790.1 ssDNA binding protein [Synechococcus phage ACG-2014i]	FALSE	0.305	83	4.441e-16								gp32 DNA binding protein like [PF08804.12]		REFSEQ hypothetical protein; Xu	Xu	0		1	1	FALSE
CON_VIRSorter_k127_1409233_flag_0_multi_53_0007_len_592406-circular_66	CON_VIRSorter_k127_1409233_flag_0_multi_53_0007_len_592406-circular	CON_VIRSorter_k127_1409233_flag_0_multi_53_0007_len_592406-circular	66	42604	43452	1	E																				0		2	1	FALSE
CON_VIRSorter_k127_1409233_flag_0_multi_53_0007_len_592406-circular_67	CON_VIRSorter_k127_1409233_flag_0_multi_53_0007_len_592406-circular	CON_VIRSorter_k127_1409233_flag_0_multi_53_0007_len_592406-circular	67	43452	43832	1	E																				0		2	1	FALSE
CON_VIRSorter_k127_1409233_flag_0_multi_53_0007_len_592406-circular_68	CON_VIRSorter_k127_1409233_flag_0_multi_53_0007_len_592406-circular	CON_VIRSorter_k127_1409233_flag_0_multi_53_0007_len_592406-circular	68	43899	45563	1	E																				0		1	1	FALSE
CON_VIRSorter_k127_1409233_flag_0_multi_53_0007_len_592406-circular_69	CON_VIRSorter_k127_1409233_flag_0_multi_53_0007_len_592406-circular	CON_VIRSorter_k127_1409233_flag_0_multi_53_0007_len_592406-circular	69	45590	46213	1	E																				0		1	1	FALSE
CON_VIRSorter_k127_1409233_flag_0_multi_53_0007_len_592406-circular_70	CON_VIRSorter_k127_1409233_flag_0_multi_53_0007_len_592406-circular	CON_VIRSorter_k127_1409233_flag_0_multi_53_0007_len_592406-circular	70	46257	46667	1	E																				0		2	1	FALSE
CON_VIRSorter_k127_1409233_flag_0_multi_53_0007_len_592406-circular_71	CON_VIRSorter_k127_1409233_flag_0_multi_53_0007_len_592406-circular	CON_VIRSorter_k127_1409233_flag_0_multi_53_0007_len_592406-circular	71	46804	47877	1	D																S1 RNA binding domain [PF00575.25]				0		2	1	FALSE
CON_VIRSorter_k127_1409233_flag_0_multi_53_0007_len_592406-circular_72	CON_VIRSorter_k127_1409233_flag_0_multi_53_0007_len_592406-circular	CON_VIRSorter_k127_1409233_flag_0_multi_53_0007_len_592406-circular	72	47947	49182	1	E			YP_006987625.1	YP_006987625.1 hypothetical protein GAP32_510 [Cronobacter phage vB_CsaM_GAP32]	FALSE	0.211	61	6.039e-09										REFSEQ DUF771 domain-containing protein; Xu	Xu	0		1	1	FALSE
CON_VIRSorter_k127_1409233_flag_0_multi_53_0007_len_592406-circular_73	CON_VIRSorter_k127_1409233_flag_0_multi_53_0007_len_592406-circular	CON_VIRSorter_k127_1409233_flag_0_multi_53_0007_len_592406-circular	73	49366	63948	1	E																				0		2	1	FALSE
CON_VIRSorter_k127_1409233_flag_0_multi_53_0007_len_592406-circular_74	CON_VIRSorter_k127_1409233_flag_0_multi_53_0007_len_592406-circular	CON_VIRSorter_k127_1409233_flag_0_multi_53_0007_len_592406-circular	74	63965	65746	1	E																				0		2	1	FALSE
CON_VIRSorter_k127_1409233_flag_0_multi_53_0007_len_592406-circular_75	CON_VIRSorter_k127_1409233_flag_0_multi_53_0007_len_592406-circular	CON_VIRSorter_k127_1409233_flag_0_multi_53_0007_len_592406-circular	75	65749	66228	-1	E																				0		2	1	FALSE
CON_VIRSorter_k127_1409233_flag_0_multi_53_0007_len_592406-circular_76	CON_VIRSorter_k127_1409233_flag_0_multi_53_0007_len_592406-circular	CON_VIRSorter_k127_1409233_flag_0_multi_53_0007_len_592406-circular	76	66239	67378	-1	E			YP_009196637.1	YP_009196637.1 putative DNA primase subunit [Cronobacter phage S13]	FALSE	0.22	88	1.763e-17										REFSEQ minor tail protein; Xu	Xu	0		1	1	FALSE
CON_VIRSorter_k127_1409233_flag_0_multi_53_0007_len_592406-circular_77	CON_VIRSorter_k127_1409233_flag_0_multi_53_0007_len_592406-circular	CON_VIRSorter_k127_1409233_flag_0_multi_53_0007_len_592406-circular	77	67632	68225	1	C	K03088	RNA polymerase sigma-70 factor, ECF subfamily														Sigma-70 region 2 [PF04542.16]; Sigma-70, region 4 [PF08281.14]				0		1	1	FALSE
CON_VIRSorter_k127_1409233_flag_0_multi_53_0007_len_592406-circular_78	CON_VIRSorter_k127_1409233_flag_0_multi_53_0007_len_592406-circular	CON_VIRSorter_k127_1409233_flag_0_multi_53_0007_len_592406-circular	78	68393	69883	1	E																				0		2	1	FALSE
CON_VIRSorter_k127_1409233_flag_0_multi_53_0007_len_592406-circular_79	CON_VIRSorter_k127_1409233_flag_0_multi_53_0007_len_592406-circular	CON_VIRSorter_k127_1409233_flag_0_multi_53_0007_len_592406-circular	79	69975	70427	1	E																				0		2	1	FALSE
CON_VIRSorter_k127_1409233_flag_0_multi_53_0007_len_592406-circular_80	CON_VIRSorter_k127_1409233_flag_0_multi_53_0007_len_592406-circular	CON_VIRSorter_k127_1409233_flag_0_multi_53_0007_len_592406-circular	80	70454	71098	1	E																				0		2	1	FALSE
CON_VIRSorter_k127_1409233_flag_0_multi_53_0007_len_592406-circular_81	CON_VIRSorter_k127_1409233_flag_0_multi_53_0007_len_592406-circular	CON_VIRSorter_k127_1409233_flag_0_multi_53_0007_len_592406-circular	81	71130	71876	1	D			YP_009611900.1	YP_009611900.1 adenine-specific methyltransferase [Agrobacterium phage Atu_ph07]	FALSE	0.524	251	2.853e-74								DNA methylase [PF01555.20]				0		1	1	FALSE
CON_VIRSorter_k127_1409233_flag_0_multi_53_0007_len_592406-circular_82	CON_VIRSorter_k127_1409233_flag_0_multi_53_0007_len_592406-circular	CON_VIRSorter_k127_1409233_flag_0_multi_53_0007_len_592406-circular	82	71927	72067	1	E																				0		2	1	FALSE
CON_VIRSorter_k127_1409233_flag_0_multi_53_0007_len_592406-circular_83	CON_VIRSorter_k127_1409233_flag_0_multi_53_0007_len_592406-circular	CON_VIRSorter_k127_1409233_flag_0_multi_53_0007_len_592406-circular	83	72258	72773	1	E			YP_006907301.1	YP_006907301.1 HNH endonuclease [Bacillus phage Bastille]	FALSE	0.395	102	4.884e-24												1		1	1	FALSE
CON_VIRSorter_k127_1409233_flag_0_multi_53_0007_len_592406-circular_84	CON_VIRSorter_k127_1409233_flag_0_multi_53_0007_len_592406-circular	CON_VIRSorter_k127_1409233_flag_0_multi_53_0007_len_592406-circular	84	72784	74082	-1	E																				0		1	1	FALSE
CON_VIRSorter_k127_1409233_flag_0_multi_53_0007_len_592406-circular_85	CON_VIRSorter_k127_1409233_flag_0_multi_53_0007_len_592406-circular	CON_VIRSorter_k127_1409233_flag_0_multi_53_0007_len_592406-circular	85	74133	74519	1	E																				0		2	1	FALSE
CON_VIRSorter_k127_1409233_flag_0_multi_53_0007_len_592406-circular_86	CON_VIRSorter_k127_1409233_flag_0_multi_53_0007_len_592406-circular	CON_VIRSorter_k127_1409233_flag_0_multi_53_0007_len_592406-circular	86	74516	75121	1	E																				0		2	1	FALSE
CON_VIRSorter_k127_1409233_flag_0_multi_53_0007_len_592406-circular_87	CON_VIRSorter_k127_1409233_flag_0_multi_53_0007_len_592406-circular	CON_VIRSorter_k127_1409233_flag_0_multi_53_0007_len_592406-circular	87	75184	76503	1	C	K18951	DNA ligase [EC:6.5.1.1]	YP_008125255.1	YP_008125255.1 DNA ligase [Vibrio phage nt-1]	FALSE	0.266	163	1.373e-41								ATP dependent DNA ligase domain [PF01068.23]		REFSEQ hypothetical protein; Xu	Xu	0		1	1	FALSE
CON_VIRSorter_k127_1409233_flag_0_multi_53_0007_len_592406-circular_88	CON_VIRSorter_k127_1409233_flag_0_multi_53_0007_len_592406-circular	CON_VIRSorter_k127_1409233_flag_0_multi_53_0007_len_592406-circular	88	76506	77024	1	E																				0		2	1	FALSE
CON_VIRSorter_k127_1409233_flag_0_multi_53_0007_len_592406-circular_89	CON_VIRSorter_k127_1409233_flag_0_multi_53_0007_len_592406-circular	CON_VIRSorter_k127_1409233_flag_0_multi_53_0007_len_592406-circular	89	77025	77390	1	E																				0		2	1	FALSE
CON_VIRSorter_k127_1409233_flag_0_multi_53_0007_len_592406-circular_90	CON_VIRSorter_k127_1409233_flag_0_multi_53_0007_len_592406-circular	CON_VIRSorter_k127_1409233_flag_0_multi_53_0007_len_592406-circular	90	77387	78655	-1	E																				0		1	1	FALSE
CON_VIRSorter_k127_1409233_flag_0_multi_53_0007_len_592406-circular_91	CON_VIRSorter_k127_1409233_flag_0_multi_53_0007_len_592406-circular	CON_VIRSorter_k127_1409233_flag_0_multi_53_0007_len_592406-circular	91	78736	79119	1	E																				0		2	1	FALSE
CON_VIRSorter_k127_1409233_flag_0_multi_53_0007_len_592406-circular_92	CON_VIRSorter_k127_1409233_flag_0_multi_53_0007_len_592406-circular	CON_VIRSorter_k127_1409233_flag_0_multi_53_0007_len_592406-circular	92	79136	79546	1	E																				0		2	1	FALSE
CON_VIRSorter_k127_1409233_flag_0_multi_53_0007_len_592406-circular_93	CON_VIRSorter_k127_1409233_flag_0_multi_53_0007_len_592406-circular	CON_VIRSorter_k127_1409233_flag_0_multi_53_0007_len_592406-circular	93	79547	79753	-1	E																				0		2	1	FALSE
CON_VIRSorter_k127_1409233_flag_0_multi_53_0007_len_592406-circular_94	CON_VIRSorter_k127_1409233_flag_0_multi_53_0007_len_592406-circular	CON_VIRSorter_k127_1409233_flag_0_multi_53_0007_len_592406-circular	94	79857	80465	-1	E																				0		2	1	FALSE
CON_VIRSorter_k127_1409233_flag_0_multi_53_0007_len_592406-circular_95	CON_VIRSorter_k127_1409233_flag_0_multi_53_0007_len_592406-circular	CON_VIRSorter_k127_1409233_flag_0_multi_53_0007_len_592406-circular	95	80570	82309	-1	E																				0		2	1	FALSE
CON_VIRSorter_k127_1409233_flag_0_multi_53_0007_len_592406-circular_96	CON_VIRSorter_k127_1409233_flag_0_multi_53_0007_len_592406-circular	CON_VIRSorter_k127_1409233_flag_0_multi_53_0007_len_592406-circular	96	82385	84022	-1	E																				0		2	1	FALSE
CON_VIRSorter_k127_1409233_flag_0_multi_53_0007_len_592406-circular_97	CON_VIRSorter_k127_1409233_flag_0_multi_53_0007_len_592406-circular	CON_VIRSorter_k127_1409233_flag_0_multi_53_0007_len_592406-circular	97	84105	85718	-1	E																				0		2	1	FALSE
CON_VIRSorter_k127_1409233_flag_0_multi_53_0007_len_592406-circular_98	CON_VIRSorter_k127_1409233_flag_0_multi_53_0007_len_592406-circular	CON_VIRSorter_k127_1409233_flag_0_multi_53_0007_len_592406-circular	98	85765	86451	1	E																		REFSEQ hypothetical protein; Xu	Xu	0		1	1	FALSE
CON_VIRSorter_k127_1409233_flag_0_multi_53_0007_len_592406-circular_99	CON_VIRSorter_k127_1409233_flag_0_multi_53_0007_len_592406-circular	CON_VIRSorter_k127_1409233_flag_0_multi_53_0007_len_592406-circular	99	86703	86927	-1	E																				0		2	1	FALSE
CON_VIRSorter_k127_1409233_flag_0_multi_53_0007_len_592406-circular_100	CON_VIRSorter_k127_1409233_flag_0_multi_53_0007_len_592406-circular	CON_VIRSorter_k127_1409233_flag_0_multi_53_0007_len_592406-circular	100	87016	87963	1	D																Histone deacetylase domain [PF00850.21]				0		2	1	FALSE
CON_VIRSorter_k127_1409233_flag_0_multi_53_0007_len_592406-circular_101	CON_VIRSorter_k127_1409233_flag_0_multi_53_0007_len_592406-circular	CON_VIRSorter_k127_1409233_flag_0_multi_53_0007_len_592406-circular	101	87964	88464	1	D									MER0469876	M15C	MER0469876 - subfamily M15C unassigned peptidases (Butyrivibrio fibrisolvens) [M15.UPC]#M15C#{peptidase unit: 68-203}~source CBK73923~	FALSE	0.393	92	3.309e-20	D-alanyl-D-alanine carboxypeptidase [PF13539.8]				0		2	1	FALSE	P
CON_VIRSorter_k127_1409233_flag_0_multi_53_0007_len_592406-circular_102	CON_VIRSorter_k127_1409233_flag_0_multi_53_0007_len_592406-circular	CON_VIRSorter_k127_1409233_flag_0_multi_53_0007_len_592406-circular	102	88559	89722	1	E																				0		2	1	FALSE
CON_VIRSorter_k127_1409233_flag_0_multi_53_0007_len_592406-circular_103	CON_VIRSorter_k127_1409233_flag_0_multi_53_0007_len_592406-circular	CON_VIRSorter_k127_1409233_flag_0_multi_53_0007_len_592406-circular	103	89738	90598	-1	E																				0		2	1	FALSE
CON_VIRSorter_k127_1409233_flag_0_multi_53_0007_len_592406-circular_104	CON_VIRSorter_k127_1409233_flag_0_multi_53_0007_len_592406-circular	CON_VIRSorter_k127_1409233_flag_0_multi_53_0007_len_592406-circular	104	90680	91261	1	E																				0		1	1	FALSE
CON_VIRSorter_k127_1409233_flag_0_multi_53_0007_len_592406-circular_105	CON_VIRSorter_k127_1409233_flag_0_multi_53_0007_len_592406-circular	CON_VIRSorter_k127_1409233_flag_0_multi_53_0007_len_592406-circular	105	91348	91611	1	E																				0		2	1	FALSE
CON_VIRSorter_k127_1409233_flag_0_multi_53_0007_len_592406-circular_106	CON_VIRSorter_k127_1409233_flag_0_multi_53_0007_len_592406-circular	CON_VIRSorter_k127_1409233_flag_0_multi_53_0007_len_592406-circular	106	91656	92417	1	E																		REFSEQ hypothetical protein; Xu	Xu	0		1	1	FALSE
CON_VIRSorter_k127_1409233_flag_0_multi_53_0007_len_592406-circular_107	CON_VIRSorter_k127_1409233_flag_0_multi_53_0007_len_592406-circular	CON_VIRSorter_k127_1409233_flag_0_multi_53_0007_len_592406-circular	107	92419	93297	-1	D			YP_950665.1	YP_950665.1 GIY-YIG nuclease family protein [Staphylococcus virus PH15]	FALSE	0.304	64	2.503e-10								GIY-YIG catalytic domain [PF01541.26]; NUMOD3 motif [PF07460.13]		sp|Q6QGE9|BPPB3_BPT5 Probable baseplate hub protein; XhXs	Xs;Xh	0		1	1	FALSE	V
CON_VIRSorter_k127_1409233_flag_0_multi_53_0007_len_592406-circular_108	CON_VIRSorter_k127_1409233_flag_0_multi_53_0007_len_592406-circular	CON_VIRSorter_k127_1409233_flag_0_multi_53_0007_len_592406-circular	108	93343	93711	1	E																				0		1	1	FALSE
CON_VIRSorter_k127_1409233_flag_0_multi_53_0007_len_592406-circular_109	CON_VIRSorter_k127_1409233_flag_0_multi_53_0007_len_592406-circular	CON_VIRSorter_k127_1409233_flag_0_multi_53_0007_len_592406-circular	109	93817	94143	1	E																				0		2	1	FALSE
CON_VIRSorter_k127_1409233_flag_0_multi_53_0007_len_592406-circular_110	CON_VIRSorter_k127_1409233_flag_0_multi_53_0007_len_592406-circular	CON_VIRSorter_k127_1409233_flag_0_multi_53_0007_len_592406-circular	110	94146	94325	1	E																				0		2	1	FALSE
CON_VIRSorter_k127_1409233_flag_0_multi_53_0007_len_592406-circular_111	CON_VIRSorter_k127_1409233_flag_0_multi_53_0007_len_592406-circular	CON_VIRSorter_k127_1409233_flag_0_multi_53_0007_len_592406-circular	111	94353	95033	-1	E																				0		2	1	FALSE
CON_VIRSorter_k127_1409233_flag_0_multi_53_0007_len_592406-circular_112	CON_VIRSorter_k127_1409233_flag_0_multi_53_0007_len_592406-circular	CON_VIRSorter_k127_1409233_flag_0_multi_53_0007_len_592406-circular	112	95041	96408	-1	E																				0		1	1	FALSE
CON_VIRSorter_k127_1409233_flag_0_multi_53_0007_len_592406-circular_113	CON_VIRSorter_k127_1409233_flag_0_multi_53_0007_len_592406-circular	CON_VIRSorter_k127_1409233_flag_0_multi_53_0007_len_592406-circular	113	96473	96826	1	E																				0		2	1	FALSE
CON_VIRSorter_k127_1409233_flag_0_multi_53_0007_len_592406-circular_114	CON_VIRSorter_k127_1409233_flag_0_multi_53_0007_len_592406-circular	CON_VIRSorter_k127_1409233_flag_0_multi_53_0007_len_592406-circular	114	96884	97498	1	E																				0		2	1	FALSE
CON_VIRSorter_k127_1409233_flag_0_multi_53_0007_len_592406-circular_115	CON_VIRSorter_k127_1409233_flag_0_multi_53_0007_len_592406-circular	CON_VIRSorter_k127_1409233_flag_0_multi_53_0007_len_592406-circular	115	97535	98167	-1	D																Histidyl-tRNA synthetase [PF13393.8]				0		2	1	FALSE
CON_VIRSorter_k127_1409233_flag_0_multi_53_0007_len_592406-circular_116	CON_VIRSorter_k127_1409233_flag_0_multi_53_0007_len_592406-circular	CON_VIRSorter_k127_1409233_flag_0_multi_53_0007_len_592406-circular	116	98171	99139	-1	C	K01867	tryptophanyl-tRNA synthetase [EC:6.1.1.2]														tRNA synthetases class I (W and Y) [PF00579.27]				0		2	1	FALSE
CON_VIRSorter_k127_1409233_flag_0_multi_53_0007_len_592406-circular_117	CON_VIRSorter_k127_1409233_flag_0_multi_53_0007_len_592406-circular	CON_VIRSorter_k127_1409233_flag_0_multi_53_0007_len_592406-circular	117	99145	99615	-1	E			YP_009006725.1	YP_009006725.1 HNH endonuclease [Staphylococcus phage phiSA12]	FALSE	0.427	119	1.984e-30										REFSEQ hypothetical protein; Xu	Xu	1		1	1	FALSE
CON_VIRSorter_k127_1409233_flag_0_multi_53_0007_len_592406-circular_118	CON_VIRSorter_k127_1409233_flag_0_multi_53_0007_len_592406-circular	CON_VIRSorter_k127_1409233_flag_0_multi_53_0007_len_592406-circular	118	100262	101254	-1	E																				0		1	1	FALSE
CON_VIRSorter_k127_1409233_flag_0_multi_53_0007_len_592406-circular_119	CON_VIRSorter_k127_1409233_flag_0_multi_53_0007_len_592406-circular	CON_VIRSorter_k127_1409233_flag_0_multi_53_0007_len_592406-circular	119	101387	101746	-1	E																				0		2	1	FALSE
CON_VIRSorter_k127_1409233_flag_0_multi_53_0007_len_592406-circular_120	CON_VIRSorter_k127_1409233_flag_0_multi_53_0007_len_592406-circular	CON_VIRSorter_k127_1409233_flag_0_multi_53_0007_len_592406-circular	120	101790	102065	-1	E																				0		2	1	FALSE
CON_VIRSorter_k127_1409233_flag_0_multi_53_0007_len_592406-circular_121	CON_VIRSorter_k127_1409233_flag_0_multi_53_0007_len_592406-circular	CON_VIRSorter_k127_1409233_flag_0_multi_53_0007_len_592406-circular	121	102153	103046	-1	E																		sp|Q05288|VG73_BPML5 Gene 73 protein; Xu	Xu	0		1	1	FALSE
CON_VIRSorter_k127_1409233_flag_0_multi_53_0007_len_592406-circular_122	CON_VIRSorter_k127_1409233_flag_0_multi_53_0007_len_592406-circular	CON_VIRSorter_k127_1409233_flag_0_multi_53_0007_len_592406-circular	122	103075	103566	-1	D			YP_009480733.1	YP_009480733.1 Guanylate kinase [Pandoravirus macleodensis]	FALSE	0.269	63	5.176e-11								Guanylate kinase [PF00625.23]				0		1	1	FALSE	MK
CON_VIRSorter_k127_1409233_flag_0_multi_53_0007_len_592406-circular_123	CON_VIRSorter_k127_1409233_flag_0_multi_53_0007_len_592406-circular	CON_VIRSorter_k127_1409233_flag_0_multi_53_0007_len_592406-circular	123	103547	103834	-1	E																				0		2	1	FALSE
CON_VIRSorter_k127_1409233_flag_0_multi_53_0007_len_592406-circular_124	CON_VIRSorter_k127_1409233_flag_0_multi_53_0007_len_592406-circular	CON_VIRSorter_k127_1409233_flag_0_multi_53_0007_len_592406-circular	124	103871	105133	-1	C	K02600	transcription termination/antitermination protein NusA														NusA N-terminal domain [PF08529.13]; NusA-like KH domain [PF13184.8]				0		2	1	FALSE
CON_VIRSorter_k127_1409233_flag_0_multi_53_0007_len_592406-circular_125	CON_VIRSorter_k127_1409233_flag_0_multi_53_0007_len_592406-circular	CON_VIRSorter_k127_1409233_flag_0_multi_53_0007_len_592406-circular	125	105123	105347	-1	E																				0		2	1	FALSE
CON_VIRSorter_k127_1409233_flag_0_multi_53_0007_len_592406-circular_126	CON_VIRSorter_k127_1409233_flag_0_multi_53_0007_len_592406-circular	CON_VIRSorter_k127_1409233_flag_0_multi_53_0007_len_592406-circular	126	105382	105648	-1	E																				0		2	1	FALSE
CON_VIRSorter_k127_1409233_flag_0_multi_53_0007_len_592406-circular_127	CON_VIRSorter_k127_1409233_flag_0_multi_53_0007_len_592406-circular	CON_VIRSorter_k127_1409233_flag_0_multi_53_0007_len_592406-circular	127	105746	106117	1	E																				0		2	1	FALSE
CON_VIRSorter_k127_1409233_flag_0_multi_53_0007_len_592406-circular_128	CON_VIRSorter_k127_1409233_flag_0_multi_53_0007_len_592406-circular	CON_VIRSorter_k127_1409233_flag_0_multi_53_0007_len_592406-circular	128	106199	106324	1	E																				0		2	1	FALSE
CON_VIRSorter_k127_1409233_flag_0_multi_53_0007_len_592406-circular_129	CON_VIRSorter_k127_1409233_flag_0_multi_53_0007_len_592406-circular	CON_VIRSorter_k127_1409233_flag_0_multi_53_0007_len_592406-circular	129	106299	106805	1	C	K00287	dihydrofolate reductase [EC:1.5.1.3]	YP_009015428.1	YP_009015428.1 gp125 [Bacillus virus G]	FALSE	0.429	97	1.881e-22								Dihydrofolate reductase [PF00186.21]		REFSEQ hypothetical protein; Xu	Xu	0		1	1	FALSE
CON_VIRSorter_k127_1409233_flag_0_multi_53_0007_len_592406-circular_130	CON_VIRSorter_k127_1409233_flag_0_multi_53_0007_len_592406-circular	CON_VIRSorter_k127_1409233_flag_0_multi_53_0007_len_592406-circular	130	106817	107488	-1	D																LURP-one-related [PF04525.14]				0		2	1	FALSE
CON_VIRSorter_k127_1409233_flag_0_multi_53_0007_len_592406-circular_131	CON_VIRSorter_k127_1409233_flag_0_multi_53_0007_len_592406-circular	CON_VIRSorter_k127_1409233_flag_0_multi_53_0007_len_592406-circular	131	107535	108602	-1	E																				0		2	1	FALSE
CON_VIRSorter_k127_1409233_flag_0_multi_53_0007_len_592406-circular_132	CON_VIRSorter_k127_1409233_flag_0_multi_53_0007_len_592406-circular	CON_VIRSorter_k127_1409233_flag_0_multi_53_0007_len_592406-circular	132	108698	111013	-1	E			YP_008241418.1	YP_008241418.1 hypothetical protein Phi38:1_gp037 [Cellulophaga phage phi38:1]	FALSE	0.255	99	6.315e-20												0		2	1	FALSE
CON_VIRSorter_k127_1409233_flag_0_multi_53_0007_len_592406-circular_133	CON_VIRSorter_k127_1409233_flag_0_multi_53_0007_len_592406-circular	CON_VIRSorter_k127_1409233_flag_0_multi_53_0007_len_592406-circular	133	111061	111747	1	C	K01493	dCMP deaminase [EC:3.5.4.12]	YP_004895200.1	YP_004895200.1 deoxycytidylate deaminase [Salmonella phage SFP10]	FALSE	0.309	66	2.136e-11								Cytidine and deoxycytidylate deaminase zinc-binding region [PF00383.25]; MafB19-like deaminase [PF14437.8]		sp|P03728|PORTL_BPT7 Portal protein; XpXrXs	Xs;Xr;Xp	0		1	1	FALSE	V
CON_VIRSorter_k127_1409233_flag_0_multi_53_0007_len_592406-circular_134	CON_VIRSorter_k127_1409233_flag_0_multi_53_0007_len_592406-circular	CON_VIRSorter_k127_1409233_flag_0_multi_53_0007_len_592406-circular	134	111777	112208	-1	E																				0		2	1	FALSE
CON_VIRSorter_k127_1409233_flag_0_multi_53_0007_len_592406-circular_135	CON_VIRSorter_k127_1409233_flag_0_multi_53_0007_len_592406-circular	CON_VIRSorter_k127_1409233_flag_0_multi_53_0007_len_592406-circular	135	112281	112544	1	E																				0		2	1	FALSE
CON_VIRSorter_k127_1409233_flag_0_multi_53_0007_len_592406-circular_136	CON_VIRSorter_k127_1409233_flag_0_multi_53_0007_len_592406-circular	CON_VIRSorter_k127_1409233_flag_0_multi_53_0007_len_592406-circular	136	112536	112886	-1	E																				0		2	1	FALSE
CON_VIRSorter_k127_1409233_flag_0_multi_53_0007_len_592406-circular_137	CON_VIRSorter_k127_1409233_flag_0_multi_53_0007_len_592406-circular	CON_VIRSorter_k127_1409233_flag_0_multi_53_0007_len_592406-circular	137	112971	113795	1	E			YP_009001226.1	YP_009001226.1 hypothetical protein pv_324 [Pithovirus sibericum]	FALSE	0.23	69	7.833e-12										REFSEQ hypothetical protein; Xu	Xu	0		1	1	FALSE
CON_VIRSorter_k127_1409233_flag_0_multi_53_0007_len_592406-circular_138	CON_VIRSorter_k127_1409233_flag_0_multi_53_0007_len_592406-circular	CON_VIRSorter_k127_1409233_flag_0_multi_53_0007_len_592406-circular	138	114158	114346	-1	E																				0		2	1	FALSE
CON_VIRSorter_k127_1409233_flag_0_multi_53_0007_len_592406-circular_139	CON_VIRSorter_k127_1409233_flag_0_multi_53_0007_len_592406-circular	CON_VIRSorter_k127_1409233_flag_0_multi_53_0007_len_592406-circular	139	114343	114822	-1	E																				0		2	1	FALSE
CON_VIRSorter_k127_1409233_flag_0_multi_53_0007_len_592406-circular_140	CON_VIRSorter_k127_1409233_flag_0_multi_53_0007_len_592406-circular	CON_VIRSorter_k127_1409233_flag_0_multi_53_0007_len_592406-circular	140	114824	115483	-1	D			YP_009611751.1	YP_009611751.1 hypothetical protein FDI40_gp086 [Agrobacterium phage Atu_ph07]	FALSE	0.36	123	1.698e-30								RNA ligase [PF09414.12]		REFSEQ hypothetical protein; Xu	Xu	0		2	1	FALSE
CON_VIRSorter_k127_1409233_flag_0_multi_53_0007_len_592406-circular_141	CON_VIRSorter_k127_1409233_flag_0_multi_53_0007_len_592406-circular	CON_VIRSorter_k127_1409233_flag_0_multi_53_0007_len_592406-circular	141	115613	116125	1	E																				0		2	1	FALSE
CON_VIRSorter_k127_1409233_flag_0_multi_53_0007_len_592406-circular_142	CON_VIRSorter_k127_1409233_flag_0_multi_53_0007_len_592406-circular	CON_VIRSorter_k127_1409233_flag_0_multi_53_0007_len_592406-circular	142	116237	117163	1	C	K09968	uncharacterized protein	YP_009151167.1	YP_009151167.1 hypothetical protein CPT_Mater208 [Bacillus phage Mater]	FALSE	0.308	87	1.59e-17												0		1	1	FALSE
CON_VIRSorter_k127_1409233_flag_0_multi_53_0007_len_592406-circular_143	CON_VIRSorter_k127_1409233_flag_0_multi_53_0007_len_592406-circular	CON_VIRSorter_k127_1409233_flag_0_multi_53_0007_len_592406-circular	143	117189	118235	-1	E																				0		2	1	FALSE
CON_VIRSorter_k127_1409233_flag_0_multi_53_0007_len_592406-circular_144	CON_VIRSorter_k127_1409233_flag_0_multi_53_0007_len_592406-circular	CON_VIRSorter_k127_1409233_flag_0_multi_53_0007_len_592406-circular	144	118387	119058	1	C	K01358	ATP-dependent Clp protease, protease subunit [EC:3.4.21.92]	YP_009015560.1	YP_009015560.1 gp257 [Bacillus virus G]	FALSE	0.448	154	3.683e-41	MER0358696	S14	MER0358696 - peptidase Clp (type 1) (Prevotella micans) [S14.001]#S14#{peptidase unit: 30-220}~source ZP_09591868~	FALSE	0.659	250	4.34e-74	Clp protease [PF00574.25]		REFSEQ hypothetical protein; Xu	Xu	0		2	1	FALSE	P
CON_VIRSorter_k127_1409233_flag_0_multi_53_0007_len_592406-circular_145	CON_VIRSorter_k127_1409233_flag_0_multi_53_0007_len_592406-circular	CON_VIRSorter_k127_1409233_flag_0_multi_53_0007_len_592406-circular	145	119058	119414	1	E																				0		2	1	FALSE
CON_VIRSorter_k127_1409233_flag_0_multi_53_0007_len_592406-circular_146	CON_VIRSorter_k127_1409233_flag_0_multi_53_0007_len_592406-circular	CON_VIRSorter_k127_1409233_flag_0_multi_53_0007_len_592406-circular	146	119411	119746	1	C	K09924	uncharacterized protein														Uncharacterized protein conserved in bacteria (DUF2059) [PF09832.11]				0		2	1	FALSE
CON_VIRSorter_k127_1409233_flag_0_multi_53_0007_len_592406-circular_147	CON_VIRSorter_k127_1409233_flag_0_multi_53_0007_len_592406-circular	CON_VIRSorter_k127_1409233_flag_0_multi_53_0007_len_592406-circular	147	119795	120145	1	E																				0		2	1	FALSE
CON_VIRSorter_k127_1409233_flag_0_multi_53_0007_len_592406-circular_148	CON_VIRSorter_k127_1409233_flag_0_multi_53_0007_len_592406-circular	CON_VIRSorter_k127_1409233_flag_0_multi_53_0007_len_592406-circular	148	120196	120417	1	E																				0		2	1	FALSE
CON_VIRSorter_k127_1409233_flag_0_multi_53_0007_len_592406-circular_149	CON_VIRSorter_k127_1409233_flag_0_multi_53_0007_len_592406-circular	CON_VIRSorter_k127_1409233_flag_0_multi_53_0007_len_592406-circular	149	120442	121104	1	C	K03574	8-oxo-dGTP diphosphatase [EC:3.6.1.55]	YP_009015576.1	YP_009015576.1 gp273 [Bacillus virus G]	FALSE	0.401	138	6.599e-36								AraR C-terminal winged HTH domain [PF19368.1]; NUDIX domain [PF00293.30]		sp|P21286|Y033_NPVAC Uncharacterized 20.8 kDa protein in FGF-VUBI intergenic region; Xu	Xu	0		2	1	FALSE
CON_VIRSorter_k127_1409233_flag_0_multi_53_0007_len_592406-circular_150	CON_VIRSorter_k127_1409233_flag_0_multi_53_0007_len_592406-circular	CON_VIRSorter_k127_1409233_flag_0_multi_53_0007_len_592406-circular	150	121104	121415	1	E																				0		2	1	FALSE
CON_VIRSorter_k127_1409233_flag_0_multi_53_0007_len_592406-circular_151	CON_VIRSorter_k127_1409233_flag_0_multi_53_0007_len_592406-circular	CON_VIRSorter_k127_1409233_flag_0_multi_53_0007_len_592406-circular	151	121466	121813	1	E																				0		2	1	FALSE
CON_VIRSorter_k127_1409233_flag_0_multi_53_0007_len_592406-circular_152	CON_VIRSorter_k127_1409233_flag_0_multi_53_0007_len_592406-circular	CON_VIRSorter_k127_1409233_flag_0_multi_53_0007_len_592406-circular	152	121915	122871	1	D																NUDIX domain [PF00293.30]		sp|P21286|Y033_NPVAC Uncharacterized 20.8 kDa protein in FGF-VUBI intergenic region; Xu	Xu	0		1	1	FALSE
CON_VIRSorter_k127_1409233_flag_0_multi_53_0007_len_592406-circular_153	CON_VIRSorter_k127_1409233_flag_0_multi_53_0007_len_592406-circular	CON_VIRSorter_k127_1409233_flag_0_multi_53_0007_len_592406-circular	153	122889	124469	1	C	K03462	nicotinamide phosphoribosyltransferase [EC:2.4.2.12]	YP_009006228.1	YP_009006228.1 nicotinamide phosphoribosyl transferase [Vibrio phage VH7D]	FALSE	0.372	299	1.586e-86								Nicotinate phosphoribosyltransferase (NAPRTase) family [PF04095.18]; Nicotinamide phosphoribosyltransferase, N-terminal domain [PF18127.3]		sp|O05073|VPI_HAEIN Mu-like prophage FluMu I protein; Xh	Xh	0		1	1	FALSE	MK
CON_VIRSorter_k127_1409233_flag_0_multi_53_0007_len_592406-circular_154	CON_VIRSorter_k127_1409233_flag_0_multi_53_0007_len_592406-circular	CON_VIRSorter_k127_1409233_flag_0_multi_53_0007_len_592406-circular	154	124568	126136	1	E			YP_008241418.1	YP_008241418.1 hypothetical protein Phi38:1_gp037 [Cellulophaga phage phi38:1]	FALSE	0.32	113	8.895e-25												0		1	1	FALSE
CON_VIRSorter_k127_1409233_flag_0_multi_53_0007_len_592406-circular_155	CON_VIRSorter_k127_1409233_flag_0_multi_53_0007_len_592406-circular	CON_VIRSorter_k127_1409233_flag_0_multi_53_0007_len_592406-circular	155	126156	126632	1	D																NUDIX domain [PF00293.30]				0		1	1	FALSE
CON_VIRSorter_k127_1409233_flag_0_multi_53_0007_len_592406-circular_156	CON_VIRSorter_k127_1409233_flag_0_multi_53_0007_len_592406-circular	CON_VIRSorter_k127_1409233_flag_0_multi_53_0007_len_592406-circular	156	126682	127182	1	E																				0		2	1	FALSE
CON_VIRSorter_k127_1409233_flag_0_multi_53_0007_len_592406-circular_157	CON_VIRSorter_k127_1409233_flag_0_multi_53_0007_len_592406-circular	CON_VIRSorter_k127_1409233_flag_0_multi_53_0007_len_592406-circular	157	127253	127573	1	E																				0		2	1	FALSE
CON_VIRSorter_k127_1409233_flag_0_multi_53_0007_len_592406-circular_158	CON_VIRSorter_k127_1409233_flag_0_multi_53_0007_len_592406-circular	CON_VIRSorter_k127_1409233_flag_0_multi_53_0007_len_592406-circular	158	127579	127989	1	E																				0		2	1	FALSE
CON_VIRSorter_k127_1409233_flag_0_multi_53_0007_len_592406-circular_159	CON_VIRSorter_k127_1409233_flag_0_multi_53_0007_len_592406-circular	CON_VIRSorter_k127_1409233_flag_0_multi_53_0007_len_592406-circular	159	128001	128210	1	E																				0		2	1	FALSE
CON_VIRSorter_k127_1409233_flag_0_multi_53_0007_len_592406-circular_160	CON_VIRSorter_k127_1409233_flag_0_multi_53_0007_len_592406-circular	CON_VIRSorter_k127_1409233_flag_0_multi_53_0007_len_592406-circular	160	128307	128540	1	E																				0		2	1	FALSE
CON_VIRSorter_k127_1409233_flag_0_multi_53_0007_len_592406-circular_161	CON_VIRSorter_k127_1409233_flag_0_multi_53_0007_len_592406-circular	CON_VIRSorter_k127_1409233_flag_0_multi_53_0007_len_592406-circular	161	129442	130830	1	D			YP_009196578.1	YP_009196578.1 hypothetical protein AVV44_gp245 [Cronobacter phage S13]	TRUE	0.435	353	5.337e-106								Domain of unknown function (DUF2828) [PF11443.10]		sp|P24556|LYTA_STAAU Autolysin; Xh	Xh	0		1	1	FALSE
CON_VIRSorter_k127_1409233_flag_0_multi_53_0007_len_592406-circular_162	CON_VIRSorter_k127_1409233_flag_0_multi_53_0007_len_592406-circular	CON_VIRSorter_k127_1409233_flag_0_multi_53_0007_len_592406-circular	162	130962	131612	1	D																RNA ligase [PF09414.12]				0		1	1	FALSE
CON_VIRSorter_k127_1409233_flag_0_multi_53_0007_len_592406-circular_163	CON_VIRSorter_k127_1409233_flag_0_multi_53_0007_len_592406-circular	CON_VIRSorter_k127_1409233_flag_0_multi_53_0007_len_592406-circular	163	131659	132255	1	E																				0		2	1	FALSE
CON_VIRSorter_k127_1409233_flag_0_multi_53_0007_len_592406-circular_164	CON_VIRSorter_k127_1409233_flag_0_multi_53_0007_len_592406-circular	CON_VIRSorter_k127_1409233_flag_0_multi_53_0007_len_592406-circular	164	132307	132648	1	E																				0		2	1	FALSE
CON_VIRSorter_k127_1409233_flag_0_multi_53_0007_len_592406-circular_165	CON_VIRSorter_k127_1409233_flag_0_multi_53_0007_len_592406-circular	CON_VIRSorter_k127_1409233_flag_0_multi_53_0007_len_592406-circular	165	132655	132996	-1	E																				0		1	1	FALSE
CON_VIRSorter_k127_1409233_flag_0_multi_53_0007_len_592406-circular_166	CON_VIRSorter_k127_1409233_flag_0_multi_53_0007_len_592406-circular	CON_VIRSorter_k127_1409233_flag_0_multi_53_0007_len_592406-circular	166	132999	133604	-1	C	K07052	uncharacterized protein							MER0939080	M79	MER0939080 - family M79 unassigned peptidases (Aquimarina atlantica) [M79.UPW]#M79#{peptidase unit: 102-210}~source A0A023BX15~	FALSE	0.403	63	8.078e-10	Type II CAAX prenyl endopeptidase Rce1-like [PF02517.18]				0		2	1	FALSE	P
CON_VIRSorter_k127_1409233_flag_0_multi_53_0007_len_592406-circular_167	CON_VIRSorter_k127_1409233_flag_0_multi_53_0007_len_592406-circular	CON_VIRSorter_k127_1409233_flag_0_multi_53_0007_len_592406-circular	167	133666	134205	-1	D			YP_007518058.1	YP_007518058.1 hypothetical protein I899_gp192 [Pelagibacter phage HTVC008M]	FALSE	0.327	90	7.659e-20								Glycosyl hydrolase 108 [PF05838.14]; Predicted Peptidoglycan domain [PF09374.12]	GH108 N-acetylmuramidase (EC 3.2.1.17) [GH108]	REFSEQ hypothetical protein; Xu	Xu	0		1	1	FALSE	A
CON_VIRSorter_k127_1409233_flag_0_multi_53_0007_len_592406-circular_168	CON_VIRSorter_k127_1409233_flag_0_multi_53_0007_len_592406-circular	CON_VIRSorter_k127_1409233_flag_0_multi_53_0007_len_592406-circular	168	134325	134723	1	E			YP_007006495.1	YP_007006495.1 hypothetical protein F406_gp078 [Agrobacterium phage 7-7-1]	FALSE	0.362	68	3.285e-13										REFSEQ hypothetical protein; Xu	Xu	0		1	1	FALSE
CON_VIRSorter_k127_1409233_flag_0_multi_53_0007_len_592406-circular_169	CON_VIRSorter_k127_1409233_flag_0_multi_53_0007_len_592406-circular	CON_VIRSorter_k127_1409233_flag_0_multi_53_0007_len_592406-circular	169	134783	136702	-1	E																				0		2	1	FALSE
CON_VIRSorter_k127_1409233_flag_0_multi_53_0007_len_592406-circular_170	CON_VIRSorter_k127_1409233_flag_0_multi_53_0007_len_592406-circular	CON_VIRSorter_k127_1409233_flag_0_multi_53_0007_len_592406-circular	170	136805	138826	-1	E			YP_008241418.1	YP_008241418.1 hypothetical protein Phi38:1_gp037 [Cellulophaga phage phi38:1]	FALSE	0.3	133	1.241e-30												0		2	1	FALSE
CON_VIRSorter_k127_1409233_flag_0_multi_53_0007_len_592406-circular_171	CON_VIRSorter_k127_1409233_flag_0_multi_53_0007_len_592406-circular	CON_VIRSorter_k127_1409233_flag_0_multi_53_0007_len_592406-circular	171	138895	139461	1	E																				0		2	1	FALSE
CON_VIRSorter_k127_1409233_flag_0_multi_53_0007_len_592406-circular_172	CON_VIRSorter_k127_1409233_flag_0_multi_53_0007_len_592406-circular	CON_VIRSorter_k127_1409233_flag_0_multi_53_0007_len_592406-circular	172	139458	140201	1	C	K07313	serine/threonine protein phosphatase 1 [EC:3.1.3.16]	YP_008241404.1	YP_008241404.1 metallophosphoesterase [Cellulophaga phage phi38:1]	FALSE	0.346	138	2.318e-35								Calcineurin-like phosphoesterase superfamily domain [PF12850.9]				0		1	1	FALSE
CON_VIRSorter_k127_1409233_flag_0_multi_53_0007_len_592406-circular_173	CON_VIRSorter_k127_1409233_flag_0_multi_53_0007_len_592406-circular	CON_VIRSorter_k127_1409233_flag_0_multi_53_0007_len_592406-circular	173	140216	140599	-1	E																				0		2	1	FALSE
CON_VIRSorter_k127_1409233_flag_0_multi_53_0007_len_592406-circular_174	CON_VIRSorter_k127_1409233_flag_0_multi_53_0007_len_592406-circular	CON_VIRSorter_k127_1409233_flag_0_multi_53_0007_len_592406-circular	174	140599	141444	-1	C	K00560	thymidylate synthase [EC:2.1.1.45]	YP_009176880.1	YP_009176880.1 thymidylate synthase [Testudinid alphaherpesvirus 3]	FALSE	0.461	241	3.876e-70								Thymidylate synthase [PF00303.21]		REFSEQ hypothetical protein; Xu	Xu	0		1	1	FALSE	M
CON_VIRSorter_k127_1409233_flag_0_multi_53_0007_len_592406-circular_175	CON_VIRSorter_k127_1409233_flag_0_multi_53_0007_len_592406-circular	CON_VIRSorter_k127_1409233_flag_0_multi_53_0007_len_592406-circular	175	141480	141914	-1	E																				0		2	1	FALSE
CON_VIRSorter_k127_1409233_flag_0_multi_53_0007_len_592406-circular_176	CON_VIRSorter_k127_1409233_flag_0_multi_53_0007_len_592406-circular	CON_VIRSorter_k127_1409233_flag_0_multi_53_0007_len_592406-circular	176	141983	142441	1	E																				0		2	1	FALSE
CON_VIRSorter_k127_1409233_flag_0_multi_53_0007_len_592406-circular_177	CON_VIRSorter_k127_1409233_flag_0_multi_53_0007_len_592406-circular	CON_VIRSorter_k127_1409233_flag_0_multi_53_0007_len_592406-circular	177	142494	142799	-1	C	K03671	thioredoxin 1	YP_009208686.1	YP_009208686.1 hypothetical protein ADP65_00034 [Achromobacter phage phiAxp-3]	FALSE	0.447	70	3.815e-14								Thioredoxin [PF00085.22]; Thioredoxin-like [PF13905.8]; Redoxin [PF08534.12]; Thioredoxin-like [PF13899.8]; Thioredoxin [PF14595.8]; AhpC/TSA family [PF00578.23]				0		2	1	FALSE
CON_VIRSorter_k127_1409233_flag_0_multi_53_0007_len_592406-circular_178	CON_VIRSorter_k127_1409233_flag_0_multi_53_0007_len_592406-circular	CON_VIRSorter_k127_1409233_flag_0_multi_53_0007_len_592406-circular	178	142939	145095	-1	D			YP_009591933.1	YP_009591933.1 putative peptidase [Pectobacterium phage PhiM1]	FALSE	0.396	153	1.546e-36	MER0932042	M20B	MER0932042 - subfamily M20B non-peptidase homologues (Pontibacter sp. BAB1700) [M20.UNB]#M20B#{peptidase unit: 55-102}~source J0LFT8~	FALSE	0.734	74	6.95e-12			REFSEQ hypothetical protein; Xu	Xu	0		1	1	FALSE	P
CON_VIRSorter_k127_1409233_flag_0_multi_53_0007_len_592406-circular_179	CON_VIRSorter_k127_1409233_flag_0_multi_53_0007_len_592406-circular	CON_VIRSorter_k127_1409233_flag_0_multi_53_0007_len_592406-circular	179	145225	146442	-1	D			YP_008241419.1	YP_008241419.1 peptidase [Cellulophaga phage phi38:1]	FALSE	0.428	198	8.625e-54	MER0839873	M20C	MER0839873 - subfamily M20C non-peptidase homologues (Bacteroides dorei) [M20.UNC]#M20C#{peptidase unit: 6-169}~source B6W5D2~	FALSE	0.475	133	2.612e-31			REFSEQ hypothetical protein; Xu	Xu	0		1	1	FALSE	P
CON_VIRSorter_k127_1409233_flag_0_multi_53_0007_len_592406-circular_180	CON_VIRSorter_k127_1409233_flag_0_multi_53_0007_len_592406-circular	CON_VIRSorter_k127_1409233_flag_0_multi_53_0007_len_592406-circular	180	146506	147108	-1	C	K03687	molecular chaperone GrpE														GrpE [PF01025.21]				0		2	1	FALSE
CON_VIRSorter_k127_1409233_flag_0_multi_53_0007_len_592406-circular_181	CON_VIRSorter_k127_1409233_flag_0_multi_53_0007_len_592406-circular	CON_VIRSorter_k127_1409233_flag_0_multi_53_0007_len_592406-circular	181	147182	148771	-1	C	K01885	glutamyl-tRNA synthetase [EC:6.1.1.17]														tRNA synthetases class I (E and Q), catalytic domain [PF00749.23]; Anticodon binding domain [PF19269.1]				0		2	1	FALSE	MK
CON_VIRSorter_k127_1409233_flag_0_multi_53_0007_len_592406-circular_182	CON_VIRSorter_k127_1409233_flag_0_multi_53_0007_len_592406-circular	CON_VIRSorter_k127_1409233_flag_0_multi_53_0007_len_592406-circular	182	148875	149429	-1	E																				0		2	1	FALSE
CON_VIRSorter_k127_1409233_flag_0_multi_53_0007_len_592406-circular_183	CON_VIRSorter_k127_1409233_flag_0_multi_53_0007_len_592406-circular	CON_VIRSorter_k127_1409233_flag_0_multi_53_0007_len_592406-circular	183	149503	149736	-1	E																				0		2	1	FALSE
CON_VIRSorter_k127_1409233_flag_0_multi_53_0007_len_592406-circular_184	CON_VIRSorter_k127_1409233_flag_0_multi_53_0007_len_592406-circular	CON_VIRSorter_k127_1409233_flag_0_multi_53_0007_len_592406-circular	184	149743	150894	-1	D			YP_007236062.1	YP_007236062.1 RNA ligase, phage-associated #T4-like RnlA #T4 GC1653 [Yersinia phage phiR1-RT]	FALSE	0.256	122	1.74e-28								RNA ligase [PF09511.12]		sp|P03737|TIPM_LAMBD Tail tip protein M; XhXpXrXs	Xs;Xh;Xr;Xp	0		0	1	FALSE	V
CON_VIRSorter_k127_1409233_flag_0_multi_53_0007_len_592406-circular_185	CON_VIRSorter_k127_1409233_flag_0_multi_53_0007_len_592406-circular	CON_VIRSorter_k127_1409233_flag_0_multi_53_0007_len_592406-circular	185	150968	151594	-1	E																				0		2	1	FALSE
CON_VIRSorter_k127_1409233_flag_0_multi_53_0007_len_592406-circular_186	CON_VIRSorter_k127_1409233_flag_0_multi_53_0007_len_592406-circular	CON_VIRSorter_k127_1409233_flag_0_multi_53_0007_len_592406-circular	186	151616	151825	-1	E																				0		2	1	FALSE
CON_VIRSorter_k127_1409233_flag_0_multi_53_0007_len_592406-circular_187	CON_VIRSorter_k127_1409233_flag_0_multi_53_0007_len_592406-circular	CON_VIRSorter_k127_1409233_flag_0_multi_53_0007_len_592406-circular	187	151929	152279	-1	E																				0		2	1	FALSE
CON_VIRSorter_k127_1409233_flag_0_multi_53_0007_len_592406-circular_188	CON_VIRSorter_k127_1409233_flag_0_multi_53_0007_len_592406-circular	CON_VIRSorter_k127_1409233_flag_0_multi_53_0007_len_592406-circular	188	152341	153828	-1	D			YP_007006712.1	YP_007006712.1 gp105 [Sphingomonas phage PAU]	FALSE	0.241	148	3.556e-36								DNA polymerase family B [PF00136.23]; DNA polymerase family B, exonuclease domain [PF03104.21]				0		1	1	FALSE
CON_VIRSorter_k127_1409233_flag_0_multi_53_0007_len_592406-circular_189	CON_VIRSorter_k127_1409233_flag_0_multi_53_0007_len_592406-circular	CON_VIRSorter_k127_1409233_flag_0_multi_53_0007_len_592406-circular	189	153900	154547	-1	E																				0		2	1	FALSE
CON_VIRSorter_k127_1409233_flag_0_multi_53_0007_len_592406-circular_190	CON_VIRSorter_k127_1409233_flag_0_multi_53_0007_len_592406-circular	CON_VIRSorter_k127_1409233_flag_0_multi_53_0007_len_592406-circular	190	154607	155374	-1	E																				0		1	1	FALSE
CON_VIRSorter_k127_1409233_flag_0_multi_53_0007_len_592406-circular_191	CON_VIRSorter_k127_1409233_flag_0_multi_53_0007_len_592406-circular	CON_VIRSorter_k127_1409233_flag_0_multi_53_0007_len_592406-circular	191	155407	155613	-1	E																				0		2	1	FALSE
CON_VIRSorter_k127_1409233_flag_0_multi_53_0007_len_592406-circular_192	CON_VIRSorter_k127_1409233_flag_0_multi_53_0007_len_592406-circular	CON_VIRSorter_k127_1409233_flag_0_multi_53_0007_len_592406-circular	192	155610	155978	-1	E																				0		2	1	FALSE
CON_VIRSorter_k127_1409233_flag_0_multi_53_0007_len_592406-circular_193	CON_VIRSorter_k127_1409233_flag_0_multi_53_0007_len_592406-circular	CON_VIRSorter_k127_1409233_flag_0_multi_53_0007_len_592406-circular	193	156082	156351	-1	E																				0		2	1	FALSE
CON_VIRSorter_k127_1409233_flag_0_multi_53_0007_len_592406-circular_194	CON_VIRSorter_k127_1409233_flag_0_multi_53_0007_len_592406-circular	CON_VIRSorter_k127_1409233_flag_0_multi_53_0007_len_592406-circular	194	156348	157460	-1	D									MER0923984	M16C	MER0923984 - subfamily M16C unassigned peptidases () [M16.UPC]#M16C#{peptidase unit: 40-342}~source J9H5X4~	FALSE	0.238	90	1.192e-17	Insulinase (Peptidase family M16) [PF00675.22]; Peptidase M16 inactive domain [PF05193.23]				0		1	1	FALSE	P
CON_VIRSorter_k127_1409233_flag_0_multi_53_0007_len_592406-circular_195	CON_VIRSorter_k127_1409233_flag_0_multi_53_0007_len_592406-circular	CON_VIRSorter_k127_1409233_flag_0_multi_53_0007_len_592406-circular	195	157502	157798	-1	E																				0		2	1	FALSE
CON_VIRSorter_k127_1409233_flag_0_multi_53_0007_len_592406-circular_196	CON_VIRSorter_k127_1409233_flag_0_multi_53_0007_len_592406-circular	CON_VIRSorter_k127_1409233_flag_0_multi_53_0007_len_592406-circular	196	157800	159767	-1	E																				0		1	1	FALSE
CON_VIRSorter_k127_1409233_flag_0_multi_53_0007_len_592406-circular_197	CON_VIRSorter_k127_1409233_flag_0_multi_53_0007_len_592406-circular	CON_VIRSorter_k127_1409233_flag_0_multi_53_0007_len_592406-circular	197	159894	165845	1	E			YP_007006628.1	YP_007006628.1 gp21 [Sphingomonas phage PAU]	FALSE	0.242	62	3.057e-08												0		1	1	FALSE
CON_VIRSorter_k127_1409233_flag_0_multi_53_0007_len_592406-circular_198	CON_VIRSorter_k127_1409233_flag_0_multi_53_0007_len_592406-circular	CON_VIRSorter_k127_1409233_flag_0_multi_53_0007_len_592406-circular	198	165875	166183	-1	E																				0		2	1	FALSE
CON_VIRSorter_k127_1409233_flag_0_multi_53_0007_len_592406-circular_199	CON_VIRSorter_k127_1409233_flag_0_multi_53_0007_len_592406-circular	CON_VIRSorter_k127_1409233_flag_0_multi_53_0007_len_592406-circular	199	166192	166878	-1	D																Putative zinc-binding metallo-peptidase [PF15890.7]				0		2	1	FALSE
CON_VIRSorter_k127_1409233_flag_0_multi_53_0007_len_592406-circular_200	CON_VIRSorter_k127_1409233_flag_0_multi_53_0007_len_592406-circular	CON_VIRSorter_k127_1409233_flag_0_multi_53_0007_len_592406-circular	200	166962	168638	-1	D																Putative peptidoglycan binding domain [PF01471.20]				0		2	1	FALSE
CON_VIRSorter_k127_1409233_flag_0_multi_53_0007_len_592406-circular_201	CON_VIRSorter_k127_1409233_flag_0_multi_53_0007_len_592406-circular	CON_VIRSorter_k127_1409233_flag_0_multi_53_0007_len_592406-circular	201	168704	171322	-1	D			YP_009224640.1	YP_009224640.1 Zn-peptidase [Pectobacterium phage Peat1]	FALSE	0.344	145	8.277e-34	MER0839578	M20A	MER0839578 - Bsubs1_010100013116 g.p. ({Bacillus subtilis}) (Ruminococcus sp. CAG:177) [M20.A23]#M20A#{peptidase unit: 6-349}~source R6HVN9~	FALSE	0.305	75	5.344e-12			REFSEQ hypothetical protein; Xu	Xu	0		1	1	FALSE	P
CON_VIRSorter_k127_1409233_flag_0_multi_53_0007_len_592406-circular_202	CON_VIRSorter_k127_1409233_flag_0_multi_53_0007_len_592406-circular	CON_VIRSorter_k127_1409233_flag_0_multi_53_0007_len_592406-circular	202	171391	171729	-1	E																				0		2	1	FALSE
CON_VIRSorter_k127_1409233_flag_0_multi_53_0007_len_592406-circular_203	CON_VIRSorter_k127_1409233_flag_0_multi_53_0007_len_592406-circular	CON_VIRSorter_k127_1409233_flag_0_multi_53_0007_len_592406-circular	203	171713	171940	-1	E																				0		2	1	FALSE
CON_VIRSorter_k127_1409233_flag_0_multi_53_0007_len_592406-circular_204	CON_VIRSorter_k127_1409233_flag_0_multi_53_0007_len_592406-circular	CON_VIRSorter_k127_1409233_flag_0_multi_53_0007_len_592406-circular	204	171940	172347	-1	E																				0		2	1	FALSE
CON_VIRSorter_k127_1409233_flag_0_multi_53_0007_len_592406-circular_205	CON_VIRSorter_k127_1409233_flag_0_multi_53_0007_len_592406-circular	CON_VIRSorter_k127_1409233_flag_0_multi_53_0007_len_592406-circular	205	172352	172696	-1	E																				0		2	1	FALSE
CON_VIRSorter_k127_1409233_flag_0_multi_53_0007_len_592406-circular_206	CON_VIRSorter_k127_1409233_flag_0_multi_53_0007_len_592406-circular	CON_VIRSorter_k127_1409233_flag_0_multi_53_0007_len_592406-circular	206	172693	172995	-1	E																				0		2	1	FALSE
CON_VIRSorter_k127_1409233_flag_0_multi_53_0007_len_592406-circular_207	CON_VIRSorter_k127_1409233_flag_0_multi_53_0007_len_592406-circular	CON_VIRSorter_k127_1409233_flag_0_multi_53_0007_len_592406-circular	207	172992	173879	-1	E			YP_009194137.1	YP_009194137.1 hypothetical protein AVT09_gp087 [Brevibacillus phage Sundance]	FALSE	0.331	168	4.558e-45										REFSEQ hypothetical protein; Xu	Xu	0		1	1	FALSE
CON_VIRSorter_k127_1409233_flag_0_multi_53_0007_len_592406-circular_208	CON_VIRSorter_k127_1409233_flag_0_multi_53_0007_len_592406-circular	CON_VIRSorter_k127_1409233_flag_0_multi_53_0007_len_592406-circular	208	173886	174122	-1	E																				0		2	1	FALSE
CON_VIRSorter_k127_1409233_flag_0_multi_53_0007_len_592406-circular_209	CON_VIRSorter_k127_1409233_flag_0_multi_53_0007_len_592406-circular	CON_VIRSorter_k127_1409233_flag_0_multi_53_0007_len_592406-circular	209	174119	175060	-1	C	K00948	ribose-phosphate pyrophosphokinase [EC:2.7.6.1]	YP_009966196.1	YP_009966196.1 ribose-phosphate pyrophosphokinase [Klebsiella phage KNP2]	FALSE	0.287	103	8.006e-23								N-terminal domain of ribose phosphate pyrophosphokinase [PF13793.8]; Phosphoribosyl synthetase-associated domain [PF14572.8]; Phosphoribosyl transferase domain [PF00156.29]		REFSEQ hypothetical protein; Xu	Xu	0		1	1	FALSE	M
CON_VIRSorter_k127_1409233_flag_0_multi_53_0007_len_592406-circular_210	CON_VIRSorter_k127_1409233_flag_0_multi_53_0007_len_592406-circular	CON_VIRSorter_k127_1409233_flag_0_multi_53_0007_len_592406-circular	210	175177	175782	-1	E																				0		2	1	FALSE
CON_VIRSorter_k127_1409233_flag_0_multi_53_0007_len_592406-circular_211	CON_VIRSorter_k127_1409233_flag_0_multi_53_0007_len_592406-circular	CON_VIRSorter_k127_1409233_flag_0_multi_53_0007_len_592406-circular	211	175797	177119	-1	E																				0		2	1	FALSE
CON_VIRSorter_k127_1409233_flag_0_multi_53_0007_len_592406-circular_212	CON_VIRSorter_k127_1409233_flag_0_multi_53_0007_len_592406-circular	CON_VIRSorter_k127_1409233_flag_0_multi_53_0007_len_592406-circular	212	177183	177755	1	E																				0		2	1	FALSE
CON_VIRSorter_k127_1409233_flag_0_multi_53_0007_len_592406-circular_213	CON_VIRSorter_k127_1409233_flag_0_multi_53_0007_len_592406-circular	CON_VIRSorter_k127_1409233_flag_0_multi_53_0007_len_592406-circular	213	177818	178678	1	C	K07273	lysozyme	YP_699978.1	YP_699978.1 SH3 domain-containing protein [Clostridium phage phiSM101]	FALSE	0.245	65	1.741e-10								Glycosyl hydrolases family 25 [PF01183.22]	GH25 lysozyme (EC 3.2.1.17) [GH25]			0		2	1	FALSE	A
CON_VIRSorter_k127_1409233_flag_0_multi_53_0007_len_592406-circular_214	CON_VIRSorter_k127_1409233_flag_0_multi_53_0007_len_592406-circular	CON_VIRSorter_k127_1409233_flag_0_multi_53_0007_len_592406-circular	214	178810	179118	1	E																				0		2	1	FALSE
CON_VIRSorter_k127_1409233_flag_0_multi_53_0007_len_592406-circular_215	CON_VIRSorter_k127_1409233_flag_0_multi_53_0007_len_592406-circular	CON_VIRSorter_k127_1409233_flag_0_multi_53_0007_len_592406-circular	215	179227	181317	1	E																				0		2	1	FALSE
CON_VIRSorter_k127_1409233_flag_0_multi_53_0007_len_592406-circular_216	CON_VIRSorter_k127_1409233_flag_0_multi_53_0007_len_592406-circular	CON_VIRSorter_k127_1409233_flag_0_multi_53_0007_len_592406-circular	216	181329	182084	-1	E			YP_004508558.1	YP_004508558.1 hypothetical protein SCRM01_125c [Synechococcus phage S-CRM01]	FALSE	0.329	116	6.845e-28										REFSEQ hypothetical protein; Xu	Xu	0		1	1	FALSE
CON_VIRSorter_k127_1409233_flag_0_multi_53_0007_len_592406-circular_217	CON_VIRSorter_k127_1409233_flag_0_multi_53_0007_len_592406-circular	CON_VIRSorter_k127_1409233_flag_0_multi_53_0007_len_592406-circular	217	182134	182871	1	E																				0		2	1	FALSE
CON_VIRSorter_k127_1409233_flag_0_multi_53_0007_len_592406-circular_218	CON_VIRSorter_k127_1409233_flag_0_multi_53_0007_len_592406-circular	CON_VIRSorter_k127_1409233_flag_0_multi_53_0007_len_592406-circular	218	182950	184053	1	D									MER0023944	M42	MER0023944 - TET aminopeptidase (Cytophaga hutchinsonii) [M42.005]#M42#{peptidase unit: 6-358}~source ZP_00119012~	FALSE	0.691	479	1.241e-150	M42 glutamyl aminopeptidase [PF05343.16]				0		2	1	FALSE	P
CON_VIRSorter_k127_1409233_flag_0_multi_53_0007_len_592406-circular_219	CON_VIRSorter_k127_1409233_flag_0_multi_53_0007_len_592406-circular	CON_VIRSorter_k127_1409233_flag_0_multi_53_0007_len_592406-circular	219	184120	184605	1	E																				0		2	1	FALSE
CON_VIRSorter_k127_1409233_flag_0_multi_53_0007_len_592406-circular_220	CON_VIRSorter_k127_1409233_flag_0_multi_53_0007_len_592406-circular	CON_VIRSorter_k127_1409233_flag_0_multi_53_0007_len_592406-circular	220	184650	185447	-1	E																				0		2	1	FALSE
CON_VIRSorter_k127_1409233_flag_0_multi_53_0007_len_592406-circular_221	CON_VIRSorter_k127_1409233_flag_0_multi_53_0007_len_592406-circular	CON_VIRSorter_k127_1409233_flag_0_multi_53_0007_len_592406-circular	221	185515	185748	1	E																				0		2	1	FALSE
CON_VIRSorter_k127_1409233_flag_0_multi_53_0007_len_592406-circular_222	CON_VIRSorter_k127_1409233_flag_0_multi_53_0007_len_592406-circular	CON_VIRSorter_k127_1409233_flag_0_multi_53_0007_len_592406-circular	222	185745	186116	1	E																				0		2	1	FALSE
CON_VIRSorter_k127_1409233_flag_0_multi_53_0007_len_592406-circular_223	CON_VIRSorter_k127_1409233_flag_0_multi_53_0007_len_592406-circular	CON_VIRSorter_k127_1409233_flag_0_multi_53_0007_len_592406-circular	223	186127	187080	-1	E																				0		2	1	FALSE
CON_VIRSorter_k127_1409233_flag_0_multi_53_0007_len_592406-circular_224	CON_VIRSorter_k127_1409233_flag_0_multi_53_0007_len_592406-circular	CON_VIRSorter_k127_1409233_flag_0_multi_53_0007_len_592406-circular	224	187126	188583	1	C	K01874	methionyl-tRNA synthetase [EC:6.1.1.10]	YP_004894822.1	YP_004894822.1 methionyl-tRNA synthetase [Megavirus chiliensis]	FALSE	0.212	121	1.455e-27								tRNA synthetases class I (M) [PF09334.13]; tRNA synthetases class I (I, L, M and V) [PF00133.24]; Anticodon binding domain of methionyl tRNA ligase [PF19303.1]		REFSEQ hypothetical protein; Xu	Xu	0		2	1	FALSE
CON_VIRSorter_k127_1409233_flag_0_multi_53_0007_len_592406-circular_225	CON_VIRSorter_k127_1409233_flag_0_multi_53_0007_len_592406-circular	CON_VIRSorter_k127_1409233_flag_0_multi_53_0007_len_592406-circular	225	188656	188760	1	E																				0		2	1	FALSE
CON_VIRSorter_k127_1409233_flag_0_multi_53_0007_len_592406-circular_226	CON_VIRSorter_k127_1409233_flag_0_multi_53_0007_len_592406-circular	CON_VIRSorter_k127_1409233_flag_0_multi_53_0007_len_592406-circular	226	189386	189571	1	E																				0		2	1	FALSE
CON_VIRSorter_k127_1409233_flag_0_multi_53_0007_len_592406-circular_227	CON_VIRSorter_k127_1409233_flag_0_multi_53_0007_len_592406-circular	CON_VIRSorter_k127_1409233_flag_0_multi_53_0007_len_592406-circular	227	189741	190421	1	D																tRNA synthetase class II core domain (G, H, P, S and T) [PF00587.27]				0		2	1	FALSE
CON_VIRSorter_k127_1409233_flag_0_multi_53_0007_len_592406-circular_228	CON_VIRSorter_k127_1409233_flag_0_multi_53_0007_len_592406-circular	CON_VIRSorter_k127_1409233_flag_0_multi_53_0007_len_592406-circular	228	190425	190622	1	E																				0		2	1	FALSE
CON_VIRSorter_k127_1409233_flag_0_multi_53_0007_len_592406-circular_229	CON_VIRSorter_k127_1409233_flag_0_multi_53_0007_len_592406-circular	CON_VIRSorter_k127_1409233_flag_0_multi_53_0007_len_592406-circular	229	190630	190863	1	E																				0		1	1	FALSE
CON_VIRSorter_k127_1409233_flag_0_multi_53_0007_len_592406-circular_230	CON_VIRSorter_k127_1409233_flag_0_multi_53_0007_len_592406-circular	CON_VIRSorter_k127_1409233_flag_0_multi_53_0007_len_592406-circular	230	190856	191116	1	E																				0		2	1	FALSE
CON_VIRSorter_k127_1409233_flag_0_multi_53_0007_len_592406-circular_231	CON_VIRSorter_k127_1409233_flag_0_multi_53_0007_len_592406-circular	CON_VIRSorter_k127_1409233_flag_0_multi_53_0007_len_592406-circular	231	191185	191526	1	E																				0		2	1	FALSE
CON_VIRSorter_k127_1409233_flag_0_multi_53_0007_len_592406-circular_232	CON_VIRSorter_k127_1409233_flag_0_multi_53_0007_len_592406-circular	CON_VIRSorter_k127_1409233_flag_0_multi_53_0007_len_592406-circular	232	191587	191817	1	E																				0		2	1	FALSE
CON_VIRSorter_k127_1409233_flag_0_multi_53_0007_len_592406-circular_233	CON_VIRSorter_k127_1409233_flag_0_multi_53_0007_len_592406-circular	CON_VIRSorter_k127_1409233_flag_0_multi_53_0007_len_592406-circular	233	191807	192040	1	E																				0		2	1	FALSE
CON_VIRSorter_k127_1409233_flag_0_multi_53_0007_len_592406-circular_234	CON_VIRSorter_k127_1409233_flag_0_multi_53_0007_len_592406-circular	CON_VIRSorter_k127_1409233_flag_0_multi_53_0007_len_592406-circular	234	192001	192213	1	E																				0		2	1	FALSE
CON_VIRSorter_k127_1409233_flag_0_multi_53_0007_len_592406-circular_235	CON_VIRSorter_k127_1409233_flag_0_multi_53_0007_len_592406-circular	CON_VIRSorter_k127_1409233_flag_0_multi_53_0007_len_592406-circular	235	192339	192686	1	E																				0		2	1	FALSE
CON_VIRSorter_k127_1409233_flag_0_multi_53_0007_len_592406-circular_236	CON_VIRSorter_k127_1409233_flag_0_multi_53_0007_len_592406-circular	CON_VIRSorter_k127_1409233_flag_0_multi_53_0007_len_592406-circular	236	192731	193381	1	D																Glycosyltransferase family 25 (LPS biosynthesis protein) [PF01755.19]	GT25 lipopolysaccharide beta-1,4-galactosyltransferase (EC 2.4.1.-); beta-1,3-glucosyltransferase (EC 2.4.1.-); beta-1,2-glucosyltransferase (EC 2.4.1.-); beta-1,2-galactosyltransferase (EC 2.4.1.-); LPS beta-1,4-galactosyltransferase (EC 2.4.1.-); occidiofungin beta-xylosyltransferase (EC 2.4.2.-); UDP-Gal:procollagen beta-galactosyltransferase (EC 2.4.1.50) [GT25]			0		1	4	FALSE	MB
CON_VIRSorter_k127_1409233_flag_0_multi_53_0007_len_592406-circular_237	CON_VIRSorter_k127_1409233_flag_0_multi_53_0007_len_592406-circular	CON_VIRSorter_k127_1409233_flag_0_multi_53_0007_len_592406-circular	237	193378	194172	1	D			YP_009173265.1	YP_009173265.1 hypothetical protein ceV_010 [Chrysochromulina ericina virus]	FALSE	0.341	149	6.729e-39								Glycosyltransferase family 10 (fucosyltransferase) C-term [PF00852.21]	GT10 galactoside alpha-1,3/1,4-L-fucosyltransferase (EC 2.4.1.65); galactoside alpha-1,3-L-fucosyltransferase (EC 2.4.1.152); glycoprotein alpha-1,3-L-fucosyltransferase (EC 2.4.1.214) [GT10]	sp|P09273|MB43_VZVD Membrane protein UL43 homolog; Xu	Xu	0		1	4	FALSE	MB
CON_VIRSorter_k127_1409233_flag_0_multi_53_0007_len_592406-circular_238	CON_VIRSorter_k127_1409233_flag_0_multi_53_0007_len_592406-circular	CON_VIRSorter_k127_1409233_flag_0_multi_53_0007_len_592406-circular	238	194166	195791	1	D			YP_009213696.1	YP_009213696.1 putative glycosyltransferase [Prochlorococcus phage P-TIM68]	FALSE	0.215	62	5.683e-09								Glycosyl transferase family 11 [PF01531.18]	GT11 GDP-L-Fuc: galactoside alpha-1,2-L-fucosyltransferase (EC 2.4.1.69); GDP-L-Fuc: beta-LacNac alpha-1,3-L-fucosyltransferase (EC 2.4.1.-) [GT11]			0		1	4	FALSE	MB
CON_VIRSorter_k127_1409233_flag_0_multi_53_0007_len_592406-circular_239	CON_VIRSorter_k127_1409233_flag_0_multi_53_0007_len_592406-circular	CON_VIRSorter_k127_1409233_flag_0_multi_53_0007_len_592406-circular	239	195795	196397	1	D			YP_003986634.1	YP_003986634.1 putative WbbJ Acetyltransferase [Acanthamoeba polyphaga mimivirus]	FALSE	0.345	111	7.514e-27								PglD N-terminal domain [PF17836.3]				0		1	1	FALSE
CON_VIRSorter_k127_1409233_flag_0_multi_53_0007_len_592406-circular_240	CON_VIRSorter_k127_1409233_flag_0_multi_53_0007_len_592406-circular	CON_VIRSorter_k127_1409233_flag_0_multi_53_0007_len_592406-circular	240	196415	196723	1	E																				0		2	1	FALSE
CON_VIRSorter_k127_1409233_flag_0_multi_53_0007_len_592406-circular_241	CON_VIRSorter_k127_1409233_flag_0_multi_53_0007_len_592406-circular	CON_VIRSorter_k127_1409233_flag_0_multi_53_0007_len_592406-circular	241	196723	197838	1	D			YP_009134436.1	YP_009134436.1 hypothetical protein AAJ63_gp225 [Synechococcus phage ACG-2014f]	FALSE	0.209	78	4.002e-14								DegT/DnrJ/EryC1/StrS aminotransferase family [PF01041.19]		REFSEQ hypothetical protein; Xu	Xu	0		2	1	FALSE
CON_VIRSorter_k127_1409233_flag_0_multi_53_0007_len_592406-circular_242	CON_VIRSorter_k127_1409233_flag_0_multi_53_0007_len_592406-circular	CON_VIRSorter_k127_1409233_flag_0_multi_53_0007_len_592406-circular	242	197831	198628	1	E																				0		2	1	FALSE
CON_VIRSorter_k127_1409233_flag_0_multi_53_0007_len_592406-circular_243	CON_VIRSorter_k127_1409233_flag_0_multi_53_0007_len_592406-circular	CON_VIRSorter_k127_1409233_flag_0_multi_53_0007_len_592406-circular	243	198614	199573	-1	D			YP_004324180.1	YP_004324180.1 putative carbohydrate kinase [Synechococcus phage S-SSM7]	FALSE	0.246	99	2.471e-21								pfkB family carbohydrate kinase [PF00294.26]		REFSEQ hypothetical protein; Xu	Xu	0		1	1	FALSE
CON_VIRSorter_k127_1409233_flag_0_multi_53_0007_len_592406-circular_244	CON_VIRSorter_k127_1409233_flag_0_multi_53_0007_len_592406-circular	CON_VIRSorter_k127_1409233_flag_0_multi_53_0007_len_592406-circular	244	199644	200309	1	E																				0		2	1	FALSE
CON_VIRSorter_k127_1409233_flag_0_multi_53_0007_len_592406-circular_245	CON_VIRSorter_k127_1409233_flag_0_multi_53_0007_len_592406-circular	CON_VIRSorter_k127_1409233_flag_0_multi_53_0007_len_592406-circular	245	200462	201739	1	E																				0		2	1	FALSE
CON_VIRSorter_k127_1409233_flag_0_multi_53_0007_len_592406-circular_246	CON_VIRSorter_k127_1409233_flag_0_multi_53_0007_len_592406-circular	CON_VIRSorter_k127_1409233_flag_0_multi_53_0007_len_592406-circular	246	201970	204096	1	D			YP_007675836.1	YP_007675836.1 hypothetical protein SUFG_00053 [Sulfitobacter phage phiCB2047-B]	FALSE	0.294	61	1.965e-08								Putative metallopeptidase domain [PF13203.8]; VWA-like domain (DUF2201) [PF09967.11]		REFSEQ hypothetical protein; Xu	Xu	0		1	1	FALSE
CON_VIRSorter_k127_1409233_flag_0_multi_53_0007_len_592406-circular_247	CON_VIRSorter_k127_1409233_flag_0_multi_53_0007_len_592406-circular	CON_VIRSorter_k127_1409233_flag_0_multi_53_0007_len_592406-circular	247	204271	204645	1	E																				0		2	1	FALSE
CON_VIRSorter_k127_1409233_flag_0_multi_53_0007_len_592406-circular_248	CON_VIRSorter_k127_1409233_flag_0_multi_53_0007_len_592406-circular	CON_VIRSorter_k127_1409233_flag_0_multi_53_0007_len_592406-circular	248	204713	205900	1	D			YP_009785637.1	YP_009785637.1 putative peptidase [Pectobacterium phage PPWS1]	FALSE	0.411	160	7.459e-41	MER0932042	M20B	MER0932042 - subfamily M20B non-peptidase homologues (Pontibacter sp. BAB1700) [M20.UNB]#M20B#{peptidase unit: 55-102}~source J0LFT8~	FALSE	0.627	67	3.428e-10			REFSEQ hypothetical protein; Xu	Xu	0		1	1	FALSE	P
CON_VIRSorter_k127_1409233_flag_0_multi_53_0007_len_592406-circular_249	CON_VIRSorter_k127_1409233_flag_0_multi_53_0007_len_592406-circular	CON_VIRSorter_k127_1409233_flag_0_multi_53_0007_len_592406-circular	249	205897	206550	-1	E			YP_002300324.1	YP_002300324.1 gp1.5 [Bacillus virus SPO1]	FALSE	0.242	64	7.741e-11										REFSEQ hypothetical protein; Xu	Xu	0		1	1	FALSE
CON_VIRSorter_k127_1409233_flag_0_multi_53_0007_len_592406-circular_250	CON_VIRSorter_k127_1409233_flag_0_multi_53_0007_len_592406-circular	CON_VIRSorter_k127_1409233_flag_0_multi_53_0007_len_592406-circular	250	206815	207759	1	D			YP_007006683.1	YP_007006683.1 gp76 [Sphingomonas phage PAU]	FALSE	0.326	163	4.776e-43								ATPase family associated with various cellular activities (AAA) [PF00004.31]; DNA polymerase III, delta subunit [PF13177.8]; Holliday junction DNA helicase RuvB P-loop domain [PF05496.14]; AAA domain (dynein-related subfamily) [PF07728.16]		REFSEQ hypothetical protein; Xu	Xu	0		1	1	FALSE
CON_VIRSorter_k127_1409233_flag_0_multi_53_0007_len_592406-circular_251	CON_VIRSorter_k127_1409233_flag_0_multi_53_0007_len_592406-circular	CON_VIRSorter_k127_1409233_flag_0_multi_53_0007_len_592406-circular	251	207798	208079	1	E																				0		2	1	FALSE
CON_VIRSorter_k127_1409233_flag_0_multi_53_0007_len_592406-circular_252	CON_VIRSorter_k127_1409233_flag_0_multi_53_0007_len_592406-circular	CON_VIRSorter_k127_1409233_flag_0_multi_53_0007_len_592406-circular	252	208096	208377	1	E																				0		2	1	FALSE
CON_VIRSorter_k127_1409233_flag_0_multi_53_0007_len_592406-circular_253	CON_VIRSorter_k127_1409233_flag_0_multi_53_0007_len_592406-circular	CON_VIRSorter_k127_1409233_flag_0_multi_53_0007_len_592406-circular	253	208467	209453	1	D			YP_009611936.1	YP_009611936.1 DNA polymerase I [Agrobacterium phage Atu_ph07]	FALSE	0.204	70	6.356e-12								5'-3' exonuclease, N-terminal resolvase-like domain [PF02739.18]		REFSEQ hypothetical protein; Xu	Xu	0		1	1	FALSE
CON_VIRSorter_k127_1409233_flag_0_multi_53_0007_len_592406-circular_254	CON_VIRSorter_k127_1409233_flag_0_multi_53_0007_len_592406-circular	CON_VIRSorter_k127_1409233_flag_0_multi_53_0007_len_592406-circular	254	209450	210142	1	E																				0		2	1	FALSE
CON_VIRSorter_k127_1409233_flag_0_multi_53_0007_len_592406-circular_255	CON_VIRSorter_k127_1409233_flag_0_multi_53_0007_len_592406-circular	CON_VIRSorter_k127_1409233_flag_0_multi_53_0007_len_592406-circular	255	210139	210462	1	E																		REFSEQ hypothetical protein; Xu	Xu	0		1	1	FALSE
CON_VIRSorter_k127_1409233_flag_0_multi_53_0007_len_592406-circular_256	CON_VIRSorter_k127_1409233_flag_0_multi_53_0007_len_592406-circular	CON_VIRSorter_k127_1409233_flag_0_multi_53_0007_len_592406-circular	256	210462	210662	1	E																				0		2	1	FALSE
CON_VIRSorter_k127_1409233_flag_0_multi_53_0007_len_592406-circular_257	CON_VIRSorter_k127_1409233_flag_0_multi_53_0007_len_592406-circular	CON_VIRSorter_k127_1409233_flag_0_multi_53_0007_len_592406-circular	257	210659	211033	-1	E																				0		2	1	FALSE
CON_VIRSorter_k127_1409233_flag_0_multi_53_0007_len_592406-circular_258	CON_VIRSorter_k127_1409233_flag_0_multi_53_0007_len_592406-circular	CON_VIRSorter_k127_1409233_flag_0_multi_53_0007_len_592406-circular	258	211033	211689	-1	D																AAA domain [PF13481.8]; NB-ARC domain [PF00931.24]; KaiC [PF06745.15]; AAA domain [PF13401.8]; DnaB-like helicase C terminal domain [PF03796.17]				0		1	1	FALSE
CON_VIRSorter_k127_1409233_flag_0_multi_53_0007_len_592406-circular_259	CON_VIRSorter_k127_1409233_flag_0_multi_53_0007_len_592406-circular	CON_VIRSorter_k127_1409233_flag_0_multi_53_0007_len_592406-circular	259	211796	212113	1	C	K06891	ATP-dependent Clp protease adaptor protein ClpS														ATP-dependent Clp protease adaptor protein ClpS [PF02617.19]				0		2	1	FALSE
CON_VIRSorter_k127_1409233_flag_0_multi_53_0007_len_592406-circular_260	CON_VIRSorter_k127_1409233_flag_0_multi_53_0007_len_592406-circular	CON_VIRSorter_k127_1409233_flag_0_multi_53_0007_len_592406-circular	260	212229	214001	1	C	K06872	uncharacterized protein														TPM domain [PF04536.16]				0		2	1	FALSE
CON_VIRSorter_k127_1409233_flag_0_multi_53_0007_len_592406-circular_261	CON_VIRSorter_k127_1409233_flag_0_multi_53_0007_len_592406-circular	CON_VIRSorter_k127_1409233_flag_0_multi_53_0007_len_592406-circular	261	214025	214237	-1	E																				0		2	1	FALSE
CON_VIRSorter_k127_1409233_flag_0_multi_53_0007_len_592406-circular_262	CON_VIRSorter_k127_1409233_flag_0_multi_53_0007_len_592406-circular	CON_VIRSorter_k127_1409233_flag_0_multi_53_0007_len_592406-circular	262	214312	214752	1	E																				0		2	1	FALSE
CON_VIRSorter_k127_1409233_flag_0_multi_53_0007_len_592406-circular_263	CON_VIRSorter_k127_1409233_flag_0_multi_53_0007_len_592406-circular	CON_VIRSorter_k127_1409233_flag_0_multi_53_0007_len_592406-circular	263	214754	215116	-1	E																				0		2	1	FALSE
CON_VIRSorter_k127_1409233_flag_0_multi_53_0007_len_592406-circular_264	CON_VIRSorter_k127_1409233_flag_0_multi_53_0007_len_592406-circular	CON_VIRSorter_k127_1409233_flag_0_multi_53_0007_len_592406-circular	264	215150	215890	1	E																				0		1	1	FALSE
CON_VIRSorter_k127_1409233_flag_0_multi_53_0007_len_592406-circular_265	CON_VIRSorter_k127_1409233_flag_0_multi_53_0007_len_592406-circular	CON_VIRSorter_k127_1409233_flag_0_multi_53_0007_len_592406-circular	265	215961	217268	1	E																				0		2	1	FALSE
CON_VIRSorter_k127_1409233_flag_0_multi_53_0007_len_592406-circular_266	CON_VIRSorter_k127_1409233_flag_0_multi_53_0007_len_592406-circular	CON_VIRSorter_k127_1409233_flag_0_multi_53_0007_len_592406-circular	266	217334	217741	-1	E																				0		1	1	FALSE
CON_VIRSorter_k127_1409233_flag_0_multi_53_0007_len_592406-circular_267	CON_VIRSorter_k127_1409233_flag_0_multi_53_0007_len_592406-circular	CON_VIRSorter_k127_1409233_flag_0_multi_53_0007_len_592406-circular	267	217856	218389	1	D			YP_009623292.1	YP_009623292.1 hypothetical protein FDJ37_gp066 [Campylobacter virus CP81]	FALSE	0.339	90	7.163e-20								TnsA endonuclease N terminal [PF08722.13]		REFSEQ hypothetical protein; Xu	Xu	0		0	1	FALSE
CON_VIRSorter_k127_1409233_flag_0_multi_53_0007_len_592406-circular_268	CON_VIRSorter_k127_1409233_flag_0_multi_53_0007_len_592406-circular	CON_VIRSorter_k127_1409233_flag_0_multi_53_0007_len_592406-circular	268	218389	219120	1	E																				0		1	1	FALSE
CON_VIRSorter_k127_1409233_flag_0_multi_53_0007_len_592406-circular_269	CON_VIRSorter_k127_1409233_flag_0_multi_53_0007_len_592406-circular	CON_VIRSorter_k127_1409233_flag_0_multi_53_0007_len_592406-circular	269	219176	220879	1	D			YP_007006754.1	YP_007006754.1 gp147 [Sphingomonas phage PAU]	FALSE	0.309	200	1.022e-52								Bacteriophage T4-like portal protein (Gp20) [PF07230.13]		REFSEQ hypothetical protein; Xu	Xu	0		0	1	FALSE
CON_VIRSorter_k127_1409233_flag_0_multi_53_0007_len_592406-circular_270	CON_VIRSorter_k127_1409233_flag_0_multi_53_0007_len_592406-circular	CON_VIRSorter_k127_1409233_flag_0_multi_53_0007_len_592406-circular	270	220997	223129	1	D			YP_007006758.1	YP_007006758.1 gp151 [Sphingomonas phage PAU]	FALSE	0.326	102	7.67e-21	MER1359059	S77	MER1359059 - (Methylotenera sp.) [S77.UNW]#S77#{peptidase unit: 7-170}~source PPD55706~	FALSE	0.328	77	7.436e-13	Prohead core protein serine protease [PF03420.15]		REFSEQ hypothetical protein; Xu	Xu	0		0	1	FALSE	P
CON_VIRSorter_k127_1409233_flag_0_multi_53_0007_len_592406-circular_271	CON_VIRSorter_k127_1409233_flag_0_multi_53_0007_len_592406-circular	CON_VIRSorter_k127_1409233_flag_0_multi_53_0007_len_592406-circular	271	223192	224883	1	E			YP_007006763.1	YP_007006763.1 gp156 [Sphingomonas phage PAU]	FALSE	0.239	159	3.421e-39										REFSEQ hypothetical protein; Xu	Xu	0		0	1	FALSE
CON_VIRSorter_k127_1409233_flag_0_multi_53_0007_len_592406-circular_272	CON_VIRSorter_k127_1409233_flag_0_multi_53_0007_len_592406-circular	CON_VIRSorter_k127_1409233_flag_0_multi_53_0007_len_592406-circular	272	224943	225167	-1	E																				0		2	1	FALSE
CON_VIRSorter_k127_1409233_flag_0_multi_53_0007_len_592406-circular_273	CON_VIRSorter_k127_1409233_flag_0_multi_53_0007_len_592406-circular	CON_VIRSorter_k127_1409233_flag_0_multi_53_0007_len_592406-circular	273	225202	226869	-1	D			YP_004324506.1	YP_004324506.1 recombination endonuclease subunit [Prochlorococcus phage Syn1]	FALSE	0.224	154	1.037e-37								AAA domain [PF13476.8]; RecF/RecN/SMC N terminal domain [PF02463.21]; AAA ATPase domain [PF13175.8]; AAA domain [PF13514.8]		REFSEQ hypothetical protein; Xu	Xu	0		1	1	FALSE
CON_VIRSorter_k127_1409233_flag_0_multi_53_0007_len_592406-circular_274	CON_VIRSorter_k127_1409233_flag_0_multi_53_0007_len_592406-circular	CON_VIRSorter_k127_1409233_flag_0_multi_53_0007_len_592406-circular	274	226919	227071	-1	E																				0		2	1	FALSE
CON_VIRSorter_k127_1409233_flag_0_multi_53_0007_len_592406-circular_275	CON_VIRSorter_k127_1409233_flag_0_multi_53_0007_len_592406-circular	CON_VIRSorter_k127_1409233_flag_0_multi_53_0007_len_592406-circular	275	227074	227352	-1	E																				0		2	1	FALSE
CON_VIRSorter_k127_1409233_flag_0_multi_53_0007_len_592406-circular_276	CON_VIRSorter_k127_1409233_flag_0_multi_53_0007_len_592406-circular	CON_VIRSorter_k127_1409233_flag_0_multi_53_0007_len_592406-circular	276	227422	228225	1	C	K06223	DNA adenine methylase [EC:2.1.1.72]	YP_009196592.1	YP_009196592.1 putative DNA adenine methyltransferase [Cronobacter phage S13]	FALSE	0.359	157	1.47e-41								D12 class N6 adenine-specific DNA methyltransferase [PF02086.17]				0		1	1	FALSE
CON_VIRSorter_k127_1409233_flag_0_multi_53_0007_len_592406-circular_277	CON_VIRSorter_k127_1409233_flag_0_multi_53_0007_len_592406-circular	CON_VIRSorter_k127_1409233_flag_0_multi_53_0007_len_592406-circular	277	228222	228827	-1	D									MER0895376	M50B	MER0895376 - subfamily M50B unassigned peptidases (Clostridium sp. IBUN125C) [M50.UPB]#M50B#{peptidase unit: 25-186}~source A0A0F4VS99~	FALSE	0.315	69	4.535e-12	Peptidase family M50 [PF02163.24]				0		2	1	FALSE	M
CON_VIRSorter_k127_1409233_flag_0_multi_53_0007_len_592406-circular_278	CON_VIRSorter_k127_1409233_flag_0_multi_53_0007_len_592406-circular	CON_VIRSorter_k127_1409233_flag_0_multi_53_0007_len_592406-circular	278	228877	229458	-1	C	K03470	ribonuclease HII [EC:3.1.26.4]	YP_003970040.1	YP_003970040.1 putative ribonuclease HII [Cafeteria roenbergensis virus BV-PW1]	FALSE	0.381	121	2.356e-30								Ribonuclease HII [PF01351.20]		REFSEQ hypothetical protein; Xu	Xu	0		2	1	FALSE
CON_VIRSorter_k127_1409233_flag_0_multi_53_0007_len_592406-circular_279	CON_VIRSorter_k127_1409233_flag_0_multi_53_0007_len_592406-circular	CON_VIRSorter_k127_1409233_flag_0_multi_53_0007_len_592406-circular	279	229516	230070	-1	E																				0		2	1	FALSE
CON_VIRSorter_k127_1409233_flag_0_multi_53_0007_len_592406-circular_280	CON_VIRSorter_k127_1409233_flag_0_multi_53_0007_len_592406-circular	CON_VIRSorter_k127_1409233_flag_0_multi_53_0007_len_592406-circular	280	230172	231839	1	E																				0		2	1	FALSE
CON_VIRSorter_k127_1409233_flag_0_multi_53_0007_len_592406-circular_281	CON_VIRSorter_k127_1409233_flag_0_multi_53_0007_len_592406-circular	CON_VIRSorter_k127_1409233_flag_0_multi_53_0007_len_592406-circular	281	231932	233602	1	E																				0		2	1	FALSE
CON_VIRSorter_k127_1409233_flag_0_multi_53_0007_len_592406-circular_282	CON_VIRSorter_k127_1409233_flag_0_multi_53_0007_len_592406-circular	CON_VIRSorter_k127_1409233_flag_0_multi_53_0007_len_592406-circular	282	233692	234126	1	D																NUDIX domain [PF00293.30]		sp|P24425|KITH_EHV4 Thymidine kinase; XhXr	Xh;Xr	0		2	1	FALSE	V
CON_VIRSorter_k127_1409233_flag_0_multi_53_0007_len_592406-circular_283	CON_VIRSorter_k127_1409233_flag_0_multi_53_0007_len_592406-circular	CON_VIRSorter_k127_1409233_flag_0_multi_53_0007_len_592406-circular	283	234123	234383	1	E																				0		2	1	FALSE
CON_VIRSorter_k127_1409233_flag_0_multi_53_0007_len_592406-circular_284	CON_VIRSorter_k127_1409233_flag_0_multi_53_0007_len_592406-circular	CON_VIRSorter_k127_1409233_flag_0_multi_53_0007_len_592406-circular	284	234380	235021	-1	E																				0		2	1	FALSE
CON_VIRSorter_k127_1409233_flag_0_multi_53_0007_len_592406-circular_285	CON_VIRSorter_k127_1409233_flag_0_multi_53_0007_len_592406-circular	CON_VIRSorter_k127_1409233_flag_0_multi_53_0007_len_592406-circular	285	235054	237375	-1	E			YP_007006694.1	YP_007006694.1 gp87 [Sphingomonas phage PAU]	FALSE	0.239	213	2.764e-55										REFSEQ hypothetical protein; Xu	Xu	0		0	1	FALSE
CON_VIRSorter_k127_1409233_flag_0_multi_53_0007_len_592406-circular_286	CON_VIRSorter_k127_1409233_flag_0_multi_53_0007_len_592406-circular	CON_VIRSorter_k127_1409233_flag_0_multi_53_0007_len_592406-circular	286	237457	238251	-1	E																				0		2	1	FALSE
CON_VIRSorter_k127_1409233_flag_0_multi_53_0007_len_592406-circular_287	CON_VIRSorter_k127_1409233_flag_0_multi_53_0007_len_592406-circular	CON_VIRSorter_k127_1409233_flag_0_multi_53_0007_len_592406-circular	287	238425	242171	1	E			YP_007006697.1	YP_007006697.1 gp90 [Sphingomonas phage PAU]	FALSE	0.16	139	8.458e-32												0		0	1	FALSE
CON_VIRSorter_k127_1409233_flag_0_multi_53_0007_len_592406-circular_288	CON_VIRSorter_k127_1409233_flag_0_multi_53_0007_len_592406-circular	CON_VIRSorter_k127_1409233_flag_0_multi_53_0007_len_592406-circular	288	242232	242783	-1	E																				0		2	1	FALSE
CON_VIRSorter_k127_1409233_flag_0_multi_53_0007_len_592406-circular_289	CON_VIRSorter_k127_1409233_flag_0_multi_53_0007_len_592406-circular	CON_VIRSorter_k127_1409233_flag_0_multi_53_0007_len_592406-circular	289	242850	243413	1	E			YP_007006699.1	YP_007006699.1 gp92 [Sphingomonas phage PAU]	FALSE	0.273	72	8.351e-14												0		1	1	FALSE
CON_VIRSorter_k127_1409233_flag_0_multi_53_0007_len_592406-circular_290	CON_VIRSorter_k127_1409233_flag_0_multi_53_0007_len_592406-circular	CON_VIRSorter_k127_1409233_flag_0_multi_53_0007_len_592406-circular	290	243505	244512	1	E																				0		1	1	FALSE
CON_VIRSorter_k127_1409233_flag_0_multi_53_0007_len_592406-circular_291	CON_VIRSorter_k127_1409233_flag_0_multi_53_0007_len_592406-circular	CON_VIRSorter_k127_1409233_flag_0_multi_53_0007_len_592406-circular	291	244484	244669	1	E																				0		2	1	FALSE
CON_VIRSorter_k127_1409233_flag_0_multi_53_0007_len_592406-circular_292	CON_VIRSorter_k127_1409233_flag_0_multi_53_0007_len_592406-circular	CON_VIRSorter_k127_1409233_flag_0_multi_53_0007_len_592406-circular	292	244747	245265	1	E																				0		2	1	FALSE
CON_VIRSorter_k127_1409233_flag_0_multi_53_0007_len_592406-circular_293	CON_VIRSorter_k127_1409233_flag_0_multi_53_0007_len_592406-circular	CON_VIRSorter_k127_1409233_flag_0_multi_53_0007_len_592406-circular	293	245233	246096	-1	E																				0		2	1	FALSE
CON_VIRSorter_k127_1409233_flag_0_multi_53_0007_len_592406-circular_294	CON_VIRSorter_k127_1409233_flag_0_multi_53_0007_len_592406-circular	CON_VIRSorter_k127_1409233_flag_0_multi_53_0007_len_592406-circular	294	246132	247724	1	E																				0		2	1	FALSE
CON_VIRSorter_k127_1409233_flag_0_multi_53_0007_len_592406-circular_295	CON_VIRSorter_k127_1409233_flag_0_multi_53_0007_len_592406-circular	CON_VIRSorter_k127_1409233_flag_0_multi_53_0007_len_592406-circular	295	247726	248541	1	D			YP_009612310.1	YP_009612310.1 hypothetical protein FDI40_gp645 [Agrobacterium phage Atu_ph07]	FALSE	0.433	191	2.696e-53								Methyltransferase domain [PF13649.8]; Methyltransferase domain [PF13847.8]				0		1	1	FALSE
CON_VIRSorter_k127_1409233_flag_0_multi_53_0007_len_592406-circular_296	CON_VIRSorter_k127_1409233_flag_0_multi_53_0007_len_592406-circular	CON_VIRSorter_k127_1409233_flag_0_multi_53_0007_len_592406-circular	296	248531	249274	-1	E																				0		2	1	FALSE
CON_VIRSorter_k127_1409233_flag_0_multi_53_0007_len_592406-circular_297	CON_VIRSorter_k127_1409233_flag_0_multi_53_0007_len_592406-circular	CON_VIRSorter_k127_1409233_flag_0_multi_53_0007_len_592406-circular	297	249286	249546	1	E																				0		2	1	FALSE
CON_VIRSorter_k127_1409233_flag_0_multi_53_0007_len_592406-circular_298	CON_VIRSorter_k127_1409233_flag_0_multi_53_0007_len_592406-circular	CON_VIRSorter_k127_1409233_flag_0_multi_53_0007_len_592406-circular	298	249559	249912	1	E																				0		2	1	FALSE
CON_VIRSorter_k127_1409233_flag_0_multi_53_0007_len_592406-circular_299	CON_VIRSorter_k127_1409233_flag_0_multi_53_0007_len_592406-circular	CON_VIRSorter_k127_1409233_flag_0_multi_53_0007_len_592406-circular	299	249913	251319	-1	E			YP_008241418.1	YP_008241418.1 hypothetical protein Phi38:1_gp037 [Cellulophaga phage phi38:1]	FALSE	0.245	90	9.103e-18												0		2	1	FALSE
CON_VIRSorter_k127_1409233_flag_0_multi_53_0007_len_592406-circular_300	CON_VIRSorter_k127_1409233_flag_0_multi_53_0007_len_592406-circular	CON_VIRSorter_k127_1409233_flag_0_multi_53_0007_len_592406-circular	300	251547	252224	1	E																				0		2	1	FALSE
CON_VIRSorter_k127_1409233_flag_0_multi_53_0007_len_592406-circular_301	CON_VIRSorter_k127_1409233_flag_0_multi_53_0007_len_592406-circular	CON_VIRSorter_k127_1409233_flag_0_multi_53_0007_len_592406-circular	301	252326	253333	1	D			YP_001497209.1	YP_001497209.1 hypothetical protein NY2A_B013L [Paramecium bursaria Chlorella virus NY2A]	FALSE	0.409	242	8.809e-70								N-6 DNA Methylase [PF02384.18]; Eco57I restriction-modification methylase [PF07669.13]		REFSEQ membrane protein; Xu	Xu	0		1	1	FALSE
CON_VIRSorter_k127_1409233_flag_0_multi_53_0007_len_592406-circular_302	CON_VIRSorter_k127_1409233_flag_0_multi_53_0007_len_592406-circular	CON_VIRSorter_k127_1409233_flag_0_multi_53_0007_len_592406-circular	302	253364	253816	-1	E																				0		2	1	FALSE
CON_VIRSorter_k127_1409233_flag_0_multi_53_0007_len_592406-circular_303	CON_VIRSorter_k127_1409233_flag_0_multi_53_0007_len_592406-circular	CON_VIRSorter_k127_1409233_flag_0_multi_53_0007_len_592406-circular	303	253828	254223	-1	E																				0		2	1	FALSE
CON_VIRSorter_k127_1409233_flag_0_multi_53_0007_len_592406-circular_304	CON_VIRSorter_k127_1409233_flag_0_multi_53_0007_len_592406-circular	CON_VIRSorter_k127_1409233_flag_0_multi_53_0007_len_592406-circular	304	254324	254833	-1	E																				0		2	1	FALSE
CON_VIRSorter_k127_1409233_flag_0_multi_53_0007_len_592406-circular_305	CON_VIRSorter_k127_1409233_flag_0_multi_53_0007_len_592406-circular	CON_VIRSorter_k127_1409233_flag_0_multi_53_0007_len_592406-circular	305	254862	255089	-1	E																				0		2	1	FALSE
CON_VIRSorter_k127_1409233_flag_0_multi_53_0007_len_592406-circular_306	CON_VIRSorter_k127_1409233_flag_0_multi_53_0007_len_592406-circular	CON_VIRSorter_k127_1409233_flag_0_multi_53_0007_len_592406-circular	306	255118	255795	-1	E			YP_009200237.1	YP_009200237.1 hypothetical protein AVU31_gp51 [Pseudoalteromonas phage H103]	FALSE	0.353	121	5.301e-30										REFSEQ hypothetical protein; Xu	Xu	0		1	1	FALSE
CON_VIRSorter_k127_1409233_flag_0_multi_53_0007_len_592406-circular_307	CON_VIRSorter_k127_1409233_flag_0_multi_53_0007_len_592406-circular	CON_VIRSorter_k127_1409233_flag_0_multi_53_0007_len_592406-circular	307	255847	256263	-1	E																				0		2	1	FALSE
CON_VIRSorter_k127_1409233_flag_0_multi_53_0007_len_592406-circular_308	CON_VIRSorter_k127_1409233_flag_0_multi_53_0007_len_592406-circular	CON_VIRSorter_k127_1409233_flag_0_multi_53_0007_len_592406-circular	308	256287	256673	-1	E																				0		2	1	FALSE
CON_VIRSorter_k127_1409233_flag_0_multi_53_0007_len_592406-circular_309	CON_VIRSorter_k127_1409233_flag_0_multi_53_0007_len_592406-circular	CON_VIRSorter_k127_1409233_flag_0_multi_53_0007_len_592406-circular	309	256673	257719	-1	D			YP_009173395.1	YP_009173395.1 guanosine 5'-monophosphate oxidoreductase/ ou inosine monophosphate dehydrogenase [Chrysochromulina ericina virus]	FALSE	0.264	126	5.573e-30								IMP dehydrogenase / GMP reductase domain [PF00478.27]; FMN-dependent dehydrogenase [PF01070.20]		sp|P54308|TERL_BPSPP Terminase, large subunit; XhXr	Xh;Xr	0		1	1	FALSE	VMK
CON_VIRSorter_k127_1409233_flag_0_multi_53_0007_len_592406-circular_310	CON_VIRSorter_k127_1409233_flag_0_multi_53_0007_len_592406-circular	CON_VIRSorter_k127_1409233_flag_0_multi_53_0007_len_592406-circular	310	257703	258080	-1	E																				0		2	1	FALSE
CON_VIRSorter_k127_1409233_flag_0_multi_53_0007_len_592406-circular_311	CON_VIRSorter_k127_1409233_flag_0_multi_53_0007_len_592406-circular	CON_VIRSorter_k127_1409233_flag_0_multi_53_0007_len_592406-circular	311	258077	258634	-1	C	K01358	ATP-dependent Clp protease, protease subunit [EC:3.4.21.92]	YP_008873419.1	YP_008873419.1 hypothetical protein X915_gp177 [Bacillus phage vB_BanS-Tsamsa]	FALSE	0.408	129	3.296e-33	MER1013936	S14	MER1013936 - family S14 unassigned peptidases (Virgibacillus sp. SK37) [S14.UPW]#S14#{peptidase unit: 4-177}~source A0A075K081~	FALSE	0.413	129	7.762e-33	Clp protease [PF00574.25]; Serine dehydrogenase proteinase [PF01972.18]				0		0	1	FALSE	P
CON_VIRSorter_k127_1409233_flag_0_multi_53_0007_len_592406-circular_312	CON_VIRSorter_k127_1409233_flag_0_multi_53_0007_len_592406-circular	CON_VIRSorter_k127_1409233_flag_0_multi_53_0007_len_592406-circular	312	258612	258962	-1	E																				0		2	1	FALSE
CON_VIRSorter_k127_1409233_flag_0_multi_53_0007_len_592406-circular_313	CON_VIRSorter_k127_1409233_flag_0_multi_53_0007_len_592406-circular	CON_VIRSorter_k127_1409233_flag_0_multi_53_0007_len_592406-circular	313	258959	260086	-1	E			YP_009783276.1	YP_009783276.1 recombination-related endonuclease [Cyanophage S-RIM44]	FALSE	0.304	110	1.17e-24												0		1	1	FALSE
CON_VIRSorter_k127_1409233_flag_0_multi_53_0007_len_592406-circular_314	CON_VIRSorter_k127_1409233_flag_0_multi_53_0007_len_592406-circular	CON_VIRSorter_k127_1409233_flag_0_multi_53_0007_len_592406-circular	314	260218	261093	1	E																				0		2	1	FALSE
CON_VIRSorter_k127_1409233_flag_0_multi_53_0007_len_592406-circular_315	CON_VIRSorter_k127_1409233_flag_0_multi_53_0007_len_592406-circular	CON_VIRSorter_k127_1409233_flag_0_multi_53_0007_len_592406-circular	315	261110	262615	1	E																				0		2	1	FALSE
CON_VIRSorter_k127_1409233_flag_0_multi_53_0007_len_592406-circular_316	CON_VIRSorter_k127_1409233_flag_0_multi_53_0007_len_592406-circular	CON_VIRSorter_k127_1409233_flag_0_multi_53_0007_len_592406-circular	316	262620	262904	1	E																				0		2	1	FALSE
CON_VIRSorter_k127_1409233_flag_0_multi_53_0007_len_592406-circular_317	CON_VIRSorter_k127_1409233_flag_0_multi_53_0007_len_592406-circular	CON_VIRSorter_k127_1409233_flag_0_multi_53_0007_len_592406-circular	317	262910	264376	1	E																				0		2	1	FALSE
CON_VIRSorter_k127_1409233_flag_0_multi_53_0007_len_592406-circular_318	CON_VIRSorter_k127_1409233_flag_0_multi_53_0007_len_592406-circular	CON_VIRSorter_k127_1409233_flag_0_multi_53_0007_len_592406-circular	318	264454	264708	1	E																				0		2	1	FALSE
CON_VIRSorter_k127_1409233_flag_0_multi_53_0007_len_592406-circular_319	CON_VIRSorter_k127_1409233_flag_0_multi_53_0007_len_592406-circular	CON_VIRSorter_k127_1409233_flag_0_multi_53_0007_len_592406-circular	319	264712	265128	1	E																				0		2	1	FALSE
CON_VIRSorter_k127_1409233_flag_0_multi_53_0007_len_592406-circular_320	CON_VIRSorter_k127_1409233_flag_0_multi_53_0007_len_592406-circular	CON_VIRSorter_k127_1409233_flag_0_multi_53_0007_len_592406-circular	320	265125	265403	1	E																				0		2	1	FALSE
CON_VIRSorter_k127_1409233_flag_0_multi_53_0007_len_592406-circular_321	CON_VIRSorter_k127_1409233_flag_0_multi_53_0007_len_592406-circular	CON_VIRSorter_k127_1409233_flag_0_multi_53_0007_len_592406-circular	321	265470	265922	1	E																				0		2	1	FALSE
CON_VIRSorter_k127_1409233_flag_0_multi_53_0007_len_592406-circular_322	CON_VIRSorter_k127_1409233_flag_0_multi_53_0007_len_592406-circular	CON_VIRSorter_k127_1409233_flag_0_multi_53_0007_len_592406-circular	322	265944	266597	1	E																				0		2	1	FALSE
CON_VIRSorter_k127_1409233_flag_0_multi_53_0007_len_592406-circular_323	CON_VIRSorter_k127_1409233_flag_0_multi_53_0007_len_592406-circular	CON_VIRSorter_k127_1409233_flag_0_multi_53_0007_len_592406-circular	323	266728	267201	1	E																				0		2	1	FALSE
CON_VIRSorter_k127_1409233_flag_0_multi_53_0007_len_592406-circular_324	CON_VIRSorter_k127_1409233_flag_0_multi_53_0007_len_592406-circular	CON_VIRSorter_k127_1409233_flag_0_multi_53_0007_len_592406-circular	324	267208	267567	1	D			YP_004009830.1	YP_004009830.1 putative hydrolase [Acinetobacter phage Acj61]	FALSE	0.411	90	5.879e-21								NUDIX domain [PF00293.30]		sp|P24425|KITH_EHV4 Thymidine kinase; XhXr	Xh;Xr	0		1	1	FALSE	V
CON_VIRSorter_k127_1409233_flag_0_multi_53_0007_len_592406-circular_325	CON_VIRSorter_k127_1409233_flag_0_multi_53_0007_len_592406-circular	CON_VIRSorter_k127_1409233_flag_0_multi_53_0007_len_592406-circular	325	267564	267773	1	E																				0		2	1	FALSE
CON_VIRSorter_k127_1409233_flag_0_multi_53_0007_len_592406-circular_326	CON_VIRSorter_k127_1409233_flag_0_multi_53_0007_len_592406-circular	CON_VIRSorter_k127_1409233_flag_0_multi_53_0007_len_592406-circular	326	268278	268526	1	E																				0		2	1	FALSE
CON_VIRSorter_k127_1409233_flag_0_multi_53_0007_len_592406-circular_327	CON_VIRSorter_k127_1409233_flag_0_multi_53_0007_len_592406-circular	CON_VIRSorter_k127_1409233_flag_0_multi_53_0007_len_592406-circular	327	269146	269961	1	E			YP_009612130.1	YP_009612130.1 homing endonuclease [Agrobacterium phage Atu_ph07]	FALSE	0.433	136	3.26e-34										REFSEQ hypothetical protein; Xu	Xu	0		1	1	FALSE
CON_VIRSorter_k127_1409233_flag_0_multi_53_0007_len_592406-circular_328	CON_VIRSorter_k127_1409233_flag_0_multi_53_0007_len_592406-circular	CON_VIRSorter_k127_1409233_flag_0_multi_53_0007_len_592406-circular	328	270159	270284	1	E																				0		2	1	FALSE
CON_VIRSorter_k127_1409233_flag_0_multi_53_0007_len_592406-circular_329	CON_VIRSorter_k127_1409233_flag_0_multi_53_0007_len_592406-circular	CON_VIRSorter_k127_1409233_flag_0_multi_53_0007_len_592406-circular	329	270637	270804	1	E																				0		2	1	FALSE
CON_VIRSorter_k127_1409233_flag_0_multi_53_0007_len_592406-circular_330	CON_VIRSorter_k127_1409233_flag_0_multi_53_0007_len_592406-circular	CON_VIRSorter_k127_1409233_flag_0_multi_53_0007_len_592406-circular	330	270965	271312	1	E																				0		2	1	FALSE
CON_VIRSorter_k127_1409233_flag_0_multi_53_0007_len_592406-circular_331	CON_VIRSorter_k127_1409233_flag_0_multi_53_0007_len_592406-circular	CON_VIRSorter_k127_1409233_flag_0_multi_53_0007_len_592406-circular	331	271368	271757	1	D																Family of unknown function (DUF5754) [PF19058.2]		REFSEQ hypothetical protein; Xu	Xu	0		1	1	FALSE
CON_VIRSorter_k127_1409233_flag_0_multi_53_0007_len_592406-circular_332	CON_VIRSorter_k127_1409233_flag_0_multi_53_0007_len_592406-circular	CON_VIRSorter_k127_1409233_flag_0_multi_53_0007_len_592406-circular	332	271824	272924	1	D									MER0023944	M42	MER0023944 - TET aminopeptidase (Cytophaga hutchinsonii) [M42.005]#M42#{peptidase unit: 6-358}~source ZP_00119012~	TRUE	0.725	511	1.014e-161	M42 glutamyl aminopeptidase [PF05343.16]				0		2	1	FALSE	P
CON_VIRSorter_k127_1409233_flag_0_multi_53_0007_len_592406-circular_333	CON_VIRSorter_k127_1409233_flag_0_multi_53_0007_len_592406-circular	CON_VIRSorter_k127_1409233_flag_0_multi_53_0007_len_592406-circular	333	272988	273728	1	E																				0		2	1	FALSE
CON_VIRSorter_k127_1409233_flag_0_multi_53_0007_len_592406-circular_334	CON_VIRSorter_k127_1409233_flag_0_multi_53_0007_len_592406-circular	CON_VIRSorter_k127_1409233_flag_0_multi_53_0007_len_592406-circular	334	273725	274126	-1	E			YP_008433480.1	YP_008433480.1 putative AAA family ATPase [Pseudomonas phage PaBG]	FALSE	0.376	88	6.895e-20										REFSEQ hypothetical protein; Xu	Xu	0		1	1	FALSE
CON_VIRSorter_k127_1409233_flag_0_multi_53_0007_len_592406-circular_335	CON_VIRSorter_k127_1409233_flag_0_multi_53_0007_len_592406-circular	CON_VIRSorter_k127_1409233_flag_0_multi_53_0007_len_592406-circular	335	274128	274838	-1	E			YP_009015511.1	YP_009015511.1 gp208 [Bacillus virus G]	FALSE	0.384	143	3.759e-37												0		2	1	FALSE
CON_VIRSorter_k127_1409233_flag_0_multi_53_0007_len_592406-circular_336	CON_VIRSorter_k127_1409233_flag_0_multi_53_0007_len_592406-circular	CON_VIRSorter_k127_1409233_flag_0_multi_53_0007_len_592406-circular	336	274928	275155	1	E																				0		2	1	FALSE
CON_VIRSorter_k127_1409233_flag_0_multi_53_0007_len_592406-circular_337	CON_VIRSorter_k127_1409233_flag_0_multi_53_0007_len_592406-circular	CON_VIRSorter_k127_1409233_flag_0_multi_53_0007_len_592406-circular	337	275156	276001	-1	E																				0		2	1	FALSE
CON_VIRSorter_k127_1409233_flag_0_multi_53_0007_len_592406-circular_338	CON_VIRSorter_k127_1409233_flag_0_multi_53_0007_len_592406-circular	CON_VIRSorter_k127_1409233_flag_0_multi_53_0007_len_592406-circular	338	276101	276607	1	E																				0		2	1	FALSE
CON_VIRSorter_k127_1409233_flag_0_multi_53_0007_len_592406-circular_339	CON_VIRSorter_k127_1409233_flag_0_multi_53_0007_len_592406-circular	CON_VIRSorter_k127_1409233_flag_0_multi_53_0007_len_592406-circular	339	276660	277331	-1	E			YP_009174738.1	YP_009174738.1 putative von Willebrand factor A [Yellowstone lake phycodnavirus 1]	FALSE	0.373	110	3.009e-26										REFSEQ hypothetical protein; Xu	Xu	0		2	1	FALSE
CON_VIRSorter_k127_1409233_flag_0_multi_53_0007_len_592406-circular_340	CON_VIRSorter_k127_1409233_flag_0_multi_53_0007_len_592406-circular	CON_VIRSorter_k127_1409233_flag_0_multi_53_0007_len_592406-circular	340	277444	277866	1	D			YP_009006365.1	YP_009006365.1 putative 5'(3')-deoxyribonucleotidase [Vibrio phage VH7D]	FALSE	0.391	96	1.672e-22								5' nucleotidase, deoxy (Pyrimidine), cytosolic type C protein (NT5C) [PF06941.14]		REFSEQ hypothetical protein; Xu	Xu	0		1	1	FALSE
CON_VIRSorter_k127_1409233_flag_0_multi_53_0007_len_592406-circular_341	CON_VIRSorter_k127_1409233_flag_0_multi_53_0007_len_592406-circular	CON_VIRSorter_k127_1409233_flag_0_multi_53_0007_len_592406-circular	341	277868	278401	1	D																2'-5' RNA ligase superfamily [PF13563.8]				0		1	1	FALSE
CON_VIRSorter_k127_1409233_flag_0_multi_53_0007_len_592406-circular_342	CON_VIRSorter_k127_1409233_flag_0_multi_53_0007_len_592406-circular	CON_VIRSorter_k127_1409233_flag_0_multi_53_0007_len_592406-circular	342	278464	281019	-1	E			YP_009612059.1	YP_009612059.1 hypothetical protein FDI40_gp394 [Agrobacterium phage Atu_ph07]	FALSE	0.346	129	4.012e-29												0		1	1	FALSE
CON_VIRSorter_k127_1409233_flag_0_multi_53_0007_len_592406-circular_343	CON_VIRSorter_k127_1409233_flag_0_multi_53_0007_len_592406-circular	CON_VIRSorter_k127_1409233_flag_0_multi_53_0007_len_592406-circular	343	281036	281320	-1	E																				0		2	1	FALSE
CON_VIRSorter_k127_1409233_flag_0_multi_53_0007_len_592406-circular_344	CON_VIRSorter_k127_1409233_flag_0_multi_53_0007_len_592406-circular	CON_VIRSorter_k127_1409233_flag_0_multi_53_0007_len_592406-circular	344	281347	281745	-1	E																				0		2	1	FALSE
CON_VIRSorter_k127_1409233_flag_0_multi_53_0007_len_592406-circular_345	CON_VIRSorter_k127_1409233_flag_0_multi_53_0007_len_592406-circular	CON_VIRSorter_k127_1409233_flag_0_multi_53_0007_len_592406-circular	345	281854	283788	1	C	K07180	serine protein kinase	YP_874072.1	YP_874072.1 serine kinase [Thermus phage phiYS40]	FALSE	0.241	171	8.357e-43								PrkA AAA domain [PF08298.13]; PrkA serine protein kinase C-terminal domain [PF06798.14]		REFSEQ hypothetical protein; Xu	Xu	0		2	1	FALSE
CON_VIRSorter_k127_1409233_flag_0_multi_53_0007_len_592406-circular_346	CON_VIRSorter_k127_1409233_flag_0_multi_53_0007_len_592406-circular	CON_VIRSorter_k127_1409233_flag_0_multi_53_0007_len_592406-circular	346	283866	284279	1	E																				0		2	1	FALSE
CON_VIRSorter_k127_1409233_flag_0_multi_53_0007_len_592406-circular_347	CON_VIRSorter_k127_1409233_flag_0_multi_53_0007_len_592406-circular	CON_VIRSorter_k127_1409233_flag_0_multi_53_0007_len_592406-circular	347	284334	284915	1	E																				0		2	1	FALSE
CON_VIRSorter_k127_1409233_flag_0_multi_53_0007_len_592406-circular_348	CON_VIRSorter_k127_1409233_flag_0_multi_53_0007_len_592406-circular	CON_VIRSorter_k127_1409233_flag_0_multi_53_0007_len_592406-circular	348	285170	286483	1	C	K09786	uncharacterized protein														Protein of unknown function (DUF444) [PF04285.14]		REFSEQ hypothetical protein; Xu	Xu	0		2	1	FALSE
CON_VIRSorter_k127_1409233_flag_0_multi_53_0007_len_592406-circular_349	CON_VIRSorter_k127_1409233_flag_0_multi_53_0007_len_592406-circular	CON_VIRSorter_k127_1409233_flag_0_multi_53_0007_len_592406-circular	349	286425	287309	1	C	K00571	site-specific DNA-methyltransferase (adenine-specific) [EC:2.1.1.72]	YP_007673820.1	YP_007673820.1 cytosine methyltransferase [Prochlorococcus phage MED4-213]	FALSE	0.324	170	1.27e-45								DNA methylase [PF01555.20]		REFSEQ hypothetical protein; Xu	Xu	0		1	1	FALSE
CON_VIRSorter_k127_1409233_flag_0_multi_53_0007_len_592406-circular_350	CON_VIRSorter_k127_1409233_flag_0_multi_53_0007_len_592406-circular	CON_VIRSorter_k127_1409233_flag_0_multi_53_0007_len_592406-circular	350	287316	288113	1	D			YP_717729.1	YP_717729.1 putative DNA methyl transferase [Synechococcus phage syn9]	FALSE	0.529	268	5.711e-80								DNA methylase [PF01555.20]		REFSEQ hypothetical protein; Xu	Xu	0		1	1	FALSE
CON_VIRSorter_k127_1409233_flag_0_multi_53_0007_len_592406-circular_351	CON_VIRSorter_k127_1409233_flag_0_multi_53_0007_len_592406-circular	CON_VIRSorter_k127_1409233_flag_0_multi_53_0007_len_592406-circular	351	288097	288384	1	E																				0		2	1	FALSE
CON_VIRSorter_k127_1409233_flag_0_multi_53_0007_len_592406-circular_352	CON_VIRSorter_k127_1409233_flag_0_multi_53_0007_len_592406-circular	CON_VIRSorter_k127_1409233_flag_0_multi_53_0007_len_592406-circular	352	288381	288683	1	E																				0		2	1	FALSE
CON_VIRSorter_k127_1409233_flag_0_multi_53_0007_len_592406-circular_353	CON_VIRSorter_k127_1409233_flag_0_multi_53_0007_len_592406-circular	CON_VIRSorter_k127_1409233_flag_0_multi_53_0007_len_592406-circular	353	288661	290175	1	C	K06415	stage V sporulation protein R														SpoVR like protein [PF04293.15]				0		2	1	FALSE
CON_VIRSorter_k127_1409233_flag_0_multi_53_0007_len_592406-circular_354	CON_VIRSorter_k127_1409233_flag_0_multi_53_0007_len_592406-circular	CON_VIRSorter_k127_1409233_flag_0_multi_53_0007_len_592406-circular	354	290243	291598	-1	E																				0		2	1	FALSE
CON_VIRSorter_k127_1409233_flag_0_multi_53_0007_len_592406-circular_355	CON_VIRSorter_k127_1409233_flag_0_multi_53_0007_len_592406-circular	CON_VIRSorter_k127_1409233_flag_0_multi_53_0007_len_592406-circular	355	291683	292021	-1	E																				0		2	1	FALSE
CON_VIRSorter_k127_1409233_flag_0_multi_53_0007_len_592406-circular_356	CON_VIRSorter_k127_1409233_flag_0_multi_53_0007_len_592406-circular	CON_VIRSorter_k127_1409233_flag_0_multi_53_0007_len_592406-circular	356	292068	292619	-1	C	K02520	translation initiation factor IF-3	YP_009611666.1	YP_009611666.1 translation initiation factor 3 [Agrobacterium phage Atu_ph07]	FALSE	0.349	96	5.95e-22								Translation initiation factor IF-3, C-terminal domain [PF00707.24]; Translation initiation factor IF-3, N-terminal domain [PF05198.18]		REFSEQ hypothetical protein; Xu	Xu	0		1	1	FALSE
CON_VIRSorter_k127_1409233_flag_0_multi_53_0007_len_592406-circular_357	CON_VIRSorter_k127_1409233_flag_0_multi_53_0007_len_592406-circular	CON_VIRSorter_k127_1409233_flag_0_multi_53_0007_len_592406-circular	357	292603	292893	-1	C	K02078	acyl carrier protein																		0		1	1	FALSE
CON_VIRSorter_k127_1409233_flag_0_multi_53_0007_len_592406-circular_358	CON_VIRSorter_k127_1409233_flag_0_multi_53_0007_len_592406-circular	CON_VIRSorter_k127_1409233_flag_0_multi_53_0007_len_592406-circular	358	292894	293190	-1	C	K02078	acyl carrier protein																		0		1	1	FALSE
CON_VIRSorter_k127_1409233_flag_0_multi_53_0007_len_592406-circular_359	CON_VIRSorter_k127_1409233_flag_0_multi_53_0007_len_592406-circular	CON_VIRSorter_k127_1409233_flag_0_multi_53_0007_len_592406-circular	359	293242	293454	-1	E																				0		2	1	FALSE
CON_VIRSorter_k127_1409233_flag_0_multi_53_0007_len_592406-circular_360	CON_VIRSorter_k127_1409233_flag_0_multi_53_0007_len_592406-circular	CON_VIRSorter_k127_1409233_flag_0_multi_53_0007_len_592406-circular	360	293447	294610	-1	D			YP_009111142.1	YP_009111142.1 tRNA nucleotidyltransferase [Escherichia phage Av-05]	FALSE	0.424	148	4.199e-37								Poly A polymerase head domain [PF01743.22]; Probable RNA and SrmB- binding site of polymerase A [PF12627.9]; tRNA nucleotidyltransferase domain 2 putative [PF13735.8]		REFSEQ hypothetical protein; Xu	Xu	0		1	1	FALSE
CON_VIRSorter_k127_1409233_flag_0_multi_53_0007_len_592406-circular_361	CON_VIRSorter_k127_1409233_flag_0_multi_53_0007_len_592406-circular	CON_VIRSorter_k127_1409233_flag_0_multi_53_0007_len_592406-circular	361	294679	295920	1	E																				0		2	1	FALSE
CON_VIRSorter_k127_1409233_flag_0_multi_53_0007_len_592406-circular_362	CON_VIRSorter_k127_1409233_flag_0_multi_53_0007_len_592406-circular	CON_VIRSorter_k127_1409233_flag_0_multi_53_0007_len_592406-circular	362	295931	297628	1	E																				0		2	1	FALSE
CON_VIRSorter_k127_1409233_flag_0_multi_53_0007_len_592406-circular_363	CON_VIRSorter_k127_1409233_flag_0_multi_53_0007_len_592406-circular	CON_VIRSorter_k127_1409233_flag_0_multi_53_0007_len_592406-circular	363	297630	298343	1	E																				0		2	1	FALSE
CON_VIRSorter_k127_1409233_flag_0_multi_53_0007_len_592406-circular_364	CON_VIRSorter_k127_1409233_flag_0_multi_53_0007_len_592406-circular	CON_VIRSorter_k127_1409233_flag_0_multi_53_0007_len_592406-circular	364	298364	298528	1	E																				0		2	1	FALSE
CON_VIRSorter_k127_1409233_flag_0_multi_53_0007_len_592406-circular_365	CON_VIRSorter_k127_1409233_flag_0_multi_53_0007_len_592406-circular	CON_VIRSorter_k127_1409233_flag_0_multi_53_0007_len_592406-circular	365	298582	298890	1	E																				0		2	1	FALSE
CON_VIRSorter_k127_1409233_flag_0_multi_53_0007_len_592406-circular_366	CON_VIRSorter_k127_1409233_flag_0_multi_53_0007_len_592406-circular	CON_VIRSorter_k127_1409233_flag_0_multi_53_0007_len_592406-circular	366	298942	300534	-1	D																GDSL-like Lipase/Acylhydrolase family [PF13472.8]; GDSL-like Lipase/Acylhydrolase family [PF14606.8]				0		1	1	FALSE
CON_VIRSorter_k127_1409233_flag_0_multi_53_0007_len_592406-circular_367	CON_VIRSorter_k127_1409233_flag_0_multi_53_0007_len_592406-circular	CON_VIRSorter_k127_1409233_flag_0_multi_53_0007_len_592406-circular	367	300559	301875	-1	E																				0		2	1	FALSE
CON_VIRSorter_k127_1409233_flag_0_multi_53_0007_len_592406-circular_368	CON_VIRSorter_k127_1409233_flag_0_multi_53_0007_len_592406-circular	CON_VIRSorter_k127_1409233_flag_0_multi_53_0007_len_592406-circular	368	301878	304973	-1	E																				0		2	1	FALSE
CON_VIRSorter_k127_1409233_flag_0_multi_53_0007_len_592406-circular_369	CON_VIRSorter_k127_1409233_flag_0_multi_53_0007_len_592406-circular	CON_VIRSorter_k127_1409233_flag_0_multi_53_0007_len_592406-circular	369	304991	305251	-1	E																				0		2	1	FALSE
CON_VIRSorter_k127_1409233_flag_0_multi_53_0007_len_592406-circular_370	CON_VIRSorter_k127_1409233_flag_0_multi_53_0007_len_592406-circular	CON_VIRSorter_k127_1409233_flag_0_multi_53_0007_len_592406-circular	370	305273	309319	-1	E																				0		2	1	FALSE
CON_VIRSorter_k127_1409233_flag_0_multi_53_0007_len_592406-circular_371	CON_VIRSorter_k127_1409233_flag_0_multi_53_0007_len_592406-circular	CON_VIRSorter_k127_1409233_flag_0_multi_53_0007_len_592406-circular	371	309342	311309	-1	E																				0		2	1	FALSE
CON_VIRSorter_k127_1409233_flag_0_multi_53_0007_len_592406-circular_372	CON_VIRSorter_k127_1409233_flag_0_multi_53_0007_len_592406-circular	CON_VIRSorter_k127_1409233_flag_0_multi_53_0007_len_592406-circular	372	311358	313010	-1	E																				0		2	1	FALSE
CON_VIRSorter_k127_1409233_flag_0_multi_53_0007_len_592406-circular_373	CON_VIRSorter_k127_1409233_flag_0_multi_53_0007_len_592406-circular	CON_VIRSorter_k127_1409233_flag_0_multi_53_0007_len_592406-circular	373	313045	313437	-1	E																				0		2	1	FALSE
CON_VIRSorter_k127_1409233_flag_0_multi_53_0007_len_592406-circular_374	CON_VIRSorter_k127_1409233_flag_0_multi_53_0007_len_592406-circular	CON_VIRSorter_k127_1409233_flag_0_multi_53_0007_len_592406-circular	374	313440	313832	-1	E																				0		2	1	FALSE
CON_VIRSorter_k127_1409233_flag_0_multi_53_0007_len_592406-circular_375	CON_VIRSorter_k127_1409233_flag_0_multi_53_0007_len_592406-circular	CON_VIRSorter_k127_1409233_flag_0_multi_53_0007_len_592406-circular	375	313896	318848	-1	E																				0		2	1	FALSE
CON_VIRSorter_k127_1409233_flag_0_multi_53_0007_len_592406-circular_376	CON_VIRSorter_k127_1409233_flag_0_multi_53_0007_len_592406-circular	CON_VIRSorter_k127_1409233_flag_0_multi_53_0007_len_592406-circular	376	318940	319356	1	E																				0		2	1	FALSE
CON_VIRSorter_k127_1409233_flag_0_multi_53_0007_len_592406-circular_377	CON_VIRSorter_k127_1409233_flag_0_multi_53_0007_len_592406-circular	CON_VIRSorter_k127_1409233_flag_0_multi_53_0007_len_592406-circular	377	319353	320096	-1	E																				1		1	1	FALSE
CON_VIRSorter_k127_1409233_flag_0_multi_53_0007_len_592406-circular_378	CON_VIRSorter_k127_1409233_flag_0_multi_53_0007_len_592406-circular	CON_VIRSorter_k127_1409233_flag_0_multi_53_0007_len_592406-circular	378	320249	320593	1	E																				0		2	1	FALSE
CON_VIRSorter_k127_1409233_flag_0_multi_53_0007_len_592406-circular_379	CON_VIRSorter_k127_1409233_flag_0_multi_53_0007_len_592406-circular	CON_VIRSorter_k127_1409233_flag_0_multi_53_0007_len_592406-circular	379	320623	320874	1	E																				0		2	1	FALSE
CON_VIRSorter_k127_1409233_flag_0_multi_53_0007_len_592406-circular_380	CON_VIRSorter_k127_1409233_flag_0_multi_53_0007_len_592406-circular	CON_VIRSorter_k127_1409233_flag_0_multi_53_0007_len_592406-circular	380	320924	321352	-1	E																				0		2	1	FALSE
CON_VIRSorter_k127_1409233_flag_0_multi_53_0007_len_592406-circular_381	CON_VIRSorter_k127_1409233_flag_0_multi_53_0007_len_592406-circular	CON_VIRSorter_k127_1409233_flag_0_multi_53_0007_len_592406-circular	381	321450	321872	1	E																				0		2	1	FALSE
CON_VIRSorter_k127_1409233_flag_0_multi_53_0007_len_592406-circular_382	CON_VIRSorter_k127_1409233_flag_0_multi_53_0007_len_592406-circular	CON_VIRSorter_k127_1409233_flag_0_multi_53_0007_len_592406-circular	382	321869	322093	1	E																				0		2	1	FALSE
CON_VIRSorter_k127_1409233_flag_0_multi_53_0007_len_592406-circular_383	CON_VIRSorter_k127_1409233_flag_0_multi_53_0007_len_592406-circular	CON_VIRSorter_k127_1409233_flag_0_multi_53_0007_len_592406-circular	383	322122	322454	1	E																				0		2	1	FALSE
CON_VIRSorter_k127_1409233_flag_0_multi_53_0007_len_592406-circular_384	CON_VIRSorter_k127_1409233_flag_0_multi_53_0007_len_592406-circular	CON_VIRSorter_k127_1409233_flag_0_multi_53_0007_len_592406-circular	384	322441	322770	1	E																				0		2	1	FALSE
CON_VIRSorter_k127_1409233_flag_0_multi_53_0007_len_592406-circular_385	CON_VIRSorter_k127_1409233_flag_0_multi_53_0007_len_592406-circular	CON_VIRSorter_k127_1409233_flag_0_multi_53_0007_len_592406-circular	385	322893	323036	-1	E																				0		2	1	FALSE
CON_VIRSorter_k127_1409233_flag_0_multi_53_0007_len_592406-circular_386	CON_VIRSorter_k127_1409233_flag_0_multi_53_0007_len_592406-circular	CON_VIRSorter_k127_1409233_flag_0_multi_53_0007_len_592406-circular	386	323047	323262	-1	E																				0		2	1	FALSE
CON_VIRSorter_k127_1409233_flag_0_multi_53_0007_len_592406-circular_387	CON_VIRSorter_k127_1409233_flag_0_multi_53_0007_len_592406-circular	CON_VIRSorter_k127_1409233_flag_0_multi_53_0007_len_592406-circular	387	323321	323719	-1	E																				0		2	1	FALSE
CON_VIRSorter_k127_1409233_flag_0_multi_53_0007_len_592406-circular_388	CON_VIRSorter_k127_1409233_flag_0_multi_53_0007_len_592406-circular	CON_VIRSorter_k127_1409233_flag_0_multi_53_0007_len_592406-circular	388	323836	324123	1	E																				0		2	1	FALSE
CON_VIRSorter_k127_1409233_flag_0_multi_53_0007_len_592406-circular_389	CON_VIRSorter_k127_1409233_flag_0_multi_53_0007_len_592406-circular	CON_VIRSorter_k127_1409233_flag_0_multi_53_0007_len_592406-circular	389	324120	324803	1	E																				0		2	1	FALSE
CON_VIRSorter_k127_1409233_flag_0_multi_53_0007_len_592406-circular_390	CON_VIRSorter_k127_1409233_flag_0_multi_53_0007_len_592406-circular	CON_VIRSorter_k127_1409233_flag_0_multi_53_0007_len_592406-circular	390	324800	325102	1	E																				0		2	1	FALSE
CON_VIRSorter_k127_1409233_flag_0_multi_53_0007_len_592406-circular_391	CON_VIRSorter_k127_1409233_flag_0_multi_53_0007_len_592406-circular	CON_VIRSorter_k127_1409233_flag_0_multi_53_0007_len_592406-circular	391	325163	325687	1	E																				0		2	1	FALSE
CON_VIRSorter_k127_1409233_flag_0_multi_53_0007_len_592406-circular_392	CON_VIRSorter_k127_1409233_flag_0_multi_53_0007_len_592406-circular	CON_VIRSorter_k127_1409233_flag_0_multi_53_0007_len_592406-circular	392	325762	326241	1	E																				0		2	1	FALSE
CON_VIRSorter_k127_1409233_flag_0_multi_53_0007_len_592406-circular_393	CON_VIRSorter_k127_1409233_flag_0_multi_53_0007_len_592406-circular	CON_VIRSorter_k127_1409233_flag_0_multi_53_0007_len_592406-circular	393	326243	326497	1	E																				0		2	1	FALSE
CON_VIRSorter_k127_1409233_flag_0_multi_53_0007_len_592406-circular_394	CON_VIRSorter_k127_1409233_flag_0_multi_53_0007_len_592406-circular	CON_VIRSorter_k127_1409233_flag_0_multi_53_0007_len_592406-circular	394	326524	326781	-1	E																				0		2	1	FALSE
CON_VIRSorter_k127_1409233_flag_0_multi_53_0007_len_592406-circular_395	CON_VIRSorter_k127_1409233_flag_0_multi_53_0007_len_592406-circular	CON_VIRSorter_k127_1409233_flag_0_multi_53_0007_len_592406-circular	395	326768	327013	-1	E																				0		2	1	FALSE
CON_VIRSorter_k127_1409233_flag_0_multi_53_0007_len_592406-circular_396	CON_VIRSorter_k127_1409233_flag_0_multi_53_0007_len_592406-circular	CON_VIRSorter_k127_1409233_flag_0_multi_53_0007_len_592406-circular	396	327019	327381	-1	E																				0		2	1	FALSE
CON_VIRSorter_k127_1409233_flag_0_multi_53_0007_len_592406-circular_397	CON_VIRSorter_k127_1409233_flag_0_multi_53_0007_len_592406-circular	CON_VIRSorter_k127_1409233_flag_0_multi_53_0007_len_592406-circular	397	327607	327840	1	E																				0		2	1	FALSE
CON_VIRSorter_k127_1409233_flag_0_multi_53_0007_len_592406-circular_398	CON_VIRSorter_k127_1409233_flag_0_multi_53_0007_len_592406-circular	CON_VIRSorter_k127_1409233_flag_0_multi_53_0007_len_592406-circular	398	327860	328399	1	D			YP_009015470.1	YP_009015470.1 gp167 [Bacillus virus G]	FALSE	0.399	116	6.019e-29								Exonuclease [PF00929.26]				0		2	1	FALSE
CON_VIRSorter_k127_1409233_flag_0_multi_53_0007_len_592406-circular_399	CON_VIRSorter_k127_1409233_flag_0_multi_53_0007_len_592406-circular	CON_VIRSorter_k127_1409233_flag_0_multi_53_0007_len_592406-circular	399	328423	328830	-1	E																				0		2	1	FALSE
CON_VIRSorter_k127_1409233_flag_0_multi_53_0007_len_592406-circular_400	CON_VIRSorter_k127_1409233_flag_0_multi_53_0007_len_592406-circular	CON_VIRSorter_k127_1409233_flag_0_multi_53_0007_len_592406-circular	400	328934	329239	1	E																				0		2	1	FALSE
CON_VIRSorter_k127_1409233_flag_0_multi_53_0007_len_592406-circular_401	CON_VIRSorter_k127_1409233_flag_0_multi_53_0007_len_592406-circular	CON_VIRSorter_k127_1409233_flag_0_multi_53_0007_len_592406-circular	401	329223	329447	1	E																				0		2	1	FALSE
CON_VIRSorter_k127_1409233_flag_0_multi_53_0007_len_592406-circular_402	CON_VIRSorter_k127_1409233_flag_0_multi_53_0007_len_592406-circular	CON_VIRSorter_k127_1409233_flag_0_multi_53_0007_len_592406-circular	402	329442	330179	-1	E																				0		2	1	FALSE
CON_VIRSorter_k127_1409233_flag_0_multi_53_0007_len_592406-circular_403	CON_VIRSorter_k127_1409233_flag_0_multi_53_0007_len_592406-circular	CON_VIRSorter_k127_1409233_flag_0_multi_53_0007_len_592406-circular	403	330276	330611	1	E																				0		2	1	FALSE
CON_VIRSorter_k127_1409233_flag_0_multi_53_0007_len_592406-circular_404	CON_VIRSorter_k127_1409233_flag_0_multi_53_0007_len_592406-circular	CON_VIRSorter_k127_1409233_flag_0_multi_53_0007_len_592406-circular	404	330626	331204	1	E																				0		2	1	FALSE
CON_VIRSorter_k127_1409233_flag_0_multi_53_0007_len_592406-circular_405	CON_VIRSorter_k127_1409233_flag_0_multi_53_0007_len_592406-circular	CON_VIRSorter_k127_1409233_flag_0_multi_53_0007_len_592406-circular	405	331201	331611	1	E																				0		2	1	FALSE
CON_VIRSorter_k127_1409233_flag_0_multi_53_0007_len_592406-circular_406	CON_VIRSorter_k127_1409233_flag_0_multi_53_0007_len_592406-circular	CON_VIRSorter_k127_1409233_flag_0_multi_53_0007_len_592406-circular	406	331614	332060	-1	E																				0		2	1	FALSE
CON_VIRSorter_k127_1409233_flag_0_multi_53_0007_len_592406-circular_407	CON_VIRSorter_k127_1409233_flag_0_multi_53_0007_len_592406-circular	CON_VIRSorter_k127_1409233_flag_0_multi_53_0007_len_592406-circular	407	332199	332585	1	E																				0		2	1	FALSE
CON_VIRSorter_k127_1409233_flag_0_multi_53_0007_len_592406-circular_408	CON_VIRSorter_k127_1409233_flag_0_multi_53_0007_len_592406-circular	CON_VIRSorter_k127_1409233_flag_0_multi_53_0007_len_592406-circular	408	332587	332949	1	E																				0		2	1	FALSE
CON_VIRSorter_k127_1409233_flag_0_multi_53_0007_len_592406-circular_409	CON_VIRSorter_k127_1409233_flag_0_multi_53_0007_len_592406-circular	CON_VIRSorter_k127_1409233_flag_0_multi_53_0007_len_592406-circular	409	332946	333206	1	E																				0		2	1	FALSE
CON_VIRSorter_k127_1409233_flag_0_multi_53_0007_len_592406-circular_410	CON_VIRSorter_k127_1409233_flag_0_multi_53_0007_len_592406-circular	CON_VIRSorter_k127_1409233_flag_0_multi_53_0007_len_592406-circular	410	333201	334034	-1	E																				0		2	1	FALSE
CON_VIRSorter_k127_1409233_flag_0_multi_53_0007_len_592406-circular_411	CON_VIRSorter_k127_1409233_flag_0_multi_53_0007_len_592406-circular	CON_VIRSorter_k127_1409233_flag_0_multi_53_0007_len_592406-circular	411	334052	334495	-1	E																				0		2	1	FALSE
CON_VIRSorter_k127_1409233_flag_0_multi_53_0007_len_592406-circular_412	CON_VIRSorter_k127_1409233_flag_0_multi_53_0007_len_592406-circular	CON_VIRSorter_k127_1409233_flag_0_multi_53_0007_len_592406-circular	412	334527	334742	-1	E																				0		2	1	FALSE
CON_VIRSorter_k127_1409233_flag_0_multi_53_0007_len_592406-circular_413	CON_VIRSorter_k127_1409233_flag_0_multi_53_0007_len_592406-circular	CON_VIRSorter_k127_1409233_flag_0_multi_53_0007_len_592406-circular	413	334761	335180	-1	E																				0		2	1	FALSE
CON_VIRSorter_k127_1409233_flag_0_multi_53_0007_len_592406-circular_414	CON_VIRSorter_k127_1409233_flag_0_multi_53_0007_len_592406-circular	CON_VIRSorter_k127_1409233_flag_0_multi_53_0007_len_592406-circular	414	335292	335816	1	E																				0		2	1	FALSE
CON_VIRSorter_k127_1409233_flag_0_multi_53_0007_len_592406-circular_415	CON_VIRSorter_k127_1409233_flag_0_multi_53_0007_len_592406-circular	CON_VIRSorter_k127_1409233_flag_0_multi_53_0007_len_592406-circular	415	335818	336201	1	E																				0		2	1	FALSE
CON_VIRSorter_k127_1409233_flag_0_multi_53_0007_len_592406-circular_416	CON_VIRSorter_k127_1409233_flag_0_multi_53_0007_len_592406-circular	CON_VIRSorter_k127_1409233_flag_0_multi_53_0007_len_592406-circular	416	336193	336474	-1	E																				0		2	1	FALSE
CON_VIRSorter_k127_1409233_flag_0_multi_53_0007_len_592406-circular_417	CON_VIRSorter_k127_1409233_flag_0_multi_53_0007_len_592406-circular	CON_VIRSorter_k127_1409233_flag_0_multi_53_0007_len_592406-circular	417	336464	336793	-1	E																				0		2	1	FALSE
CON_VIRSorter_k127_1409233_flag_0_multi_53_0007_len_592406-circular_418	CON_VIRSorter_k127_1409233_flag_0_multi_53_0007_len_592406-circular	CON_VIRSorter_k127_1409233_flag_0_multi_53_0007_len_592406-circular	418	337058	339184	1	C	K02355	elongation factor G														Elongation factor G, domain IV [PF03764.20]; Elongation factor Tu GTP binding domain [PF00009.29]; Elongation Factor G, domain III [PF14492.8]; Elongation factor G C-terminus [PF00679.26]; Elongation factor Tu domain 2 [PF03144.27]				0		2	1	FALSE
CON_VIRSorter_k127_1409233_flag_0_multi_53_0007_len_592406-circular_419	CON_VIRSorter_k127_1409233_flag_0_multi_53_0007_len_592406-circular	CON_VIRSorter_k127_1409233_flag_0_multi_53_0007_len_592406-circular	419	339219	339431	-1	E																				0		2	1	FALSE
CON_VIRSorter_k127_1409233_flag_0_multi_53_0007_len_592406-circular_420	CON_VIRSorter_k127_1409233_flag_0_multi_53_0007_len_592406-circular	CON_VIRSorter_k127_1409233_flag_0_multi_53_0007_len_592406-circular	420	339428	339586	-1	E																				0		2	1	FALSE
CON_VIRSorter_k127_1409233_flag_0_multi_53_0007_len_592406-circular_421	CON_VIRSorter_k127_1409233_flag_0_multi_53_0007_len_592406-circular	CON_VIRSorter_k127_1409233_flag_0_multi_53_0007_len_592406-circular	421	339586	339894	-1	E																				0		2	1	FALSE
CON_VIRSorter_k127_1409233_flag_0_multi_53_0007_len_592406-circular_422	CON_VIRSorter_k127_1409233_flag_0_multi_53_0007_len_592406-circular	CON_VIRSorter_k127_1409233_flag_0_multi_53_0007_len_592406-circular	422	339986	340294	1	E																				0		2	1	FALSE
CON_VIRSorter_k127_1409233_flag_0_multi_53_0007_len_592406-circular_423	CON_VIRSorter_k127_1409233_flag_0_multi_53_0007_len_592406-circular	CON_VIRSorter_k127_1409233_flag_0_multi_53_0007_len_592406-circular	423	340315	340794	1	E																				0		2	1	FALSE
CON_VIRSorter_k127_1409233_flag_0_multi_53_0007_len_592406-circular_424	CON_VIRSorter_k127_1409233_flag_0_multi_53_0007_len_592406-circular	CON_VIRSorter_k127_1409233_flag_0_multi_53_0007_len_592406-circular	424	340791	341378	-1	D																2'-5' RNA ligase superfamily [PF13563.8]				0		1	1	FALSE
CON_VIRSorter_k127_1409233_flag_0_multi_53_0007_len_592406-circular_425	CON_VIRSorter_k127_1409233_flag_0_multi_53_0007_len_592406-circular	CON_VIRSorter_k127_1409233_flag_0_multi_53_0007_len_592406-circular	425	341404	341823	1	E																				0		2	1	FALSE
CON_VIRSorter_k127_1409233_flag_0_multi_53_0007_len_592406-circular_426	CON_VIRSorter_k127_1409233_flag_0_multi_53_0007_len_592406-circular	CON_VIRSorter_k127_1409233_flag_0_multi_53_0007_len_592406-circular	426	341851	341982	-1	E																				0		2	1	FALSE
CON_VIRSorter_k127_1409233_flag_0_multi_53_0007_len_592406-circular_427	CON_VIRSorter_k127_1409233_flag_0_multi_53_0007_len_592406-circular	CON_VIRSorter_k127_1409233_flag_0_multi_53_0007_len_592406-circular	427	342021	342260	-1	E																				0		2	1	FALSE
CON_VIRSorter_k127_1409233_flag_0_multi_53_0007_len_592406-circular_428	CON_VIRSorter_k127_1409233_flag_0_multi_53_0007_len_592406-circular	CON_VIRSorter_k127_1409233_flag_0_multi_53_0007_len_592406-circular	428	342257	342541	-1	E																				0		2	1	FALSE
CON_VIRSorter_k127_1409233_flag_0_multi_53_0007_len_592406-circular_429	CON_VIRSorter_k127_1409233_flag_0_multi_53_0007_len_592406-circular	CON_VIRSorter_k127_1409233_flag_0_multi_53_0007_len_592406-circular	429	342538	342681	-1	E																				0		2	1	FALSE
CON_VIRSorter_k127_1409233_flag_0_multi_53_0007_len_592406-circular_430	CON_VIRSorter_k127_1409233_flag_0_multi_53_0007_len_592406-circular	CON_VIRSorter_k127_1409233_flag_0_multi_53_0007_len_592406-circular	430	342678	342863	-1	E																				0		2	1	FALSE
CON_VIRSorter_k127_1409233_flag_0_multi_53_0007_len_592406-circular_431	CON_VIRSorter_k127_1409233_flag_0_multi_53_0007_len_592406-circular	CON_VIRSorter_k127_1409233_flag_0_multi_53_0007_len_592406-circular	431	343042	343551	1	E																				0		2	1	FALSE
CON_VIRSorter_k127_1409233_flag_0_multi_53_0007_len_592406-circular_432	CON_VIRSorter_k127_1409233_flag_0_multi_53_0007_len_592406-circular	CON_VIRSorter_k127_1409233_flag_0_multi_53_0007_len_592406-circular	432	343553	344278	1	E																				0		2	1	FALSE
CON_VIRSorter_k127_1409233_flag_0_multi_53_0007_len_592406-circular_433	CON_VIRSorter_k127_1409233_flag_0_multi_53_0007_len_592406-circular	CON_VIRSorter_k127_1409233_flag_0_multi_53_0007_len_592406-circular	433	344290	344616	1	E																				0		2	1	FALSE
CON_VIRSorter_k127_1409233_flag_0_multi_53_0007_len_592406-circular_434	CON_VIRSorter_k127_1409233_flag_0_multi_53_0007_len_592406-circular	CON_VIRSorter_k127_1409233_flag_0_multi_53_0007_len_592406-circular	434	344630	345037	1	E																				0		2	1	FALSE
CON_VIRSorter_k127_1409233_flag_0_multi_53_0007_len_592406-circular_435	CON_VIRSorter_k127_1409233_flag_0_multi_53_0007_len_592406-circular	CON_VIRSorter_k127_1409233_flag_0_multi_53_0007_len_592406-circular	435	345093	345575	1	E																				0		2	1	FALSE
CON_VIRSorter_k127_1409233_flag_0_multi_53_0007_len_592406-circular_436	CON_VIRSorter_k127_1409233_flag_0_multi_53_0007_len_592406-circular	CON_VIRSorter_k127_1409233_flag_0_multi_53_0007_len_592406-circular	436	345565	345780	1	E																				0		2	1	FALSE
CON_VIRSorter_k127_1409233_flag_0_multi_53_0007_len_592406-circular_437	CON_VIRSorter_k127_1409233_flag_0_multi_53_0007_len_592406-circular	CON_VIRSorter_k127_1409233_flag_0_multi_53_0007_len_592406-circular	437	345782	346099	1	E																				0		1	1	FALSE
CON_VIRSorter_k127_1409233_flag_0_multi_53_0007_len_592406-circular_438	CON_VIRSorter_k127_1409233_flag_0_multi_53_0007_len_592406-circular	CON_VIRSorter_k127_1409233_flag_0_multi_53_0007_len_592406-circular	438	346237	346587	-1	E																				0		2	1	FALSE
CON_VIRSorter_k127_1409233_flag_0_multi_53_0007_len_592406-circular_439	CON_VIRSorter_k127_1409233_flag_0_multi_53_0007_len_592406-circular	CON_VIRSorter_k127_1409233_flag_0_multi_53_0007_len_592406-circular	439	346770	347261	-1	E																				0		2	1	FALSE
CON_VIRSorter_k127_1409233_flag_0_multi_53_0007_len_592406-circular_440	CON_VIRSorter_k127_1409233_flag_0_multi_53_0007_len_592406-circular	CON_VIRSorter_k127_1409233_flag_0_multi_53_0007_len_592406-circular	440	347375	347869	-1	E																				0		2	1	FALSE
CON_VIRSorter_k127_1409233_flag_0_multi_53_0007_len_592406-circular_441	CON_VIRSorter_k127_1409233_flag_0_multi_53_0007_len_592406-circular	CON_VIRSorter_k127_1409233_flag_0_multi_53_0007_len_592406-circular	441	347879	348028	-1	E																				0		2	1	FALSE
CON_VIRSorter_k127_1409233_flag_0_multi_53_0007_len_592406-circular_442	CON_VIRSorter_k127_1409233_flag_0_multi_53_0007_len_592406-circular	CON_VIRSorter_k127_1409233_flag_0_multi_53_0007_len_592406-circular	442	348192	348722	-1	E																				0		2	1	FALSE
CON_VIRSorter_k127_1409233_flag_0_multi_53_0007_len_592406-circular_443	CON_VIRSorter_k127_1409233_flag_0_multi_53_0007_len_592406-circular	CON_VIRSorter_k127_1409233_flag_0_multi_53_0007_len_592406-circular	443	348725	349186	-1	E																				0		2	1	FALSE
CON_VIRSorter_k127_1409233_flag_0_multi_53_0007_len_592406-circular_444	CON_VIRSorter_k127_1409233_flag_0_multi_53_0007_len_592406-circular	CON_VIRSorter_k127_1409233_flag_0_multi_53_0007_len_592406-circular	444	349313	349786	1	E																				0		2	1	FALSE
CON_VIRSorter_k127_1409233_flag_0_multi_53_0007_len_592406-circular_445	CON_VIRSorter_k127_1409233_flag_0_multi_53_0007_len_592406-circular	CON_VIRSorter_k127_1409233_flag_0_multi_53_0007_len_592406-circular	445	349796	350005	1	E																				0		2	1	FALSE
CON_VIRSorter_k127_1409233_flag_0_multi_53_0007_len_592406-circular_446	CON_VIRSorter_k127_1409233_flag_0_multi_53_0007_len_592406-circular	CON_VIRSorter_k127_1409233_flag_0_multi_53_0007_len_592406-circular	446	350059	350517	1	E																				0		2	1	FALSE
CON_VIRSorter_k127_1409233_flag_0_multi_53_0007_len_592406-circular_447	CON_VIRSorter_k127_1409233_flag_0_multi_53_0007_len_592406-circular	CON_VIRSorter_k127_1409233_flag_0_multi_53_0007_len_592406-circular	447	350529	350864	1	E																				0		2	1	FALSE
CON_VIRSorter_k127_1409233_flag_0_multi_53_0007_len_592406-circular_448	CON_VIRSorter_k127_1409233_flag_0_multi_53_0007_len_592406-circular	CON_VIRSorter_k127_1409233_flag_0_multi_53_0007_len_592406-circular	448	350857	351126	1	E																				0		2	1	FALSE
CON_VIRSorter_k127_1409233_flag_0_multi_53_0007_len_592406-circular_449	CON_VIRSorter_k127_1409233_flag_0_multi_53_0007_len_592406-circular	CON_VIRSorter_k127_1409233_flag_0_multi_53_0007_len_592406-circular	449	351119	351370	1	E																				0		2	1	FALSE
CON_VIRSorter_k127_1409233_flag_0_multi_53_0007_len_592406-circular_450	CON_VIRSorter_k127_1409233_flag_0_multi_53_0007_len_592406-circular	CON_VIRSorter_k127_1409233_flag_0_multi_53_0007_len_592406-circular	450	351367	351849	1	E																				0		2	1	FALSE
CON_VIRSorter_k127_1409233_flag_0_multi_53_0007_len_592406-circular_451	CON_VIRSorter_k127_1409233_flag_0_multi_53_0007_len_592406-circular	CON_VIRSorter_k127_1409233_flag_0_multi_53_0007_len_592406-circular	451	351849	352127	1	E																				0		2	1	FALSE
CON_VIRSorter_k127_1409233_flag_0_multi_53_0007_len_592406-circular_452	CON_VIRSorter_k127_1409233_flag_0_multi_53_0007_len_592406-circular	CON_VIRSorter_k127_1409233_flag_0_multi_53_0007_len_592406-circular	452	352158	352541	1	E																				0		2	1	FALSE
CON_VIRSorter_k127_1409233_flag_0_multi_53_0007_len_592406-circular_453	CON_VIRSorter_k127_1409233_flag_0_multi_53_0007_len_592406-circular	CON_VIRSorter_k127_1409233_flag_0_multi_53_0007_len_592406-circular	453	352543	352911	1	E																				0		2	1	FALSE
CON_VIRSorter_k127_1409233_flag_0_multi_53_0007_len_592406-circular_454	CON_VIRSorter_k127_1409233_flag_0_multi_53_0007_len_592406-circular	CON_VIRSorter_k127_1409233_flag_0_multi_53_0007_len_592406-circular	454	352901	353098	1	E																				0		2	1	FALSE
CON_VIRSorter_k127_1409233_flag_0_multi_53_0007_len_592406-circular_455	CON_VIRSorter_k127_1409233_flag_0_multi_53_0007_len_592406-circular	CON_VIRSorter_k127_1409233_flag_0_multi_53_0007_len_592406-circular	455	353089	353268	1	E																				0		2	1	FALSE
CON_VIRSorter_k127_1409233_flag_0_multi_53_0007_len_592406-circular_456	CON_VIRSorter_k127_1409233_flag_0_multi_53_0007_len_592406-circular	CON_VIRSorter_k127_1409233_flag_0_multi_53_0007_len_592406-circular	456	353222	353710	1	E			YP_009201200.1	YP_009201200.1 nicotinate-nucleotide adenylyltransferase [Vibrio phage ValKK3]	FALSE	0.376	81	3.039e-17										REFSEQ hypothetical protein; Xu	Xu	0		1	1	FALSE
CON_VIRSorter_k127_1409233_flag_0_multi_53_0007_len_592406-circular_457	CON_VIRSorter_k127_1409233_flag_0_multi_53_0007_len_592406-circular	CON_VIRSorter_k127_1409233_flag_0_multi_53_0007_len_592406-circular	457	353726	353914	1	E																				0		2	1	FALSE
CON_VIRSorter_k127_1409233_flag_0_multi_53_0007_len_592406-circular_458	CON_VIRSorter_k127_1409233_flag_0_multi_53_0007_len_592406-circular	CON_VIRSorter_k127_1409233_flag_0_multi_53_0007_len_592406-circular	458	353914	354222	1	E																				0		2	1	FALSE
CON_VIRSorter_k127_1409233_flag_0_multi_53_0007_len_592406-circular_459	CON_VIRSorter_k127_1409233_flag_0_multi_53_0007_len_592406-circular	CON_VIRSorter_k127_1409233_flag_0_multi_53_0007_len_592406-circular	459	354226	354690	1	E			YP_009194125.1	YP_009194125.1 hypothetical protein AVT09_gp075 [Brevibacillus phage Sundance]	FALSE	0.481	137	1.746e-36										REFSEQ gp0.5; Xu	Xu	0		1	1	FALSE
CON_VIRSorter_k127_1409233_flag_0_multi_53_0007_len_592406-circular_460	CON_VIRSorter_k127_1409233_flag_0_multi_53_0007_len_592406-circular	CON_VIRSorter_k127_1409233_flag_0_multi_53_0007_len_592406-circular	460	354694	355107	1	E																				0		2	1	FALSE
CON_VIRSorter_k127_1409233_flag_0_multi_53_0007_len_592406-circular_461	CON_VIRSorter_k127_1409233_flag_0_multi_53_0007_len_592406-circular	CON_VIRSorter_k127_1409233_flag_0_multi_53_0007_len_592406-circular	461	355138	355317	-1	E																				0		2	1	FALSE
CON_VIRSorter_k127_1409233_flag_0_multi_53_0007_len_592406-circular_462	CON_VIRSorter_k127_1409233_flag_0_multi_53_0007_len_592406-circular	CON_VIRSorter_k127_1409233_flag_0_multi_53_0007_len_592406-circular	462	355432	356655	1	E																				0		2	1	FALSE
CON_VIRSorter_k127_1409233_flag_0_multi_53_0007_len_592406-circular_463	CON_VIRSorter_k127_1409233_flag_0_multi_53_0007_len_592406-circular	CON_VIRSorter_k127_1409233_flag_0_multi_53_0007_len_592406-circular	463	356755	357357	1	E																				0		2	1	FALSE
CON_VIRSorter_k127_1409233_flag_0_multi_53_0007_len_592406-circular_464	CON_VIRSorter_k127_1409233_flag_0_multi_53_0007_len_592406-circular	CON_VIRSorter_k127_1409233_flag_0_multi_53_0007_len_592406-circular	464	357409	357648	1	E																				0		2	1	FALSE
CON_VIRSorter_k127_1409233_flag_0_multi_53_0007_len_592406-circular_465	CON_VIRSorter_k127_1409233_flag_0_multi_53_0007_len_592406-circular	CON_VIRSorter_k127_1409233_flag_0_multi_53_0007_len_592406-circular	465	357638	357898	1	E																				0		2	1	FALSE
CON_VIRSorter_k127_1409233_flag_0_multi_53_0007_len_592406-circular_466	CON_VIRSorter_k127_1409233_flag_0_multi_53_0007_len_592406-circular	CON_VIRSorter_k127_1409233_flag_0_multi_53_0007_len_592406-circular	466	357899	358132	1	E																				0		2	1	FALSE
CON_VIRSorter_k127_1409233_flag_0_multi_53_0007_len_592406-circular_467	CON_VIRSorter_k127_1409233_flag_0_multi_53_0007_len_592406-circular	CON_VIRSorter_k127_1409233_flag_0_multi_53_0007_len_592406-circular	467	358273	358458	-1	E																				0		2	1	FALSE
CON_VIRSorter_k127_1409233_flag_0_multi_53_0007_len_592406-circular_468	CON_VIRSorter_k127_1409233_flag_0_multi_53_0007_len_592406-circular	CON_VIRSorter_k127_1409233_flag_0_multi_53_0007_len_592406-circular	468	358542	358760	1	E																				0		2	1	FALSE
CON_VIRSorter_k127_1409233_flag_0_multi_53_0007_len_592406-circular_469	CON_VIRSorter_k127_1409233_flag_0_multi_53_0007_len_592406-circular	CON_VIRSorter_k127_1409233_flag_0_multi_53_0007_len_592406-circular	469	358793	359173	-1	E																				0		2	1	FALSE
CON_VIRSorter_k127_1409233_flag_0_multi_53_0007_len_592406-circular_470	CON_VIRSorter_k127_1409233_flag_0_multi_53_0007_len_592406-circular	CON_VIRSorter_k127_1409233_flag_0_multi_53_0007_len_592406-circular	470	359176	359463	-1	E																				0		2	1	FALSE
CON_VIRSorter_k127_1409233_flag_0_multi_53_0007_len_592406-circular_471	CON_VIRSorter_k127_1409233_flag_0_multi_53_0007_len_592406-circular	CON_VIRSorter_k127_1409233_flag_0_multi_53_0007_len_592406-circular	471	359725	360408	1	E																				0		2	1	FALSE
CON_VIRSorter_k127_1409233_flag_0_multi_53_0007_len_592406-circular_472	CON_VIRSorter_k127_1409233_flag_0_multi_53_0007_len_592406-circular	CON_VIRSorter_k127_1409233_flag_0_multi_53_0007_len_592406-circular	472	360411	360635	1	E																				0		2	1	FALSE
CON_VIRSorter_k127_1409233_flag_0_multi_53_0007_len_592406-circular_473	CON_VIRSorter_k127_1409233_flag_0_multi_53_0007_len_592406-circular	CON_VIRSorter_k127_1409233_flag_0_multi_53_0007_len_592406-circular	473	360619	360891	1	E																				0		2	1	FALSE
CON_VIRSorter_k127_1409233_flag_0_multi_53_0007_len_592406-circular_474	CON_VIRSorter_k127_1409233_flag_0_multi_53_0007_len_592406-circular	CON_VIRSorter_k127_1409233_flag_0_multi_53_0007_len_592406-circular	474	360878	361102	1	E																				0		2	1	FALSE
CON_VIRSorter_k127_1409233_flag_0_multi_53_0007_len_592406-circular_475	CON_VIRSorter_k127_1409233_flag_0_multi_53_0007_len_592406-circular	CON_VIRSorter_k127_1409233_flag_0_multi_53_0007_len_592406-circular	475	361089	361295	1	E																				0		2	1	FALSE
CON_VIRSorter_k127_1409233_flag_0_multi_53_0007_len_592406-circular_476	CON_VIRSorter_k127_1409233_flag_0_multi_53_0007_len_592406-circular	CON_VIRSorter_k127_1409233_flag_0_multi_53_0007_len_592406-circular	476	361299	361478	1	E																				0		2	1	FALSE
CON_VIRSorter_k127_1409233_flag_0_multi_53_0007_len_592406-circular_477	CON_VIRSorter_k127_1409233_flag_0_multi_53_0007_len_592406-circular	CON_VIRSorter_k127_1409233_flag_0_multi_53_0007_len_592406-circular	477	361471	361734	1	E																				0		2	1	FALSE
CON_VIRSorter_k127_1409233_flag_0_multi_53_0007_len_592406-circular_478	CON_VIRSorter_k127_1409233_flag_0_multi_53_0007_len_592406-circular	CON_VIRSorter_k127_1409233_flag_0_multi_53_0007_len_592406-circular	478	361731	362129	-1	E																				0		2	1	FALSE
CON_VIRSorter_k127_1409233_flag_0_multi_53_0007_len_592406-circular_479	CON_VIRSorter_k127_1409233_flag_0_multi_53_0007_len_592406-circular	CON_VIRSorter_k127_1409233_flag_0_multi_53_0007_len_592406-circular	479	362162	362455	-1	E																				0		2	1	FALSE
CON_VIRSorter_k127_1409233_flag_0_multi_53_0007_len_592406-circular_480	CON_VIRSorter_k127_1409233_flag_0_multi_53_0007_len_592406-circular	CON_VIRSorter_k127_1409233_flag_0_multi_53_0007_len_592406-circular	480	362575	362787	1	E																				0		2	1	FALSE
CON_VIRSorter_k127_1409233_flag_0_multi_53_0007_len_592406-circular_481	CON_VIRSorter_k127_1409233_flag_0_multi_53_0007_len_592406-circular	CON_VIRSorter_k127_1409233_flag_0_multi_53_0007_len_592406-circular	481	362777	363025	1	E																				0		2	1	FALSE
CON_VIRSorter_k127_1409233_flag_0_multi_53_0007_len_592406-circular_482	CON_VIRSorter_k127_1409233_flag_0_multi_53_0007_len_592406-circular	CON_VIRSorter_k127_1409233_flag_0_multi_53_0007_len_592406-circular	482	363015	363272	1	E																				0		2	1	FALSE
CON_VIRSorter_k127_1409233_flag_0_multi_53_0007_len_592406-circular_483	CON_VIRSorter_k127_1409233_flag_0_multi_53_0007_len_592406-circular	CON_VIRSorter_k127_1409233_flag_0_multi_53_0007_len_592406-circular	483	363309	363941	1	E																				0		2	1	FALSE
CON_VIRSorter_k127_1409233_flag_0_multi_53_0007_len_592406-circular_484	CON_VIRSorter_k127_1409233_flag_0_multi_53_0007_len_592406-circular	CON_VIRSorter_k127_1409233_flag_0_multi_53_0007_len_592406-circular	484	363928	364260	1	E																				0		2	1	FALSE
CON_VIRSorter_k127_1409233_flag_0_multi_53_0007_len_592406-circular_485	CON_VIRSorter_k127_1409233_flag_0_multi_53_0007_len_592406-circular	CON_VIRSorter_k127_1409233_flag_0_multi_53_0007_len_592406-circular	485	364262	364513	1	E																				0		2	1	FALSE
CON_VIRSorter_k127_1409233_flag_0_multi_53_0007_len_592406-circular_486	CON_VIRSorter_k127_1409233_flag_0_multi_53_0007_len_592406-circular	CON_VIRSorter_k127_1409233_flag_0_multi_53_0007_len_592406-circular	486	364510	364884	1	E																				0		2	1	FALSE
CON_VIRSorter_k127_1409233_flag_0_multi_53_0007_len_592406-circular_487	CON_VIRSorter_k127_1409233_flag_0_multi_53_0007_len_592406-circular	CON_VIRSorter_k127_1409233_flag_0_multi_53_0007_len_592406-circular	487	364865	365029	1	E																				0		2	1	FALSE
CON_VIRSorter_k127_1409233_flag_0_multi_53_0007_len_592406-circular_488	CON_VIRSorter_k127_1409233_flag_0_multi_53_0007_len_592406-circular	CON_VIRSorter_k127_1409233_flag_0_multi_53_0007_len_592406-circular	488	365031	365267	1	E																				0		2	1	FALSE
CON_VIRSorter_k127_1409233_flag_0_multi_53_0007_len_592406-circular_489	CON_VIRSorter_k127_1409233_flag_0_multi_53_0007_len_592406-circular	CON_VIRSorter_k127_1409233_flag_0_multi_53_0007_len_592406-circular	489	365264	365521	1	E																				0		2	1	FALSE
CON_VIRSorter_k127_1409233_flag_0_multi_53_0007_len_592406-circular_490	CON_VIRSorter_k127_1409233_flag_0_multi_53_0007_len_592406-circular	CON_VIRSorter_k127_1409233_flag_0_multi_53_0007_len_592406-circular	490	365518	365709	1	E																				0		2	1	FALSE
CON_VIRSorter_k127_1409233_flag_0_multi_53_0007_len_592406-circular_491	CON_VIRSorter_k127_1409233_flag_0_multi_53_0007_len_592406-circular	CON_VIRSorter_k127_1409233_flag_0_multi_53_0007_len_592406-circular	491	365711	366004	1	E																				0		2	1	FALSE
CON_VIRSorter_k127_1409233_flag_0_multi_53_0007_len_592406-circular_492	CON_VIRSorter_k127_1409233_flag_0_multi_53_0007_len_592406-circular	CON_VIRSorter_k127_1409233_flag_0_multi_53_0007_len_592406-circular	492	366004	366258	1	E																				0		2	1	FALSE
CON_VIRSorter_k127_1409233_flag_0_multi_53_0007_len_592406-circular_493	CON_VIRSorter_k127_1409233_flag_0_multi_53_0007_len_592406-circular	CON_VIRSorter_k127_1409233_flag_0_multi_53_0007_len_592406-circular	493	366249	366524	1	E																				0		2	1	FALSE
CON_VIRSorter_k127_1409233_flag_0_multi_53_0007_len_592406-circular_494	CON_VIRSorter_k127_1409233_flag_0_multi_53_0007_len_592406-circular	CON_VIRSorter_k127_1409233_flag_0_multi_53_0007_len_592406-circular	494	366521	366817	1	E																				0		2	1	FALSE
CON_VIRSorter_k127_1409233_flag_0_multi_53_0007_len_592406-circular_495	CON_VIRSorter_k127_1409233_flag_0_multi_53_0007_len_592406-circular	CON_VIRSorter_k127_1409233_flag_0_multi_53_0007_len_592406-circular	495	366814	367095	1	E																				0		2	1	FALSE
CON_VIRSorter_k127_1409233_flag_0_multi_53_0007_len_592406-circular_496	CON_VIRSorter_k127_1409233_flag_0_multi_53_0007_len_592406-circular	CON_VIRSorter_k127_1409233_flag_0_multi_53_0007_len_592406-circular	496	367092	367331	1	E																				0		2	1	FALSE
CON_VIRSorter_k127_1409233_flag_0_multi_53_0007_len_592406-circular_497	CON_VIRSorter_k127_1409233_flag_0_multi_53_0007_len_592406-circular	CON_VIRSorter_k127_1409233_flag_0_multi_53_0007_len_592406-circular	497	367331	367600	1	E																				0		2	1	FALSE
CON_VIRSorter_k127_1409233_flag_0_multi_53_0007_len_592406-circular_498	CON_VIRSorter_k127_1409233_flag_0_multi_53_0007_len_592406-circular	CON_VIRSorter_k127_1409233_flag_0_multi_53_0007_len_592406-circular	498	367602	367886	1	E																				0		2	1	FALSE
CON_VIRSorter_k127_1409233_flag_0_multi_53_0007_len_592406-circular_499	CON_VIRSorter_k127_1409233_flag_0_multi_53_0007_len_592406-circular	CON_VIRSorter_k127_1409233_flag_0_multi_53_0007_len_592406-circular	499	367883	368134	1	E																				0		2	1	FALSE
CON_VIRSorter_k127_1409233_flag_0_multi_53_0007_len_592406-circular_500	CON_VIRSorter_k127_1409233_flag_0_multi_53_0007_len_592406-circular	CON_VIRSorter_k127_1409233_flag_0_multi_53_0007_len_592406-circular	500	368137	368679	1	E																				0		2	1	FALSE
CON_VIRSorter_k127_1409233_flag_0_multi_53_0007_len_592406-circular_501	CON_VIRSorter_k127_1409233_flag_0_multi_53_0007_len_592406-circular	CON_VIRSorter_k127_1409233_flag_0_multi_53_0007_len_592406-circular	501	368695	369033	1	E			YP_007003603.1	YP_007003603.1 hypothetical protein F372_gp05 [Riemerella phage RAP44]	FALSE	0.551	104	9.372e-26										REFSEQ hypothetical protein; Xu	Xu	0		1	1	FALSE
CON_VIRSorter_k127_1409233_flag_0_multi_53_0007_len_592406-circular_502	CON_VIRSorter_k127_1409233_flag_0_multi_53_0007_len_592406-circular	CON_VIRSorter_k127_1409233_flag_0_multi_53_0007_len_592406-circular	502	369033	369296	1	E																				0		2	1	FALSE
CON_VIRSorter_k127_1409233_flag_0_multi_53_0007_len_592406-circular_503	CON_VIRSorter_k127_1409233_flag_0_multi_53_0007_len_592406-circular	CON_VIRSorter_k127_1409233_flag_0_multi_53_0007_len_592406-circular	503	369300	369440	1	E																				0		2	1	FALSE
CON_VIRSorter_k127_1409233_flag_0_multi_53_0007_len_592406-circular_504	CON_VIRSorter_k127_1409233_flag_0_multi_53_0007_len_592406-circular	CON_VIRSorter_k127_1409233_flag_0_multi_53_0007_len_592406-circular	504	369437	369685	1	E																				0		2	1	FALSE
CON_VIRSorter_k127_1409233_flag_0_multi_53_0007_len_592406-circular_505	CON_VIRSorter_k127_1409233_flag_0_multi_53_0007_len_592406-circular	CON_VIRSorter_k127_1409233_flag_0_multi_53_0007_len_592406-circular	505	369682	369879	1	E																				0		2	1	FALSE
CON_VIRSorter_k127_1409233_flag_0_multi_53_0007_len_592406-circular_506	CON_VIRSorter_k127_1409233_flag_0_multi_53_0007_len_592406-circular	CON_VIRSorter_k127_1409233_flag_0_multi_53_0007_len_592406-circular	506	369876	370088	1	E																				0		2	1	FALSE
CON_VIRSorter_k127_1409233_flag_0_multi_53_0007_len_592406-circular_507	CON_VIRSorter_k127_1409233_flag_0_multi_53_0007_len_592406-circular	CON_VIRSorter_k127_1409233_flag_0_multi_53_0007_len_592406-circular	507	370105	370326	1	E																				0		2	1	FALSE
CON_VIRSorter_k127_1409233_flag_0_multi_53_0007_len_592406-circular_508	CON_VIRSorter_k127_1409233_flag_0_multi_53_0007_len_592406-circular	CON_VIRSorter_k127_1409233_flag_0_multi_53_0007_len_592406-circular	508	370323	370769	1	E																				0		2	1	FALSE
CON_VIRSorter_k127_1409233_flag_0_multi_53_0007_len_592406-circular_509	CON_VIRSorter_k127_1409233_flag_0_multi_53_0007_len_592406-circular	CON_VIRSorter_k127_1409233_flag_0_multi_53_0007_len_592406-circular	509	370766	371062	1	E																				0		2	1	FALSE
CON_VIRSorter_k127_1409233_flag_0_multi_53_0007_len_592406-circular_510	CON_VIRSorter_k127_1409233_flag_0_multi_53_0007_len_592406-circular	CON_VIRSorter_k127_1409233_flag_0_multi_53_0007_len_592406-circular	510	371059	371274	1	E																				0		2	1	FALSE
CON_VIRSorter_k127_1409233_flag_0_multi_53_0007_len_592406-circular_511	CON_VIRSorter_k127_1409233_flag_0_multi_53_0007_len_592406-circular	CON_VIRSorter_k127_1409233_flag_0_multi_53_0007_len_592406-circular	511	371407	371835	1	E																				0		2	1	FALSE
CON_VIRSorter_k127_1409233_flag_0_multi_53_0007_len_592406-circular_512	CON_VIRSorter_k127_1409233_flag_0_multi_53_0007_len_592406-circular	CON_VIRSorter_k127_1409233_flag_0_multi_53_0007_len_592406-circular	512	371983	372195	-1	E																				0		2	1	FALSE
CON_VIRSorter_k127_1409233_flag_0_multi_53_0007_len_592406-circular_513	CON_VIRSorter_k127_1409233_flag_0_multi_53_0007_len_592406-circular	CON_VIRSorter_k127_1409233_flag_0_multi_53_0007_len_592406-circular	513	372197	372295	-1	E																				0		2	1	FALSE
CON_VIRSorter_k127_1409233_flag_0_multi_53_0007_len_592406-circular_514	CON_VIRSorter_k127_1409233_flag_0_multi_53_0007_len_592406-circular	CON_VIRSorter_k127_1409233_flag_0_multi_53_0007_len_592406-circular	514	372298	373008	-1	E																				0		2	1	FALSE
CON_VIRSorter_k127_1409233_flag_0_multi_53_0007_len_592406-circular_515	CON_VIRSorter_k127_1409233_flag_0_multi_53_0007_len_592406-circular	CON_VIRSorter_k127_1409233_flag_0_multi_53_0007_len_592406-circular	515	373005	373241	-1	E																				0		2	1	FALSE
CON_VIRSorter_k127_1409233_flag_0_multi_53_0007_len_592406-circular_516	CON_VIRSorter_k127_1409233_flag_0_multi_53_0007_len_592406-circular	CON_VIRSorter_k127_1409233_flag_0_multi_53_0007_len_592406-circular	516	373729	374154	-1	E																				0		2	1	FALSE
CON_VIRSorter_k127_1409233_flag_0_multi_53_0007_len_592406-circular_517	CON_VIRSorter_k127_1409233_flag_0_multi_53_0007_len_592406-circular	CON_VIRSorter_k127_1409233_flag_0_multi_53_0007_len_592406-circular	517	374156	374317	-1	E																				0		2	1	FALSE
CON_VIRSorter_k127_1409233_flag_0_multi_53_0007_len_592406-circular_518	CON_VIRSorter_k127_1409233_flag_0_multi_53_0007_len_592406-circular	CON_VIRSorter_k127_1409233_flag_0_multi_53_0007_len_592406-circular	518	374322	374774	-1	E																				0		2	1	FALSE
CON_VIRSorter_k127_1409233_flag_0_multi_53_0007_len_592406-circular_519	CON_VIRSorter_k127_1409233_flag_0_multi_53_0007_len_592406-circular	CON_VIRSorter_k127_1409233_flag_0_multi_53_0007_len_592406-circular	519	374779	375042	-1	E																				0		2	1	FALSE
CON_VIRSorter_k127_1409233_flag_0_multi_53_0007_len_592406-circular_520	CON_VIRSorter_k127_1409233_flag_0_multi_53_0007_len_592406-circular	CON_VIRSorter_k127_1409233_flag_0_multi_53_0007_len_592406-circular	520	375044	375283	-1	E																				0		2	1	FALSE
CON_VIRSorter_k127_1409233_flag_0_multi_53_0007_len_592406-circular_521	CON_VIRSorter_k127_1409233_flag_0_multi_53_0007_len_592406-circular	CON_VIRSorter_k127_1409233_flag_0_multi_53_0007_len_592406-circular	521	375288	375446	-1	E																				0		2	1	FALSE
CON_VIRSorter_k127_1409233_flag_0_multi_53_0007_len_592406-circular_522	CON_VIRSorter_k127_1409233_flag_0_multi_53_0007_len_592406-circular	CON_VIRSorter_k127_1409233_flag_0_multi_53_0007_len_592406-circular	522	375486	375824	-1	E																		REFSEQ hypothetical protein; Xu	Xu	0		1	1	FALSE
CON_VIRSorter_k127_1409233_flag_0_multi_53_0007_len_592406-circular_523	CON_VIRSorter_k127_1409233_flag_0_multi_53_0007_len_592406-circular	CON_VIRSorter_k127_1409233_flag_0_multi_53_0007_len_592406-circular	523	375826	376191	-1	E																				0		2	1	FALSE
CON_VIRSorter_k127_1409233_flag_0_multi_53_0007_len_592406-circular_524	CON_VIRSorter_k127_1409233_flag_0_multi_53_0007_len_592406-circular	CON_VIRSorter_k127_1409233_flag_0_multi_53_0007_len_592406-circular	524	376210	376527	-1	E																				0		2	1	FALSE
CON_VIRSorter_k127_1409233_flag_0_multi_53_0007_len_592406-circular_525	CON_VIRSorter_k127_1409233_flag_0_multi_53_0007_len_592406-circular	CON_VIRSorter_k127_1409233_flag_0_multi_53_0007_len_592406-circular	525	376530	376832	-1	E																				0		2	1	FALSE
CON_VIRSorter_k127_1409233_flag_0_multi_53_0007_len_592406-circular_526	CON_VIRSorter_k127_1409233_flag_0_multi_53_0007_len_592406-circular	CON_VIRSorter_k127_1409233_flag_0_multi_53_0007_len_592406-circular	526	376834	377097	-1	E																				0		2	1	FALSE
CON_VIRSorter_k127_1409233_flag_0_multi_53_0007_len_592406-circular_527	CON_VIRSorter_k127_1409233_flag_0_multi_53_0007_len_592406-circular	CON_VIRSorter_k127_1409233_flag_0_multi_53_0007_len_592406-circular	527	377090	377395	-1	E																				0		2	1	FALSE
CON_VIRSorter_k127_1409233_flag_0_multi_53_0007_len_592406-circular_528	CON_VIRSorter_k127_1409233_flag_0_multi_53_0007_len_592406-circular	CON_VIRSorter_k127_1409233_flag_0_multi_53_0007_len_592406-circular	528	377645	377887	-1	E																				0		2	1	FALSE
CON_VIRSorter_k127_1409233_flag_0_multi_53_0007_len_592406-circular_529	CON_VIRSorter_k127_1409233_flag_0_multi_53_0007_len_592406-circular	CON_VIRSorter_k127_1409233_flag_0_multi_53_0007_len_592406-circular	529	377894	378202	-1	E																				0		2	1	FALSE
CON_VIRSorter_k127_1409233_flag_0_multi_53_0007_len_592406-circular_530	CON_VIRSorter_k127_1409233_flag_0_multi_53_0007_len_592406-circular	CON_VIRSorter_k127_1409233_flag_0_multi_53_0007_len_592406-circular	530	378213	378545	-1	E																				0		2	1	FALSE
CON_VIRSorter_k127_1409233_flag_0_multi_53_0007_len_592406-circular_531	CON_VIRSorter_k127_1409233_flag_0_multi_53_0007_len_592406-circular	CON_VIRSorter_k127_1409233_flag_0_multi_53_0007_len_592406-circular	531	378535	379689	-1	C	K03544	ATP-dependent Clp protease ATP-binding subunit ClpX	YP_009611667.1	YP_009611667.1 ATP-dependent Clp protease ATP-binding subunit [Agrobacterium phage Atu_ph07]	FALSE	0.501	306	4.055e-91								AAA domain (Cdc48 subfamily) [PF07724.16]; ATPase family associated with various cellular activities (AAA) [PF00004.31]; Holliday junction DNA helicase RuvB P-loop domain [PF05496.14]; AAA domain (dynein-related subfamily) [PF07728.16]		REFSEQ hypothetical protein; Xu	Xu	0		1	1	FALSE
CON_VIRSorter_k127_1409233_flag_0_multi_53_0007_len_592406-circular_532	CON_VIRSorter_k127_1409233_flag_0_multi_53_0007_len_592406-circular	CON_VIRSorter_k127_1409233_flag_0_multi_53_0007_len_592406-circular	532	379742	379990	-1	E																				0		2	1	FALSE
CON_VIRSorter_k127_1409233_flag_0_multi_53_0007_len_592406-circular_533	CON_VIRSorter_k127_1409233_flag_0_multi_53_0007_len_592406-circular	CON_VIRSorter_k127_1409233_flag_0_multi_53_0007_len_592406-circular	533	379983	380435	-1	E																				0		2	1	FALSE
CON_VIRSorter_k127_1409233_flag_0_multi_53_0007_len_592406-circular_534	CON_VIRSorter_k127_1409233_flag_0_multi_53_0007_len_592406-circular	CON_VIRSorter_k127_1409233_flag_0_multi_53_0007_len_592406-circular	534	380582	380821	-1	E																				0		2	1	FALSE
CON_VIRSorter_k127_1409233_flag_0_multi_53_0007_len_592406-circular_535	CON_VIRSorter_k127_1409233_flag_0_multi_53_0007_len_592406-circular	CON_VIRSorter_k127_1409233_flag_0_multi_53_0007_len_592406-circular	535	380917	381159	1	E																				0		2	1	FALSE
CON_VIRSorter_k127_1409233_flag_0_multi_53_0007_len_592406-circular_536	CON_VIRSorter_k127_1409233_flag_0_multi_53_0007_len_592406-circular	CON_VIRSorter_k127_1409233_flag_0_multi_53_0007_len_592406-circular	536	381159	381410	1	E																				0		2	1	FALSE
CON_VIRSorter_k127_1409233_flag_0_multi_53_0007_len_592406-circular_537	CON_VIRSorter_k127_1409233_flag_0_multi_53_0007_len_592406-circular	CON_VIRSorter_k127_1409233_flag_0_multi_53_0007_len_592406-circular	537	381410	381784	1	E																				0		2	1	FALSE
CON_VIRSorter_k127_1409233_flag_0_multi_53_0007_len_592406-circular_538	CON_VIRSorter_k127_1409233_flag_0_multi_53_0007_len_592406-circular	CON_VIRSorter_k127_1409233_flag_0_multi_53_0007_len_592406-circular	538	381781	381978	1	E																				0		2	1	FALSE
CON_VIRSorter_k127_1409233_flag_0_multi_53_0007_len_592406-circular_539	CON_VIRSorter_k127_1409233_flag_0_multi_53_0007_len_592406-circular	CON_VIRSorter_k127_1409233_flag_0_multi_53_0007_len_592406-circular	539	381990	382286	1	E																				0		2	1	FALSE
CON_VIRSorter_k127_1409233_flag_0_multi_53_0007_len_592406-circular_540	CON_VIRSorter_k127_1409233_flag_0_multi_53_0007_len_592406-circular	CON_VIRSorter_k127_1409233_flag_0_multi_53_0007_len_592406-circular	540	382273	382647	1	E																				0		2	1	FALSE
CON_VIRSorter_k127_1409233_flag_0_multi_53_0007_len_592406-circular_541	CON_VIRSorter_k127_1409233_flag_0_multi_53_0007_len_592406-circular	CON_VIRSorter_k127_1409233_flag_0_multi_53_0007_len_592406-circular	541	382665	382997	1	E																				0		2	1	FALSE
CON_VIRSorter_k127_1409233_flag_0_multi_53_0007_len_592406-circular_542	CON_VIRSorter_k127_1409233_flag_0_multi_53_0007_len_592406-circular	CON_VIRSorter_k127_1409233_flag_0_multi_53_0007_len_592406-circular	542	382994	383212	1	E																				0		2	1	FALSE
CON_VIRSorter_k127_1409233_flag_0_multi_53_0007_len_592406-circular_543	CON_VIRSorter_k127_1409233_flag_0_multi_53_0007_len_592406-circular	CON_VIRSorter_k127_1409233_flag_0_multi_53_0007_len_592406-circular	543	383212	383454	1	E																				0		2	1	FALSE
CON_VIRSorter_k127_1409233_flag_0_multi_53_0007_len_592406-circular_544	CON_VIRSorter_k127_1409233_flag_0_multi_53_0007_len_592406-circular	CON_VIRSorter_k127_1409233_flag_0_multi_53_0007_len_592406-circular	544	383451	383729	1	E																				0		2	1	FALSE
CON_VIRSorter_k127_1409233_flag_0_multi_53_0007_len_592406-circular_545	CON_VIRSorter_k127_1409233_flag_0_multi_53_0007_len_592406-circular	CON_VIRSorter_k127_1409233_flag_0_multi_53_0007_len_592406-circular	545	383729	383941	1	E																				0		2	1	FALSE
CON_VIRSorter_k127_1409233_flag_0_multi_53_0007_len_592406-circular_546	CON_VIRSorter_k127_1409233_flag_0_multi_53_0007_len_592406-circular	CON_VIRSorter_k127_1409233_flag_0_multi_53_0007_len_592406-circular	546	383938	384186	1	E																				0		2	1	FALSE
CON_VIRSorter_k127_1409233_flag_0_multi_53_0007_len_592406-circular_547	CON_VIRSorter_k127_1409233_flag_0_multi_53_0007_len_592406-circular	CON_VIRSorter_k127_1409233_flag_0_multi_53_0007_len_592406-circular	547	384186	384413	1	E																				0		2	1	FALSE
CON_VIRSorter_k127_1409233_flag_0_multi_53_0007_len_592406-circular_548	CON_VIRSorter_k127_1409233_flag_0_multi_53_0007_len_592406-circular	CON_VIRSorter_k127_1409233_flag_0_multi_53_0007_len_592406-circular	548	384410	384802	1	E																				0		2	1	FALSE
CON_VIRSorter_k127_1409233_flag_0_multi_53_0007_len_592406-circular_549	CON_VIRSorter_k127_1409233_flag_0_multi_53_0007_len_592406-circular	CON_VIRSorter_k127_1409233_flag_0_multi_53_0007_len_592406-circular	549	384804	385034	1	E																				0		2	1	FALSE
CON_VIRSorter_k127_1409233_flag_0_multi_53_0007_len_592406-circular_550	CON_VIRSorter_k127_1409233_flag_0_multi_53_0007_len_592406-circular	CON_VIRSorter_k127_1409233_flag_0_multi_53_0007_len_592406-circular	550	385031	385354	1	E																				0		2	1	FALSE
CON_VIRSorter_k127_1409233_flag_0_multi_53_0007_len_592406-circular_551	CON_VIRSorter_k127_1409233_flag_0_multi_53_0007_len_592406-circular	CON_VIRSorter_k127_1409233_flag_0_multi_53_0007_len_592406-circular	551	385356	385628	1	E																				0		2	1	FALSE
CON_VIRSorter_k127_1409233_flag_0_multi_53_0007_len_592406-circular_552	CON_VIRSorter_k127_1409233_flag_0_multi_53_0007_len_592406-circular	CON_VIRSorter_k127_1409233_flag_0_multi_53_0007_len_592406-circular	552	385632	385859	1	E																				0		2	1	FALSE
CON_VIRSorter_k127_1409233_flag_0_multi_53_0007_len_592406-circular_553	CON_VIRSorter_k127_1409233_flag_0_multi_53_0007_len_592406-circular	CON_VIRSorter_k127_1409233_flag_0_multi_53_0007_len_592406-circular	553	386042	386467	-1	E																				0		2	1	FALSE
CON_VIRSorter_k127_1409233_flag_0_multi_53_0007_len_592406-circular_554	CON_VIRSorter_k127_1409233_flag_0_multi_53_0007_len_592406-circular	CON_VIRSorter_k127_1409233_flag_0_multi_53_0007_len_592406-circular	554	386535	386681	-1	E																				0		2	1	FALSE
CON_VIRSorter_k127_1409233_flag_0_multi_53_0007_len_592406-circular_555	CON_VIRSorter_k127_1409233_flag_0_multi_53_0007_len_592406-circular	CON_VIRSorter_k127_1409233_flag_0_multi_53_0007_len_592406-circular	555	386952	387251	-1	E																				0		2	1	FALSE
CON_VIRSorter_k127_1409233_flag_0_multi_53_0007_len_592406-circular_556	CON_VIRSorter_k127_1409233_flag_0_multi_53_0007_len_592406-circular	CON_VIRSorter_k127_1409233_flag_0_multi_53_0007_len_592406-circular	556	387251	387538	-1	E																				0		2	1	FALSE
CON_VIRSorter_k127_1409233_flag_0_multi_53_0007_len_592406-circular_557	CON_VIRSorter_k127_1409233_flag_0_multi_53_0007_len_592406-circular	CON_VIRSorter_k127_1409233_flag_0_multi_53_0007_len_592406-circular	557	387535	387756	-1	E																				0		2	1	FALSE
CON_VIRSorter_k127_1409233_flag_0_multi_53_0007_len_592406-circular_558	CON_VIRSorter_k127_1409233_flag_0_multi_53_0007_len_592406-circular	CON_VIRSorter_k127_1409233_flag_0_multi_53_0007_len_592406-circular	558	387737	388033	-1	E																				0		2	1	FALSE
CON_VIRSorter_k127_1409233_flag_0_multi_53_0007_len_592406-circular_559	CON_VIRSorter_k127_1409233_flag_0_multi_53_0007_len_592406-circular	CON_VIRSorter_k127_1409233_flag_0_multi_53_0007_len_592406-circular	559	388033	388329	-1	E																				0		2	1	FALSE
CON_VIRSorter_k127_1409233_flag_0_multi_53_0007_len_592406-circular_560	CON_VIRSorter_k127_1409233_flag_0_multi_53_0007_len_592406-circular	CON_VIRSorter_k127_1409233_flag_0_multi_53_0007_len_592406-circular	560	388329	388625	-1	E																				0		2	1	FALSE
CON_VIRSorter_k127_1409233_flag_0_multi_53_0007_len_592406-circular_561	CON_VIRSorter_k127_1409233_flag_0_multi_53_0007_len_592406-circular	CON_VIRSorter_k127_1409233_flag_0_multi_53_0007_len_592406-circular	561	388615	388917	-1	E																				0		2	1	FALSE
CON_VIRSorter_k127_1409233_flag_0_multi_53_0007_len_592406-circular_562	CON_VIRSorter_k127_1409233_flag_0_multi_53_0007_len_592406-circular	CON_VIRSorter_k127_1409233_flag_0_multi_53_0007_len_592406-circular	562	388917	389351	-1	E																				0		2	1	FALSE
CON_VIRSorter_k127_1409233_flag_0_multi_53_0007_len_592406-circular_563	CON_VIRSorter_k127_1409233_flag_0_multi_53_0007_len_592406-circular	CON_VIRSorter_k127_1409233_flag_0_multi_53_0007_len_592406-circular	563	389356	389583	-1	E																				0		1	1	FALSE
CON_VIRSorter_k127_1409233_flag_0_multi_53_0007_len_592406-circular_564	CON_VIRSorter_k127_1409233_flag_0_multi_53_0007_len_592406-circular	CON_VIRSorter_k127_1409233_flag_0_multi_53_0007_len_592406-circular	564	389577	389774	-1	E																				0		2	1	FALSE
CON_VIRSorter_k127_1409233_flag_0_multi_53_0007_len_592406-circular_565	CON_VIRSorter_k127_1409233_flag_0_multi_53_0007_len_592406-circular	CON_VIRSorter_k127_1409233_flag_0_multi_53_0007_len_592406-circular	565	389794	390108	-1	E																				0		2	1	FALSE
CON_VIRSorter_k127_1409233_flag_0_multi_53_0007_len_592406-circular_566	CON_VIRSorter_k127_1409233_flag_0_multi_53_0007_len_592406-circular	CON_VIRSorter_k127_1409233_flag_0_multi_53_0007_len_592406-circular	566	390758	390895	-1	E																				0		2	1	FALSE
CON_VIRSorter_k127_1409233_flag_0_multi_53_0007_len_592406-circular_567	CON_VIRSorter_k127_1409233_flag_0_multi_53_0007_len_592406-circular	CON_VIRSorter_k127_1409233_flag_0_multi_53_0007_len_592406-circular	567	390903	391043	-1	E																				0		2	1	FALSE
CON_VIRSorter_k127_1409233_flag_0_multi_53_0007_len_592406-circular_568	CON_VIRSorter_k127_1409233_flag_0_multi_53_0007_len_592406-circular	CON_VIRSorter_k127_1409233_flag_0_multi_53_0007_len_592406-circular	568	391187	391408	-1	E																				0		2	1	FALSE
CON_VIRSorter_k127_1409233_flag_0_multi_53_0007_len_592406-circular_569	CON_VIRSorter_k127_1409233_flag_0_multi_53_0007_len_592406-circular	CON_VIRSorter_k127_1409233_flag_0_multi_53_0007_len_592406-circular	569	391411	391776	-1	E																				0		2	1	FALSE
CON_VIRSorter_k127_1409233_flag_0_multi_53_0007_len_592406-circular_570	CON_VIRSorter_k127_1409233_flag_0_multi_53_0007_len_592406-circular	CON_VIRSorter_k127_1409233_flag_0_multi_53_0007_len_592406-circular	570	391845	392255	-1	E																				0		1	1	FALSE
CON_VIRSorter_k127_1409233_flag_0_multi_53_0007_len_592406-circular_571	CON_VIRSorter_k127_1409233_flag_0_multi_53_0007_len_592406-circular	CON_VIRSorter_k127_1409233_flag_0_multi_53_0007_len_592406-circular	571	392346	392537	-1	E																				0		2	1	FALSE
CON_VIRSorter_k127_1409233_flag_0_multi_53_0007_len_592406-circular_572	CON_VIRSorter_k127_1409233_flag_0_multi_53_0007_len_592406-circular	CON_VIRSorter_k127_1409233_flag_0_multi_53_0007_len_592406-circular	572	392549	392803	-1	E																				0		2	1	FALSE
CON_VIRSorter_k127_1409233_flag_0_multi_53_0007_len_592406-circular_573	CON_VIRSorter_k127_1409233_flag_0_multi_53_0007_len_592406-circular	CON_VIRSorter_k127_1409233_flag_0_multi_53_0007_len_592406-circular	573	392812	393045	-1	E																				0		2	1	FALSE
CON_VIRSorter_k127_1409233_flag_0_multi_53_0007_len_592406-circular_574	CON_VIRSorter_k127_1409233_flag_0_multi_53_0007_len_592406-circular	CON_VIRSorter_k127_1409233_flag_0_multi_53_0007_len_592406-circular	574	393129	393437	-1	E																				0		2	1	FALSE
CON_VIRSorter_k127_1409233_flag_0_multi_53_0007_len_592406-circular_575	CON_VIRSorter_k127_1409233_flag_0_multi_53_0007_len_592406-circular	CON_VIRSorter_k127_1409233_flag_0_multi_53_0007_len_592406-circular	575	393551	393748	1	E																				0		2	1	FALSE
CON_VIRSorter_k127_1409233_flag_0_multi_53_0007_len_592406-circular_576	CON_VIRSorter_k127_1409233_flag_0_multi_53_0007_len_592406-circular	CON_VIRSorter_k127_1409233_flag_0_multi_53_0007_len_592406-circular	576	394120	394371	-1	E																				0		2	1	FALSE
CON_VIRSorter_k127_1409233_flag_0_multi_53_0007_len_592406-circular_577	CON_VIRSorter_k127_1409233_flag_0_multi_53_0007_len_592406-circular	CON_VIRSorter_k127_1409233_flag_0_multi_53_0007_len_592406-circular	577	394473	394598	1	E																				0		2	1	FALSE
CON_VIRSorter_k127_1409233_flag_0_multi_53_0007_len_592406-circular_578	CON_VIRSorter_k127_1409233_flag_0_multi_53_0007_len_592406-circular	CON_VIRSorter_k127_1409233_flag_0_multi_53_0007_len_592406-circular	578	394636	394902	-1	E																				0		2	1	FALSE
CON_VIRSorter_k127_1409233_flag_0_multi_53_0007_len_592406-circular_579	CON_VIRSorter_k127_1409233_flag_0_multi_53_0007_len_592406-circular	CON_VIRSorter_k127_1409233_flag_0_multi_53_0007_len_592406-circular	579	394923	395345	-1	D			YP_009209869.1	YP_009209869.1 endonuclease V N-glycosylase UV repair enzyme [Escherichia phage vB_EcoM_VR25]	FALSE	0.392	94	5.89e-22								Pyrimidine dimer DNA glycosylase [PF03013.16]		REFSEQ hypothetical protein; Xu	Xu	0		1	1	FALSE
CON_VIRSorter_k127_1409233_flag_0_multi_53_0007_len_592406-circular_580	CON_VIRSorter_k127_1409233_flag_0_multi_53_0007_len_592406-circular	CON_VIRSorter_k127_1409233_flag_0_multi_53_0007_len_592406-circular	580	395345	395578	-1	E																				0		2	1	FALSE
CON_VIRSorter_k127_1409233_flag_0_multi_53_0007_len_592406-circular_581	CON_VIRSorter_k127_1409233_flag_0_multi_53_0007_len_592406-circular	CON_VIRSorter_k127_1409233_flag_0_multi_53_0007_len_592406-circular	581	395918	396238	-1	E																				0		2	1	FALSE
CON_VIRSorter_k127_1409233_flag_0_multi_53_0007_len_592406-circular_582	CON_VIRSorter_k127_1409233_flag_0_multi_53_0007_len_592406-circular	CON_VIRSorter_k127_1409233_flag_0_multi_53_0007_len_592406-circular	582	396240	396464	-1	E																				0		2	1	FALSE
CON_VIRSorter_k127_1409233_flag_0_multi_53_0007_len_592406-circular_583	CON_VIRSorter_k127_1409233_flag_0_multi_53_0007_len_592406-circular	CON_VIRSorter_k127_1409233_flag_0_multi_53_0007_len_592406-circular	583	396457	396672	-1	E																				0		2	1	FALSE
CON_VIRSorter_k127_1409233_flag_0_multi_53_0007_len_592406-circular_584	CON_VIRSorter_k127_1409233_flag_0_multi_53_0007_len_592406-circular	CON_VIRSorter_k127_1409233_flag_0_multi_53_0007_len_592406-circular	584	396674	397210	-1	D			YP_007010936.1	YP_007010936.1 HNH endonuclease [Deep-sea thermophilic phage D6E]	FALSE	0.375	111	2.498e-27								NUMOD4 motif [PF07463.13]; HNH endonuclease [PF13392.8]		REFSEQ hypothetical protein; Xu	Xu	0		1	1	FALSE
CON_VIRSorter_k127_1409233_flag_0_multi_53_0007_len_592406-circular_585	CON_VIRSorter_k127_1409233_flag_0_multi_53_0007_len_592406-circular	CON_VIRSorter_k127_1409233_flag_0_multi_53_0007_len_592406-circular	585	397258	397380	-1	E																				0		2	1	FALSE
CON_VIRSorter_k127_1409233_flag_0_multi_53_0007_len_592406-circular_586	CON_VIRSorter_k127_1409233_flag_0_multi_53_0007_len_592406-circular	CON_VIRSorter_k127_1409233_flag_0_multi_53_0007_len_592406-circular	586	397377	397538	-1	E																				0		2	1	FALSE
CON_VIRSorter_k127_1409233_flag_0_multi_53_0007_len_592406-circular_587	CON_VIRSorter_k127_1409233_flag_0_multi_53_0007_len_592406-circular	CON_VIRSorter_k127_1409233_flag_0_multi_53_0007_len_592406-circular	587	397540	397791	-1	E																				0		2	1	FALSE
CON_VIRSorter_k127_1409233_flag_0_multi_53_0007_len_592406-circular_588	CON_VIRSorter_k127_1409233_flag_0_multi_53_0007_len_592406-circular	CON_VIRSorter_k127_1409233_flag_0_multi_53_0007_len_592406-circular	588	397804	398082	-1	E																				0		2	1	FALSE
CON_VIRSorter_k127_1409233_flag_0_multi_53_0007_len_592406-circular_589	CON_VIRSorter_k127_1409233_flag_0_multi_53_0007_len_592406-circular	CON_VIRSorter_k127_1409233_flag_0_multi_53_0007_len_592406-circular	589	398089	398313	-1	E																				0		2	1	FALSE
CON_VIRSorter_k127_1409233_flag_0_multi_53_0007_len_592406-circular_590	CON_VIRSorter_k127_1409233_flag_0_multi_53_0007_len_592406-circular	CON_VIRSorter_k127_1409233_flag_0_multi_53_0007_len_592406-circular	590	398313	398549	-1	E																				0		2	1	FALSE
CON_VIRSorter_k127_1409233_flag_0_multi_53_0007_len_592406-circular_591	CON_VIRSorter_k127_1409233_flag_0_multi_53_0007_len_592406-circular	CON_VIRSorter_k127_1409233_flag_0_multi_53_0007_len_592406-circular	591	398574	398852	-1	E																				0		2	1	FALSE
CON_VIRSorter_k127_1409233_flag_0_multi_53_0007_len_592406-circular_592	CON_VIRSorter_k127_1409233_flag_0_multi_53_0007_len_592406-circular	CON_VIRSorter_k127_1409233_flag_0_multi_53_0007_len_592406-circular	592	399075	399332	-1	E																				0		2	1	FALSE
CON_VIRSorter_k127_1409233_flag_0_multi_53_0007_len_592406-circular_593	CON_VIRSorter_k127_1409233_flag_0_multi_53_0007_len_592406-circular	CON_VIRSorter_k127_1409233_flag_0_multi_53_0007_len_592406-circular	593	399329	399562	-1	E																				0		2	1	FALSE
CON_VIRSorter_k127_1409233_flag_0_multi_53_0007_len_592406-circular_594	CON_VIRSorter_k127_1409233_flag_0_multi_53_0007_len_592406-circular	CON_VIRSorter_k127_1409233_flag_0_multi_53_0007_len_592406-circular	594	399569	399820	-1	E																				0		2	1	FALSE
CON_VIRSorter_k127_1409233_flag_0_multi_53_0007_len_592406-circular_595	CON_VIRSorter_k127_1409233_flag_0_multi_53_0007_len_592406-circular	CON_VIRSorter_k127_1409233_flag_0_multi_53_0007_len_592406-circular	595	399810	400025	-1	E																				0		2	1	FALSE
CON_VIRSorter_k127_1409233_flag_0_multi_53_0007_len_592406-circular_596	CON_VIRSorter_k127_1409233_flag_0_multi_53_0007_len_592406-circular	CON_VIRSorter_k127_1409233_flag_0_multi_53_0007_len_592406-circular	596	400222	400914	1	E																				0		0	1	FALSE
CON_VIRSorter_k127_1409233_flag_0_multi_53_0007_len_592406-circular_597	CON_VIRSorter_k127_1409233_flag_0_multi_53_0007_len_592406-circular	CON_VIRSorter_k127_1409233_flag_0_multi_53_0007_len_592406-circular	597	400958	401359	1	E																				0		2	1	FALSE
CON_VIRSorter_k127_1409233_flag_0_multi_53_0007_len_592406-circular_598	CON_VIRSorter_k127_1409233_flag_0_multi_53_0007_len_592406-circular	CON_VIRSorter_k127_1409233_flag_0_multi_53_0007_len_592406-circular	598	401407	401709	1	E																				0		2	1	FALSE
CON_VIRSorter_k127_1409233_flag_0_multi_53_0007_len_592406-circular_599	CON_VIRSorter_k127_1409233_flag_0_multi_53_0007_len_592406-circular	CON_VIRSorter_k127_1409233_flag_0_multi_53_0007_len_592406-circular	599	401734	402228	-1	E																				0		2	1	FALSE
CON_VIRSorter_k127_1409233_flag_0_multi_53_0007_len_592406-circular_600	CON_VIRSorter_k127_1409233_flag_0_multi_53_0007_len_592406-circular	CON_VIRSorter_k127_1409233_flag_0_multi_53_0007_len_592406-circular	600	402235	402585	-1	E																				0		2	1	FALSE
CON_VIRSorter_k127_1409233_flag_0_multi_53_0007_len_592406-circular_601	CON_VIRSorter_k127_1409233_flag_0_multi_53_0007_len_592406-circular	CON_VIRSorter_k127_1409233_flag_0_multi_53_0007_len_592406-circular	601	402599	403129	-1	E																				0		1	1	FALSE
CON_VIRSorter_k127_1409233_flag_0_multi_53_0007_len_592406-circular_602	CON_VIRSorter_k127_1409233_flag_0_multi_53_0007_len_592406-circular	CON_VIRSorter_k127_1409233_flag_0_multi_53_0007_len_592406-circular	602	403164	403340	-1	E																				0		2	1	FALSE
CON_VIRSorter_k127_1409233_flag_0_multi_53_0007_len_592406-circular_603	CON_VIRSorter_k127_1409233_flag_0_multi_53_0007_len_592406-circular	CON_VIRSorter_k127_1409233_flag_0_multi_53_0007_len_592406-circular	603	403370	403849	-1	E																				0		1	1	FALSE
CON_VIRSorter_k127_1409233_flag_0_multi_53_0007_len_592406-circular_604	CON_VIRSorter_k127_1409233_flag_0_multi_53_0007_len_592406-circular	CON_VIRSorter_k127_1409233_flag_0_multi_53_0007_len_592406-circular	604	403868	404203	-1	E																				0		2	1	FALSE
CON_VIRSorter_k127_1409233_flag_0_multi_53_0007_len_592406-circular_605	CON_VIRSorter_k127_1409233_flag_0_multi_53_0007_len_592406-circular	CON_VIRSorter_k127_1409233_flag_0_multi_53_0007_len_592406-circular	605	404166	404669	-1	E																				0		2	1	FALSE
CON_VIRSorter_k127_1409233_flag_0_multi_53_0007_len_592406-circular_606	CON_VIRSorter_k127_1409233_flag_0_multi_53_0007_len_592406-circular	CON_VIRSorter_k127_1409233_flag_0_multi_53_0007_len_592406-circular	606	404688	405182	-1	D			YP_008320419.1	YP_008320419.1 DUF4468 domain-containing protein [Flavobacterium phage 6H]	FALSE	0.391	67	2.403e-12								Domain of unknown function (DUF4468) with TBP-like fold [PF14730.8]				0		1	1	FALSE
CON_VIRSorter_k127_1409233_flag_0_multi_53_0007_len_592406-circular_607	CON_VIRSorter_k127_1409233_flag_0_multi_53_0007_len_592406-circular	CON_VIRSorter_k127_1409233_flag_0_multi_53_0007_len_592406-circular	607	405289	405561	-1	E																				0		2	1	FALSE
CON_VIRSorter_k127_1409233_flag_0_multi_53_0007_len_592406-circular_608	CON_VIRSorter_k127_1409233_flag_0_multi_53_0007_len_592406-circular	CON_VIRSorter_k127_1409233_flag_0_multi_53_0007_len_592406-circular	608	405630	405986	1	E																				0		2	1	FALSE
CON_VIRSorter_k127_1409233_flag_0_multi_53_0007_len_592406-circular_609	CON_VIRSorter_k127_1409233_flag_0_multi_53_0007_len_592406-circular	CON_VIRSorter_k127_1409233_flag_0_multi_53_0007_len_592406-circular	609	406070	406501	1	E																				0		2	1	FALSE
CON_VIRSorter_k127_1409233_flag_0_multi_53_0007_len_592406-circular_610	CON_VIRSorter_k127_1409233_flag_0_multi_53_0007_len_592406-circular	CON_VIRSorter_k127_1409233_flag_0_multi_53_0007_len_592406-circular	610	406501	406740	1	E																				0		2	1	FALSE
CON_VIRSorter_k127_1409233_flag_0_multi_53_0007_len_592406-circular_611	CON_VIRSorter_k127_1409233_flag_0_multi_53_0007_len_592406-circular	CON_VIRSorter_k127_1409233_flag_0_multi_53_0007_len_592406-circular	611	406740	407162	1	E																				0		2	1	FALSE
CON_VIRSorter_k127_1409233_flag_0_multi_53_0007_len_592406-circular_612	CON_VIRSorter_k127_1409233_flag_0_multi_53_0007_len_592406-circular	CON_VIRSorter_k127_1409233_flag_0_multi_53_0007_len_592406-circular	612	407155	407703	1	E																				0		2	1	FALSE
CON_VIRSorter_k127_1409233_flag_0_multi_53_0007_len_592406-circular_613	CON_VIRSorter_k127_1409233_flag_0_multi_53_0007_len_592406-circular	CON_VIRSorter_k127_1409233_flag_0_multi_53_0007_len_592406-circular	613	407700	408071	-1	E																				0		2	1	FALSE
CON_VIRSorter_k127_1409233_flag_0_multi_53_0007_len_592406-circular_614	CON_VIRSorter_k127_1409233_flag_0_multi_53_0007_len_592406-circular	CON_VIRSorter_k127_1409233_flag_0_multi_53_0007_len_592406-circular	614	408086	408466	-1	E																				0		2	1	FALSE
CON_VIRSorter_k127_1409233_flag_0_multi_53_0007_len_592406-circular_615	CON_VIRSorter_k127_1409233_flag_0_multi_53_0007_len_592406-circular	CON_VIRSorter_k127_1409233_flag_0_multi_53_0007_len_592406-circular	615	408469	408645	-1	E																				0		2	1	FALSE
CON_VIRSorter_k127_1409233_flag_0_multi_53_0007_len_592406-circular_616	CON_VIRSorter_k127_1409233_flag_0_multi_53_0007_len_592406-circular	CON_VIRSorter_k127_1409233_flag_0_multi_53_0007_len_592406-circular	616	408642	408989	-1	E																				0		2	1	FALSE
CON_VIRSorter_k127_1409233_flag_0_multi_53_0007_len_592406-circular_617	CON_VIRSorter_k127_1409233_flag_0_multi_53_0007_len_592406-circular	CON_VIRSorter_k127_1409233_flag_0_multi_53_0007_len_592406-circular	617	408976	409581	-1	E																				0		2	1	FALSE
CON_VIRSorter_k127_1409233_flag_0_multi_53_0007_len_592406-circular_618	CON_VIRSorter_k127_1409233_flag_0_multi_53_0007_len_592406-circular	CON_VIRSorter_k127_1409233_flag_0_multi_53_0007_len_592406-circular	618	409589	410461	-1	E																				0		2	1	FALSE
CON_VIRSorter_k127_1409233_flag_0_multi_53_0007_len_592406-circular_619	CON_VIRSorter_k127_1409233_flag_0_multi_53_0007_len_592406-circular	CON_VIRSorter_k127_1409233_flag_0_multi_53_0007_len_592406-circular	619	410530	410805	-1	E																				0		2	1	FALSE
CON_VIRSorter_k127_1409233_flag_0_multi_53_0007_len_592406-circular_620	CON_VIRSorter_k127_1409233_flag_0_multi_53_0007_len_592406-circular	CON_VIRSorter_k127_1409233_flag_0_multi_53_0007_len_592406-circular	620	410810	411316	-1	E																				0		2	1	FALSE
CON_VIRSorter_k127_1409233_flag_0_multi_53_0007_len_592406-circular_621	CON_VIRSorter_k127_1409233_flag_0_multi_53_0007_len_592406-circular	CON_VIRSorter_k127_1409233_flag_0_multi_53_0007_len_592406-circular	621	411407	411532	-1	E																				0		2	1	FALSE
CON_VIRSorter_k127_1409233_flag_0_multi_53_0007_len_592406-circular_622	CON_VIRSorter_k127_1409233_flag_0_multi_53_0007_len_592406-circular	CON_VIRSorter_k127_1409233_flag_0_multi_53_0007_len_592406-circular	622	411558	411767	-1	E																				0		2	1	FALSE
CON_VIRSorter_k127_1409233_flag_0_multi_53_0007_len_592406-circular_623	CON_VIRSorter_k127_1409233_flag_0_multi_53_0007_len_592406-circular	CON_VIRSorter_k127_1409233_flag_0_multi_53_0007_len_592406-circular	623	411791	412030	-1	E																				0		2	1	FALSE
CON_VIRSorter_k127_1409233_flag_0_multi_53_0007_len_592406-circular_624	CON_VIRSorter_k127_1409233_flag_0_multi_53_0007_len_592406-circular	CON_VIRSorter_k127_1409233_flag_0_multi_53_0007_len_592406-circular	624	412032	412334	-1	E																				0		2	1	FALSE
CON_VIRSorter_k127_1409233_flag_0_multi_53_0007_len_592406-circular_625	CON_VIRSorter_k127_1409233_flag_0_multi_53_0007_len_592406-circular	CON_VIRSorter_k127_1409233_flag_0_multi_53_0007_len_592406-circular	625	412341	412712	-1	E																				0		2	1	FALSE
CON_VIRSorter_k127_1409233_flag_0_multi_53_0007_len_592406-circular_626	CON_VIRSorter_k127_1409233_flag_0_multi_53_0007_len_592406-circular	CON_VIRSorter_k127_1409233_flag_0_multi_53_0007_len_592406-circular	626	412788	413027	-1	E																				0		2	1	FALSE
CON_VIRSorter_k127_1409233_flag_0_multi_53_0007_len_592406-circular_627	CON_VIRSorter_k127_1409233_flag_0_multi_53_0007_len_592406-circular	CON_VIRSorter_k127_1409233_flag_0_multi_53_0007_len_592406-circular	627	413098	413379	1	E																				0		2	1	FALSE
CON_VIRSorter_k127_1409233_flag_0_multi_53_0007_len_592406-circular_628	CON_VIRSorter_k127_1409233_flag_0_multi_53_0007_len_592406-circular	CON_VIRSorter_k127_1409233_flag_0_multi_53_0007_len_592406-circular	628	413364	413648	1	E																				0		2	1	FALSE
CON_VIRSorter_k127_1409233_flag_0_multi_53_0007_len_592406-circular_629	CON_VIRSorter_k127_1409233_flag_0_multi_53_0007_len_592406-circular	CON_VIRSorter_k127_1409233_flag_0_multi_53_0007_len_592406-circular	629	413645	413935	1	E																				0		2	1	FALSE
CON_VIRSorter_k127_1409233_flag_0_multi_53_0007_len_592406-circular_630	CON_VIRSorter_k127_1409233_flag_0_multi_53_0007_len_592406-circular	CON_VIRSorter_k127_1409233_flag_0_multi_53_0007_len_592406-circular	630	413932	414180	1	E																				0		2	1	FALSE
CON_VIRSorter_k127_1409233_flag_0_multi_53_0007_len_592406-circular_631	CON_VIRSorter_k127_1409233_flag_0_multi_53_0007_len_592406-circular	CON_VIRSorter_k127_1409233_flag_0_multi_53_0007_len_592406-circular	631	414177	414416	1	E																				0		2	1	FALSE
CON_VIRSorter_k127_1409233_flag_0_multi_53_0007_len_592406-circular_632	CON_VIRSorter_k127_1409233_flag_0_multi_53_0007_len_592406-circular	CON_VIRSorter_k127_1409233_flag_0_multi_53_0007_len_592406-circular	632	414411	414830	-1	E																				0		2	1	FALSE
CON_VIRSorter_k127_1409233_flag_0_multi_53_0007_len_592406-circular_633	CON_VIRSorter_k127_1409233_flag_0_multi_53_0007_len_592406-circular	CON_VIRSorter_k127_1409233_flag_0_multi_53_0007_len_592406-circular	633	414833	415183	-1	E																				0		2	1	FALSE
CON_VIRSorter_k127_1409233_flag_0_multi_53_0007_len_592406-circular_634	CON_VIRSorter_k127_1409233_flag_0_multi_53_0007_len_592406-circular	CON_VIRSorter_k127_1409233_flag_0_multi_53_0007_len_592406-circular	634	415270	415704	1	E																				0		2	1	FALSE
CON_VIRSorter_k127_1409233_flag_0_multi_53_0007_len_592406-circular_635	CON_VIRSorter_k127_1409233_flag_0_multi_53_0007_len_592406-circular	CON_VIRSorter_k127_1409233_flag_0_multi_53_0007_len_592406-circular	635	415721	416029	-1	E																				0		2	1	FALSE
CON_VIRSorter_k127_1409233_flag_0_multi_53_0007_len_592406-circular_636	CON_VIRSorter_k127_1409233_flag_0_multi_53_0007_len_592406-circular	CON_VIRSorter_k127_1409233_flag_0_multi_53_0007_len_592406-circular	636	416029	418200	-1	C	K07012	CRISPR-associated endonuclease/helicase Cas3 [EC:3.1.-.- 3.6.4.-]														DEAD/DEAH box helicase [PF00270.31]				0		2	1	FALSE
CON_VIRSorter_k127_1409233_flag_0_multi_53_0007_len_592406-circular_637	CON_VIRSorter_k127_1409233_flag_0_multi_53_0007_len_592406-circular	CON_VIRSorter_k127_1409233_flag_0_multi_53_0007_len_592406-circular	637	418921	419823	-1	E																				0		1	1	FALSE
CON_VIRSorter_k127_1409233_flag_0_multi_53_0007_len_592406-circular_638	CON_VIRSorter_k127_1409233_flag_0_multi_53_0007_len_592406-circular	CON_VIRSorter_k127_1409233_flag_0_multi_53_0007_len_592406-circular	638	419825	421024	-1	E																				0		2	1	FALSE
CON_VIRSorter_k127_1409233_flag_0_multi_53_0007_len_592406-circular_639	CON_VIRSorter_k127_1409233_flag_0_multi_53_0007_len_592406-circular	CON_VIRSorter_k127_1409233_flag_0_multi_53_0007_len_592406-circular	639	421024	421635	-1	C	K19091	CRISPR-associated endoribonuclease Cas6 [EC:3.1.-.-]																		0		1	1	FALSE
CON_VIRSorter_k127_1409233_flag_0_multi_53_0007_len_592406-circular_640	CON_VIRSorter_k127_1409233_flag_0_multi_53_0007_len_592406-circular	CON_VIRSorter_k127_1409233_flag_0_multi_53_0007_len_592406-circular	640	421716	421964	1	E																				0		2	1	FALSE
CON_VIRSorter_k127_1409233_flag_0_multi_53_0007_len_592406-circular_641	CON_VIRSorter_k127_1409233_flag_0_multi_53_0007_len_592406-circular	CON_VIRSorter_k127_1409233_flag_0_multi_53_0007_len_592406-circular	641	421961	422137	-1	E																				0		2	1	FALSE
CON_VIRSorter_k127_1409233_flag_0_multi_53_0007_len_592406-circular_642	CON_VIRSorter_k127_1409233_flag_0_multi_53_0007_len_592406-circular	CON_VIRSorter_k127_1409233_flag_0_multi_53_0007_len_592406-circular	642	422259	422468	-1	E																				0		2	1	FALSE
CON_VIRSorter_k127_1409233_flag_0_multi_53_0007_len_592406-circular_643	CON_VIRSorter_k127_1409233_flag_0_multi_53_0007_len_592406-circular	CON_VIRSorter_k127_1409233_flag_0_multi_53_0007_len_592406-circular	643	422471	423547	-1	E																				0		2	1	FALSE
CON_VIRSorter_k127_1409233_flag_0_multi_53_0007_len_592406-circular_644	CON_VIRSorter_k127_1409233_flag_0_multi_53_0007_len_592406-circular	CON_VIRSorter_k127_1409233_flag_0_multi_53_0007_len_592406-circular	644	423609	423998	-1	E																		REFSEQ hypothetical protein; Xu	Xu	0		1	1	FALSE
CON_VIRSorter_k127_1409233_flag_0_multi_53_0007_len_592406-circular_645	CON_VIRSorter_k127_1409233_flag_0_multi_53_0007_len_592406-circular	CON_VIRSorter_k127_1409233_flag_0_multi_53_0007_len_592406-circular	645	424071	424976	1	E																				0		2	1	FALSE
CON_VIRSorter_k127_1409233_flag_0_multi_53_0007_len_592406-circular_646	CON_VIRSorter_k127_1409233_flag_0_multi_53_0007_len_592406-circular	CON_VIRSorter_k127_1409233_flag_0_multi_53_0007_len_592406-circular	646	424960	425181	-1	E																				0		2	1	FALSE
CON_VIRSorter_k127_1409233_flag_0_multi_53_0007_len_592406-circular_647	CON_VIRSorter_k127_1409233_flag_0_multi_53_0007_len_592406-circular	CON_VIRSorter_k127_1409233_flag_0_multi_53_0007_len_592406-circular	647	425181	425414	-1	E																				0		2	1	FALSE
CON_VIRSorter_k127_1409233_flag_0_multi_53_0007_len_592406-circular_648	CON_VIRSorter_k127_1409233_flag_0_multi_53_0007_len_592406-circular	CON_VIRSorter_k127_1409233_flag_0_multi_53_0007_len_592406-circular	648	425419	426039	-1	E																				0		2	1	FALSE
CON_VIRSorter_k127_1409233_flag_0_multi_53_0007_len_592406-circular_649	CON_VIRSorter_k127_1409233_flag_0_multi_53_0007_len_592406-circular	CON_VIRSorter_k127_1409233_flag_0_multi_53_0007_len_592406-circular	649	426042	426233	-1	E																				0		2	1	FALSE
CON_VIRSorter_k127_1409233_flag_0_multi_53_0007_len_592406-circular_650	CON_VIRSorter_k127_1409233_flag_0_multi_53_0007_len_592406-circular	CON_VIRSorter_k127_1409233_flag_0_multi_53_0007_len_592406-circular	650	426233	426622	-1	E																				0		2	1	FALSE
CON_VIRSorter_k127_1409233_flag_0_multi_53_0007_len_592406-circular_651	CON_VIRSorter_k127_1409233_flag_0_multi_53_0007_len_592406-circular	CON_VIRSorter_k127_1409233_flag_0_multi_53_0007_len_592406-circular	651	426622	426918	-1	E																				0		2	1	FALSE
CON_VIRSorter_k127_1409233_flag_0_multi_53_0007_len_592406-circular_652	CON_VIRSorter_k127_1409233_flag_0_multi_53_0007_len_592406-circular	CON_VIRSorter_k127_1409233_flag_0_multi_53_0007_len_592406-circular	652	426915	427145	-1	E																				0		2	1	FALSE
CON_VIRSorter_k127_1409233_flag_0_multi_53_0007_len_592406-circular_653	CON_VIRSorter_k127_1409233_flag_0_multi_53_0007_len_592406-circular	CON_VIRSorter_k127_1409233_flag_0_multi_53_0007_len_592406-circular	653	427142	427360	-1	E																				0		2	1	FALSE
CON_VIRSorter_k127_1409233_flag_0_multi_53_0007_len_592406-circular_654	CON_VIRSorter_k127_1409233_flag_0_multi_53_0007_len_592406-circular	CON_VIRSorter_k127_1409233_flag_0_multi_53_0007_len_592406-circular	654	427357	427581	-1	E																				0		2	1	FALSE
CON_VIRSorter_k127_1409233_flag_0_multi_53_0007_len_592406-circular_655	CON_VIRSorter_k127_1409233_flag_0_multi_53_0007_len_592406-circular	CON_VIRSorter_k127_1409233_flag_0_multi_53_0007_len_592406-circular	655	427582	427797	-1	E																				0		2	1	FALSE
CON_VIRSorter_k127_1409233_flag_0_multi_53_0007_len_592406-circular_656	CON_VIRSorter_k127_1409233_flag_0_multi_53_0007_len_592406-circular	CON_VIRSorter_k127_1409233_flag_0_multi_53_0007_len_592406-circular	656	427794	428063	-1	E																				0		2	1	FALSE
CON_VIRSorter_k127_1409233_flag_0_multi_53_0007_len_592406-circular_657	CON_VIRSorter_k127_1409233_flag_0_multi_53_0007_len_592406-circular	CON_VIRSorter_k127_1409233_flag_0_multi_53_0007_len_592406-circular	657	428063	428344	-1	E																				0		2	1	FALSE
CON_VIRSorter_k127_1409233_flag_0_multi_53_0007_len_592406-circular_658	CON_VIRSorter_k127_1409233_flag_0_multi_53_0007_len_592406-circular	CON_VIRSorter_k127_1409233_flag_0_multi_53_0007_len_592406-circular	658	428348	428629	-1	D																Protein of unknown function (DUF3892) [PF13031.8]				0		2	1	FALSE
CON_VIRSorter_k127_1409233_flag_0_multi_53_0007_len_592406-circular_659	CON_VIRSorter_k127_1409233_flag_0_multi_53_0007_len_592406-circular	CON_VIRSorter_k127_1409233_flag_0_multi_53_0007_len_592406-circular	659	428694	429194	-1	E																				0		2	1	FALSE
CON_VIRSorter_k127_1409233_flag_0_multi_53_0007_len_592406-circular_660	CON_VIRSorter_k127_1409233_flag_0_multi_53_0007_len_592406-circular	CON_VIRSorter_k127_1409233_flag_0_multi_53_0007_len_592406-circular	660	429293	429610	1	E																				0		2	1	FALSE
CON_VIRSorter_k127_1409233_flag_0_multi_53_0007_len_592406-circular_661	CON_VIRSorter_k127_1409233_flag_0_multi_53_0007_len_592406-circular	CON_VIRSorter_k127_1409233_flag_0_multi_53_0007_len_592406-circular	661	429640	429900	-1	E																				0		2	1	FALSE
CON_VIRSorter_k127_1409233_flag_0_multi_53_0007_len_592406-circular_662	CON_VIRSorter_k127_1409233_flag_0_multi_53_0007_len_592406-circular	CON_VIRSorter_k127_1409233_flag_0_multi_53_0007_len_592406-circular	662	429945	430649	1	E																				0		2	1	FALSE
CON_VIRSorter_k127_1409233_flag_0_multi_53_0007_len_592406-circular_663	CON_VIRSorter_k127_1409233_flag_0_multi_53_0007_len_592406-circular	CON_VIRSorter_k127_1409233_flag_0_multi_53_0007_len_592406-circular	663	430644	431015	-1	E																				0		2	1	FALSE
CON_VIRSorter_k127_1409233_flag_0_multi_53_0007_len_592406-circular_664	CON_VIRSorter_k127_1409233_flag_0_multi_53_0007_len_592406-circular	CON_VIRSorter_k127_1409233_flag_0_multi_53_0007_len_592406-circular	664	431022	431618	-1	E																				0		2	1	FALSE
CON_VIRSorter_k127_1409233_flag_0_multi_53_0007_len_592406-circular_665	CON_VIRSorter_k127_1409233_flag_0_multi_53_0007_len_592406-circular	CON_VIRSorter_k127_1409233_flag_0_multi_53_0007_len_592406-circular	665	431701	432081	-1	E																				0		2	1	FALSE
CON_VIRSorter_k127_1409233_flag_0_multi_53_0007_len_592406-circular_666	CON_VIRSorter_k127_1409233_flag_0_multi_53_0007_len_592406-circular	CON_VIRSorter_k127_1409233_flag_0_multi_53_0007_len_592406-circular	666	432078	432494	-1	E																				0		2	1	FALSE
CON_VIRSorter_k127_1409233_flag_0_multi_53_0007_len_592406-circular_667	CON_VIRSorter_k127_1409233_flag_0_multi_53_0007_len_592406-circular	CON_VIRSorter_k127_1409233_flag_0_multi_53_0007_len_592406-circular	667	432540	432764	1	E																				0		2	1	FALSE
CON_VIRSorter_k127_1409233_flag_0_multi_53_0007_len_592406-circular_668	CON_VIRSorter_k127_1409233_flag_0_multi_53_0007_len_592406-circular	CON_VIRSorter_k127_1409233_flag_0_multi_53_0007_len_592406-circular	668	432804	434459	-1	E																				0		2	1	FALSE
CON_VIRSorter_k127_1409233_flag_0_multi_53_0007_len_592406-circular_669	CON_VIRSorter_k127_1409233_flag_0_multi_53_0007_len_592406-circular	CON_VIRSorter_k127_1409233_flag_0_multi_53_0007_len_592406-circular	669	434585	434941	-1	E																				0		2	1	FALSE
CON_VIRSorter_k127_1409233_flag_0_multi_53_0007_len_592406-circular_670	CON_VIRSorter_k127_1409233_flag_0_multi_53_0007_len_592406-circular	CON_VIRSorter_k127_1409233_flag_0_multi_53_0007_len_592406-circular	670	435033	436118	1	C	K01711	GDPmannose 4,6-dehydratase [EC:4.2.1.47]	YP_009778660.1	YP_009778660.1 GDP-D-mannose 4,6-dehydratase [Synechococcus phage ACG-2014f]	TRUE	0.625	387	2.651e-119								GDP-mannose 4,6 dehydratase [PF16363.7]; NAD dependent epimerase/dehydratase family [PF01370.23]; RmlD substrate binding domain [PF04321.19]		sp|P03049|RMNT_BPP22 Regulatory protein mnt; Xu	Xu	0		1	1	FALSE	MK
CON_VIRSorter_k127_1409233_flag_0_multi_53_0007_len_592406-circular_671	CON_VIRSorter_k127_1409233_flag_0_multi_53_0007_len_592406-circular	CON_VIRSorter_k127_1409233_flag_0_multi_53_0007_len_592406-circular	671	436115	437020	1	C	K02377	GDP-L-fucose synthase [EC:1.1.1.271]	YP_214489.1	YP_214489.1 nucleotide-sugar epimerase [Prochlorococcus phage P-SSM2]	FALSE	0.335	164	1.695e-43								NAD dependent epimerase/dehydratase family [PF01370.23]; RmlD substrate binding domain [PF04321.19]; GDP-mannose 4,6 dehydratase [PF16363.7]; 3-beta hydroxysteroid dehydrogenase/isomerase family [PF01073.21]		sp|P03049|RMNT_BPP22 Regulatory protein mnt; Xu	Xu	0		1	1	FALSE	MK
CON_VIRSorter_k127_1409233_flag_0_multi_53_0007_len_592406-circular_672	CON_VIRSorter_k127_1409233_flag_0_multi_53_0007_len_592406-circular	CON_VIRSorter_k127_1409233_flag_0_multi_53_0007_len_592406-circular	672	437021	437386	-1	E																				0		2	1	FALSE
CON_VIRSorter_k127_1409233_flag_0_multi_53_0007_len_592406-circular_673	CON_VIRSorter_k127_1409233_flag_0_multi_53_0007_len_592406-circular	CON_VIRSorter_k127_1409233_flag_0_multi_53_0007_len_592406-circular	673	437383	438312	-1	C	K00604	methionyl-tRNA formyltransferase [EC:2.1.2.9]	YP_004324978.1	YP_004324978.1 PRGA-formyltransferase [Prochlorococcus phage P-SSM7]	FALSE	0.365	73	6.677e-13								Formyl transferase [PF00551.21]; Formyl transferase, C-terminal domain [PF02911.20]		REFSEQ hypothetical protein; Xu	Xu	0		2	1	FALSE	MK
CON_VIRSorter_k127_1409233_flag_0_multi_53_0007_len_592406-circular_674	CON_VIRSorter_k127_1409233_flag_0_multi_53_0007_len_592406-circular	CON_VIRSorter_k127_1409233_flag_0_multi_53_0007_len_592406-circular	674	438318	438563	-1	E																				0		2	1	FALSE
CON_VIRSorter_k127_1409233_flag_0_multi_53_0007_len_592406-circular_675	CON_VIRSorter_k127_1409233_flag_0_multi_53_0007_len_592406-circular	CON_VIRSorter_k127_1409233_flag_0_multi_53_0007_len_592406-circular	675	438626	439003	-1	E																				0		2	1	FALSE
CON_VIRSorter_k127_1409233_flag_0_multi_53_0007_len_592406-circular_676	CON_VIRSorter_k127_1409233_flag_0_multi_53_0007_len_592406-circular	CON_VIRSorter_k127_1409233_flag_0_multi_53_0007_len_592406-circular	676	439052	439423	-1	E																				0		2	1	FALSE
CON_VIRSorter_k127_1409233_flag_0_multi_53_0007_len_592406-circular_677	CON_VIRSorter_k127_1409233_flag_0_multi_53_0007_len_592406-circular	CON_VIRSorter_k127_1409233_flag_0_multi_53_0007_len_592406-circular	677	439580	441169	1	E																				0		2	1	FALSE
CON_VIRSorter_k127_1409233_flag_0_multi_53_0007_len_592406-circular_678	CON_VIRSorter_k127_1409233_flag_0_multi_53_0007_len_592406-circular	CON_VIRSorter_k127_1409233_flag_0_multi_53_0007_len_592406-circular	678	441173	441502	-1	E																				0		1	1	FALSE
CON_VIRSorter_k127_1409233_flag_0_multi_53_0007_len_592406-circular_679	CON_VIRSorter_k127_1409233_flag_0_multi_53_0007_len_592406-circular	CON_VIRSorter_k127_1409233_flag_0_multi_53_0007_len_592406-circular	679	441504	441803	-1	E																				0		1	1	FALSE
CON_VIRSorter_k127_1409233_flag_0_multi_53_0007_len_592406-circular_680	CON_VIRSorter_k127_1409233_flag_0_multi_53_0007_len_592406-circular	CON_VIRSorter_k127_1409233_flag_0_multi_53_0007_len_592406-circular	680	441805	442161	-1	E																				0		2	1	FALSE
CON_VIRSorter_k127_1409233_flag_0_multi_53_0007_len_592406-circular_681	CON_VIRSorter_k127_1409233_flag_0_multi_53_0007_len_592406-circular	CON_VIRSorter_k127_1409233_flag_0_multi_53_0007_len_592406-circular	681	442161	442742	-1	D			YP_008241976.1	YP_008241976.1 hypothetical protein Phi10:1_gp057 [Cellulophaga phage phi10:1]	FALSE	0.603	201	3.349e-58								Family of unknown function (DUF5565) [PF17720.3]		REFSEQ hypothetical protein; Xu	Xu	0		1	1	FALSE
CON_VIRSorter_k127_1409233_flag_0_multi_53_0007_len_592406-circular_682	CON_VIRSorter_k127_1409233_flag_0_multi_53_0007_len_592406-circular	CON_VIRSorter_k127_1409233_flag_0_multi_53_0007_len_592406-circular	682	442837	443031	1	E																				0		2	1	FALSE
CON_VIRSorter_k127_1409233_flag_0_multi_53_0007_len_592406-circular_683	CON_VIRSorter_k127_1409233_flag_0_multi_53_0007_len_592406-circular	CON_VIRSorter_k127_1409233_flag_0_multi_53_0007_len_592406-circular	683	443028	443399	1	E																				0		2	1	FALSE
CON_VIRSorter_k127_1409233_flag_0_multi_53_0007_len_592406-circular_684	CON_VIRSorter_k127_1409233_flag_0_multi_53_0007_len_592406-circular	CON_VIRSorter_k127_1409233_flag_0_multi_53_0007_len_592406-circular	684	443392	444357	-1	E			YP_009601206.1	YP_009601206.1 terminase large subunit [Sinorhizobium phage phiM7]	FALSE	0.387	173	3.506e-46										sp|P16786|UL49_HCMVA Uncharacterized protein UL49; Xu	Xu	0		0	1	FALSE
CON_VIRSorter_k127_1409233_flag_0_multi_53_0007_len_592406-circular_685	CON_VIRSorter_k127_1409233_flag_0_multi_53_0007_len_592406-circular	CON_VIRSorter_k127_1409233_flag_0_multi_53_0007_len_592406-circular	685	444465	446012	-1	C	K01869,K01869,K01869	leucyl-tRNA synthetase [EC:6.1.1.4]; leucyl-tRNA synthetase [EC:6.1.1.4]; leucyl-tRNA synthetase [EC:6.1.1.4]	YP_003970138.1	YP_003970138.1 putative isoleucyl-tRNA synthetase [Cafeteria roenbergensis virus BV-PW1]	FALSE	0.159	62	5.234e-09								tRNA synthetases class I (I, L, M and V) [PF00133.24]; tRNA synthetases class I (M) [PF09334.13]; Leucyl-tRNA synthetase, Domain 2 [PF13603.8]; tRNA synthetases class I (C) catalytic domain [PF01406.21]				0		2	1	FALSE
CON_VIRSorter_k127_1409233_flag_0_multi_53_0007_len_592406-circular_686	CON_VIRSorter_k127_1409233_flag_0_multi_53_0007_len_592406-circular	CON_VIRSorter_k127_1409233_flag_0_multi_53_0007_len_592406-circular	686	446254	446913	-1	E																				0		1	1	FALSE
CON_VIRSorter_k127_1409233_flag_0_multi_53_0007_len_592406-circular_687	CON_VIRSorter_k127_1409233_flag_0_multi_53_0007_len_592406-circular	CON_VIRSorter_k127_1409233_flag_0_multi_53_0007_len_592406-circular	687	447643	447834	-1	E																				0		2	1	FALSE
CON_VIRSorter_k127_1409233_flag_0_multi_53_0007_len_592406-circular_688	CON_VIRSorter_k127_1409233_flag_0_multi_53_0007_len_592406-circular	CON_VIRSorter_k127_1409233_flag_0_multi_53_0007_len_592406-circular	688	447840	447974	-1	E																				0		2	1	FALSE
CON_VIRSorter_k127_1409233_flag_0_multi_53_0007_len_592406-circular_689	CON_VIRSorter_k127_1409233_flag_0_multi_53_0007_len_592406-circular	CON_VIRSorter_k127_1409233_flag_0_multi_53_0007_len_592406-circular	689	448014	449303	-1	E																				0		1	1	FALSE
CON_VIRSorter_k127_1409233_flag_0_multi_53_0007_len_592406-circular_690	CON_VIRSorter_k127_1409233_flag_0_multi_53_0007_len_592406-circular	CON_VIRSorter_k127_1409233_flag_0_multi_53_0007_len_592406-circular	690	449336	450853	-1	D																Histidine kinase-, DNA gyrase B-, and HSP90-like ATPase [PF13589.8]				0		2	1	FALSE
CON_VIRSorter_k127_1409233_flag_0_multi_53_0007_len_592406-circular_691	CON_VIRSorter_k127_1409233_flag_0_multi_53_0007_len_592406-circular	CON_VIRSorter_k127_1409233_flag_0_multi_53_0007_len_592406-circular	691	450951	452222	-1	C	K01875	seryl-tRNA synthetase [EC:6.1.1.11]														tRNA synthetase class II core domain (G, H, P, S and T) [PF00587.27]; Seryl-tRNA synthetase N-terminal domain [PF02403.24]				0		2	1	FALSE
CON_VIRSorter_k127_1409233_flag_0_multi_53_0007_len_592406-circular_692	CON_VIRSorter_k127_1409233_flag_0_multi_53_0007_len_592406-circular	CON_VIRSorter_k127_1409233_flag_0_multi_53_0007_len_592406-circular	692	452246	452521	-1	E																				0		2	1	FALSE
CON_VIRSorter_k127_1409233_flag_0_multi_53_0007_len_592406-circular_693	CON_VIRSorter_k127_1409233_flag_0_multi_53_0007_len_592406-circular	CON_VIRSorter_k127_1409233_flag_0_multi_53_0007_len_592406-circular	693	452548	452802	-1	E																				0		2	1	FALSE
CON_VIRSorter_k127_1409233_flag_0_multi_53_0007_len_592406-circular_694	CON_VIRSorter_k127_1409233_flag_0_multi_53_0007_len_592406-circular	CON_VIRSorter_k127_1409233_flag_0_multi_53_0007_len_592406-circular	694	452816	453277	-1	D			YP_009664229.1	YP_009664229.1 YbiA-like protein [Bacillus virus PBS1]	FALSE	0.48	123	7.529e-32								NADAR domain [PF08719.13]		REFSEQ hypothetical protein; Xu	Xu	0		1	1	FALSE
CON_VIRSorter_k127_1409233_flag_0_multi_53_0007_len_592406-circular_695	CON_VIRSorter_k127_1409233_flag_0_multi_53_0007_len_592406-circular	CON_VIRSorter_k127_1409233_flag_0_multi_53_0007_len_592406-circular	695	453282	453467	-1	E																				0		2	1	FALSE
CON_VIRSorter_k127_1409233_flag_0_multi_53_0007_len_592406-circular_696	CON_VIRSorter_k127_1409233_flag_0_multi_53_0007_len_592406-circular	CON_VIRSorter_k127_1409233_flag_0_multi_53_0007_len_592406-circular	696	453602	454108	1	D																HAD domain in Swiss Army Knife RNA repair proteins [PF18143.3]		REFSEQ hypothetical protein; Xu	Xu	0		1	1	FALSE
CON_VIRSorter_k127_1409233_flag_0_multi_53_0007_len_592406-circular_697	CON_VIRSorter_k127_1409233_flag_0_multi_53_0007_len_592406-circular	CON_VIRSorter_k127_1409233_flag_0_multi_53_0007_len_592406-circular	697	454131	454499	1	E																				0		2	1	FALSE
CON_VIRSorter_k127_1409233_flag_0_multi_53_0007_len_592406-circular_698	CON_VIRSorter_k127_1409233_flag_0_multi_53_0007_len_592406-circular	CON_VIRSorter_k127_1409233_flag_0_multi_53_0007_len_592406-circular	698	454488	454667	-1	E																				0		2	1	FALSE
CON_VIRSorter_k127_1409233_flag_0_multi_53_0007_len_592406-circular_699	CON_VIRSorter_k127_1409233_flag_0_multi_53_0007_len_592406-circular	CON_VIRSorter_k127_1409233_flag_0_multi_53_0007_len_592406-circular	699	454639	454917	-1	E																				0		2	1	FALSE
CON_VIRSorter_k127_1409233_flag_0_multi_53_0007_len_592406-circular_700	CON_VIRSorter_k127_1409233_flag_0_multi_53_0007_len_592406-circular	CON_VIRSorter_k127_1409233_flag_0_multi_53_0007_len_592406-circular	700	454907	455308	-1	E																				0		2	1	FALSE
CON_VIRSorter_k127_1409233_flag_0_multi_53_0007_len_592406-circular_701	CON_VIRSorter_k127_1409233_flag_0_multi_53_0007_len_592406-circular	CON_VIRSorter_k127_1409233_flag_0_multi_53_0007_len_592406-circular	701	455311	455853	-1	E																				0		2	1	FALSE
CON_VIRSorter_k127_1409233_flag_0_multi_53_0007_len_592406-circular_702	CON_VIRSorter_k127_1409233_flag_0_multi_53_0007_len_592406-circular	CON_VIRSorter_k127_1409233_flag_0_multi_53_0007_len_592406-circular	702	455938	456756	1	D																tRNA nucleotidyltransferase domain 2 putative [PF13735.8]				0		1	1	FALSE
CON_VIRSorter_k127_1409233_flag_0_multi_53_0007_len_592406-circular_703	CON_VIRSorter_k127_1409233_flag_0_multi_53_0007_len_592406-circular	CON_VIRSorter_k127_1409233_flag_0_multi_53_0007_len_592406-circular	703	456823	458526	1	E			YP_009216697.1	YP_009216697.1 tail fiber protein (endogenous virus) [Clostridium phage phiCT453A]	FALSE	0.219	127	5.72e-29												0		2	1	FALSE
CON_VIRSorter_k127_1409233_flag_0_multi_53_0007_len_592406-circular_704	CON_VIRSorter_k127_1409233_flag_0_multi_53_0007_len_592406-circular	CON_VIRSorter_k127_1409233_flag_0_multi_53_0007_len_592406-circular	704	458542	459174	1	D																Glycosyltransferase family 25 (LPS biosynthesis protein) [PF01755.19]	GT25 lipopolysaccharide beta-1,4-galactosyltransferase (EC 2.4.1.-); beta-1,3-glucosyltransferase (EC 2.4.1.-); beta-1,2-glucosyltransferase (EC 2.4.1.-); beta-1,2-galactosyltransferase (EC 2.4.1.-); LPS beta-1,4-galactosyltransferase (EC 2.4.1.-); occidiofungin beta-xylosyltransferase (EC 2.4.2.-); UDP-Gal:procollagen beta-galactosyltransferase (EC 2.4.1.50) [GT25]			0		1	1	FALSE	M
CON_VIRSorter_k127_1409233_flag_0_multi_53_0007_len_592406-circular_705	CON_VIRSorter_k127_1409233_flag_0_multi_53_0007_len_592406-circular	CON_VIRSorter_k127_1409233_flag_0_multi_53_0007_len_592406-circular	705	459175	459861	-1	E																				0		2	1	FALSE
CON_VIRSorter_k127_1409233_flag_0_multi_53_0007_len_592406-circular_706	CON_VIRSorter_k127_1409233_flag_0_multi_53_0007_len_592406-circular	CON_VIRSorter_k127_1409233_flag_0_multi_53_0007_len_592406-circular	706	459878	460123	-1	E																				0		2	1	FALSE
CON_VIRSorter_k127_1409233_flag_0_multi_53_0007_len_592406-circular_707	CON_VIRSorter_k127_1409233_flag_0_multi_53_0007_len_592406-circular	CON_VIRSorter_k127_1409233_flag_0_multi_53_0007_len_592406-circular	707	460120	460878	-1	E																				0		2	1	FALSE
CON_VIRSorter_k127_1409233_flag_0_multi_53_0007_len_592406-circular_708	CON_VIRSorter_k127_1409233_flag_0_multi_53_0007_len_592406-circular	CON_VIRSorter_k127_1409233_flag_0_multi_53_0007_len_592406-circular	708	460996	461223	-1	E																				0		2	1	FALSE
CON_VIRSorter_k127_1409233_flag_0_multi_53_0007_len_592406-circular_709	CON_VIRSorter_k127_1409233_flag_0_multi_53_0007_len_592406-circular	CON_VIRSorter_k127_1409233_flag_0_multi_53_0007_len_592406-circular	709	461247	461642	-1	E																				0		2	1	FALSE
CON_VIRSorter_k127_1409233_flag_0_multi_53_0007_len_592406-circular_710	CON_VIRSorter_k127_1409233_flag_0_multi_53_0007_len_592406-circular	CON_VIRSorter_k127_1409233_flag_0_multi_53_0007_len_592406-circular	710	461632	462594	-1	D			NP_077658.1	NP_077658.1 EsV-1-173 [Ectocarpus siliculosus virus 1]	FALSE	0.269	117	1.717e-27								DnaJ C terminal domain [PF01556.20]; DnaJ domain [PF00226.33]; DnaJ central domain [PF00684.21]		sp|D6RRG1|CAPSD_BPKPP Major capsid protein; XhXs	Xs;Xh	1		1	1	FALSE	V
CON_VIRSorter_k127_1409233_flag_0_multi_53_0007_len_592406-circular_711	CON_VIRSorter_k127_1409233_flag_0_multi_53_0007_len_592406-circular	CON_VIRSorter_k127_1409233_flag_0_multi_53_0007_len_592406-circular	711	462602	462790	-1	E																				0		2	1	FALSE
CON_VIRSorter_k127_1409233_flag_0_multi_53_0007_len_592406-circular_712	CON_VIRSorter_k127_1409233_flag_0_multi_53_0007_len_592406-circular	CON_VIRSorter_k127_1409233_flag_0_multi_53_0007_len_592406-circular	712	462904	463173	-1	E																				0		2	1	FALSE
CON_VIRSorter_k127_1409233_flag_0_multi_53_0007_len_592406-circular_713	CON_VIRSorter_k127_1409233_flag_0_multi_53_0007_len_592406-circular	CON_VIRSorter_k127_1409233_flag_0_multi_53_0007_len_592406-circular	713	463192	464229	-1	E																				0		2	1	FALSE
CON_VIRSorter_k127_1409233_flag_0_multi_53_0007_len_592406-circular_714	CON_VIRSorter_k127_1409233_flag_0_multi_53_0007_len_592406-circular	CON_VIRSorter_k127_1409233_flag_0_multi_53_0007_len_592406-circular	714	464309	465043	1	D																HD domain [PF13328.8]		REFSEQ hypothetical protein; Xu	Xu	0		1	1	FALSE
CON_VIRSorter_k127_1409233_flag_0_multi_53_0007_len_592406-circular_715	CON_VIRSorter_k127_1409233_flag_0_multi_53_0007_len_592406-circular	CON_VIRSorter_k127_1409233_flag_0_multi_53_0007_len_592406-circular	715	465074	465565	-1	E																				0		2	1	FALSE
CON_VIRSorter_k127_1409233_flag_0_multi_53_0007_len_592406-circular_716	CON_VIRSorter_k127_1409233_flag_0_multi_53_0007_len_592406-circular	CON_VIRSorter_k127_1409233_flag_0_multi_53_0007_len_592406-circular	716	465567	466133	-1	D			YP_006987241.1	YP_006987241.1 hypothetical protein GAP32_136 [Cronobacter phage vB_CsaM_GAP32]	FALSE	0.393	96	9.62e-22								AAA domain [PF13521.8]		sp|Q01438|COMCA_BPT4 Protein comC-alpha; Xu	Xu	0		1	1	FALSE
CON_VIRSorter_k127_1409233_flag_0_multi_53_0007_len_592406-circular_717	CON_VIRSorter_k127_1409233_flag_0_multi_53_0007_len_592406-circular	CON_VIRSorter_k127_1409233_flag_0_multi_53_0007_len_592406-circular	717	466108	466953	-1	E																				0		1	1	FALSE
CON_VIRSorter_k127_1409233_flag_0_multi_53_0007_len_592406-circular_718	CON_VIRSorter_k127_1409233_flag_0_multi_53_0007_len_592406-circular	CON_VIRSorter_k127_1409233_flag_0_multi_53_0007_len_592406-circular	718	467071	468366	1	E																				0		2	1	FALSE
CON_VIRSorter_k127_1409233_flag_0_multi_53_0007_len_592406-circular_719	CON_VIRSorter_k127_1409233_flag_0_multi_53_0007_len_592406-circular	CON_VIRSorter_k127_1409233_flag_0_multi_53_0007_len_592406-circular	719	468426	469343	1	D																Patatin-like phospholipase [PF01734.24]				0		2	1	FALSE	MK
CON_VIRSorter_k127_1409233_flag_0_multi_53_0007_len_592406-circular_720	CON_VIRSorter_k127_1409233_flag_0_multi_53_0007_len_592406-circular	CON_VIRSorter_k127_1409233_flag_0_multi_53_0007_len_592406-circular	720	469379	470089	-1	D																AAA domain [PF13476.8]; AAA ATPase domain [PF13175.8]				0		2	1	FALSE
CON_VIRSorter_k127_1409233_flag_0_multi_53_0007_len_592406-circular_721	CON_VIRSorter_k127_1409233_flag_0_multi_53_0007_len_592406-circular	CON_VIRSorter_k127_1409233_flag_0_multi_53_0007_len_592406-circular	721	470109	470840	-1	E																				0		2	1	FALSE
CON_VIRSorter_k127_1409233_flag_0_multi_53_0007_len_592406-circular_722	CON_VIRSorter_k127_1409233_flag_0_multi_53_0007_len_592406-circular	CON_VIRSorter_k127_1409233_flag_0_multi_53_0007_len_592406-circular	722	470920	471345	-1	E																				0		2	1	FALSE
CON_VIRSorter_k127_1409233_flag_0_multi_53_0007_len_592406-circular_723	CON_VIRSorter_k127_1409233_flag_0_multi_53_0007_len_592406-circular	CON_VIRSorter_k127_1409233_flag_0_multi_53_0007_len_592406-circular	723	471347	472303	-1	E																				0		2	1	FALSE
CON_VIRSorter_k127_1409233_flag_0_multi_53_0007_len_592406-circular_724	CON_VIRSorter_k127_1409233_flag_0_multi_53_0007_len_592406-circular	CON_VIRSorter_k127_1409233_flag_0_multi_53_0007_len_592406-circular	724	472296	473429	-1	D			YP_009101660.1	YP_009101660.1 TelA-like protein [Escherichia phage 121Q]	FALSE	0.225	88	1.724e-17								Toxic anion resistance protein (TelA) [PF05816.13]		sp|P04546|ALC_BPT4 Protein alc; Xp	Xp	0		2	1	FALSE
CON_VIRSorter_k127_1409233_flag_0_multi_53_0007_len_592406-circular_725	CON_VIRSorter_k127_1409233_flag_0_multi_53_0007_len_592406-circular	CON_VIRSorter_k127_1409233_flag_0_multi_53_0007_len_592406-circular	725	473549	474052	-1	D																RF-1 domain [PF00472.22]; PCRF domain [PF03462.20]				0		1	1	FALSE
CON_VIRSorter_k127_1409233_flag_0_multi_53_0007_len_592406-circular_726	CON_VIRSorter_k127_1409233_flag_0_multi_53_0007_len_592406-circular	CON_VIRSorter_k127_1409233_flag_0_multi_53_0007_len_592406-circular	726	474092	474223	-1	E																				0		2	1	FALSE
CON_VIRSorter_k127_1409233_flag_0_multi_53_0007_len_592406-circular_727	CON_VIRSorter_k127_1409233_flag_0_multi_53_0007_len_592406-circular	CON_VIRSorter_k127_1409233_flag_0_multi_53_0007_len_592406-circular	727	474354	474590	-1	E																				0		2	1	FALSE
CON_VIRSorter_k127_1409233_flag_0_multi_53_0007_len_592406-circular_728	CON_VIRSorter_k127_1409233_flag_0_multi_53_0007_len_592406-circular	CON_VIRSorter_k127_1409233_flag_0_multi_53_0007_len_592406-circular	728	474590	475090	-1	D			YP_009165122.1	YP_009165122.1 hypothetical protein ml_156 [Mollivirus sibericum]	FALSE	0.274	72	8.385e-14								Circularly permutated YpsA SLOG family [PF12694.9]				0		2	1	FALSE
CON_VIRSorter_k127_1409233_flag_0_multi_53_0007_len_592406-circular_729	CON_VIRSorter_k127_1409233_flag_0_multi_53_0007_len_592406-circular	CON_VIRSorter_k127_1409233_flag_0_multi_53_0007_len_592406-circular	729	475087	475386	-1	E																				0		1	1	FALSE
CON_VIRSorter_k127_1409233_flag_0_multi_53_0007_len_592406-circular_730	CON_VIRSorter_k127_1409233_flag_0_multi_53_0007_len_592406-circular	CON_VIRSorter_k127_1409233_flag_0_multi_53_0007_len_592406-circular	730	475415	475765	-1	E			YP_007005140.1	YP_007005140.1 putative poly A polymerase [Campylobacter virus CP21]	FALSE	0.371	62	2.799e-11												0		1	1	FALSE
CON_VIRSorter_k127_1409233_flag_0_multi_53_0007_len_592406-circular_731	CON_VIRSorter_k127_1409233_flag_0_multi_53_0007_len_592406-circular	CON_VIRSorter_k127_1409233_flag_0_multi_53_0007_len_592406-circular	731	475973	478084	-1	D			YP_009224640.1	YP_009224640.1 Zn-peptidase [Pectobacterium phage Peat1]	FALSE	0.386	149	1.359e-35	MER0472128	M42	MER0472128 - family M42 unassigned peptidases (Bacillus sp. SG-1) [M42.UPW]#M42#{peptidase unit: 9-235}~source ZP_01858734~	FALSE	0.295	81	3.461e-14	DnaJ central domain [PF00684.21]		REFSEQ hypothetical protein; Xu	Xu	0		1	1	FALSE	P
CON_VIRSorter_k127_1409233_flag_0_multi_53_0007_len_592406-circular_732	CON_VIRSorter_k127_1409233_flag_0_multi_53_0007_len_592406-circular	CON_VIRSorter_k127_1409233_flag_0_multi_53_0007_len_592406-circular	732	478115	478462	-1	E																				0		2	1	FALSE
CON_VIRSorter_k127_1409233_flag_0_multi_53_0007_len_592406-circular_733	CON_VIRSorter_k127_1409233_flag_0_multi_53_0007_len_592406-circular	CON_VIRSorter_k127_1409233_flag_0_multi_53_0007_len_592406-circular	733	478550	478777	1	E																				0		2	1	FALSE
CON_VIRSorter_k127_1409233_flag_0_multi_53_0007_len_592406-circular_734	CON_VIRSorter_k127_1409233_flag_0_multi_53_0007_len_592406-circular	CON_VIRSorter_k127_1409233_flag_0_multi_53_0007_len_592406-circular	734	478835	479935	-1	D			YP_009015088.1	YP_009015088.1 hypothetical protein CL97_gp126 [Cronobacter phage CR9]	FALSE	0.294	88	2.029e-17								AAA domain (dynein-related subfamily) [PF07728.16]		REFSEQ hypothetical protein; Xu	Xu	0		1	1	FALSE
CON_VIRSorter_k127_1409233_flag_0_multi_53_0007_len_592406-circular_735	CON_VIRSorter_k127_1409233_flag_0_multi_53_0007_len_592406-circular	CON_VIRSorter_k127_1409233_flag_0_multi_53_0007_len_592406-circular	735	480092	480577	1	E																				0		1	1	FALSE
CON_VIRSorter_k127_1409233_flag_0_multi_53_0007_len_592406-circular_736	CON_VIRSorter_k127_1409233_flag_0_multi_53_0007_len_592406-circular	CON_VIRSorter_k127_1409233_flag_0_multi_53_0007_len_592406-circular	736	480597	480755	-1	E																				0		2	1	FALSE
CON_VIRSorter_k127_1409233_flag_0_multi_53_0007_len_592406-circular_737	CON_VIRSorter_k127_1409233_flag_0_multi_53_0007_len_592406-circular	CON_VIRSorter_k127_1409233_flag_0_multi_53_0007_len_592406-circular	737	480804	485588	-1	E																				0		2	1	FALSE
CON_VIRSorter_k127_1409233_flag_0_multi_53_0007_len_592406-circular_738	CON_VIRSorter_k127_1409233_flag_0_multi_53_0007_len_592406-circular	CON_VIRSorter_k127_1409233_flag_0_multi_53_0007_len_592406-circular	738	485710	486597	1	E			YP_009006137.1	YP_009006137.1 hypothetical protein CF80_gp063 [Vibrio phage VH7D]	FALSE	0.352	166	4.017e-44												0		1	1	FALSE
CON_VIRSorter_k127_1409233_flag_0_multi_53_0007_len_592406-circular_739	CON_VIRSorter_k127_1409233_flag_0_multi_53_0007_len_592406-circular	CON_VIRSorter_k127_1409233_flag_0_multi_53_0007_len_592406-circular	739	486594	487253	-1	D																Putative ATP-dependant zinc protease [PF05618.13]				0		2	1	FALSE
CON_VIRSorter_k127_1409233_flag_0_multi_53_0007_len_592406-circular_740	CON_VIRSorter_k127_1409233_flag_0_multi_53_0007_len_592406-circular	CON_VIRSorter_k127_1409233_flag_0_multi_53_0007_len_592406-circular	740	487341	487691	1	E																				0		2	1	FALSE
CON_VIRSorter_k127_1409233_flag_0_multi_53_0007_len_592406-circular_741	CON_VIRSorter_k127_1409233_flag_0_multi_53_0007_len_592406-circular	CON_VIRSorter_k127_1409233_flag_0_multi_53_0007_len_592406-circular	741	487688	489262	1	C	K01610	phosphoenolpyruvate carboxykinase (ATP) [EC:4.1.1.49]														Phosphoenolpyruvate carboxykinase [PF01293.22]				0		2	1	FALSE	MK
CON_VIRSorter_k127_1409233_flag_0_multi_53_0007_len_592406-circular_742	CON_VIRSorter_k127_1409233_flag_0_multi_53_0007_len_592406-circular	CON_VIRSorter_k127_1409233_flag_0_multi_53_0007_len_592406-circular	742	489264	490628	-1	E																				0		1	1	FALSE
CON_VIRSorter_k127_1409233_flag_0_multi_53_0007_len_592406-circular_743	CON_VIRSorter_k127_1409233_flag_0_multi_53_0007_len_592406-circular	CON_VIRSorter_k127_1409233_flag_0_multi_53_0007_len_592406-circular	743	490646	492295	-1	E																				0		2	1	FALSE
CON_VIRSorter_k127_1409233_flag_0_multi_53_0007_len_592406-circular_744	CON_VIRSorter_k127_1409233_flag_0_multi_53_0007_len_592406-circular	CON_VIRSorter_k127_1409233_flag_0_multi_53_0007_len_592406-circular	744	492363	492899	-1	E																				0		2	1	FALSE
CON_VIRSorter_k127_1409233_flag_0_multi_53_0007_len_592406-circular_745	CON_VIRSorter_k127_1409233_flag_0_multi_53_0007_len_592406-circular	CON_VIRSorter_k127_1409233_flag_0_multi_53_0007_len_592406-circular	745	492931	493281	-1	E																				0		2	1	FALSE
CON_VIRSorter_k127_1409233_flag_0_multi_53_0007_len_592406-circular_746	CON_VIRSorter_k127_1409233_flag_0_multi_53_0007_len_592406-circular	CON_VIRSorter_k127_1409233_flag_0_multi_53_0007_len_592406-circular	746	493312	493554	-1	E																				0		2	1	FALSE
CON_VIRSorter_k127_1409233_flag_0_multi_53_0007_len_592406-circular_747	CON_VIRSorter_k127_1409233_flag_0_multi_53_0007_len_592406-circular	CON_VIRSorter_k127_1409233_flag_0_multi_53_0007_len_592406-circular	747	493557	493901	-1	E																				0		2	1	FALSE
CON_VIRSorter_k127_1409233_flag_0_multi_53_0007_len_592406-circular_748	CON_VIRSorter_k127_1409233_flag_0_multi_53_0007_len_592406-circular	CON_VIRSorter_k127_1409233_flag_0_multi_53_0007_len_592406-circular	748	493933	494118	-1	E																				0		2	1	FALSE
CON_VIRSorter_k127_1409233_flag_0_multi_53_0007_len_592406-circular_749	CON_VIRSorter_k127_1409233_flag_0_multi_53_0007_len_592406-circular	CON_VIRSorter_k127_1409233_flag_0_multi_53_0007_len_592406-circular	749	494102	494344	-1	E																				0		2	1	FALSE
CON_VIRSorter_k127_1409233_flag_0_multi_53_0007_len_592406-circular_750	CON_VIRSorter_k127_1409233_flag_0_multi_53_0007_len_592406-circular	CON_VIRSorter_k127_1409233_flag_0_multi_53_0007_len_592406-circular	750	494399	496270	-1	E																				0		2	1	FALSE
CON_VIRSorter_k127_1409233_flag_0_multi_53_0007_len_592406-circular_751	CON_VIRSorter_k127_1409233_flag_0_multi_53_0007_len_592406-circular	CON_VIRSorter_k127_1409233_flag_0_multi_53_0007_len_592406-circular	751	496379	498976	1	E																				0		1	1	FALSE
CON_VIRSorter_k127_1409233_flag_0_multi_53_0007_len_592406-circular_752	CON_VIRSorter_k127_1409233_flag_0_multi_53_0007_len_592406-circular	CON_VIRSorter_k127_1409233_flag_0_multi_53_0007_len_592406-circular	752	498986	499846	1	C	K09968	uncharacterized protein	YP_009151167.1	YP_009151167.1 hypothetical protein CPT_Mater208 [Bacillus phage Mater]	FALSE	0.251	95	1.901e-20												0		1	1	FALSE
CON_VIRSorter_k127_1409233_flag_0_multi_53_0007_len_592406-circular_753	CON_VIRSorter_k127_1409233_flag_0_multi_53_0007_len_592406-circular	CON_VIRSorter_k127_1409233_flag_0_multi_53_0007_len_592406-circular	753	499850	500767	1	D			YP_009226456.1	YP_009226456.1 hypothetical protein ADP64_000038 [Achromobacter phage phiAxp-2]	FALSE	0.388	90	1.386e-18								Transglycosylase SLT domain [PF01464.22]		REFSEQ hypothetical protein; Xu	Xu	0		1	1	FALSE
CON_VIRSorter_k127_1409233_flag_0_multi_53_0007_len_592406-circular_754	CON_VIRSorter_k127_1409233_flag_0_multi_53_0007_len_592406-circular	CON_VIRSorter_k127_1409233_flag_0_multi_53_0007_len_592406-circular	754	500772	501335	1	E																				0		2	1	FALSE
CON_VIRSorter_k127_1409233_flag_0_multi_53_0007_len_592406-circular_755	CON_VIRSorter_k127_1409233_flag_0_multi_53_0007_len_592406-circular	CON_VIRSorter_k127_1409233_flag_0_multi_53_0007_len_592406-circular	755	501384	502463	1	E																				0		2	1	FALSE
CON_VIRSorter_k127_1409233_flag_0_multi_53_0007_len_592406-circular_756	CON_VIRSorter_k127_1409233_flag_0_multi_53_0007_len_592406-circular	CON_VIRSorter_k127_1409233_flag_0_multi_53_0007_len_592406-circular	756	502493	507151	1	E																				0		2	1	FALSE
CON_VIRSorter_k127_1409233_flag_0_multi_53_0007_len_592406-circular_757	CON_VIRSorter_k127_1409233_flag_0_multi_53_0007_len_592406-circular	CON_VIRSorter_k127_1409233_flag_0_multi_53_0007_len_592406-circular	757	507181	507825	-1	E																				0		2	1	FALSE
CON_VIRSorter_k127_1409233_flag_0_multi_53_0007_len_592406-circular_758	CON_VIRSorter_k127_1409233_flag_0_multi_53_0007_len_592406-circular	CON_VIRSorter_k127_1409233_flag_0_multi_53_0007_len_592406-circular	758	507872	508360	-1	E																				0		2	1	FALSE
CON_VIRSorter_k127_1409233_flag_0_multi_53_0007_len_592406-circular_759	CON_VIRSorter_k127_1409233_flag_0_multi_53_0007_len_592406-circular	CON_VIRSorter_k127_1409233_flag_0_multi_53_0007_len_592406-circular	759	508412	508981	-1	D			YP_008859362.1	YP_008859362.1 putative phosphoesterase domain containing protein [Pseudomonas phage PAK_P4]	FALSE	0.436	144	1.848e-38								Calcineurin-like phosphoesterase superfamily domain [PF12850.9]		REFSEQ hypothetical protein; Xu	Xu	0		1	1	FALSE
CON_VIRSorter_k127_1409233_flag_0_multi_53_0007_len_592406-circular_760	CON_VIRSorter_k127_1409233_flag_0_multi_53_0007_len_592406-circular	CON_VIRSorter_k127_1409233_flag_0_multi_53_0007_len_592406-circular	760	509017	509265	-1	E																				0		2	1	FALSE
CON_VIRSorter_k127_1409233_flag_0_multi_53_0007_len_592406-circular_761	CON_VIRSorter_k127_1409233_flag_0_multi_53_0007_len_592406-circular	CON_VIRSorter_k127_1409233_flag_0_multi_53_0007_len_592406-circular	761	509265	509729	-1	D																Peptidase C39 family [PF03412.17]; Peptidase_C39 like family [PF13529.8]				0		2	1	FALSE
CON_VIRSorter_k127_1409233_flag_0_multi_53_0007_len_592406-circular_762	CON_VIRSorter_k127_1409233_flag_0_multi_53_0007_len_592406-circular	CON_VIRSorter_k127_1409233_flag_0_multi_53_0007_len_592406-circular	762	509729	510163	-1	C	K03664	SsrA-binding protein	YP_009002822.1	YP_009002822.1 SsrA-binding protein SmpB [Staphylococcus phage StauST398-5]	FALSE	0.465	122	1.827e-31								SmpB protein [PF01668.20]				0		2	1	FALSE
CON_VIRSorter_k127_1409233_flag_0_multi_53_0007_len_592406-circular_763	CON_VIRSorter_k127_1409233_flag_0_multi_53_0007_len_592406-circular	CON_VIRSorter_k127_1409233_flag_0_multi_53_0007_len_592406-circular	763	510154	510420	-1	E																				0		2	1	FALSE
CON_VIRSorter_k127_1409233_flag_0_multi_53_0007_len_592406-circular_764	CON_VIRSorter_k127_1409233_flag_0_multi_53_0007_len_592406-circular	CON_VIRSorter_k127_1409233_flag_0_multi_53_0007_len_592406-circular	764	510538	511767	1	D			YP_007006717.1	YP_007006717.1 gp110 [Sphingomonas phage PAU]	FALSE	0.26	128	2.353e-30								DNA polymerase family B [PF00136.23]				0		1	1	FALSE
CON_VIRSorter_k127_1409233_flag_0_multi_53_0007_len_592406-circular_765	CON_VIRSorter_k127_1409233_flag_0_multi_53_0007_len_592406-circular	CON_VIRSorter_k127_1409233_flag_0_multi_53_0007_len_592406-circular	765	511797	512111	1	E																				0		2	1	FALSE
CON_VIRSorter_k127_1409233_flag_0_multi_53_0007_len_592406-circular_766	CON_VIRSorter_k127_1409233_flag_0_multi_53_0007_len_592406-circular	CON_VIRSorter_k127_1409233_flag_0_multi_53_0007_len_592406-circular	766	512332	512523	-1	E																				0		2	1	FALSE
CON_VIRSorter_k127_1409233_flag_0_multi_53_0007_len_592406-circular_767	CON_VIRSorter_k127_1409233_flag_0_multi_53_0007_len_592406-circular	CON_VIRSorter_k127_1409233_flag_0_multi_53_0007_len_592406-circular	767	512603	514549	1	D			YP_009611957.1	YP_009611957.1 ATP-dependent Clp protease ATP-binding subunit [Agrobacterium phage Atu_ph07]	TRUE	0.359	376	8.856e-111								AAA domain (Cdc48 subfamily) [PF07724.16]; AAA lid domain [PF17871.3]; C-terminal, D2-small domain, of ClpB protein [PF10431.11]; AAA domain (dynein-related subfamily) [PF07728.16]; ATPase family associated with various cellular activities (AAA) [PF00004.31]; Sigma-54 interaction domain [PF00158.28]; Bacterial TniB protein [PF05621.13]		REFSEQ hypothetical protein; Xu	Xu	0		1	1	FALSE
CON_VIRSorter_k127_1409233_flag_0_multi_53_0007_len_592406-circular_768	CON_VIRSorter_k127_1409233_flag_0_multi_53_0007_len_592406-circular	CON_VIRSorter_k127_1409233_flag_0_multi_53_0007_len_592406-circular	768	514645	515763	1	E																				0		2	1	FALSE
CON_VIRSorter_k127_1409233_flag_0_multi_53_0007_len_592406-circular_769	CON_VIRSorter_k127_1409233_flag_0_multi_53_0007_len_592406-circular	CON_VIRSorter_k127_1409233_flag_0_multi_53_0007_len_592406-circular	769	515999	518167	1	E																				0		1	1	FALSE
CON_VIRSorter_k127_1409233_flag_0_multi_53_0007_len_592406-circular_770	CON_VIRSorter_k127_1409233_flag_0_multi_53_0007_len_592406-circular	CON_VIRSorter_k127_1409233_flag_0_multi_53_0007_len_592406-circular	770	518226	518933	1	E																				0		1	1	FALSE
CON_VIRSorter_k127_1409233_flag_0_multi_53_0007_len_592406-circular_771	CON_VIRSorter_k127_1409233_flag_0_multi_53_0007_len_592406-circular	CON_VIRSorter_k127_1409233_flag_0_multi_53_0007_len_592406-circular	771	518986	519528	-1	C	K03088	RNA polymerase sigma-70 factor, ECF subfamily														Sigma-70 region 2 [PF04542.16]				0		1	1	FALSE
CON_VIRSorter_k127_1409233_flag_0_multi_53_0007_len_592406-circular_772	CON_VIRSorter_k127_1409233_flag_0_multi_53_0007_len_592406-circular	CON_VIRSorter_k127_1409233_flag_0_multi_53_0007_len_592406-circular	772	519673	520278	1	E																				0		2	1	FALSE
CON_VIRSorter_k127_1409233_flag_0_multi_53_0007_len_592406-circular_773	CON_VIRSorter_k127_1409233_flag_0_multi_53_0007_len_592406-circular	CON_VIRSorter_k127_1409233_flag_0_multi_53_0007_len_592406-circular	773	520363	520578	1	E																				0		2	1	FALSE
CON_VIRSorter_k127_1409233_flag_0_multi_53_0007_len_592406-circular_774	CON_VIRSorter_k127_1409233_flag_0_multi_53_0007_len_592406-circular	CON_VIRSorter_k127_1409233_flag_0_multi_53_0007_len_592406-circular	774	520680	523295	1	E			YP_007006871.1	YP_007006871.1 gp264 [Sphingomonas phage PAU]	FALSE	0.205	159	3.591e-38												0		1	1	FALSE
CON_VIRSorter_k127_1409233_flag_0_multi_53_0007_len_592406-circular_775	CON_VIRSorter_k127_1409233_flag_0_multi_53_0007_len_592406-circular	CON_VIRSorter_k127_1409233_flag_0_multi_53_0007_len_592406-circular	775	523338	523787	1	E																				0		2	1	FALSE
CON_VIRSorter_k127_1409233_flag_0_multi_53_0007_len_592406-circular_776	CON_VIRSorter_k127_1409233_flag_0_multi_53_0007_len_592406-circular	CON_VIRSorter_k127_1409233_flag_0_multi_53_0007_len_592406-circular	776	523840	531240	1	D			YP_007006872.1	YP_007006872.1 gp265 [Sphingomonas phage PAU]	FALSE	0.22	74	7.887e-12								Concanavalin A-like lectin/glucanases superfamily [PF13385.8]				0		1	1	FALSE	MK
CON_VIRSorter_k127_1409233_flag_0_multi_53_0007_len_592406-circular_777	CON_VIRSorter_k127_1409233_flag_0_multi_53_0007_len_592406-circular	CON_VIRSorter_k127_1409233_flag_0_multi_53_0007_len_592406-circular	777	531244	531999	1	E																				0		2	1	FALSE
CON_VIRSorter_k127_1409233_flag_0_multi_53_0007_len_592406-circular_778	CON_VIRSorter_k127_1409233_flag_0_multi_53_0007_len_592406-circular	CON_VIRSorter_k127_1409233_flag_0_multi_53_0007_len_592406-circular	778	532061	532546	1	E																				0		1	1	FALSE
CON_VIRSorter_k127_1409233_flag_0_multi_53_0007_len_592406-circular_779	CON_VIRSorter_k127_1409233_flag_0_multi_53_0007_len_592406-circular	CON_VIRSorter_k127_1409233_flag_0_multi_53_0007_len_592406-circular	779	532547	532981	-1	E																				0		2	1	FALSE
CON_VIRSorter_k127_1409233_flag_0_multi_53_0007_len_592406-circular_780	CON_VIRSorter_k127_1409233_flag_0_multi_53_0007_len_592406-circular	CON_VIRSorter_k127_1409233_flag_0_multi_53_0007_len_592406-circular	780	532971	533570	-1	C	K03772,K03773	FKBP-type peptidyl-prolyl cis-trans isomerase FkpA [EC:5.2.1.8]; FKBP-type peptidyl-prolyl cis-trans isomerase FklB [EC:5.2.1.8]														FKBP-type peptidyl-prolyl cis-trans isomerase [PF00254.30]; Domain amino terminal to FKBP-type peptidyl-prolyl isomerase [PF01346.20]				0		2	1	FALSE
CON_VIRSorter_k127_1409233_flag_0_multi_53_0007_len_592406-circular_781	CON_VIRSorter_k127_1409233_flag_0_multi_53_0007_len_592406-circular	CON_VIRSorter_k127_1409233_flag_0_multi_53_0007_len_592406-circular	781	533587	534162	-1	C	K00939	adenylate kinase [EC:2.7.4.3]														Adenylate kinase [PF00406.24]; AAA domain [PF13207.8]; AAA domain [PF13671.8]; AAA domain [PF13238.8]				0		2	1	FALSE	MK
CON_VIRSorter_k127_1409233_flag_0_multi_53_0007_len_592406-circular_782	CON_VIRSorter_k127_1409233_flag_0_multi_53_0007_len_592406-circular	CON_VIRSorter_k127_1409233_flag_0_multi_53_0007_len_592406-circular	782	534297	535868	1	C	K18959	ATP-dependent DNA helicase UvsW [EC:3.6.4.12]	YP_007010320.1	YP_007010320.1 RNA-DNA and DNA-DNA helicase/ATPase [Aeromonas phage CC2]	FALSE	0.309	220	1.371e-59								Type III restriction enzyme, res subunit [PF04851.17]; DEAD/DEAH box helicase [PF00270.31]		sp|O64209|SCAF_BPMD2 Probable capsid assembly scaffolding protein; Xs	Xs	0		1	1	FALSE	V
CON_VIRSorter_k127_1409233_flag_0_multi_53_0007_len_592406-circular_783	CON_VIRSorter_k127_1409233_flag_0_multi_53_0007_len_592406-circular	CON_VIRSorter_k127_1409233_flag_0_multi_53_0007_len_592406-circular	783	535889	536356	-1	E																				0		2	1	FALSE
CON_VIRSorter_k127_1409233_flag_0_multi_53_0007_len_592406-circular_784	CON_VIRSorter_k127_1409233_flag_0_multi_53_0007_len_592406-circular	CON_VIRSorter_k127_1409233_flag_0_multi_53_0007_len_592406-circular	784	536373	537161	-1	C	K06217	phosphate starvation-inducible protein PhoH and related proteins	YP_004062114.1	YP_004062114.1 hypothetical protein MpV1_231c [Micromonas sp. RCC1109 virus MpV1]	FALSE	0.396	142	1.701e-36								PhoH-like protein [PF02562.18]		sp|Q05298|VG82_BPML5 Gene 82 protein; Xu	Xu	0		1	1	FALSE	MK
CON_VIRSorter_k127_1409233_flag_0_multi_53_0007_len_592406-circular_785	CON_VIRSorter_k127_1409233_flag_0_multi_53_0007_len_592406-circular	CON_VIRSorter_k127_1409233_flag_0_multi_53_0007_len_592406-circular	785	537299	537526	1	E																				0		2	1	FALSE
CON_VIRSorter_k127_1409233_flag_0_multi_53_0007_len_592406-circular_786	CON_VIRSorter_k127_1409233_flag_0_multi_53_0007_len_592406-circular	CON_VIRSorter_k127_1409233_flag_0_multi_53_0007_len_592406-circular	786	537529	537753	1	E																				0		2	1	FALSE
CON_VIRSorter_k127_1409233_flag_0_multi_53_0007_len_592406-circular_787	CON_VIRSorter_k127_1409233_flag_0_multi_53_0007_len_592406-circular	CON_VIRSorter_k127_1409233_flag_0_multi_53_0007_len_592406-circular	787	537775	538839	1	E																				0		2	1	FALSE
CON_VIRSorter_k127_1409233_flag_0_multi_53_0007_len_592406-circular_788	CON_VIRSorter_k127_1409233_flag_0_multi_53_0007_len_592406-circular	CON_VIRSorter_k127_1409233_flag_0_multi_53_0007_len_592406-circular	788	538845	539426	1	E																				0		2	1	FALSE
CON_VIRSorter_k127_1409233_flag_0_multi_53_0007_len_592406-circular_789	CON_VIRSorter_k127_1409233_flag_0_multi_53_0007_len_592406-circular	CON_VIRSorter_k127_1409233_flag_0_multi_53_0007_len_592406-circular	789	539512	548244	1	D																Photosynthesis system II assembly factor YCF48 [PF14870.8]; Concanavalin A-like lectin/glucanases superfamily [PF13385.8]				0		2	1	FALSE	MK
CON_VIRSorter_k127_1409233_flag_0_multi_53_0007_len_592406-circular_790	CON_VIRSorter_k127_1409233_flag_0_multi_53_0007_len_592406-circular	CON_VIRSorter_k127_1409233_flag_0_multi_53_0007_len_592406-circular	790	548333	549637	1	D																Saccharopine dehydrogenase C-terminal domain [PF16653.7]				0		2	1	FALSE
CON_VIRSorter_k127_1409233_flag_0_multi_53_0007_len_592406-circular_791	CON_VIRSorter_k127_1409233_flag_0_multi_53_0007_len_592406-circular	CON_VIRSorter_k127_1409233_flag_0_multi_53_0007_len_592406-circular	791	549675	550610	1	E																				0		2	1	FALSE
CON_VIRSorter_k127_1409233_flag_0_multi_53_0007_len_592406-circular_792	CON_VIRSorter_k127_1409233_flag_0_multi_53_0007_len_592406-circular	CON_VIRSorter_k127_1409233_flag_0_multi_53_0007_len_592406-circular	792	550676	551074	1	E																				0		2	1	FALSE
CON_VIRSorter_k127_1409233_flag_0_multi_53_0007_len_592406-circular_793	CON_VIRSorter_k127_1409233_flag_0_multi_53_0007_len_592406-circular	CON_VIRSorter_k127_1409233_flag_0_multi_53_0007_len_592406-circular	793	551071	551313	-1	E																				0		2	1	FALSE
CON_VIRSorter_k127_1409233_flag_0_multi_53_0007_len_592406-circular_794	CON_VIRSorter_k127_1409233_flag_0_multi_53_0007_len_592406-circular	CON_VIRSorter_k127_1409233_flag_0_multi_53_0007_len_592406-circular	794	551313	551609	-1	E																				0		2	1	FALSE
CON_VIRSorter_k127_1409233_flag_0_multi_53_0007_len_592406-circular_795	CON_VIRSorter_k127_1409233_flag_0_multi_53_0007_len_592406-circular	CON_VIRSorter_k127_1409233_flag_0_multi_53_0007_len_592406-circular	795	551651	553195	1	E			YP_007006876.1	YP_007006876.1 gp269 [Sphingomonas phage PAU]	FALSE	0.236	110	6.18e-24												0		2	1	FALSE
CON_VIRSorter_k127_1409233_flag_0_multi_53_0007_len_592406-circular_796	CON_VIRSorter_k127_1409233_flag_0_multi_53_0007_len_592406-circular	CON_VIRSorter_k127_1409233_flag_0_multi_53_0007_len_592406-circular	796	553204	553818	1	E																				0		1	1	FALSE
CON_VIRSorter_k127_1409233_flag_0_multi_53_0007_len_592406-circular_797	CON_VIRSorter_k127_1409233_flag_0_multi_53_0007_len_592406-circular	CON_VIRSorter_k127_1409233_flag_0_multi_53_0007_len_592406-circular	797	553821	555164	1	E																				0		1	1	FALSE
CON_VIRSorter_k127_1409233_flag_0_multi_53_0007_len_592406-circular_798	CON_VIRSorter_k127_1409233_flag_0_multi_53_0007_len_592406-circular	CON_VIRSorter_k127_1409233_flag_0_multi_53_0007_len_592406-circular	798	555246	555518	1	D																Helix-turn-helix [PF01381.24]; Helix-turn-helix domain [PF13744.8]; Helix-turn-helix domain [PF13560.8]; Helix-turn-helix domain [PF12844.9]				0		2	1	FALSE
CON_VIRSorter_k127_1409233_flag_0_multi_53_0007_len_592406-circular_799	CON_VIRSorter_k127_1409233_flag_0_multi_53_0007_len_592406-circular	CON_VIRSorter_k127_1409233_flag_0_multi_53_0007_len_592406-circular	799	555562	556251	1	D																Acetyltransferase (GNAT) domain [PF13302.9]				0		2	1	FALSE
CON_VIRSorter_k127_1409233_flag_0_multi_53_0007_len_592406-circular_800	CON_VIRSorter_k127_1409233_flag_0_multi_53_0007_len_592406-circular	CON_VIRSorter_k127_1409233_flag_0_multi_53_0007_len_592406-circular	800	556291	556788	1	E																				0		2	1	FALSE
CON_VIRSorter_k127_1409233_flag_0_multi_53_0007_len_592406-circular_801	CON_VIRSorter_k127_1409233_flag_0_multi_53_0007_len_592406-circular	CON_VIRSorter_k127_1409233_flag_0_multi_53_0007_len_592406-circular	801	556809	558332	-1	E																				0		2	1	FALSE
CON_VIRSorter_k127_1409233_flag_0_multi_53_0007_len_592406-circular_802	CON_VIRSorter_k127_1409233_flag_0_multi_53_0007_len_592406-circular	CON_VIRSorter_k127_1409233_flag_0_multi_53_0007_len_592406-circular	802	558385	561351	1	E																				0		2	1	FALSE
CON_VIRSorter_k127_1409233_flag_0_multi_53_0007_len_592406-circular_803	CON_VIRSorter_k127_1409233_flag_0_multi_53_0007_len_592406-circular	CON_VIRSorter_k127_1409233_flag_0_multi_53_0007_len_592406-circular	803	561355	562812	1	E																				0		0	1	FALSE
CON_VIRSorter_k127_1409233_flag_0_multi_53_0007_len_592406-circular_804	CON_VIRSorter_k127_1409233_flag_0_multi_53_0007_len_592406-circular	CON_VIRSorter_k127_1409233_flag_0_multi_53_0007_len_592406-circular	804	562839	563153	1	E																				0		2	1	FALSE
CON_VIRSorter_k127_1409233_flag_0_multi_53_0007_len_592406-circular_805	CON_VIRSorter_k127_1409233_flag_0_multi_53_0007_len_592406-circular	CON_VIRSorter_k127_1409233_flag_0_multi_53_0007_len_592406-circular	805	563179	563568	-1	E																				0		2	1	FALSE
CON_VIRSorter_k127_1409233_flag_0_multi_53_0007_len_592406-circular_806	CON_VIRSorter_k127_1409233_flag_0_multi_53_0007_len_592406-circular	CON_VIRSorter_k127_1409233_flag_0_multi_53_0007_len_592406-circular	806	563628	564185	-1	E																				0		2	1	FALSE
CON_VIRSorter_k127_1409233_flag_0_multi_53_0007_len_592406-circular_807	CON_VIRSorter_k127_1409233_flag_0_multi_53_0007_len_592406-circular	CON_VIRSorter_k127_1409233_flag_0_multi_53_0007_len_592406-circular	807	564252	564512	-1	E																				0		1	1	FALSE
CON_VIRSorter_k127_1409233_flag_0_multi_53_0007_len_592406-circular_808	CON_VIRSorter_k127_1409233_flag_0_multi_53_0007_len_592406-circular	CON_VIRSorter_k127_1409233_flag_0_multi_53_0007_len_592406-circular	808	564718	566532	1	E			YP_008241418.1	YP_008241418.1 hypothetical protein Phi38:1_gp037 [Cellulophaga phage phi38:1]	FALSE	0.325	96	3.521e-19												0		1	1	FALSE
CON_VIRSorter_k127_1409233_flag_0_multi_53_0007_len_592406-circular_809	CON_VIRSorter_k127_1409233_flag_0_multi_53_0007_len_592406-circular	CON_VIRSorter_k127_1409233_flag_0_multi_53_0007_len_592406-circular	809	566568	568610	-1	E			YP_008241418.1	YP_008241418.1 hypothetical protein Phi38:1_gp037 [Cellulophaga phage phi38:1]	FALSE	0.288	76	3.742e-13												0		2	1	FALSE
CON_VIRSorter_k127_1409233_flag_0_multi_53_0007_len_592406-circular_810	CON_VIRSorter_k127_1409233_flag_0_multi_53_0007_len_592406-circular	CON_VIRSorter_k127_1409233_flag_0_multi_53_0007_len_592406-circular	810	568642	570510	-1	E																				0		2	1	FALSE
CON_VIRSorter_k127_1409233_flag_0_multi_53_0007_len_592406-circular_811	CON_VIRSorter_k127_1409233_flag_0_multi_53_0007_len_592406-circular	CON_VIRSorter_k127_1409233_flag_0_multi_53_0007_len_592406-circular	811	570513	572258	-1	E			YP_007006624.1	YP_007006624.1 gp17 [Sphingomonas phage PAU]	FALSE	0.264	171	4.843e-43										REFSEQ hypothetical protein; Xu	Xu	0		0	2	FALSE
CON_VIRSorter_k127_1409233_flag_0_multi_53_0007_len_592406-circular_812	CON_VIRSorter_k127_1409233_flag_0_multi_53_0007_len_592406-circular	CON_VIRSorter_k127_1409233_flag_0_multi_53_0007_len_592406-circular	812	572370	572561	1	E																				0		2	2	FALSE
CON_VIRSorter_k127_1409233_flag_0_multi_53_0007_len_592406-circular_813	CON_VIRSorter_k127_1409233_flag_0_multi_53_0007_len_592406-circular	CON_VIRSorter_k127_1409233_flag_0_multi_53_0007_len_592406-circular	813	572558	572749	1	E																				0		2	2	FALSE
CON_VIRSorter_k127_1409233_flag_0_multi_53_0007_len_592406-circular_814	CON_VIRSorter_k127_1409233_flag_0_multi_53_0007_len_592406-circular	CON_VIRSorter_k127_1409233_flag_0_multi_53_0007_len_592406-circular	814	572752	573171	1	E																				0		2	2	FALSE
CON_VIRSorter_k127_1409233_flag_0_multi_53_0007_len_592406-circular_815	CON_VIRSorter_k127_1409233_flag_0_multi_53_0007_len_592406-circular	CON_VIRSorter_k127_1409233_flag_0_multi_53_0007_len_592406-circular	815	573202	573498	-1	E																				0		2	2	FALSE
CON_VIRSorter_k127_1409233_flag_0_multi_53_0007_len_592406-circular_816	CON_VIRSorter_k127_1409233_flag_0_multi_53_0007_len_592406-circular	CON_VIRSorter_k127_1409233_flag_0_multi_53_0007_len_592406-circular	816	573601	573972	1	D																PIN domain [PF18475.3]				0		2	2	FALSE
CON_VIRSorter_k127_1409233_flag_0_multi_53_0007_len_592406-circular_817	CON_VIRSorter_k127_1409233_flag_0_multi_53_0007_len_592406-circular	CON_VIRSorter_k127_1409233_flag_0_multi_53_0007_len_592406-circular	817	574028	574681	1	D																ATP dependent DNA ligase domain [PF01068.23]				0		1	2	FALSE
CON_VIRSorter_k127_1409233_flag_0_multi_53_0007_len_592406-circular_818	CON_VIRSorter_k127_1409233_flag_0_multi_53_0007_len_592406-circular	CON_VIRSorter_k127_1409233_flag_0_multi_53_0007_len_592406-circular	818	574772	575458	1	E																				0		1	2	FALSE
CON_VIRSorter_k127_1409233_flag_0_multi_53_0007_len_592406-circular_819	CON_VIRSorter_k127_1409233_flag_0_multi_53_0007_len_592406-circular	CON_VIRSorter_k127_1409233_flag_0_multi_53_0007_len_592406-circular	819	575505	575783	-1	E																				0		2	2	FALSE
CON_VIRSorter_k127_1409233_flag_0_multi_53_0007_len_592406-circular_820	CON_VIRSorter_k127_1409233_flag_0_multi_53_0007_len_592406-circular	CON_VIRSorter_k127_1409233_flag_0_multi_53_0007_len_592406-circular	820	575734	576165	-1	C	K01520	dUTP pyrophosphatase [EC:3.6.1.23]	YP_009507221.1	YP_009507221.1 deoxyuridine 5'-triphosphate nucleotidohydrolase [Tunisvirus fontaine2]	FALSE	0.617	174	1.426e-49								dUTPase [PF00692.21]				0		1	2	FALSE	M
CON_VIRSorter_k127_1409233_flag_0_multi_53_0007_len_592406-circular_821	CON_VIRSorter_k127_1409233_flag_0_multi_53_0007_len_592406-circular	CON_VIRSorter_k127_1409233_flag_0_multi_53_0007_len_592406-circular	821	576276	578999	1	E			YP_007006621.1	YP_007006621.1 gp14 [Sphingomonas phage PAU]	FALSE	0.186	60	4.767e-08												0		1	2	FALSE
CON_VIRSorter_k127_1409233_flag_0_multi_53_0007_len_592406-circular_822	CON_VIRSorter_k127_1409233_flag_0_multi_53_0007_len_592406-circular	CON_VIRSorter_k127_1409233_flag_0_multi_53_0007_len_592406-circular	822	579021	579209	1	C	K02970	small subunit ribosomal protein S21														Ribosomal protein S21 [PF01165.22]				0		2	2	FALSE	M
CON_VIRSorter_k127_1409233_flag_0_multi_53_0007_len_592406-circular_823	CON_VIRSorter_k127_1409233_flag_0_multi_53_0007_len_592406-circular	CON_VIRSorter_k127_1409233_flag_0_multi_53_0007_len_592406-circular	823	579209	579853	1	E																				0		2	2	FALSE
CON_VIRSorter_k127_1409233_flag_0_multi_53_0007_len_592406-circular_824	CON_VIRSorter_k127_1409233_flag_0_multi_53_0007_len_592406-circular	CON_VIRSorter_k127_1409233_flag_0_multi_53_0007_len_592406-circular	824	579861	580223	-1	E																				0		2	2	FALSE
CON_VIRSorter_k127_1409233_flag_0_multi_53_0007_len_592406-circular_825	CON_VIRSorter_k127_1409233_flag_0_multi_53_0007_len_592406-circular	CON_VIRSorter_k127_1409233_flag_0_multi_53_0007_len_592406-circular	825	580220	580693	-1	E																				0		2	2	FALSE
CON_VIRSorter_k127_1409233_flag_0_multi_53_0007_len_592406-circular_826	CON_VIRSorter_k127_1409233_flag_0_multi_53_0007_len_592406-circular	CON_VIRSorter_k127_1409233_flag_0_multi_53_0007_len_592406-circular	826	580716	581102	-1	E																				0		2	2	FALSE
CON_VIRSorter_k127_1409233_flag_0_multi_53_0007_len_592406-circular_827	CON_VIRSorter_k127_1409233_flag_0_multi_53_0007_len_592406-circular	CON_VIRSorter_k127_1409233_flag_0_multi_53_0007_len_592406-circular	827	581109	582716	1	D																Aldehyde dehydrogenase family [PF00171.24]				0		2	2	FALSE	MK
CON_VIRSorter_k127_1409233_flag_0_multi_53_0007_len_592406-circular_828	CON_VIRSorter_k127_1409233_flag_0_multi_53_0007_len_592406-circular	CON_VIRSorter_k127_1409233_flag_0_multi_53_0007_len_592406-circular	828	582713	583015	1	E																				0		2	2	FALSE
CON_VIRSorter_k127_1409233_flag_0_multi_53_0007_len_592406-circular_829	CON_VIRSorter_k127_1409233_flag_0_multi_53_0007_len_592406-circular	CON_VIRSorter_k127_1409233_flag_0_multi_53_0007_len_592406-circular	829	583012	583431	1	C	K00940	nucleoside-diphosphate kinase [EC:2.7.4.6]	YP_009165199.1	YP_009165199.1 Nucleoside diphosphate kinase [Mollivirus sibericum]	FALSE	0.34	74	5.216e-15								Nucleoside diphosphate kinase [PF00334.21]		REFSEQ hypothetical protein; Xu	Xu	0		2	2	FALSE	M
CON_VIRSorter_k127_1409233_flag_0_multi_53_0007_len_592406-circular_830	CON_VIRSorter_k127_1409233_flag_0_multi_53_0007_len_592406-circular	CON_VIRSorter_k127_1409233_flag_0_multi_53_0007_len_592406-circular	830	583490	583789	1	E																				0		2	2	FALSE
CON_VIRSorter_k127_1409233_flag_0_multi_53_0007_len_592406-circular_831	CON_VIRSorter_k127_1409233_flag_0_multi_53_0007_len_592406-circular	CON_VIRSorter_k127_1409233_flag_0_multi_53_0007_len_592406-circular	831	583791	584210	1	E																				0		1	2	FALSE
CON_VIRSorter_k127_1409233_flag_0_multi_53_0007_len_592406-circular_832	CON_VIRSorter_k127_1409233_flag_0_multi_53_0007_len_592406-circular	CON_VIRSorter_k127_1409233_flag_0_multi_53_0007_len_592406-circular	832	584149	584676	1	E																				0		2	2	FALSE
CON_VIRSorter_k127_1409233_flag_0_multi_53_0007_len_592406-circular_833	CON_VIRSorter_k127_1409233_flag_0_multi_53_0007_len_592406-circular	CON_VIRSorter_k127_1409233_flag_0_multi_53_0007_len_592406-circular	833	584697	584924	1	E																				0		2	2	FALSE
CON_VIRSorter_k127_1409233_flag_0_multi_53_0007_len_592406-circular_834	CON_VIRSorter_k127_1409233_flag_0_multi_53_0007_len_592406-circular	CON_VIRSorter_k127_1409233_flag_0_multi_53_0007_len_592406-circular	834	584950	585285	-1	E																				0		2	2	FALSE
CON_VIRSorter_k127_1409233_flag_0_multi_53_0007_len_592406-circular_835	CON_VIRSorter_k127_1409233_flag_0_multi_53_0007_len_592406-circular	CON_VIRSorter_k127_1409233_flag_0_multi_53_0007_len_592406-circular	835	585287	586354	-1	E			YP_009224640.1	YP_009224640.1 Zn-peptidase [Pectobacterium phage Peat1]	FALSE	0.365	138	5.312e-34										REFSEQ hypothetical protein; Xu	Xu	0		1	4	FALSE
CON_VIRSorter_k127_1409233_flag_0_multi_53_0007_len_592406-circular_836	CON_VIRSorter_k127_1409233_flag_0_multi_53_0007_len_592406-circular	CON_VIRSorter_k127_1409233_flag_0_multi_53_0007_len_592406-circular	836	586354	587211	-1	D									MER1078916	S54	MER1078916 - family S54 unassigned peptidases (Myroides odoratimimus) [S54.UPW]#S54#{peptidase unit: 53-274}~source H1HAD7~	FALSE	0.33	105	4.093e-23	Rhomboid family [PF01694.24]				0		2	4	FALSE	P
CON_VIRSorter_k127_1409233_flag_0_multi_53_0007_len_592406-circular_837	CON_VIRSorter_k127_1409233_flag_0_multi_53_0007_len_592406-circular	CON_VIRSorter_k127_1409233_flag_0_multi_53_0007_len_592406-circular	837	587208	587501	-1	E																				0		2	4	FALSE	F
DRAM-V annotation table
gene	scaffold	gene_id	gene_description	category	header	subheader	module	auxiliary_score	amg_flags
CON_VIRSorter_k127_2354611_flag_0_multi_55_0000_len_118468-circular_87	CON_VIRSorter_k127_2354611_flag_0_multi_55_0000_len_118468-circular							2	MK
CON_VIRSorter_k127_1409233_flag_0_multi_53_0007_len_592406-circular_11	CON_VIRSorter_k127_1409233_flag_0_multi_53_0007_len_592406-circular							2	MK
CON_VIRSorter_k127_1409233_flag_0_multi_53_0007_len_592406-circular_122	CON_VIRSorter_k127_1409233_flag_0_multi_53_0007_len_592406-circular							1	MK
CON_VIRSorter_k127_1409233_flag_0_multi_53_0007_len_592406-circular_153	CON_VIRSorter_k127_1409233_flag_0_multi_53_0007_len_592406-circular							1	MK
CON_VIRSorter_k127_1409233_flag_0_multi_53_0007_len_592406-circular_174	CON_VIRSorter_k127_1409233_flag_0_multi_53_0007_len_592406-circular	K00560	thymidylate synthase [EC:2.1.1.45] [RN:R02101]	MISC	Information systems	Nucleotide	Pyrimidine deoxyribonuleotide biosynthesis, CDP/CTP => dCDP/dCTP,dTDP/dTTP	1	M
CON_VIRSorter_k127_1409233_flag_0_multi_53_0007_len_592406-circular_181	CON_VIRSorter_k127_1409233_flag_0_multi_53_0007_len_592406-circular	K01885	glutamyl-tRNA synthetase [EC:6.1.1.17] [RN:R05578]	MISC	Antibiotic Resistance		Siroheme biosynthesis, glutamate => siroheme	1	MK
CON_VIRSorter_k127_1409233_flag_0_multi_53_0007_len_592406-circular_181	CON_VIRSorter_k127_1409233_flag_0_multi_53_0007_len_592406-circular	K01885	EARS; glutamyl-tRNA synthetase [EC:6.1.1.17]	MISC	Information systems		Aminoacyl-tRNA biosynthesis, eukaryotes	1	MK
CON_VIRSorter_k127_1409233_flag_0_multi_53_0007_len_592406-circular_209	CON_VIRSorter_k127_1409233_flag_0_multi_53_0007_len_592406-circular	K00948	ribose-phosphate pyrophosphokinase [EC:2.7.6.1] [RN:R01049]	carbon utilization	central carbon	pentose pathway	PRPP biosynthesis, ribose 5P => PRPP	1	M
CON_VIRSorter_k127_1409233_flag_0_multi_53_0007_len_592406-circular_277	CON_VIRSorter_k127_1409233_flag_0_multi_53_0007_len_592406-circular	M50B	Catlytic type: Metallo; activates the factor sigmaK precursor by cleaving off a 20-residue propeptide; cleavage occurs within, or very close to, membranes	Organic Nitrogen	Peptidase		Metallo-endopeptidases	1	M
CON_VIRSorter_k127_1409233_flag_0_multi_53_0007_len_592406-circular_670	CON_VIRSorter_k127_1409233_flag_0_multi_53_0007_len_592406-circular							1	MK
CON_VIRSorter_k127_1409233_flag_0_multi_53_0007_len_592406-circular_671	CON_VIRSorter_k127_1409233_flag_0_multi_53_0007_len_592406-circular							1	MK
CON_VIRSorter_k127_1409233_flag_0_multi_53_0007_len_592406-circular_673	CON_VIRSorter_k127_1409233_flag_0_multi_53_0007_len_592406-circular							1	MK
CON_VIRSorter_k127_1409233_flag_0_multi_53_0007_len_592406-circular_704	CON_VIRSorter_k127_1409233_flag_0_multi_53_0007_len_592406-circular	GT25	GT25 lipopolysaccharide beta-1,4-galactosyltransferase (EC 2.4.1.-); beta-1,3-glucosyltransferase (EC 2.4.1.-); beta-1,2-glucosyltransferase (EC 2.4.1.-); beta-1,2-galactosyltransferase (EC 2.4.1.-); LPS beta-1,4-galactosyltransferase (EC 2.4.1.-); occidiofungin beta-xylosyltransferase (EC 2.4.2.-); UDP-Gal:procollagen beta-galactosyltransferase (EC 2.4.1.50)	carbon utilization	CAZY		GlycosylTransferases	1	M
CON_VIRSorter_k127_1409233_flag_0_multi_53_0007_len_592406-circular_719	CON_VIRSorter_k127_1409233_flag_0_multi_53_0007_len_592406-circular							1	MK
CON_VIRSorter_k127_1409233_flag_0_multi_53_0007_len_592406-circular_741	CON_VIRSorter_k127_1409233_flag_0_multi_53_0007_len_592406-circular	K01610	phosphoenolpyruvate carboxykinase [EC:4.1.1.32 4.1.1.49] [RN:R00431 R00726 R00341]	carbon utilization	central carbon	glycolysis	Gluconeogenesis, oxaloacetate => fructose-6P	1	MK
CON_VIRSorter_k127_1409233_flag_0_multi_53_0007_len_592406-circular_776	CON_VIRSorter_k127_1409233_flag_0_multi_53_0007_len_592406-circular							1	MK
CON_VIRSorter_k127_1409233_flag_0_multi_53_0007_len_592406-circular_781	CON_VIRSorter_k127_1409233_flag_0_multi_53_0007_len_592406-circular	K00939	adenylate kinase [EC:2.7.4.3] [RN:R00127]	MISC	Information systems	Nucleotide	Adenine ribonucleotide biosynthesis, IMP => ADP,ATP	1	MK
CON_VIRSorter_k127_1409233_flag_0_multi_53_0007_len_592406-circular_784	CON_VIRSorter_k127_1409233_flag_0_multi_53_0007_len_592406-circular							1	MK
CON_VIRSorter_k127_1409233_flag_0_multi_53_0007_len_592406-circular_789	CON_VIRSorter_k127_1409233_flag_0_multi_53_0007_len_592406-circular							1	MK
CON_VIRSorter_k127_1409233_flag_0_multi_53_0007_len_592406-circular_820	CON_VIRSorter_k127_1409233_flag_0_multi_53_0007_len_592406-circular	K01520	dUTP pyrophosphatase [EC:3.6.1.23] [RN:R02100]	MISC	Information systems	Nucleotide	Pyrimidine deoxyribonuleotide biosynthesis, CDP/CTP => dCDP/dCTP,dTDP/dTTP	2	M
CON_VIRSorter_k127_1409233_flag_0_multi_53_0007_len_592406-circular_822	CON_VIRSorter_k127_1409233_flag_0_multi_53_0007_len_592406-circular	K02970	small subunit ribosomal protein S21	MISC	Information systems		Ribosome, bacteria	2	M
CON_VIRSorter_k127_1409233_flag_0_multi_53_0007_len_592406-circular_827	CON_VIRSorter_k127_1409233_flag_0_multi_53_0007_len_592406-circular							2	MK
CON_VIRSorter_k127_1409233_flag_0_multi_53_0007_len_592406-circular_829	CON_VIRSorter_k127_1409233_flag_0_multi_53_0007_len_592406-circular	K00940	nucleoside-diphosphate kinase [EC:2.7.4.6] [RN:R00330]	MISC	Information systems	Nucleotide	Guanine ribonucleotide biosynthesis IMP => GDP,GTP	2	M
CON_VIRSorter_k127_1409233_flag_0_multi_53_0007_len_592406-circular_829	CON_VIRSorter_k127_1409233_flag_0_multi_53_0007_len_592406-circular	K00940	nucleoside-diphosphate kinase [EC:2.7.4.6] [RN:R00124]	MISC	Information systems	Nucleotide	Adenine ribonucleotide biosynthesis, IMP => ADP,ATP	2	M
CON_VIRSorter_k127_1409233_flag_0_multi_53_0007_len_592406-circular_829	CON_VIRSorter_k127_1409233_flag_0_multi_53_0007_len_592406-circular	K00940	nucleoside-diphosphate kinase [EC:2.7.4.6] [RN:R00156]	MISC	Information systems	Nucleotide	Pyrimidine ribonucleotide biosynthesis, UMP => UDP/UTP,CDP/CTP	2	M
CON_VIRSorter_k127_1409233_flag_0_multi_53_0007_len_592406-circular_829	CON_VIRSorter_k127_1409233_flag_0_multi_53_0007_len_592406-circular	K00940	nucleoside-diphosphate kinase [EC:2.7.4.6] [RN:R02326 R02093]	MISC	Information systems	Nucleotide	Pyrimidine deoxyribonuleotide biosynthesis, CDP/CTP => dCDP/dCTP,dTDP/dTTP	2	M

## Sheet: L-DEX BLASTp query
Virus encoded 2-haloacid dehalogenase alignment results (BLASTP) with 20 selected proteins from NCBI RefSeq database and 9 selected proteins from the bacterial metagenome in this study
Description(Sequences with E-value BETTER than threshold)	Source	Scientific Name	Max Score	Total Score	Coverage%	E value	Identity%	Length	Accession	Protein
haloacid dehalogenase type II [Pseudonocardia cypriaca]	NCBI RefSeq	Pseudonocardia cypriaca	96.7	96.7	0.76	5e-22	0.4196	238	WP_142104231.1	MRADEVDVVALDVFGTTVDWWTGITGRIAEIAAAGGVDVDAAALAGAWRDRYLPSMARVRDGERPWTPLDTLHRESLDDL LEAFGVADRFDEQPRRELVRGWYRLPAWEDVADGLERLRERFLVVALSNGGFGLLTRLTKDAGLRFDAIVSSELARTYKP DPAAYRTAVDLLGVEPARMLMVACHGWDIAGAANAGLRTAFLERPGEKGPQRVADRAADTPSDLAVRSVHELATALGC
haloacid dehalogenase type II [Epidermidibacterium keratini]	NCBI RefSeq	Epidermidibacterium keratini	96.7	96.7	0.76	5e-22	0.4173	232	WP_159546068.1	MDETTPKVLAFDVFGTVVDWHGSIAAEIADRFPDVDAAEFARAWRAGYQPAMASVAQSGEWVRLDDLHLQILRNVLSDFQ LSVDEAEAAELNLVWHRLRPWPDSVEAIARLRTRFTVVPLSNGNISLLSDMAKNAGIGWDAVLSAEIVRRYKPDPATYRS VGEIFGVPDSEVMMVAAHHDDLDGAAAAGLRTAYIERPNEYGEDRPKDVSGRAEHPLHFADIAALARHLLAH
haloacid dehalogenase type II [Polynucleobacter difficilis]	NCBI RefSeq	Polynucleobacter difficilis	95.5	95.5	1	1e-21	0.306	240	WP_108469254.1	MTLNKPSPASQVKVLAFDVFGTVVDWHGSIVREVSSLGLSVDPVDFASAWRNGYRPAMARVRSGELPWTKIDDLHRMILD QVLLDLGITSLTEEQKRNLNLVWHRLAAWPDSVSGLTRLKRQFTIVTLSNGNLGLLADMAKNAGLAWDLILSAEVFRHYK PDPETYLGVGQTFDLPPEQTMLVASHKDDLAAAHALGLKTAFIERPAEFGPKKANPDLEHVSWTTFHATDFNHLADQLGA
haloacid dehalogenase type II [Polynucleobacter sphagniphilus]	NCBI RefSeq	Polynucleobacter sphagniphilus	94.4	94.4	0.87	3e-21	0.3659	233	WP_076023523.1	MTKQVKVLAFDVFGTVVDWHGSIAAEVRKLKLPVDPDAFATAWRTGYKPAMARVRSGELPWTKIDDLHRLILNDILKDFQ VNALSEPQIRDLNLVWHRLTPWADTVAGLTRLKSKFIIVTLSNGNLGLLAEMAKNAGLPWDLILSAEVFRHYKPDPETYL GVADIFDVTPDQVMLVAAHKDDLVSAQACGLQTAFIERPMEFGPQVVREDLQREEFTTYHAKDLNELAAQLGC
MULTISPECIES: haloacid dehalogenase type II [Limnohabitans]	NCBI RefSeq	Limnohabitans	94	94	0.73	5e-21	0.3669	243	WP_108360297.1	MDTPYPALLDDLKANTHVLAFDIFGTVVDWHGSIVREVQALYPSVDANAFALAWRAGYQPAMARVRSGELGWTRIDELHR LILDDLLPRFGLAHLSEAERVHLNRVWHRLDAWPDSVAGLLRLKKKFTICSLSNGNLGLLTNMAKRAGLPWDCILSAEVF RAYKPDPATYLGVAQTFDVQPHQVMLCAAHHDDLEGARACGLRTAYIERPLEFGASQPKDVSPQAGNDLHVRDIHALADA LGC
haloacid dehalogenase type II [Pseudonocardia eucalypti]	NCBI RefSeq	Pseudonocardia eucalypti	93.2	93.2	0.99	9e-21	0.2969	232	WP_185062716.1	MDLAGVDVLAFDVFGTVVDWHSSVAAEVTELGLPVDGSRFALAWRARYAPTLRRVAAGELGWAPLDELHRIMLEECLDEF GVHELDEEQKRHLTGAWHRLRPWPDSVEGLTRLKRRYVISTLSNGNIGLLTRMAKHAGLPWDCILSAENFQRYKPDPATY LGVGRVFGVEPSRVLMVAAHHDDLEGARSHGLLTAYVERPLEFGPDGKDVSPEPATTLHVRDLRDLADRLGC
haloacid dehalogenase type II [Acidovorax anthurii]	NCBI RefSeq	Acidovorax anthurii	92.4	92.4	0.88	2e-20	0.3179	233	WP_111876669.1	MPQVRVVVFDVFGTVVDWHGGIVRELAALAPRVDGDAFARAWRDGYQPAMQRVRAGERGWTVLDTLHREILDGLLPRFGL GHWDDAARAHLNRAWHRLPPWPDSVAGLGRLRQRFMVCPLSNGNLGLLAHMAKGAGLPWDCILSAEVFRAYKPDPAVYLG AANLFGVPPGAVLMAAAHHEDLEAARACGLRTAYIERPHEFGAAHPKDVSPRPGNDLHCASIGALADALDCPG
haloacid dehalogenase type II [Polynucleobacter acidiphobus]	NCBI RefSeq	Polynucleobacter acidiphobus	91.3	91.3	0.71	5e-20	0.3917	233	WP_108508190.1	MKPTVLAFDVFGTVVDWHGSIAAEVSQLIPQVDPIAFASAWRSGYKPAMARVRSGELGWTRIDDLHRMILDQVLDDLKID HLTESQKKHLNLAWHRLKPWPDTVRGLTLLKQDFTIVTLSNGNLGLLANMAKNGGLPWDLILSAEVFRHYKPDPETYLGV CQTFDLEPQDVMLVAAHKDDLEAAHACGLQTAFIERPTEFGPRVIRADLGQESWTTYHAKDFIDLSNQLKAVS
haloacid dehalogenase type II [Acidovorax citrulli]	NCBI RefSeq	Acidovorax citrulli	91.3	91.3	0.7	6e-20	0.4068	237	WP_011796545.1	MNDAFPDVRLLVFDIFGTVVDWHGSIVREMQALHPQVDADAFALAWREGYQPAMQRVRSGELGWTRIDELHRTILDGLLP RFGLAHLSEPERRHLNRAWHRLAAWPDSVAGLQRLRRRRTIATLSNGNIGLLANMAKGAGLPWDCILSAEVFRAYKPDPA VYLGAARVFDLEPAQVMMVAAHHEDLEAARACGLRTAYVERPHEFGAARAKDVSPRPGNDLHCTDLGALADMLAGPG
haloacid dehalogenase type II [Salinisphaera orenii]	NCBI RefSeq	Salinisphaera orenii	91.3	91.3	0.73	7e-20	0.3669	241	WP_123631485.1	MTASMPRTDASTPRILACDVFGTVVDWHGSVMREIAARAPAIDAAAFARAWRAGYQPAMARVRAGELGWTRIDVLNRMIL DTLLPEFGLAAMDEASRAELNRVWQRLAPWPDAVAGLARLRSRFMLCTLSNGNIGLLAEMAKHAGLPWDCILSAETFGRY KPDPRTYRGVAEIFDVEPGQVMLVAAHQDDLDAARDCGLQTAYIERPAEFGADAPKPVVGDAANTLHARDLTDLADRLGCP
MULTISPECIES: haloacid dehalogenase type II [Variovorax]	NCBI RefSeq	Variovorax	90.1	90.1	0.76	2e-19	0.3357	241	WP_140837843.1	MQAQPDFDDLKVIAFDVFGTVVDWHGGIASEVERLLPGVDGSAFALAWRAGYQPAMRAVMDRIASGEGGFTLIDELHLNI LEGVLRDFGVTHIDAAGKRELNRAWHRLPAWPDAVAGLTRLKSKYIVCTLSNGNIGLLTEMAKNAGLPWDCVLSAEVFKA YKPDPRTYLGVAAVFDTSPGQVMLAAAHQDDLAAARACGLRSAYIERPHEFGANRPKDVSAHPDNTLHARDIGALADLLGC
haloacid dehalogenase type II [Polynucleobacter paneuropaeus]	NCBI RefSeq	Polynucleobacter paneuropaeus	89.4	89.4	0.98	3e-19	0.3043	234	WP_112318096.1	MKPLPKVLAFDVFGTVVDWHGSIAAEVKRIGLNADPDAFATAWRNGYRPAMARVRSGELPWTKIDDLHRLILDGVLNEFA ITHLSEDEKKQLNLVWHRLLPWEDTIAGLLRLKSKFTIVTLSNGNLGLLGNMAKNAGLPWDLILSAEVFRHYKPDPETYL GVASTFDVTPEEVMLVAAHKDDLLAASKCGLQTAFIERPLEFGKNVQRDDLAIESFTSYHAKNFLDLADQLGCK
haloacid dehalogenase type II [Afipia massiliensis]	NCBI RefSeq	Afipia massiliensis	89.4	89.4	0.76	4e-19	0.3566	236	WP_184082978.1	MSEIKALVFDVFGTVVDWRTSLIDNFTAWGKAKGIKGDWTALVDGWRAAYMPSMDEVRKQPERGFVILDDLQRQSIEPLT AKLGITGLTPADFDYLTRGWHSLNPWPDSVGGLTRLKTKFIISPLSNGNVALLTNMAKHAGLPWDLVLSAEIFRHYKPDP EAYLGAAKILGLTPQQVMMVAAHNNDLAAAQALGLKTAFVPRITEYGPFQNRDFKAEGNWDFVVKDFNDLADKLGC
haloacid dehalogenase type II [Salinisphaera halophila]	NCBI RefSeq	Salinisphaera halophila	89	89	0.79	4e-19	0.3557	241	WP_123589939.1	MTASAPRTGASIPRILACDVFGTVVDWHGSVMREIAARAPDIDAAAFARAWRAGYQPAMARVRAGELGWMRIDELNRMIL DAVLPDFGLAAMDEASRVELNRVWHRLAPWPDAVAGLARLRSRFMLCTLSNGNIGLLADMAKRAGLPWDCILSAETFGAY KPDPRTYLGVAETFDVEPGQVMLVAAHQDDLDAARDCGLQTAYIERPEEFGADAPKPVAGDAANTLHARNLTDLADRLGC P
haloacid dehalogenase type II [Amycolatopsis benzoatilytica]	NCBI RefSeq	Amycolatopsis benzoatilytica	89	89	0.87	5e-19	0.3065	239	WP_020659479.1	MLDDVRVVAFDIFGTVVDWHTGITSQVGEVFARLRIDLDPAAFADAWRDRYLPAMARVNNAEREWVYLDTLHRESLDALL SEHRVADAVSESDRAHLVRAWHRLPAWPDSAELLTRLRSRYLVVALSNGGFALLVNLVKHAGLTFDAIASAELAGRYKPD PAPYQTTARLLDVAPHEVLMVAAHSWDLDGARAAGLRTAFLERPAEKGPDREADRAADAVCDLAATSASDLAARLGCGN
haloacid dehalogenase type II [Hydrogenophaga aromaticivorans]	NCBI RefSeq	Hydrogenophaga aromaticivorans	87.8	87.8	0.73	1e-18	0.3597	232	WP_177138824.1	MNPVPRILAFDIFGTVVDWHGSIVREVSERHPQIDANAFALAWRAGYQPAMARVRSGELGWTRIDELHRLILDELLLRFG LDHLGEAQRQHLNHIWHRLDAWPDSVAGLTRLKSKHLICTLSNGNIGLLTDMAKRAGLPWDCILSAEVFRAYKPDPRTYL GVAQTFDAAPAEVMLVAAHQDDLAAARACGLMTAYIERPLEFGAGQPKDVSPDPANTLHARDLLHLADQLGC
haloacid dehalogenase type II [Hoeflea phototrophica]	NCBI RefSeq	Hoeflea phototrophica	88.2	88.2	0.61	1e-18	0.4272	240	WP_007198311.1	MSAQPEALIFDVFGTIVDWRSGIAAACKEAFERKQIDHDPHRFADLWRDEYQPAMERIRSGGRGYVALDILHRENLDRVL DKTGLAPRFNAAERDTLNHAWEQLPPWADSVAALQILKQRFIIAPCSNGSIALMTRLAKFGGLPWDAILGAEIARDYKPR AQVYLASCAALGLEPSRVMMVAAHNDDLEAAAAAGLRTGFFPRAQEYGAAQKTDLEPSQDWDLVSSDMTGFASTLLNAPV
haloacid dehalogenase type II [Acidovorax oryzae]	NCBI RefSeq	Acidovorax oryzae	87.8	87.8	0.71	1e-18	0.3833	237	WP_026434376.1	MNDAFPDVRLLVFDIFGTVVDWHGSIVREMQALQPQVDADAFALAWREGYQPAMQRVRSGELGWTRIDELHRMILDGLLP RFGLEHLSEAERRHLNRAWHRLAAWPDSAAGLQRLKRRRTIATLSNGNIGLLTDMAKGAGLPWDCILSAEVFRAYKPDPA VYLGAARVFDLEPAQVMMVAAHHEDLEAARACGLRTAYVERPHEFGAARAKDVSPRPGNDLHCADLGALADMLAGPG
haloacid dehalogenase type II [Acidovorax konjaci]	NCBI RefSeq	Acidovorax konjaci	88.2	88.2	0.74	1e-18	0.3786	257	WP_092957829.1	MHTPPPPAASAPHSTPAAPGGMEAFRDIRLVVFDVFGTVVDWHGSIVRELAALAPQVDGDAFALAWRAGYQPAMQRVRSG ERGWVALDTLHREILDGLLPRFGLAYWDGAARDHLNRAWHRLQPWPDSVGGLQRLRQRFMVSPLSNGNLGLLANMAKAAG LPWDCILSAEVFRAYKPDPAVYRGAAEVFGLPPEAVLMAAAHHEDLEAARACGLRTAYIERPHEFGAVRPKDVSPRPGNH LHCATIGALADALGCPA
haloacid dehalogenase type II [Acidovorax cattleyae]	NCBI RefSeq	Acidovorax cattleyae	87	87	0.87	2e-18	0.2938	237	WP_092838036.1	MNDAFPDVRLLVFDIFGTVVDWHGSIVREMQALHPQVDADAFALAWREGYQPAMQRVRSGELGWTRIDELHRTILDGLLP RFGLAHLAENERRHLNRAWHRLAAWPDSAAGLQRLKRRRTIATLSNGNIGLLTDMAKGAGLPWDCILSAEVFRAYKPDPA VYLGAARVFDLEPAQVMMVAAHHEDLEAARACGLRTAYVERPHEFGAARAKDVSPRPGNDLHCTDLGALADVLAGPA
-	Bacterial genome in this study	Lautropia sp.SCN 69-89	87.4	87.4	0.61	4e-24	0.4078	157	S5_gene_70240	GWTRIDDLHRIILDEIIDRFGLSMDEAARRRLNLIWHRLDPWPDSAEGLWQLKSAFTICTLSNGNIGLLTDMAKHAGLPWDCILSAEVFRHYKPDPQTYLGVCEVFGIEPGEMLMAAAHKSDLQAARACGCRTAFIERPFEFGTTPEALSRQDLSPD
-	Bacterial genome in this study	Rhodospirillaceae bacterium SYSU D60007	82.4	82.4	0.62	2e-21	0.4038	240	S5_gene_3704381	MEIRACLFDVFGTVVDWRASVSRDLAAFAKEKRITGVDWLEFAVEWRKLYQPSMEEVRSGRRPFTILDDLHRESLDKLVARYGIRGLSEADLDHMNRAWHRLDPWPDVIEGLRRLKTRYIIAPCSNGNIALMVNLAKRAGLPWDCILGAETARAYKPMPDAYRNSCRQLGLAPSSVMMVAAHNNDLRAAKAQGMKTAFIPRPTEHGPGQMTDLAPDPECVDLPATDFVELAAKLGAIPLR
-	Bacterial genome in this study	Streptomyces angustmyceticus	78.2	78.2	0.65	6e-20	0.4091	233	F3_gene_1759861	VEPVRVLLFDVFGTLVDWRSSLIGIAETTAARAGLQADWAAVVDDWRRAYQPAMDRARQDATWRDLDALQRETLADVLARYGVALPAAGRESLVRGWRQLRPWPDSREGLDRLRPRHITATLSNGHLALLADLLKFADLRVDAVLSAQLAASYKPDAKVYLTALHLLECPPSEAAMVAAHPGDLEAAAALGLRPVFIRRPLEWGPGVPPADPPALAGLLQADGLIRLAESLGC
-	Bacterial genome in this study	Rhodospirillaceae bacterium SYSU D60007	73.6	73.6	0.55	4e-19	0.4022	125	S4_gene_4399196	DPWPDVVEGLTRLKKKMIVAPCSNGNIALMVNMAKRAGLPWDCILGAETARAYKPMPEAYLAACRHLALPPAQVMMVAAHNGDLKAAKAQGLATAFVPRPTEHGPGQKTDLAADPACVDLPVKSF
-	Bacterial genome in this study	Candidatus Rokubacteria	74.3	74.3	0.53	1e-18	0.4111	191	F2_gene_2204928	MAIDNVKALTFDVFGTVVDWRSSLIREGEALGKAKGLSLDWAKFADSWRGLYQPAMDEVRSGRRPWTKLDDLHRESLDKLLSQFGIKGLSESEIDHFNRAWHRLDPWPDSVPGLTRLKRKFVLATLSNGNVALIVNMAKYGGLPWDAVLGAEVARHYKPQPECYRTTAELLGLAPGECMMVAAHNGDLGKA
-	Bacterial genome in this study	Candidatus Rokubacteria	73.9	73.9	0.53	1e-18	0.4111	192	F3_gene_2835455	MAIPNVKALTFDVFGTVVDWRSSLIREGEALGKAKGLNLDWAKFADSWRGLYQPAMDEVRSGRRPWTKLDDLHRESLDKLLVQFGIKGLSEAEIDHFNRAWHRLDPWPDSVPGLTRLKRKFVLATLSNGNVALMVNMAKYGGLPWDAVLGAEVARHYKPQPECYRTTAELLGLAPGECMMVAAHNGDLGKAS
-	Bacterial genome in this study	Magnetospirillum magnetotacticum	68.6	68.6	0.49	2e-17	0.4024	104	F1_gene_763595	TLDTLVERRGLAESFTNAERDELNGVWSRLEAWPDSVEGLERLRRRFVTSTLSNAGMATMVAVVKHAGLPFDAILTAELARIYKPAPAVYQLAVDYLGCRPQEI
-	Bacterial genome in this study	Polaromonas	67.4	67.4	0.58	1e-16	0.4082	132	S4_gene_4885085	PWPDSVEGLQRLRRRYLLCTLSNGNLGLLTRMAKRAGLPWDCVLSAEVFRAYKPDPATYLGVAQVFDLPPGEVMLVAAHQDDLAAARACGLQTAYIERPAEFGVARPKDVSPDPANTWHAKDFLALAGQLGC
-	Bacterial genome in this study	Mycolicibacterium	56.2	56.2	0.48	4e-12	0.4186	173	S1_gene_2876778	FDVNETLIDIDSLAPHFERIFGDGSVLREWFNQLVMYSMTSTLSGRYVDFFTLGQAVLRMIGDCRRVPIGEGDLEDLAYGMRTMPAHPDVADGLAELRAQGYRLVTLTNSPPKPGVPTPLENAGVAQHFEKQFSVDTWRVFKPSPELYTGVAEELGVEPSDCMMVAAHVWDTI
